# Supplementary material for: Esomeprazole attenuates inflammatory and fibrotic response in lung cells through the MAPK/Nrf2/HO1 pathway
Source: J Inflamm (Lond). 2021 May 19;18:17. doi: 10.1186/s12950-021-00284-6 (PMC8136131; doi:10.1186/s12950-021-00284-6)
Supplement: Supplementary file 1 — Additional file 1: Table S1. Comparison and overlap of differentially expressed genes in control and esomeprazole treated IPF lung fibroblasts from the Library of Integrated Network-Based Cellular Signatures (LINCS) database. The data shows that there are 2879 genes that are differentially expressed in the IPF cells and of which 141 genes overlap with differentially expressed genes following esomeprazole treatment. In the first tab of the spreadsheet, the 45 esomeprazole downregulated genes are indicated in blue and the 34 esomeprazole upregulated genes are shown in orange. [file 12950_2021_284_MOESM1_ESM.xls]

## Sheet: vs IPF
IPF-UP	IPF-DN	Esomeprazole-DN	Esomeprazole-UP	45 common elements in "Esomeprazole-DN" and "IPF-UP"	34 common elements in "Esomeprazole-UP" and "IPF-DN"	26 common elements in "Esomeprazole-UP" and "IPF-UP"	36 common elements in "Esomeprazole-DN" and "IPF-DN"
EPHB2	CALCOCO2	PAPSS2	C2CD2	ABCA12	ADRB2	AEN	ADRA1B
EPHB3	EPHB4	NT5DC2	PHOX2A	AEBP1	AGTR1	ALDH3A1	ARHGAP28
KCNMB2	CPNE2	TUBB6	IARS	APOE	CLCN4	ANXA10	ARHGAP44
TTYH1	EPHB6	STUB1	TSC22D2	BNC2	DCXR	BAG2	ARMC9
ADGRG5	OR7E47P	ATP6V1D	ILKAP	CLIP3	DLC1	BCL3	AUTS2
NAT8L	ANKRD29	MBOAT7	SERF2	COL3A1	DMTF1	CDH2	BMPR2
PODNL1	OLAH	HMG20B	SERPINA3	COL5A1	EFNB2	CNIH3	CARF
SPRY1	HRSP12	TSC2	METTL5	COL5A2	EGFR	DYRK3	CAT
RFK	CLDN18	ARNT2	CHMP6	CRABP2	FAM63A	GNL3	CBS
RPL31	NCOA3	ARPP19	ZNHIT6	DPYSL3	FGFR4	IER3	CLN3
SLC29A3	SERPINA3	PMM2	ZFR	EFNB3	GFOD1	ITGB4	CTNND1
EREG	FAM153C	SCGB1D2	ABCE1	EGFL6	GIT1	LY9	FUT1
ATP8B4	ABCA3	EXT1	RCN1	FAM69A	GNA11	MEX3C	GCNT2
ABCA4	VGLL3	FAM69A	MYO5C	FGF18	GPX3	MLLT11	HAGH
LOC100128239	GLDN	POLR2I	PMPCB	GDF15	ID1	PDLIM4	INADL
KCNH8	ABL1	PEG10	ANKHD1	GLT8D2	KAT6B	PMEPA1	LAMP3
ABL2	TMEM74B	TES	BAG2	IGFBP7	MAP2K5	RELB	MAVS
RAMP1	MAN2A2	EXOSC4	ARHGAP26	LMF1	NBEAL2	RFK	MLLT4
EFCAB11	RAMP2	DNAJA3	MBP	MMP11	PACSIN3	SFN	MMS19
ASPHD1	MAN2C1	CRABP2	CCNE2	MMP13	PCDH9	SLC7A1	NCOA3
ERF	CYBRD1	SDC1	PLCL2	NABP1	PF4	SMAD3	NKX2-1
TP53INP1	RAMP3	C2CD5	CAPRIN2	NTRK1	PIK3R1	SPAG4	OPLAH
EPSTI1	ACACB	NVL	ADAT1	OSBPL10	PPARG	STEAP1	PAPSS2
ABHD12B	FSTL3	GDF15	RMI1	PDGFRL	PRR16	TNFAIP3	PCBP2
DAPL1	MAOA	UBE2I	COMMD3	PHTF2	SERPINA3	TNFRSF12A	PLEKHG3
MZB1	ACADL	TLK2	TRIAP1	PIEZO2	SNX24	TSPAN1	PPFIBP1
ASIC1	OR7A5	ASS1	MRPL35	PITPNM1	SRPX		SHANK2
FAM81B	BTNL8	LUC7L	TTC19	PRUNE2	TBX2		SLC7A7
FSIP1	MAP2	CDK2	RRP15	PTPRCAP	TBX3		SMARCA5
ACHE	ACAT1	TSR3	ATP5A1	RAB27B	TGFBR2		SNX27
GGT6	SNX29P2	PGAM1	SGSH	RGS1	TJP2		SPTSSA
HS6ST2	ACAT2	RHOT2	TCTN3	ROR2	TLR4		ST6GALNAC5
SPEG	ARSK	PRKX	MARCKSL1	SCUBE2	TMEM87A		TSC22D3
ESR2	RIMKLA	RRAGA	PAK1IP1	SDC1	WFS1		TTC39A
MB	MAPT	PLEKHA5	HAUS4	SDS			VGLL3
TNIP3	LOC100128219	ORC3	WDR3	SEC24D			ZNF75D
MC1R	PLCXD1	PLA2G4A	ASAP1	SOX4
STYK1	RPS4Y1	MFSD12	PACSIN3	SPSB1
TRAJ17	TCEAL4	GAL	VAMP4	SUSD4
CYGB	ACR	FKBP1A	EIF1AY	TRIB1
ZNF267	NANOG	CEP162	MAPKAPK2	TTC23
TMEM176A	MATN3	UGDH	PHB	TWIST1
ACTC1	RPS6KA2	UFC1	JMJD7	UCP2
CHST6	ACPP	PRUNE2	NSMCE4A	WT1
ACTG2	S100A14	MTFR1	PRKRIP1	ZNF174
ETV6	SLC22A15	PLEKHM1	LY9
GOLM1	SYNPO2L	CCT5	NFKBIB
SYNDIG1	LRRK2	PPP2R3C	SNRPE
MCMDC2	ABHD6	NCAPD2	CLCN4
KLHL41	CD109	FTH1	SEH1L
ACTN1	OBSCN	HSPA8	OXSM
BCL11A	CLEC1B	LDHB	BBX
MEG3	CLEC1A	PRKACA	PQLC1
MND1	ETV1	MAPK9	STEAP1
ACTN3	PPP1R14A	UBE2Q1	GNL3
B3GNT3	LINC00526	CFAP44	DCXR
DNAJC22	ETV5	TMEM8A	TFAM
MDFI	MECOM	COL3A1	GPX2
RRAD	MAPKAPK5-AS1	ZNF395	TSPAN1
SOX8	LAMC3	GNAS	FGF2
KIRREL2	RCSD1	PAPD7	CHCHD7
FAM43B	NCKAP5	NPHP4	EMC6
MRVI1	BFAR	COL4A1	TMUB2
USP9Y	JADE1	GJA1	POLR2F
EPX	ADGRV1	OXA1L	RTF1
MDK	FAM19A4	CCS	MTERF1
FAM74A4	AKIRIN2-AS1	DYNC2H1	USP32P2
PPM1J	RRAS	SRD5A1	ARHGEF1
UBASH3A	VSX1	RGCC	TMEM87A
XKR4	ACVRL1	FKBP4	MIS12
PLEKHN1	PCDH12	PCNA	TIMM22
ADAM8	COMTD1	TOP2A	ANXA10
F2RL2	ERVW-1	RHBDF1	TIMM44
FKBP11	TCEANC	PRSS8	DUT
F5	ACYP1	NIT1	FTO
IGLL5	EZH1	VPS28	PEBP1
IGLV6-57	HSPA12B	TTC3	SF3A1
GALNT16	CCDC38	PAEP	PTRH2
REEP2	NDRG2	ZNF174	LSM2
POF1B	PKDREJ	HDGF	SERPINE1
KIAA1143	RS1	SLC12A8	KPNB1
TMEM200A	CCL26	ARHGAP44	PKIA
F12	ADARB2	MAP3K11	ACP1
CD209	CNTROB	MEST	ALDH3A1
ADCYAP1	LRP1B	TYMS	REG1A
PPM1H	LOC254057	LSM14A	SLC25A37
MEX3C	ABCA10	HAGH	CLUH
IGLV3-21	F8	TANC2	CLIC1
SRSF12	MEF2A	HCFC1R1	MRPS27
MEOX1	ABCA9	PCOLCE	BBS4
S100A2	SHC3	DNMT3A	YTHDF2
CAPN13	ADCY5	GPAA1	PRR16
TNFRSF12A	F10	COPB2	B4GALT2
SEMA3A	KBTBD7	CPT1A	NUDT1
RHPN1	LOC374890	PDCD6	RNFT2
SLC41A2	F11	GNAL	PPARG
ADORA2B	SVEP1	ROGDI	CEBPG
PLEKHG1	MEIS1	MUC16	VEGFC
TMEM156	MEIS2	DUSP11	CCDC85C
KIAA1211	ISY1	SRD5A3	NDUFS1
METTL1	ADD1	CEP70	RPLP1
DACT1	FABP4	SHB	ZNF189
RNF150	AXIN2	DBI	EXOSC8
MFAP2	FABP5	YES1	PMS2P3
S100B	PLIN2	SPRED2	RPL15
TUBB3	ADH1A	LRRC41	TRIM9
FAP	B3GNT8	DPYSL3	DMTF1
MFAP4	EHD2	TRIB1	PMEPA1
SAA3P	LOC79999	PABPC1	RPS15A
FAT1	SORT1	MGRN1	GPATCH8
SAA4	FZD4	ISYNA1	PRRC2A
ANKRD22	S100A4	MAVS	EGFR
ADRA2A	ACSL1	EIF4G1	MAN1B1
FBLN2	AFMID	DLD	PTPN9
MEX3A	ZBED9	SUGP1	PPIF
BEND6	USP44	SLC35F2	DR1
ADSS	ESRP2	CERS6	C5orf30
IGLJ3	FZD8	ROR2	SSBP1
KRT6C	SHROOM4	C5	HLA-F-AS1
AEBP1	PRR16	CCDC86	C1orf174
BASP1	LOC90246	FBXL6	EMC1
SCAMP5	S100A8	SCGB2A1	CLPB
HIST1H4K	FAH	ECH1	SENP3
HIST1H4J	S100A12	SHANK2	H1FX
SERPINB3	ADORA3	SENP5	HMOX1
GSTA5	HIST1H2AL	L1CAM	GIT1
SERPINB4	ADPRH	PLXNB1	ERH
ACAN	WWC2	SNRNP25	PYROXD1
CLEC11A	MFGE8	LAP3	WRN
LOC100132167	SRGAP2C	MTO1	DRG2
LGALS7B	FASN	POM121L2	ANP32A
KLHL13	HIST2H2AC	YIPF3	ZMYM2
SCN3A	MFNG	RAB40C	SLC7A11
KRT40	UBTD1	PWP1	GSAP
APLNR	ADRA1B	BTBD3	CHMP2B
CXCL9	TAOK3	MN1	ERBB2IP
ARID5B	ADRA1A	TTC23	MRPS10
SORCS2	KLRF1	WDR19	SSNA1
MLF1	ACSM3	MRPS12	CLINT1
WDR35	MGAT3	CLIC4	ISCA1
OSBPL10	MKL2	ZNF34	TMEM11
FGF1	ADRB1	WIPI1	SFN
ANTXR1	ADRB2	RPL22	UPF2
CCL1	KIDINS220	MAPRE3	CDKN3
LOXL4	DLC1	SLC15A3	ERCC8
CCL2	CLIC5	USP2	IER2
CCL3	SARS	IFT140	DNAJB9
AK4	SEMA6D	LBP	ANKRD40
IGSF9	CEACAM21	USP21	SFXN1
LRRN2	MGST1	AIDA	UBE2V2
SLA2	MAVS	PLEKHG3	BBS10
CCL5	MSMO1	SOX4	CBR3
C1QTNF3	PLA1A	MPG	RDH14
CCL7	HIST1H4A	RANBP17	PPP2R4
FGF13	CASKIN2	SLC38A1	SLC7A1
ADGRF4	ARHGAP31	TSC22D3	NMB
H2AFY2	GPR157	MIF	COMMD4
C1QTNF2	FMN1	CACNA2D1	URB2
CCL8	FDFT1	IFT122	CNOT7
FGF14	SCD	CA11	TXN2
CCL11	FDPS	MLLT4	SYDE1
BATF3	HECW2	IQGAP1	AKR1B1
CCL13	HOGA1	ZC3H3	SMAD4
ATP6V0D2	AGER	FUT1	TMEM94
STAMBPL1	PLIN5	GBAP1	TGS1
MMP1	UCHL5	EFNA3	SPECC1L
SMPD3	SCN1A	KIAA0556	STOM
C1QTNF6	HSBP1L1	NUAK1	TLK1
ALDH3A1	AGTR1	LAMA4	ATRAID
FBXO32	ZNF589	WNK1	PCDH9
MMP3	CGN	CELSR1	ZNF134
ALDH1B1	SCN7A	TJP3	NGLY1
CCL19	MKLN1	KCNK12	SDCCAG3
ALDH1A3	SCNN1A	ISLR	BPHL
C12orf45	KIAA1109	PDGFRL	NUP88
CCL20	AK1	DOPEY1	RPL36
MMP7	PIP5K1B	CEBPB	PDSS1
CCL21	MLLT4	ST6GALNAC5	GEMIN4
MMP10	WFDC5	FGG	RPL39
MMP11	FAM73A	NCOA3	TM4SF1
ARHGAP20	ADGRF5	PAFAH1B1	FKBP14
MMP12	FGF12	ST14	EXOSC9
TRIM36	SEMA6A	C14orf132	PF4
CMAHP	SLC35E3	DNAAF1	LCMT2
FHL2	SPARCL1	AP1M2	TSNAX
MMP13	ALCAM	TRIP11	GPN3
BFSP2	SRPX	SPSB3	ARHGEF2
CXCL6	FAM188B	ANXA2	RPS26
MMP16	MME	PRR14L	ACP6
MARCH4	FGFR4	IGFBP7	AGA
XCL1	ALDH2	NDNF	NXT2
IGKV1D-8	BAIAP2	ALAS1	DRAP1
ELMOD1	FGL1	WDR26	ZFAND6
SCARA3	FGR	IGF2R	BZW2
RSPH9	MERTK	MBD4	SYNE2
SDC1	PRKAG2	NPRL3	TBCA
MEX3B	CCL23	SQSTM1	AES
CXCL12	SGF29	KCTD13	UNG
SOAT2	DOCK6	FGB	GGA1
ARL14	FIGF	CLIP3	FKBP2
PHF21B	ALDH6A1	PPIE	LAMC2
FOXC1	FKBP1B	MMP11	SNRPA1
RBM38	C6orf223	NOX4	TRIM16
STEAP1	PREX1	CUL7	MLLT11
CD200	SEC14L4	ATF6	GCFC2
TMEM117	ALOX12	CPTP	EIF2D
PRRX2	CDCA7L	DESI1	ANAPC13
IGKV2-24	ALOX5AP	NMT1	VPS26A
DYRK3	CRAMP1	SLC34A2	TMEM222
DYRK2	FKBP5	SNED1	PPARD
MUC20	IL17RB	BEAN1	PTX3
IQCG	SDPR	ARMC9	MANSC1
SELE	FOXF1	HLA-DQB2	DYRK3
SETD9	ALOX15B	TMEM259	LGMN
AMPD1	OPLAH	EGFL6	FPGS
FLNC	PCYOX1	PSMB4	PPM1F
AMPD3	ALPP	BMPR2	PUM3
MACC1	KIAA0754	ZNF460	NSL1
SEMA3C	MPO	RRBP1	SIRT5
TSHZ3	UNC13B	TELO2	CPVL
ITGA11	ENOSF1	KANSL1L	TSSC1
ZC3H12A	PPP1R21	STYXL1	WWP2
CIB2	MPP3	BNC2	ALG5
FMO1	FOXO3	TCEB2	CHD1
SFRP1	PITPNM2	SMYD3	GNA12
IKZF2	SEMA3F	MYH4	TMED3
SFRP2	KIAA1462	FOXA1	MED27
SFRP4	TPST2	RAB15	DLC1
STAB2	ATP13A4	PRSS16	SMYD5
ANK1	FAM89A	LRRC37A4P	ECI2
ANK2	FLT1	ANKRD36	HDAC1
TMEM176B	FLT3	APOE	WDR61
TMEM217	SMARCA5	PSMF1	TOR1AIP1
LRRN1	FBLN5	RAB27B	HEXB
EID3	SORBS2	COL5A2	EXOSC2
SEMA7A	ANKFY1	HIST1H1E	ANP32B
BMP2K	ASRGL1	SPSB1	LPCAT4
PHLDA1	FMO5	NF1	ACLY
CCDC146	NAA15	TREM2	GCA
EMB	ANG	CNOT6	PLGRKT
GLB1L3	ANGPT1	ARHGAP28	JADE2
HSPA4L	CDC42BPA	TTC39A	ATP6V0A2
P3H3	AFF2	PLXNA3	SEPP1
HAGHL	HIRIP3	CTNND1	TNFAIP3
UBD	LRCH2	C16orf62	C9orf40
BATF	ANK3	ABCA12	SRRD
GPX8	NEBL	TWIST1	PPM1A
RGS5	GIT1	MYBL2	NOC3L
NLGN4Y	SLC25A5	PTPN1	DDX3Y
SCG5	SNX24	COL6A1	VPS35
VASN	ARMC12	TBCB	MBNL2
SPSB1	SGCG	GCNT2	SRC
FOSB	FOLR3	FAM179B	RNF220
SH3BGR	PPFIBP1	HIST1H1D	DIMT1
FOSL2	KIAA0894	IFNAR1	ATP13A2
PPFIA2	ANXA3	RHOBTB3	RAB5A
AGR2	LRRC16A	CLN3	MICA
FAM102A	COBLL1	CAND1	PEX12
ETV7	PPP1R9A	SIPA1	COX5A
ENC1	C2orf88	EPYC	HEATR3
PPM1E	SH3GL2	TSGA10	BUB3
FERMT1	HTATIP2	ACTL8	WDR12
PLEKHA4	RAB11FIP2	DFFA	CDCA8
LOC100129973	SH3GL3	NR2F6	TCN1
CXCL13	AGPAT2	FZD1	DDX54
CXXC5	AOX1	PANK2	COPS7A
DOCK10	CAMSAP3	DSCC1	XPO7
IFITM1	MBL1P	CPSF1	GIN1
CHSY1	OLFM4	RIMBP2	FXR2
SMR3A	ITGA10	CLDN3	MUC5AC
BIRC3	ITGA8	CARF	TRIM68
SHOX2	EPB41L5	ILF2	TIPIN
CCDC80	LMTK2	MMS19	COG2
DGKE	KIAA1549	GUSB	AEN
GPAM	NTNG1	DCHS1	TNFRSF12A
FHOD3	SHMT1	PKD2	MRPL33
NBEA	KLF15	HEATR1	VPS4A
BTLA	SLC26A9	NTRK1	CCDC130
CPZ	ARMC9	C4BPA	SLC25A11
FDCSP	TACC2	TULP4	WDR45B
VAT1L	PHYHD1	MAST3	CAMKK2
BCAS1	LYSMD4	KLHDC3	DOLPP1
DZIP1	MSH4	UCP2	SFPQ
LRRC4C	SYBU	C17orf53	SRSF3
ST8SIA1	FLVCR2	RBM5	RFK
APOE	APOD	OPLAH	ID1
HTRA4	TXNRD2	MTOR	CBFB
SIX1	APOH	CAMSAP2	PRDX4
SKIL	RAB11FIP1	CD2AP	EXOG
CPNE5	PIR	METRN	TJP2
ERICH5	FCN3	RIMS1	VARS
FASLG	SLC48A1	BTG3	TIMM13
AQP3	CCDC141	AEBP1	PPP1R8
CASC10	SHROOM2	RABEP1	ASNSD1
RAB6B	GBA2	IL12B	PUS7
SLAMF1	SLC1A1	CBS	PEMT
BHLHE40	MBIP	HIST1H1B	CNIH3
IL23A	LCN6	MEN1	N4BP2L2
AQP5	TCAP	RNF40	NPM1
SLC4A3	APOPT1	GJA3	NR3C1
SLC2A1	ABCC6	CAT	SNRPF
SLC2A5	DENND3	PTK7	CRLF3
CD200R1	PRX	BRWD1	NDUFA1
NBPF1	PPP4R4	TIE1	TNFRSF1A
SBNO2	GCOM1	CDIP1	GMDS
IGDCC4	LOC643441	PRCC	ERLIN1
PDLIM4	EPG5	MAPK8IP3	PAQR3
MSMB	SACM1L	EPHA7	FCGRT
SLC6A1	ARG1	MYH7B	AMD1
ANKRD36B	LIMS2	CALCR	DBR1
EFHC2	SLC51B	MMP2	NDUFB3
LRRC55	PKNOX2	LAMP3	AGTR1
LY6D	SLC6A4	PRKCG	TRPM4
RND3	TXNIP	C16orf59	NUDT6
POSTN	GBA3	CDK16	ZNF226
MSX2	MST1	ARL3	NSMAF
LRIG3	GRAMD2	C14orf93	CSNK1G2
FRK	MT1A	EPPK1	RNPS1
SLC7A1	YEATS2	SLC52A2	FGFR4
RHOH	MT1E	PTPRO	UPK3A
FANK1	MT1H	SCUBE2	SLC37A4
PIEZO2	PPARGC1B	PTPRCAP	PRKRIR
TNFSF11	MT1JP	SMARCA5	NARS
RGS20	RADIL	KMO	CTTN
ZBTB32	MT1M	LMF1	CXCL5
MLIP	MLH3	NKX2-1	LBH
SCUBE2	NRBP2	YWHAH	SNRPG
DKK1	ARRB1	ICE1	URM1
MIR17HG	SH2D4A	SLC35E1	DARS
DIEXF	SLC11A1	STAT2	DENND5A
DACH2	GPIHBP1	TARDBP	GLRX2
PPAP2C	SHANK2	GTF2A1	FXN
SCGB3A2	DOK4	WT1	CDH2
SLC16A2	SLC14A1	ALDOA	AKAP8
CADPS	STXBP6	CDC45	RPS5
CGREF1	ART4	EPS15L1	TXNL1
TNFSF13B	KLF13	TERF2IP	SSR1
MARCH3	C7orf62	PRSS53	C9orf78
TP63	XIRP2	WIZ	PKN1
TNN	ASAH1	NKX3-2	POLDIP2
HHAT	MTERF2	TCP11L1	TBC1D5
FRZB	PDE8B	HSP90AB1	LSM7
PDGFD	WFIKKN1	SLC25A28	PDLIM4
SKAP1	ST6GALNAC3	LCMT1	RNASEH1
SLC22A4	SLCO2A1	TNNT1	15-Sep
CNKSR3	ASL	UXS1	IMP3
NSG1	SLCO1A2	NABP1	UFM1
GNB5	FHOD1	FGFR2	DET1
SLN	LGI3	HYPM	NDUFAF4
DAPP1	SLC22A3	PRSS12	ARID4A
DACT3	B3GNT2	STX4	PPCDC
C15orf48	HSD17B6	KIAA0101	COQ10B
CD24	DNAH17	ZNF573	DACH1
MKX	EBP	INADL	RRP8
MTTP	ZNF641	WFDC2	CASZ1
TIFA	MYLIP	FAM63B	PNO1
GPSM3	AOC3	RNF32	EEF1E1
LYPD3	CCDC68	MED14	RPIA
CHRD	KCTD14	CYB561D2	MRPS11
SMARCC1	LAMP3	TMC6	CCDC92
WNT10A	EFR3B	FIG4	POLE2
UHRF1	TSPAN13	ADGRL1	HKDC1
HES4	ABTB1	PHF20L1	TRMT61B
OGDHL	AKR1C3	FARP1	C12orf43
HAPLN3	NECAB3	PITPNM1	BTBD1
RAB7B	RACGAP1	GBF1	IMPA1
SOCS1	FLCN	RAB3D	GPN1
RASL11B	MTRR	ICAM5	KRT10
IFNE	ZFHX3	SCN3B	ACAA1
PDE5A	IRS2	HLA-DMB	VPS4B
CARD11	TTC39A	HSPA12A	WFS1
SMO	LIMCH1	MEA1	TTC31
ASB4	PROSER2	KDM6A	ELF1
EGFLAM	TRAK2	MMP13	CCDC59
IGFL2	DAAM1	SPTSSA	LETM1
ATF3	FUT1	EGF	HMG20A
CEP152	ATP1A1	RORC	AKIRIN1
C1orf106	CCNB1IP1	B4GALT1	SCYL3
TRAF3IP3	ATP1A3	VTI1B	HMGN1
SNAP25	LPAL2	RHPN1-AS1	TMED2
HAMP	OCLN	FAM173A	SERPINB6
SNAPC1	ATP1A4	PUF60	TBX3
TPPP3	ARRDC2	BAIAP3	YRDC
ASB2	KIF13A	IFI30	SQRDL
FUT2	STX11	CACNB3	BRD3
SLAMF7	TMEM26	NCF1C	BCL3
TDP1	SPEN	SEC63	HOXA10
ATP1B1	PRDM16	ZNF75D	GNA11
ATP1B2	SLC2A12	ADCY9	KDSR
FUT8	DPCR1	COL5A1	UBE2E1
STK38L	FAM63A	MRGBP	PPP1R12A
FYB	SNTB1	TMPRSS3	PIK3R1
HS6ST3	ABCC13	CAPZB	FKBP3
MUC4	MUT	ZBTB17	BCL2L1
ANKRD30BP2	DKK2	ACO2	SPAG4
FIGNL1	HYAL2	GPR1	NOP14
GEN1	RNF182	SMCO4	MAK16
PDE7B	GAB1	HIST1H2BO	DNAJB1
PLK4	RAI2	CBX4	CCNF
STAG3	CACNA2D3	ALDH8A1	CDK6
CLEC4C	EMCN	PHTF2	SERPINB8
KRT37	KIF1C	PPP4R3A	ZNF593
MIAT	PDZD2	AMZ2	ID2
LRRC15	PHACTR1	TULP3	UTP14A
MX2	SOX1	IDH3B	SCAND1
GABPB1	GALNT15	HARS2	ITGB4
SAMD4A	B3GALNT1	ZNF692	SRPX
GABRA2	STARD13	FAM189A1	MEX3C
MYBL1	B3GALT2	HOXB2	HOMER2
CPNE7	FLJ37453	VGLL3	SNX24
SORD	KBTBD3	HECTD3	RPP40
MYBPC2	PALD1	PBX3	BIN3
MYBPH	LOC100130815	SNX27	PTPN6
ST6GALNAC1	NES	GAPDHS	CEBPZ
MYC	ZHX3	TNNI3	ADRB2
ODF3B	SYCP2L	WDR62	FARS2
RAB23	CPAMD8	IL12A	NBEAL2
SOX4	HBS1L	TUSC3	FZD7
CCDC71L	SP100	ITSN1	SDHAF3
MYCN	GALK1	SPATA6L	INPP4B
DOK5	IZUMO4	PHKA1	EFNB2
SOX11	MYL3	MC4R	PIGC
LINC00473	MYO1C	WARS2	ZMIZ1
ABCC3	WWC3	CBX8	GTPBP8
GAD1	IP6K3	NRXN3	KBTBD11
N4BP2L1	PPP2R2D	SGSM2	FLOT2
MYH2	ACRBP	CTNS	RPL35
TNFRSF25	SPOCK1	SEC24D	MRPL46
NMNAT2	VAMP5	GPR37	HDGFRP3
PLK2	DOCK11	TRIM3	PSME1
UAP1	MYO9A	AANAT	GDPD5
SPAG4	HOPX	SGK1	NR1D2
ADAM19	OR5I1	SDS	MYLK
ARPP21	PPP1R3E	SRPK2	PCCB
NKX6-2	ATP8A2	ATF6B	ZNF140
FAM150A	AZGP1	SSSCA1	CAB39
NEK6	BEX1	CDS1	ME2
MYOM1	INPP5K	MSRB1	ATP5J2
PPAPDC1B	ACSS1	TSSK2	PSPH
SPIB	SDCCAG8	RASSF9	SMOX
SPINK1	LRRC32	EMC2	MCOLN1
HRK	SPTBN1	CHST1	TRIT1
MYO1E	CDK19	PALM	ARGLU1
TNFSF14	WASF3	ZBBX	CTDSP1
SPP1	BEX5	ACAA2	MRPL23
TAGAP	RIPPLY3	STK16	SMS
ADAM23	TSPYL2	RNF19A	MAP2K5
KGFLP1	RBM26	HTATSF1	CGRRF1
SPRR1A	GATA2	MDM4	DDX21
SPRR1B	MRPL43	L3MBTL1	GPX3
SPRR2D	ADGRB3	SMUG1	SMAD3
CYSLTR1	FXYD6	PPP2R5E	ABI1
TTC39C	FXYD4	DHX58	TLR4
SEC24A	KLRG2	GDF11	TBX2
IL17B	FAXDC2	KCNJ4	ADO
LOC440895	SIGLEC5	EFNB3	DHDDS
RNF19B	BCAT2	THBS3	PNKP
BAAT	GIMAP1	CRYBA2	C12orf29
KBTBD8	UNC13D	NUPR1	HSPA1A
SRD5A2	HTR3C	POLR2J4	TXNL4B
AKR1D1	CLSTN2	PCBP2	SERPINB1
PRSS22	BCL2L2	PPFIBP1	TTC27
RIPK2	COLGALT2	BUB1B	ING3
ADGRB2	ALDH1L1	GHITM	IKZF1
DDIT4L	GCNT2	NCKIPSD	PAK1
DNER	LOC729680	SLC2A6	FBXO11
OXCT2	POPDC2	MFN1	RIC8B
LOC100130741	SCEL	CD44	RELB
NAP1L3	THSD1	FGF18	ST3GAL5
SUSD3	ACSS2	MBTD1	PECR
TNFRSF6B	SSTR1	HIST1H2BN	SNRPD1
GATM	GNMT	PDE10A	ZNF274
RAP1GAP2	NDUFA10	MMP15	WIF1
VSIG1	SULT1C4	SUSD4	ZCCHC8
IL20RB	ZNF467	ZNF623	PIGB
PARD6G	FAM21A	AUTS2	POMGNT1
BPIFB1	GDF10	MYO10	MGST2
GPR87	IL18RAP	GUSBP3	WDR7
P4HA3	IL18R1	GLT8D2	DHRS2
SEC11C	SESN1	RGS1	RBKS
PGM2L1	SPIN4	PIEZO2	SLC1A4
BCHE	CDKL1	PAX1	VEZF1
SLC28A3	GLCCI1	PPT2	HBB
ATP10B	SLC16A12	KIAA0196	EDEM1
TNFRSF18	BDNF	GFER	IER3
CDHR5	NAGS	ADRA1B	KAT6B
MFSD6L	SAP30	WASL	PLEKHJ1
MIR100HG	SLC39A8	WT1-AS	PXMP2
BCL2	LOC221814	CD33	EPN2
BCL2A1	GGT1	ZNF7	CTNNAL1
GCKR	BFSP1	TUBG1	AGL
LOC729683	CNTN6	SNX13	TGFBR2
MESP1	GGT3P	NAA11	CD320
BCL3	LIN7A	SLC7A7	FAM63A
SPNS3	CMTM8	ELF4	KLHL21
COL25A1	GHR	ZSCAN9	TIPARP
SAMSN1	GPD1L	FOCAD	ERAP2
SIX4	GPR146	CCNK	MICALL1
SSR4	NEDD9	OSBPL10	GFOD1
SMOC1	BLVRB	SZT2	RRS1
SMOC2	CFLAR
SSTR2	IGSF10
TNFRSF17	PARD6B
NKAIN2	GIF
SIT1	WISP2
TMEM71	CDKL5
TNFRSF21	LDHD
GEM	GJA4
BDKRB1	RTKN2
CLECL1	SULT1A2
BDKRB2	NEK3
GFI1	DUOX1
FGF18	ADHFE1
PDCD4	BMPR2
STAR	BMX
FREM1	SULT1B1
CFB	DIO3OS
SEPT6	BNIP3
HCST	STX3
STAT4	AJAP1
WDR43	LINC00165
BICD1	PELO
HELB	STXBP3
BID	GPC3
BIK	SULT1A1
CFHR3	BTNL3
HSPA13	PLA2G12B
PRDM1	DGAT2
BLK	NECAB1
CXCR5	FGD4
BNC1	NFE2
NELL1	FIBIN
PROM1	NFIC
NEFL	KLF9
BMP4	MAMDC2
BMP7	ABCC8
ANKRD36BP2	NBEAL2
FNDC1	GLO1
NELL2	RPUSD3
GJB2	RHOBTB2
ZNF469	SIMC1
GJB3	GLUL
STX1A	NXF3
GJB5	FNDC9
SULF2	CARD6
DST	STARD3
GPR174	SYN2
SMPDL3B	ACCS
APLN	NID1
PDLIM3	SERINC3
GBP5	C2
NFATC1	GNA11
IER5L	CACNA1H
NFATC2	POPDC3
IER3	KCNMB4
SYNJ2	MMS19
PXDNL	TMEM97
SPHK1	FGD5
SULF1	RPL13P5
GLI1	NIPA1
CD163L1	GNAQ
GLI2	BMPER
RAB30	TMEM14E
BHLHE22	COX4I2
MYPN	MCF2L
NFKBIE	ZC3H7B
XCL2	BEX2
GATS	ADGRL2
SEL1L3	CCDC84
ADAMTS16	LNX1
BYSL	PLEKHA7
FAM229B	TAL1
NGFR	TALDO1
ERC2-IT1	MYRF
GM2A	NOS1
NHS	PDLIM2
C3	PSRC1
NINJ1	SPSB2
TAC1	AGTPBP1
LUZP2	NOTCH4
PCSK1N	CA2
C4B	SLC27A3
CACNA1G	CA3
MLLT11	TBCE
APOBEC3C	CA4
MTCL1	NOVA2
NKX6-1	TBX2
STRA6	ANKS1A
GPT2	SERTM1
SPOCD1	TBX5
ADGRF1	TMEM139
NNMT	TBXAS1
SPINK6	TMSB15A
KYNU	GPLD1
IL33	WSCD1
LDLRAD4	ZNF704
SDS	GPM6A
GOLGA3	CACNA1D
TBX1	GPM6B
UBXN10	GPR4
SLC27A2	MGAM
SFN	CACNB1
SPINK5	TBX3
KLHL4	USP13
ANO4	CACNB4
IL24	NPR1
GLIPR1	C5orf56
DENND5B	NPR3
PRUNE2	NPTX1
ACSL6	GPR20
RGPD2	CRIPAK
CXCR3	PCNPP5
KIAA0930	NUDT16
TCF3	RAB17
ADAMTSL1	ZNF577
LURAP1	THSD7A
CUX2	NEDD4L
TCF7	SELENBP1
GPR18	TCF21
TRIM2	SASH1
CALB2	MLX
HSPB3	GPER1
NRAP	NOL3
MCHR1	NRGN
PIM2	TCN2
CPXM2	NRTN
NT5E	SLC35D2
NTF3	F2RL3
SCFV	PCDHGA3
NTRK1	SYNE1
NTN3	DOCK9
ROR2	NTRK3
NTS	GRK5
PCDHB14	TAF1C
CAPN6	ROR1
SYT6	MKNK2
PCDHB12	C8orf46
SOCS3	CAPN3
APOBEC3H	RAPGEF4
CH25H	CLIC3
DUSP14	GPX3
PCDHB7	SLC19A3
GPX7	HIP1R
PSD3	AMDHD1
STMN2	LRRC3DN
CASP3	NAT8
TSPEAR	PCDHAC2
OVOS2	PPP1R13B
SNHG8	ESAM
ENTHD1	GRIA1
CLIC6	TNS2
GRIN2A	FAM13A-AS1
SH2D2A	TCTA
TDO2	SEMA5A
ARHGAP39	SETD4
BBS5	CAT
FCRLA	B3GNT7
RUNX1	FRYL
LINC00589	SRGAP2
MEI1	HIF3A
TEX11	MS4A15
RUNX3	CAV1
VWCE	HACD2
ARHGEF25	CAV2
CXCL1	CAV3
LOC727916	PTPN21
CXCL3	FCHO2
OGN	RUNX1T1
ANKH	CBFA2T3
FGFR1OP	TECTA
LINC00525	SLC7A7
MGC16142	TEK
AARSD1	ARHGAP5-AS1
CLDN2	PAPSS2
CLDN1	GRM8
TMEM121	OGDH
DIRAS3	MAP3K6
NCS1	CIT
TNFRSF11B	PKHD1L1
PRR7	CBS
CHST8	ANGPTL1
TFF3	GRASP
FAAH2	SIRT4
GSTA1	CCK
GSTA2	FAM46B
GSTA3	OPHN1
STARD5	UPK3B
CCND2	KRIT1
TGFB2	FDPSP2
TGFB3	TFPI
GREM2	GSTA4
IL1RAPL1	CCND3
TGFBI	GSTM1
LOC100130417	MMP25
LIMD2	GSTM4
ZMAT3	GSTM5
CCDC83	TGFBR2
COL18A1	PLA2G16
HHLA2	TGFBR3
CD1A	USP8
CD1B	ZNF106
CD1C	MFSD2A
OSM	HHIP
CD1E	RGN
THBS1	OTC
CD2	SLC44A1
THBS2	C1orf198
CD3D	SULT1A4
PTP4A3	C14orf1
THBS4	CD5L
CD3G	ARAP3
CD5	THRA
OVOL1	SEC22C
KLHL25	SLCO4C1
THPO	FAM107A
LINC01588	ABCA6
CD6	P2RY1
ANGPTL2	HEY1
CD8A	TIMP3
OXTR	TIMP4
CD8B	GCAT
THY1	NKX2-1
LINGO1	TJP1
DTWD2	C8orf60
CD19	IL17RE
TIGIT	TKT
MS4A1	ATOH8
TIMP1	SEPT7P2
TIMP2	INMT
P2RY6	SUSD2
LZTS1	FAM222A
CD27	POM121L10P
CD28	CD36
SAMD11	NISCH
SPERT	SH3D19
ZNF436	KANK3
TYMSOS	TLR4
TLL2	TSPAN7
CD38	APOL3
SYNGR1	APOL4
GZMK	CD47
ANXA10	TAS1R1
SERPINB2	TM7SF2
CHEK2	CD59
SERTAD4	TMOD1
TSPAN6	HIST1H2BD
CD48	OR2A9P
KLK8	MACF1
GPR137B	DAAM2
MEDAG	CORO6
FCRLB	C1orf145
PAK3	PARK2
TNFRSF13B	AKAP2
CD69	CLDN5
CPXM1	HAGH
CD70	IL1RL1
DGKI	MAP3K13
PAM	MST1L
CD72	GJC3
CNTN3	CGNL1
HSH2D	HAL
CD79A	PNPLA7
PAPPA	NOSTRIN
CD79B	TNNC1
FAM124A	PARD3
DUSP10	REPS2
TNS4	CDC25B
PRR15	KAT6B
TNFAIP3	AJUBA
FAM101A	TNNT2
GALNT6	MMAB
SLC5A8	PCBP2
TNFAIP6	TOX2
PAX9	PCDH1
HAS1	TNS1
HAS2	PCDHGC3
SYTL1	CDH5
HBA2	SSR4P1
TNNI2	PCDH9
TRIM47	CDH10
RAB37	HACD1
HBD	DISP1
CDC42	HCLS1
CDH2	LOC100132356
CDH3	CDH13
CLCF1	FAM177A1
SLC16A7	MCEMP1
PCDH7	HTT
SERPIND1	LOC100294145
CDH11	PXMP4
DCLK1	TPM1
FRMD5	NRN1L
ALPK2	TSPAN12
FAM83A	CDKN1C
SEZ6L	TPO
TPBG	PCSK2
FILIP1L	MAGI1
HDC	CDKN2D
XPR1	CDO1
FCMR	KIAA1324L
LOC730101	PRTG
SP140	HIP1
PCP4	C15orf52
CDKN1A	PDE6A
PCSK1	CEBPA
CFH	TRIM4
TPM4	PDGFRA
CDKN2A	GLT1D1
NOLC1	CACNA2D2
CLDN14	CES1
HGF	FLJ35700
SDSL	OPN3
COX6B2	PDK4
PDCD1	LOC283701
HSP90B1	DAPK2
MGC16025	STXBP4
PDE1A	TRPC3
TRAF1	PCP2
HIF1A	SLC10A4
TRAF3	HLF
TRAF5	CEACAM4
PDE4B	PACSIN3
CLGN	GPR141
HIVEP1	FAM174B
WDR64	FAM69B
HIVEP2	PEX13
TMEM229A	PF4
MSC	MGLL
GCNT3	ANKRD20A2
NLRP7	AKR1C4
PDGFRL	HMGCS1
ABCA13	PFKFB2
HLA-DPB1	GGTLC2
PDK1	CHI3L2
HLA-DPB2	CHML
STK17A	FOXA2
TRO	CHRM2
ENPP3	PGC
SLC26A4	TTN
SERPINF1	PGD
GDF6	CHRM3
GNG2	GTF3C3
TRPS1	CD163
BLNK	TMEM2
C16orf74	TUFT1
FNDC5	PCTP
KLHDC7B	STX12
TMEM154	AFAP1L1
E2F7	ZNF77
HMGB3	VAMP3
SCRG1	TAOK2
KCNE5	TXNRD1
ZNF683	HOXA5
HPSE2	HOXA6
RHOXF1	PHEX
COL22A1	SLC9A3R2
CHEK1	HPCA
CYTL1	LOC283788
LEMD1	SLIT2
WNT4	SIAE
LOC642131	TFCP2L1
LY96	LOC100131170
CD83	MINOS1P1
CHI3L1	CADM1
CHIT1	NOXO1
PFKP	MID1IP1
PHLDA2	CLCN4
TRIM29	GFOD1
NREP	PIK3C2A
CHN1	CLIC2
CHN2	HPCAL1
LOC728175	C7orf25
C2orf27A	PIK3R1
FAM129C	TMEM106C
VPREB3	HPGD
TTR	CLN3
SVOPL	GORASP1
TUBB2A	HPN
IGFBPL1	SUN2
RAB3C	AHNAK
ZNF826P	TMEM245
TWIST1	RIN2
SMPX	BEND7
TNFRSF4	FAM218A
CKM	TMEM38A
ZBP1	ARHGAP29
ARHGAP22	UGT2B4
HEPACAM	FAM189A2
LHX2	UGT2B10
COLEC11	BRI3
PHKG1	TJP2
NLGN3	PLA2G1B
ITGBL1	TOLLIP
LRGUK	PLAG1
HOXB8	EXOC3L1
RAB33A	SLAIN1
SERPINB5	PRRG4
LOC388242	PLCB2
KCNE4	LOC554206
SLC9A3R1	PLA2G4F
HOXC9	FAM105A
CLC	TMEM125
SERPINI1	NCR1
ICOS	ELOVL6
RPRM	HSD17B4
SERPINB13	MED17
OAF	QKI
HOXD8	SDR16C5
NRXN2	CDKN2AIPNL
SLC35F3	HSPA2
FAM83F	MLPH
CLU	METTL7A
ASB5	PLXNA2
PROM2	CNR1
RHOV	MARC1
LIPG	PKN3
PIM1	PICK1
PIK3CG	TNS3
UCHL1	C1orf116
HS6ST1	SH3BP5
DERL3	TECPR1
MYO3B	OSGIN1
UCP2	PMM1
PIP	ZNF114
GRAP2	VEGFA
PVRIG	MIER2
CCDC138	CERS2
TMEM59L	USP53
UGCG	COL4A3
NGEF	SPDYE1
CTHRC1	VIP
HRH1	VIPR1
PLA2G2A	ROBO4
SLC39A6	SESTD1
DNAJC12	PGS1
OCIAD2	VWF
SPDEF	XRCC6BP1
UCK2	MYOT
COL14A1	RMND5A
NTN1	PNMT
CCR3	LOC100128979
SPATA31A2	ADAMTS2
PLAU	P2RY12
PLAUR	TRIM58
CCR5	SEPT4
CCR6	SLC31A2
ECEL1	GAL3ST1
CCR7	WFS1
GPR171	PODXL
BMP8A	HYAL1
FAM19A5	MMP28
NOCT	WNT7A
KLHL34	ZNF596
PLEK	PLA2G3
DNAJB5	TCEAL2
BACE2	TMEM243
HILPDA	ICAM2
AIM2	PCDH11Y
FAM110C	ARIH2OS
IL4I1	PRR15L
PLOD2	PKDCC
CNGA1	TP53I3
HOMER3	ID1
TMEM155	PON2
CNN1	SOSTDC1
CCDC136	GEMIN5
ITPRIPL1	RICTOR
VCAM1	GUSBP1
CARD14	XK
SHISA6	CPB2
PMAIP1	CPM
PMCH	ITLN2
PNMA3	XKR6
PNOC	PPARG
CREB3L2	SYF2
COL1A1	VSIG10
COL1A2	PPEF1
COL3A1	LGI4
LOC285957	KANK2
SNHG15	TMEM87A
ZCCHC18	SOX13
COL5A1	SLC40A1
COL5A2	GGT2
VLDLR	PRDX6
CERK	PPL
COL6A3	CRK
AEN	JPH1
COL7A1	IFNGR1
LRP12	NOL4L
COL8A2	LRRN3
COL10A1	ZNF23
LMF1	FAM153B
PRRX1	PPP2R5A
SDK2	MAPK14
MXRA5	AATK
COL12A1	GIMAP8
VSNL1	CCDC71
SLC4A7	CSF2
TSPAN11	NKD1
COL15A1	PPP3R1
COL16A1	CCM2L
HTR1F	CSF3R
UBQLN1	CYP2R1
CHRDL2	LOC100272216
COL17A1	RANBP3L
HTR2A	ARHGEF10
ERO1B	CCNB3
HTR2B	ZNF718
COMP	CLEC14A
RHOD	PRELP
ADAMTS4	PLEKHG3
PAMR1	CSNK2A1
PACSIN1	RGS9BP
WEE1	CSPG4
TNC	RIMS4
LITAF	C20orf202
GDF15	ITSN2
MTHFD1L	PHACTR3
OLFML2B	LRRTM2
RPRML	NIM1K
UGT1A6	PRKAB2
TMEM158	LOC100128840
BAG2	MACROD2
SELM	TMEM37
RMI2	AUTS2
ZG16B	LOC202181
PPIL4	ELOVL3
PTGES	PRKAR2B
WT1	ZNF75D
ZNF521	CD300LG
FNDC4	PRKCD
OSR2	PRKCE
XBP1	PLCXD3
EIF5A2	CTH
TMPRSS4	N4BP1
MFSD4	PRKD1
POU2AF1	FHDC1
CXCL14	RASL10B
XG	USP54
CP	CTNND1
LGALS12	MAPK4
PODXL2	CTNND2
CPE	EPDR1
VWA1	RAPGEF2
NABP1	MAPK13
FAM171B	ARHGEF26
ARL15	FITM2
GABBR2	MAP2K5
CDCP1	NEXN
CFI	NKAPL
HES2	WFDC12
JSRP1	ULK2
CR2	PRINS
IFI16	SLFNL1
GDF3	NDRG4
CRABP2	IL6R
ADGRA2	IL6ST
VMO1	CXADR
CREM	CYB5A
ZAP70	PRODH
SLC47A2	SCAI
ZFP36	PINK1
CRIP1	SEMA3E
EGFL6	CCDC69
CYTIP	SECISBP2L
FAM83B	KIAA0408
KRT23	RNF144B
PITPNM1	DOCK4
PDIA4	KRT72
NFE2L3	ZXDC
TSKU	MXD3
CLIP3	TRNP1
GDA	ZNF765
PPP2R2B	IBA57
MOXD1	CYP3A7
PPP2R2C	NLRP12
CBLN4	KLHL24
CRYM	IL15RA
CROT	IL16
ZNF676	CYP2B7P
SOWAHA	RAD18
BCL11B	FAM65B
IGF1	ARHGAP24
EAF1	SPTSSA
TENM4	ZBTB16
SNCAIP	STARD8
IGFBP2	TRIM25
IGFBP4	LINC00482
TTC23	IMPA2
CFAP52	SNORD123
IGFBP7	RAPH1
CLCA2	TDRD9
CYR61	CYP3A4
IGHA1	CYP3A5
TMEM98	SDHAP3
SLC45A3	ECEL1P2
SLFN13	RAPGEF5
IGHG1	ZNF366
IL20	CYP4B1
SH3PXD2A	INPP5A
UNC5CL	PRO2852
ATRNL1	RNF112
PRG2	ZBED2
IGHM	RIMS3
PLCH2	LOC220729
VSTM2L	CYP51A1
VCAN	ZNF185
IL21R	MTSS1
LOC100126784	ESRP1
JCHAIN	LOC644662
IGKC	NOTCH2NL
CLEC4G	LOC286272
DEF6	PAQR5
RBFOX1	NDUFA4L2
CST1	SLCO4A1
ZNF790	DGKG
CNTNAP2	DAPK1
PRKACB	SNRK
FAM169A	SPOCK2
PLXNA4	STARD7
DZIP3	BRINP1
PKIB	PABPC5
SLITRK5	ZNF385B
WSCD2	FNBP1L
ZFHX2	ITGA2B
CYP4F22	MCCC1
ZNF80	NUP58
CTLA4	RILP
IGLL1	DBT
CTNNA2	PTEN
FCRL5	RETSAT
ADAMTS14	IL22RA1
FAM9C	AKR1C1
DEPDC7	ENY2
FBLIM1	GALNT18
IL1B	PTH1R
RIMS2	PRDM2
IL17RD	MFAP3L
FAM20A	TBC1D20
IL1RN	IVD
CTSE	KIAA0319
CTSG	RPP25
IL2RB	LURAP1L
CTSK	DEFA3
TSLP	DEFA4
CTSL	DEFA6
CTSV	LOC100129648
HERC4	SIRPD
IL4	OLFML2A
IL5RA	RPL23AP32
DIRAS2	RASIP1
GLIS1	CEACAM19
IL6	LRRC2-AS1
TM4SF19	C1orf21
FAM131B	PTPRB
IL7	FBXO9
CXCL8	KCNB1
PROX1	PTPRG
BHLHE41	CHPT1
BOC	PTPRM
IL11	CTNNBIP1
ADAD1	TECPR2
HDAC9	PTPRR
CYP1B1	IL1R2
FCRL2	PTPRS
GPRASP1	ANKRD2
BCL2L14	FZD5
IL12RB2	ODAM
BNC2	KCNJ8
IL13	DHCR7
GLT8D2	WNT3A
PRSS2	DHCR24
IL13RA2	ARHGAP44
ACAP1	LYPD5
CLSTN3	GBGT1
BRINP3	SEMA3B
KLK7	SIGLEC10
ZFP42	NQO1
TNFRSF9	FAM167A
ZNF141	KCNK3
TTLL3	SLC25A38
SYT12	IZUMO1
TSHZ2	NAV2
INHBB	ZNF620
ABCA12	NKPD1
CXCL10	DIO3
NXPE4	SNX27
METRNL	PCYT2
SOX2-OT	KCNS1
ASPN	ACSM5
FAM69A	SHE
ZNF174	TDRD10
KREMEN2	KDR
ACTBL2	CD302
RGS22	TSPAN14
CYP24A1	MARC2
SYTL2	DIAPH3
KCTD8	TMEM41B
SPATA18	KCNK17
SIDT1	KIR3DL2
PHYHIP	QDPR
DGKA	RNF128
FAM46C	MPPE1
SLCO1B3	PID1
LAMP5	MAP4K2
IRF4	SH3BGRL2
MAP3K7CL	ADIPOR2
PTPN22	ABCC10
TUBB2B	JAM3
SERINC2	DNM2
ZNF215	PCSK9
FJX1	NPNT
LRRTM3	RAD21
ITGA2	HMBOX1
DBN1	DMTF1
LOC100131756	FLJ10038
ITGA4	SMCO3
LXN	SLC25A18
ANKS4B	RAP1GAP
ITGA7	HDAC6
STEAP2	FAM21C
PTGER1	ZNF493
SLC30A1	LOC100131541
PTGER4	FOXP2
ZP3	TMEM204
C8orf34	CD177
DCX	TSC22D3
PMEPA1	TPPP2
ARNTL2	ARHGAP10
ITGB3	SLC26A2
KIAA0125	DTNA
ITGB4	CXorf57
SIGLEC15	ST7
FBXL21	TOM1L1
GADD45A	DUSP8
PTGS2	FASTKD1
ITGB8	AFF3
PTHLH	HRCT1
IGK	VEPH1
PTH2R	KHDRBS2
LAX1	RBP2
STAP1	SH2D3C
CNIH3	SLC44A2
ITK	LAMA2
PRTFDC1	MSANTD2
FAM225A	LAMA3
ITPKA	LAMA5
LOC401021	LAMB1
APOBEC3F	ZBTB8A
SPINK13	ABCB6
IVL	RDX
RGMA	LAMC1
JAK3	CRTAC1
TBC1D10C	RENBP
DES	CDH19
IGKV1-5	FIGN
COL24A1	NIPAL3
JUNB	RALGAPA2
SEC24D	SLC25A16
CABYR	RMDN2
DCANP1	ADAMTSL3
PTPN7	FLJ30064
TMEM130	EDA
PRDM9	RASSF7
MAGED4B	S1PR1
LYPD1	LEPR
RHBDL2	EDNRB
DFNA5	TTLL7
KCNA2	ADGRG6
COCH	TRIM7
PTPRCAP	TIGD6
MUCL1	SPRYD7
KCNC1	DERA
LPPR4	ECHDC3
PTPRH	FAM106CP
LPCAT2	GSTM2P1
TRAT1	ARFGEF3
SACS	ACE2
KCND2	SYT15
PTPRN2	LIFR
KCNF1	LOC100129406
DQX1	CYP4Z2P
PTPRZ1	KY
SV2B	ESYT3
STMN3	SMAGP
SCG2	MLXIPL
KCNJ5	TMTC1
TMEM70	FRY
CCDC3	PLLP
KCNJ14	C1orf115
PVRL1	KIAA0485
KIF19	VPS13D
TMEM132A	RNASE2
KCNK2	RNASE3
KCNMA1	EFNA1
C12orf42	FADS1
SEPT1	EFNB1
DIO2	FADS3
KCNN3	EFNB2
PVRL4	AKAP9
KCNN4	EGFR
ALDH18A1	CXADRP3
FAM83D	NETO2
DLG2	LRRC31
ENPP5	USHBP1
ITM2C	LMO7
KAZALD1	SYTL4
KIF2A	SETD5
CALML4	EVPLL
TESC	SYTL5
STRC	AASS
ZFP69B	CCBE1
DMP1	P3H2
DNM1	FGFBP2
ST8SIA4	EXD2
HS3ST3A1	LPCAT3
HS3ST1	SNX25
KIT	C12orf49
RAB3B	TRIM56
RAB3IL1	LPL
CRISPLD1	SBF2
CCDC140	ST6GALNAC5
GNL3	CARF
RAB27B	SPRY4
PGBD5	HAND2-AS1
RAC2	GSTCD
PLD4	FAM84B
PDE11A	KANK4
CCSER1	SP5
ENTPD7	LINC00162
ESPN	LSAMP
DOCK3	CAMKMT
PLA2G7	ARHGAP28
CPA6	LSS
GALNT14	PCOLCE2
VMP1	PLEKHM3
DPEP1	SLED1
IGHV3-48	RXFP1
TMEM182	ADI1
KRT5	C1orf210
KRT6B	LOC100289058
C1orf54	MARVELD2
DPYS	EML1
LOC100287221	EGFL7
DPYSL3	ZNF30
KRT12	EMP2
KRT13	LONRF3
KRT14	DSEL
SUSD4	INADL
DRD5	C5orf38
RAP2B	NHEJ1
SLC52A1	ENG
KRT15	TMEM180
PGLYRP4	WDSUB1
KRT16	BTNL9
RARRES1	CTDSPL
KRT17	TMEM100
TIMD4	ANGPTL7
DSC3	DCXR
LOC284454	FGGY
RCAN1	TMEM140
CD248	EPAS1
TMEM45A	LRRC36
PLXDC1	STX6
DSG3	RHOT1
FAM133A	SMAD6
DSP	PLCE1
KIF26B	SMAD7
PPP1R14C
TFPI2
IGHV1-69
KRT81
RBP5
DTX1
SLC38A4
DUSP2
DUSP4
MRGPRF
DUSP5
TMSB15B
LAG3
VTCN1
RALGPS2
PSCA
ANO1
PHTF2
P2RY8
STEAP4
LOC646976
AGR3
E2F3
SALL4
ASPHD2
DUXAP10
CASC15
RELB
GPR183
HMGB3P24
KRT16P3
RET
LCK
PRRT2
LCN2
ADAM12
HMGB3P1
RGS1
RGS2
RGS4
RGS10
TSPAN5
EDN2
RGS13
E2F8
TSPAN2
LGALS2
TSPAN1
SSUH2
KIF7
LGALS7
FOSL1
CEMIP
TLR10
PLEK2
SCARNA17
FBXO16
ARFGEF3
ZNF385D
LIF
ARL4C
RASGRP1
ANGPTL6
SSPN
ATAD3B
ARL5B
LIPC
NAMPT
EFNA4
EFNA5
HMGA2
ALX1
TXLNB
EFNB3
MCTP1
LMAN1
LMNB1
FRMD6
LGI2
MICALL2
CDCA7
EGR1
EGR2
EGR3
EGR4
NETO1
DPF3
LOR
GPR68
LOXL1
LOXL2
SLC16A14
TCL1A
ITGB1BP2
KLHDC8A
MIR155HG
WFIKKN2
DHRS9
HHIPL2
PTCD2
TRBV5-4
STEAP3
NCOA7
KIRREL
ROBO1
ROBO2
SLC7A5
CATSPERB
TRPV4
LSP1
ELF3
RGS17
CHSY3
CLMP
LTB
LTBP1
LTBP2
EMBP1
GREM1
QSER1
TMEM35
CKAP2
CPNE4
LUM
LY9
TMC5
LY75
RNF122
SH2D1A
CFAP69
TRIB1
MADCAM1
CD96
SPACA3
NEK11
EPHA10
SLC4A11
RCAN2
SMAD3
EPHA3
LRRC17
C14orf37
EPHA8
MIA
EPHB1

## Sheet: IPF-UP-esomeprazole-DN
Enrichment analysis of 45 genes that are UP in IPF but down in Esomeprazole
S.No.	Category	ID	Name	Source	p-value	q-value Bonferroni	q-value FDR B&H	q-value FDR B&Y	Hit Count in Query List	Hit Count in Genome	Hit in Query List
1	GO: Molecular Function	GO:0004714	transmembrane receptor protein tyrosine kinase activity		1.849e-05	0.005399	0.005399	0.03377	4	67	EFNB3,PDGFRL,NTRK1,ROR2
2	GO: Molecular Function	GO:0019199	transmembrane receptor protein kinase activity		6.188e-05	0.01807	0.006486	0.04057	4	91	EFNB3,PDGFRL,NTRK1,ROR2
3	GO: Molecular Function	GO:0004713	protein tyrosine kinase activity		6.664e-05	0.01946	0.006486	0.04057	5	182	EFNB3,PDGFRL,FGF18,NTRK1,ROR2
4	GO: Molecular Function	GO:0019838	growth factor binding		0.0003444	0.1006	0.02063	0.1291	4	142	COL3A1,COL5A1,IGFBP7,NTRK1
5	GO: Molecular Function	GO:0048407	platelet-derived growth factor binding		0.0003533	0.1032	0.02063	0.1291	2	12	COL3A1,COL5A1
6	GO: Molecular Function	GO:0050750	low-density lipoprotein particle receptor binding		0.0008116	0.237	0.03134	0.196	2	18	APOE,MMP13
7	GO: Molecular Function	GO:0005201	extracellular matrix structural constituent		0.0008224	0.2401	0.03134	0.196	3	78	COL3A1,COL5A1,COL5A2
8	GO: Molecular Function	GO:0005003	ephrin receptor activity		0.0009057	0.2645	0.03134	0.196	2	19	EFNB3,NTRK1
9	GO: Molecular Function	GO:0005102	signaling receptor binding		0.0009659	0.282	0.03134	0.196	11	1601	COL3A1,COL5A1,APOE,EFNB3,MMP13,ABCA12,GDF15,FGF18,NTRK1,EGFL6,ROR2
10	GO: Molecular Function	GO:0070325	lipoprotein particle receptor binding		0.001332	0.389	0.0389	0.2433	2	23	APOE,MMP13
11	GO: Biological Process	GO:0030574	collagen catabolic process		5.66e-07	0.001099	0.0009052	0.007376	5	67	COL3A1,COL5A1,COL5A2,MMP11,MMP13
12	GO: Biological Process	GO:0044243	multicellular organismal catabolic process		9.322e-07	0.00181	0.0009052	0.007376	5	74	COL3A1,COL5A1,COL5A2,MMP11,MMP13
13	GO: Biological Process	GO:0030199	collagen fibril organization		3.426e-06	0.006654	0.002218	0.01807	4	43	COL3A1,COL5A1,COL5A2,MMP11
14	GO: Biological Process	GO:0032963	collagen metabolic process		1.101e-05	0.02138	0.004727	0.03852	5	122	COL3A1,COL5A1,COL5A2,MMP11,MMP13
15	GO: Biological Process	GO:0044259	multicellular organismal macromolecule metabolic process		1.338e-05	0.02598	0.004727	0.03852	5	127	COL3A1,COL5A1,COL5A2,MMP11,MMP13
16	GO: Biological Process	GO:0060009	Sertoli cell development		1.46e-05	0.02836	0.004727	0.03852	3	20	WT1,SDC1,NTRK1
17	GO: Biological Process	GO:0030198	extracellular matrix organization		2.06e-05	0.04	0.005092	0.04149	7	354	COL3A1,WT1,COL5A1,COL5A2,MMP11,MMP13,EGFL6
18	GO: Biological Process	GO:0043062	extracellular structure organization		2.098e-05	0.04074	0.005092	0.04149	7	355	COL3A1,WT1,COL5A1,COL5A2,MMP11,MMP13,EGFL6
19	GO: Biological Process	GO:0044236	multicellular organism metabolic process		2.456e-05	0.04769	0.005299	0.04318	5	144	COL3A1,COL5A1,COL5A2,MMP11,MMP13
20	GO: Biological Process	GO:1903225	negative regulation of endodermal cell differentiation		3.415e-05	0.06632	0.005993	0.04883	2	4	COL5A1,COL5A2
21	GO: Biological Process	GO:0001501	skeletal system development		3.479e-05	0.06757	0.005993	0.04883	8	530	COL3A1,SOX4,COL5A2,MMP13,AEBP1,FGF18,ROR2,TWIST1
22	GO: Biological Process	GO:0060008	Sertoli cell differentiation		3.703e-05	0.07191	0.005993	0.04883	3	27	WT1,SDC1,NTRK1
23	GO: Biological Process	GO:0035108	limb morphogenesis		4.992e-05	0.09695	0.006925	0.05643	5	167	SOX4,MMP13,CRABP2,ROR2,TWIST1
24	GO: Biological Process	GO:0035107	appendage morphogenesis		4.992e-05	0.09695	0.006925	0.05643	5	167	SOX4,MMP13,CRABP2,ROR2,TWIST1
25	GO: Biological Process	GO:0048736	appendage development		8.974e-05	0.1743	0.01089	0.08876	5	189	SOX4,MMP13,CRABP2,ROR2,TWIST1
26	GO: Biological Process	GO:0060173	limb development		8.974e-05	0.1743	0.01089	0.08876	5	189	SOX4,MMP13,CRABP2,ROR2,TWIST1
27	GO: Biological Process	GO:1903224	regulation of endodermal cell differentiation		0.000119	0.2311	0.01216	0.0991	2	7	COL5A1,COL5A2
28	GO: Biological Process	GO:0034382	chylomicron remnant clearance		0.000119	0.2311	0.01216	0.0991	2	7	LMF1,APOE
29	GO: Biological Process	GO:0071830	triglyceride-rich lipoprotein particle clearance		0.000119	0.2311	0.01216	0.0991	2	7	LMF1,APOE
30	GO: Biological Process	GO:0001568	blood vessel development		0.0001466	0.2846	0.01423	0.116	8	651	COL3A1,WT1,SOX4,COL5A1,APOE,FGF18,NTRK1,TWIST1
31	GO: Biological Process	GO:2000542	negative regulation of gastrulation		0.0001584	0.3076	0.01465	0.1194	2	8	COL5A1,COL5A2
32	GO: Biological Process	GO:0001944	vasculature development		0.0001917	0.3722	0.01692	0.1379	8	677	COL3A1,WT1,SOX4,COL5A1,APOE,FGF18,NTRK1,TWIST1
33	GO: Biological Process	GO:0003183	mitral valve morphogenesis		0.0002033	0.3949	0.01717	0.1399	2	9	SOX4,TWIST1
34	GO: Biological Process	GO:0045596	negative regulation of cell differentiation		0.0002269	0.4407	0.01836	0.1496	8	694	COL3A1,COL5A1,COL5A2,DPYSL3,APOE,MMP11,TRIB1,TWIST1
35	GO: Biological Process	GO:0003174	mitral valve development		0.0002538	0.4928	0.01971	0.1606	2	10	SOX4,TWIST1
36	GO: Biological Process	GO:0009887	animal organ morphogenesis		0.0002767	0.5373	0.02017	0.1644	10	1121	COL3A1,WT1,SOX4,COL5A1,COL5A2,MMP13,SDC1,FGF18,ROR2,TWIST1
37	GO: Biological Process	GO:0051093	negative regulation of developmental process		0.0002854	0.5542	0.02017	0.1644	9	914	COL3A1,WT1,COL5A1,COL5A2,DPYSL3,APOE,MMP11,TRIB1,TWIST1
38	GO: Biological Process	GO:0022603	regulation of anatomical structure morphogenesis		0.0002909	0.5649	0.02017	0.1644	10	1128	WT1,COL5A1,COL5A2,APOE,CRABP2,GDF15,FGF18,NTRK1,ROR2,TWIST1
39	GO: Biological Process	GO:0048514	blood vessel morphogenesis		0.0003267	0.6344	0.02188	0.1783	7	551	COL3A1,WT1,SOX4,APOE,FGF18,NTRK1,TWIST1
40	GO: Biological Process	GO:0030326	embryonic limb morphogenesis		0.0003889	0.7553	0.02436	0.1985	4	143	MMP13,CRABP2,ROR2,TWIST1
41	GO: Biological Process	GO:0035113	embryonic appendage morphogenesis		0.0003889	0.7553	0.02436	0.1985	4	143	MMP13,CRABP2,ROR2,TWIST1
42	GO: Biological Process	GO:0048844	artery morphogenesis		0.0004097	0.7957	0.02487	0.2026	3	60	COL3A1,SOX4,APOE
43	GO: Biological Process	GO:0015914	phospholipid transport		0.0004302	0.8355	0.02505	0.2041	3	61	PITPNM1,APOE,ABCA12
44	GO: Biological Process	GO:0061448	connective tissue development		0.0004386	0.8517	0.02505	0.2041	5	266	WT1,COL5A1,MMP13,FGF18,ROR2
45	GO: Biological Process	GO:0010875	positive regulation of cholesterol efflux		0.00051	0.9905	0.02767	0.2255	2	14	APOE,ABCA12
46	GO: Biological Process	GO:0007423	sensory organ development		0.000513	0.9962	0.02767	0.2255	7	594	WT1,COL5A1,COL5A2,BNC2,IGFBP7,ROR2,TWIST1
47	GO: Biological Process	GO:0045595	regulation of cell differentiation		0.0005304	1	0.02784	0.2269	12	1699	COL3A1,COL5A1,COL5A2,DPYSL3,APOE,MMP11,CRABP2,TRIB1,GDF15,FGF18,NTRK1,TWIST1
48	GO: Biological Process	GO:0033700	phospholipid efflux		0.0005876	1	0.03003	0.2447	2	15	APOE,ABCA12
49	GO: Biological Process	GO:0040011	locomotion		0.0006411	1	0.03192	0.2601	12	1735	COL3A1,WT1,COL5A1,DPYSL3,APOE,EFNB3,TRIB1,SDC1,FGF18,NTRK1,ROR2,TWIST1
50	GO: Biological Process	GO:0072359	circulatory system development		0.0008272	1	0.03646	0.2971	9	1058	COL3A1,WT1,SOX4,COL5A1,APOE,MMP13,FGF18,NTRK1,TWIST1
51	GO: Biological Process	GO:0072358	cardiovascular system development		0.0008272	1	0.03646	0.2971	9	1058	COL3A1,WT1,SOX4,COL5A1,APOE,MMP13,FGF18,NTRK1,TWIST1
52	GO: Biological Process	GO:0007568	aging		0.0008512	1	0.03646	0.2971	5	308	COL3A1,APOE,NTRK1,UCP2,TWIST1
53	GO: Biological Process	GO:0032373	positive regulation of sterol transport		0.0008523	1	0.03646	0.2971	2	18	APOE,ABCA12
54	GO: Biological Process	GO:0032376	positive regulation of cholesterol transport		0.0008523	1	0.03646	0.2971	2	18	APOE,ABCA12
55	GO: Biological Process	GO:0048598	embryonic morphogenesis		0.0008582	1	0.03646	0.2971	7	648	SOX4,COL5A1,COL5A2,MMP13,CRABP2,ROR2,TWIST1
56	GO: Biological Process	GO:0007548	sex differentiation		0.0008637	1	0.03646	0.2971	5	309	WT1,MMP13,SDC1,NTRK1,ROR2
57	GO: Biological Process	GO:0048678	response to axon injury		0.0008837	1	0.03651	0.2975	3	78	DPYSL3,APOE,NTRK1
58	GO: Biological Process	GO:0003181	atrioventricular valve morphogenesis		0.0009511	1	0.03848	0.3136	2	19	SOX4,TWIST1
59	GO: Biological Process	GO:0010874	regulation of cholesterol efflux		0.001164	1	0.04615	0.3761	2	21	APOE,ABCA12
60	GO: Biological Process	GO:0035295	tube development		0.001196	1	0.04646	0.3786	7	686	COL3A1,WT1,SOX4,ABCA12,SDC1,FGF18,TWIST1
61	GO: Biological Process	GO:0003171	atrioventricular valve development		0.001279	1	0.04672	0.3807	2	22	SOX4,TWIST1
62	GO: Biological Process	GO:0097435	supramolecular fiber organization		0.001279	1	0.04672	0.3807	2	22	COL3A1,COL5A1
63	GO: Biological Process	GO:0006928	movement of cell or subcellular component		0.001319	1	0.04672	0.3807	12	1882	COL3A1,WT1,COL5A1,DPYSL3,APOE,EFNB3,TRIB1,SDC1,FGF18,NTRK1,ROR2,TWIST1
64	GO: Biological Process	GO:0060840	artery development		0.001337	1	0.04672	0.3807	3	90	COL3A1,SOX4,APOE
65	GO: Biological Process	GO:0009790	embryo development		0.001359	1	0.04672	0.3807	9	1135	WT1,SOX4,COL5A1,COL5A2,SEC24D,MMP13,CRABP2,ROR2,TWIST1
66	GO: Biological Process	GO:2000026	regulation of multicellular organismal development		0.001387	1	0.04672	0.3807	12	1893	COL3A1,WT1,COL5A1,COL5A2,DPYSL3,APOE,CRABP2,TRIB1,FGF18,NTRK1,ROR2,TWIST1
67	GO: Biological Process	GO:0048485	sympathetic nervous system development		0.001399	1	0.04672	0.3807	2	23	SOX4,NTRK1
68	GO: Biological Process	GO:0003416	endochondral bone growth		0.001399	1	0.04672	0.3807	2	23	BNC2,MMP13
69	GO: Biological Process	GO:0060349	bone morphogenesis		0.001425	1	0.04672	0.3807	3	92	MMP13,FGF18,TWIST1
70	GO: Biological Process	GO:0001523	retinoid metabolic process		0.00147	1	0.04672	0.3807	3	93	APOE,CRABP2,SDC1
71	GO: Biological Process	GO:0015748	organophosphate ester transport		0.00147	1	0.04672	0.3807	3	93	PITPNM1,APOE,ABCA12
72	GO: Biological Process	GO:0008285	negative regulation of cell proliferation		0.001507	1	0.04672	0.3807	7	714	WT1,SOX4,APOE,IGFBP7,TRIB1,NTRK1,ROR2
73	GO: Biological Process	GO:0019218	regulation of steroid metabolic process		0.001516	1	0.04672	0.3807	3	94	LMF1,APOE,IGFBP7
74	GO: Cellular Component	GO:0031012	extracellular matrix		7.841e-07	0.0001325	0.0001325	0.0007567	9	444	COL3A1,COL5A1,COL5A2,APOE,MMP11,IGFBP7,MMP13,AEBP1,EGFL6
75	GO: Cellular Component	GO:0098643	banded collagen fibril		2.665e-06	0.0004504	0.0001501	0.0008573	3	12	COL3A1,COL5A1,COL5A2
76	GO: Cellular Component	GO:0005583	fibrillar collagen trimer		2.665e-06	0.0004504	0.0001501	0.0008573	3	12	COL3A1,COL5A1,COL5A2
77	GO: Cellular Component	GO:0005588	collagen type V trimer		1.633e-05	0.002759	0.0006897	0.003939	2	3	COL5A1,COL5A2
78	GO: Cellular Component	GO:0098644	complex of collagen trimers		2.107e-05	0.003561	0.0007121	0.004066	3	23	COL3A1,COL5A1,COL5A2
79	GO: Cellular Component	GO:0005578	proteinaceous extracellular matrix		0.0002513	0.04246	0.007077	0.04041	6	379	COL3A1,COL5A1,COL5A2,MMP11,MMP13,EGFL6
80	GO: Cellular Component	GO:0044420	extracellular matrix component		0.0003378	0.05709	0.008156	0.04657	4	141	COL3A1,COL5A1,COL5A2,EGFL6
81	GO: Cellular Component	GO:0005581	collagen trimer		0.001173	0.1982	0.02478	0.1415	3	88	COL3A1,COL5A1,COL5A2
82	GO: Cellular Component	GO:0005615	extracellular space		0.001704	0.288	0.032	0.1827	10	1449	COL3A1,DPYSL3,APOE,SCUBE2,IGFBP7,MMP13,AEBP1,GDF15,FGF18,EGFL6
83	GO: Cellular Component	GO:0005586	collagen type III trimer		0.002366	0.3999	0.037	0.2113	1	1	COL3A1
84	GO: Cellular Component	GO:0005794	Golgi apparatus		0.002408	0.407	0.037	0.2113	10	1518	PITPNM1,GLT8D2,CLIP3,SEC24D,LMF1,APOE,MMP11,MMP13,SDC1,RAB27B
85	Human Phenotype	HP:0001073	Cigarette-paper scars		3.084e-06	0.006227	0.004659	0.03814	3	8	COL3A1,COL5A1,COL5A2
86	Human Phenotype	HP:0000993	Molluscoid pseudotumors		4.615e-06	0.009317	0.004659	0.03814	3	9	COL3A1,COL5A1,COL5A2
87	Human Phenotype	HP:0000592	Blue sclerae		8.208e-06	0.01657	0.005524	0.04523	5	74	COL3A1,COL5A1,COL5A2,SEC24D,ROR2
88	Human Phenotype	HP:0012368	Flat face		1.283e-05	0.0259	0.006475	0.05302	5	81	COL3A1,COL5A1,APOE,ROR2,TWIST1
89	Human Phenotype	HP:0100672	Vaginal hernia		4.621e-05	0.09329	0.01112	0.09105	2	3	COL3A1,COL5A1
90	Human Phenotype	HP:0100645	Cystocele		4.621e-05	0.09329	0.01112	0.09105	2	3	COL3A1,COL5A1
91	Human Phenotype	HP:0000015	Bladder diverticulum		6.089e-05	0.1229	0.01112	0.09105	3	20	COL3A1,COL5A1,COL5A2
92	Human Phenotype	HP:0001844	Abnormality of the hallux		7.664e-05	0.1547	0.01112	0.09105	5	117	WT1,COL5A1,COL5A2,ROR2,TWIST1
93	Human Phenotype	HP:0000767	Pectus excavatum		7.854e-05	0.1586	0.01112	0.09105	6	194	COL3A1,COL5A1,COL5A2,SEC24D,PIEZO2,ROR2
94	Human Phenotype	HP:0005100	Premature birth following premature rupture of fetal membranes		9.219e-05	0.1861	0.01112	0.09105	2	4	COL5A1,COL5A2
95	Human Phenotype	HP:0002642	Arteriovenous fistulas of celiac and mesenteric vessels		9.219e-05	0.1861	0.01112	0.09105	2	4	COL3A1,COL5A1
96	Human Phenotype	HP:0006316	Irregularly spaced teeth		9.219e-05	0.1861	0.01112	0.09105	2	4	COL5A1,COL5A2
97	Human Phenotype	HP:0002010	Narrow maxilla		9.219e-05	0.1861	0.01112	0.09105	2	4	COL5A1,COL5A2
98	Human Phenotype	HP:0025014	Subcutaneous spheroids		9.219e-05	0.1861	0.01112	0.09105	2	4	COL5A1,COL5A2
99	Human Phenotype	HP:0010485	Hyperextensibility at elbow		9.219e-05	0.1861	0.01112	0.09105	2	4	COL5A1,COL5A2
100	Human Phenotype	HP:0010500	Hyperextensibility of the knee		9.219e-05	0.1861	0.01112	0.09105	2	4	COL5A1,COL5A2
101	Human Phenotype	HP:0000591	Abnormal sclera morphology		9.363e-05	0.189	0.01112	0.09105	5	122	COL3A1,COL5A1,COL5A2,SEC24D,ROR2
102	Human Phenotype	HP:0100790	Hernia		0.0001257	0.2539	0.0141	0.1155	8	424	COL3A1,WT1,COL5A1,COL5A2,PIEZO2,APOE,ROR2,TWIST1
103	Human Phenotype	HP:0001537	Umbilical hernia		0.0001393	0.2813	0.01416	0.1159	6	215	COL3A1,COL5A1,COL5A2,APOE,ROR2,TWIST1
104	Human Phenotype	HP:0000002	Abnormality of body height		0.0001461	0.295	0.01416	0.1159	13	1241	COL3A1,WT1,COL5A1,COL5A2,SEC24D,PIEZO2,APOE,MMP13,PDGFRL,ABCA12,UCP2,ROR2,TWIST1
105	Human Phenotype	HP:0007900	Hypoplastic lacrimal duct		0.0001533	0.3095	0.01416	0.1159	2	5	COL3A1,COL5A1
106	Human Phenotype	HP:0001551	Abnormality of the umbilicus		0.0001543	0.3115	0.01416	0.1159	6	219	COL3A1,COL5A1,COL5A2,APOE,ROR2,TWIST1
107	Human Phenotype	HP:0001462	Abnormality of external features of the abdomen		0.0001664	0.3359	0.0146	0.1196	6	222	COL3A1,COL5A1,COL5A2,APOE,ROR2,TWIST1
108	Human Phenotype	HP:0001654	Abnormal heart valve morphology		0.0001772	0.3577	0.0149	0.122	8	445	COL3A1,WT1,COL5A1,COL5A2,APOE,IGFBP7,FAM69A,ROR2
109	Human Phenotype	HP:0000189	Narrow palate		0.0001925	0.3886	0.01554	0.1273	5	142	COL3A1,COL5A1,PIEZO2,APOE,TWIST1
110	Human Phenotype	HP:0001075	Atrophic scars		0.0002114	0.4268	0.01642	0.1344	3	30	COL3A1,COL5A1,COL5A2
111	Human Phenotype	HP:0000644	Anterior bulging of the globe		0.0002555	0.5158	0.01803	0.1476	6	240	COL3A1,COL5A1,SEC24D,ABCA12,ROR2,TWIST1
112	Human Phenotype	HP:0000520	Proptosis		0.0002555	0.5158	0.01803	0.1476	6	240	COL3A1,COL5A1,SEC24D,ABCA12,ROR2,TWIST1
113	Human Phenotype	HP:0000614	Abnormal morphology of the nasolacrimal system		0.0002718	0.5487	0.01803	0.1476	4	82	COL3A1,COL5A1,APOE,TWIST1
114	Human Phenotype	HP:0100886	Abnormality of globe location		0.0002843	0.574	0.01803	0.1476	10	768	COL3A1,WT1,COL5A1,SEC24D,PIEZO2,APOE,ABCA12,FAM69A,ROR2,TWIST1
115	Human Phenotype	HP:0002758	Osteoarthritis		0.0002848	0.575	0.01803	0.1476	4	83	COL3A1,COL5A1,COL5A2,MMP13
116	Human Phenotype	HP:0011481	Abnormal lacrimal duct morphology		0.0003084	0.6227	0.01803	0.1476	3	34	COL3A1,COL5A1,APOE
117	Human Phenotype	HP:0000776	Congenital diaphragmatic hernia		0.0003122	0.6303	0.01803	0.1476	4	85	WT1,COL5A1,COL5A2,APOE
118	Human Phenotype	HP:0100718	Uterine rupture		0.0003203	0.6468	0.01803	0.1476	2	7	COL3A1,COL5A1
119	Human Phenotype	HP:0001780	Abnormality of toe		0.0003235	0.6531	0.01803	0.1476	9	625	COL3A1,WT1,COL5A1,COL5A2,PIEZO2,APOE,ABCA12,ROR2,TWIST1
120	Human Phenotype	HP:0001634	Mitral valve prolapse		0.0003266	0.6594	0.01803	0.1476	4	86	COL3A1,COL5A1,COL5A2,FAM69A
121	Human Phenotype	HP:0000190	Abnormal oral frenulum morphology		0.0003365	0.6793	0.01803	0.1476	3	35	COL3A1,COL5A1,ROR2
122	Human Phenotype	HP:0000164	Abnormality of the dentition		0.0003424	0.6913	0.01803	0.1476	10	785	COL3A1,COL5A1,COL5A2,SEC24D,APOE,MMP13,ABCA12,NTRK1,ROR2,TWIST1
123	Human Phenotype	HP:0000286	Epicanthus		0.0003536	0.714	0.01803	0.1476	7	365	COL3A1,COL5A1,COL5A2,PIEZO2,APOE,ROR2,TWIST1
124	Human Phenotype	HP:0004299	Hernia of the abdominal wall		0.0003658	0.7386	0.01803	0.1476	7	367	COL3A1,COL5A1,COL5A2,PIEZO2,APOE,ROR2,TWIST1
125	Human Phenotype	HP:0001030	Fragile skin		0.0003661	0.7392	0.01803	0.1476	3	36	COL3A1,COL5A1,COL5A2
126	Human Phenotype	HP:0000411	Protruding ear		0.0003777	0.7626	0.01816	0.1487	5	164	COL3A1,COL5A1,PIEZO2,APOE,TWIST1
127	Human Phenotype	HP:0010648	Dermal translucency		0.0004261	0.8603	0.01948	0.1595	2	8	COL3A1,COL5A1
128	Human Phenotype	HP:0012725	Cutaneous syndactyly		0.0004304	0.8689	0.01948	0.1595	3	38	PIEZO2,ROR2,TWIST1
129	Human Phenotype	HP:0010647	Abnormal elasticity of skin		0.0004342	0.8767	0.01948	0.1595	5	169	COL3A1,COL5A1,COL5A2,ABCA12,NTRK1
130	Human Phenotype	HP:0002619	Varicose veins		0.0004595	0.9276	0.01997	0.1635	4	94	COL3A1,COL5A1,COL5A2,PDGFRL
131	Human Phenotype	HP:0000209	Abnormality of the jaws		0.0004747	0.9584	0.01997	0.1635	10	816	COL3A1,WT1,COL5A1,COL5A2,SEC24D,PIEZO2,APOE,FAM69A,ROR2,TWIST1
132	Human Phenotype	HP:0030791	Abnormal jaw morphology		0.0004747	0.9584	0.01997	0.1635	10	816	COL3A1,WT1,COL5A1,COL5A2,SEC24D,PIEZO2,APOE,FAM69A,ROR2,TWIST1
133	Human Phenotype	HP:0100656	Thoracoabdominal wall defect		0.0005237	1	0.02082	0.1705	7	389	COL3A1,COL5A1,COL5A2,PIEZO2,APOE,ROR2,TWIST1
134	Human Phenotype	HP:0010866	Abdominal wall defect		0.0005237	1	0.02082	0.1705	7	389	COL3A1,COL5A1,COL5A2,PIEZO2,APOE,ROR2,TWIST1
135	Human Phenotype	HP:0001627	Abnormal heart morphology		0.0005402	1	0.02082	0.1705	13	1398	COL3A1,WT1,COL5A1,COL5A2,PIEZO2,APOE,IGFBP7,PDGFRL,ABCA12,FAM69A,UCP2,ROR2,TWIST1
136	Human Phenotype	HP:0100784	Peripheral arteriovenous fistula		0.0005465	1	0.02082	0.1705	2	9	COL3A1,COL5A1
137	Human Phenotype	HP:0001013	Eruptive xanthomas		0.0005465	1	0.02082	0.1705	2	9	LMF1,APOE
138	Human Phenotype	HP:0001482	Subcutaneous nodule		0.0005599	1	0.02092	0.1713	4	99	COL3A1,COL5A1,COL5A2,APOE
139	Human Phenotype	HP:0001822	Hallux valgus		0.0005797	1	0.02092	0.1713	3	42	COL5A1,COL5A2,TWIST1
140	Human Phenotype	HP:0006705	Abnormal atrioventricular valve morphology		0.0005892	1	0.02092	0.1713	6	280	COL3A1,COL5A1,COL5A2,APOE,FAM69A,ROR2
141	Human Phenotype	HP:0000316	Hypertelorism		0.0005905	1	0.02092	0.1713	8	529	COL3A1,COL5A1,SEC24D,PIEZO2,APOE,FAM69A,ROR2,TWIST1
142	Human Phenotype	HP:0031477	Abnormal mitral valve morphology		0.0006272	1	0.02146	0.1757	4	102	COL3A1,COL5A1,COL5A2,FAM69A
143	Human Phenotype	HP:0005293	Venous insufficiency		0.0006272	1	0.02146	0.1757	4	102	COL3A1,COL5A1,COL5A2,PDGFRL
144	Human Phenotype	HP:0010051	Deviation of the hallux		0.0006654	1	0.02239	0.1833	3	44	COL5A1,COL5A2,TWIST1
145	Human Phenotype	HP:0001373	Joint dislocation		0.0007929	1	0.02478	0.2029	6	296	COL3A1,COL5A1,COL5A2,PIEZO2,APOE,ROR2
146	Human Phenotype	HP:0000768	Pectus carinatum		0.0008065	1	0.02478	0.2029	4	109	COL5A1,COL5A2,PIEZO2,ROR2
147	Human Phenotype	HP:0000766	Abnormality of the sternum		0.0008073	1	0.02478	0.2029	6	297	COL3A1,COL5A1,COL5A2,SEC24D,PIEZO2,ROR2
148	Human Phenotype	HP:0000394	Lop ear		0.0008309	1	0.02478	0.2029	2	11	COL5A1,COL5A2
149	Human Phenotype	HP:0004443	Lambdoidal craniosynostosis		0.0008309	1	0.02478	0.2029	2	11	SEC24D,TWIST1
150	Human Phenotype	HP:0005244	Gastrointestinal infarctions		0.0008309	1	0.02478	0.2029	2	11	COL3A1,COL5A1
151	Human Phenotype	HP:0100692	Increased corneal curvature		0.0008348	1	0.02478	0.2029	4	110	COL3A1,COL5A1,PIEZO2,APOE
152	Human Phenotype	HP:0000563	Keratoconus		0.0008348	1	0.02478	0.2029	4	110	COL3A1,COL5A1,PIEZO2,APOE
153	Human Phenotype	HP:0000492	Abnormal eyelid morphology		0.0009673	1	0.02777	0.2274	10	889	COL3A1,WT1,COL5A1,COL5A2,SEC24D,PIEZO2,APOE,ABCA12,ROR2,TWIST1
154	Human Phenotype	HP:0011729	Abnormality of joint mobility		0.0009763	1	0.02777	0.2274	10	890	COL3A1,COL5A1,COL5A2,SEC24D,PIEZO2,APOE,MMP13,ABCA12,ROR2,TWIST1
155	Human Phenotype	HP:0010722	Asymmetry of the ears		0.0009947	1	0.02777	0.2274	2	12	APOE,TWIST1
156	Human Phenotype	HP:0005294	Arterial dissection		0.0009947	1	0.02777	0.2274	2	12	COL3A1,COL5A1
157	Human Phenotype	HP:0004298	Abnormality of the abdominal wall		0.001004	1	0.02777	0.2274	7	433	COL3A1,COL5A1,COL5A2,PIEZO2,APOE,ROR2,TWIST1
158	Human Phenotype	HP:0002650	Scoliosis		0.001062	1	0.02817	0.2307	9	731	COL3A1,WT1,COL5A1,COL5A2,SEC24D,PIEZO2,MMP13,ROR2,TWIST1
159	Human Phenotype	HP:0040069	Abnormality of lower limb bone		0.001065	1	0.02817	0.2307	8	577	COL3A1,WT1,PIEZO2,APOE,MMP13,ABCA12,ROR2,TWIST1
160	Human Phenotype	HP:0001829	Foot polydactyly		0.001087	1	0.02817	0.2307	4	118	WT1,ABCA12,ROR2,TWIST1
161	Human Phenotype	HP:0009136	Duplication involving bones of the feet		0.001087	1	0.02817	0.2307	4	118	WT1,ABCA12,ROR2,TWIST1
162	Human Phenotype	HP:0011061	Abnormality of dental structure		0.001102	1	0.02817	0.2307	6	315	COL3A1,COL5A1,SEC24D,APOE,MMP13,NTRK1
163	Human Phenotype	HP:0001679	Abnormal aortic morphology		0.001102	1	0.02817	0.2307	6	315	COL3A1,WT1,COL5A1,COL5A2,APOE,ROR2
164	Human Phenotype	HP:0100667	Brachydactyly (hand)		0.001178	1	0.02973	0.2434	6	319	PIEZO2,APOE,ABCA12,FAM69A,ROR2,TWIST1
165	Human Phenotype	HP:0000954	Single transverse palmar crease		0.001231	1	0.03069	0.2513	4	122	PIEZO2,APOE,ROR2,TWIST1
166	Human Phenotype	HP:0004322	Short stature		0.001341	1	0.03302	0.2704	11	1110	COL3A1,WT1,COL5A1,COL5A2,SEC24D,PIEZO2,APOE,MMP13,ABCA12,ROR2,TWIST1
167	Human Phenotype	HP:0009883	Duplication of the distal phalanx of hand		0.001365	1	0.0332	0.2719	2	14	ROR2,TWIST1
168	Human Phenotype	HP:0100498	Deviation of toes		0.001422	1	0.03393	0.2778	3	57	COL5A1,COL5A2,TWIST1
169	Human Phenotype	HP:0000489	Abnormality of globe location or size		0.001435	1	0.03393	0.2778	10	933	COL3A1,WT1,COL5A1,SEC24D,PIEZO2,APOE,ABCA12,FAM69A,ROR2,TWIST1
170	Human Phenotype	HP:0001622	Premature birth		0.001446	1	0.03393	0.2778	5	220	COL3A1,COL5A1,COL5A2,APOE,ABCA12
171	Human Phenotype	HP:0003764	Nevus		0.001473	1	0.03393	0.2778	4	128	COL3A1,COL5A1,ABCA12,ROR2
172	Human Phenotype	HP:0002647	Aortic dissection		0.001496	1	0.03393	0.2778	3	58	COL3A1,COL5A1,COL5A2
173	Human Phenotype	HP:0001374	Congenital hip dislocation		0.001496	1	0.03393	0.2778	3	58	COL3A1,COL5A1,PIEZO2
174	Human Phenotype	HP:0000775	Abnormality of the diaphragm		0.001745	1	0.03916	0.3206	4	134	WT1,COL5A1,COL5A2,APOE
175	Human Phenotype	HP:0005111	Dilatation of the ascending aorta		0.001815	1	0.04026	0.3297	3	62	COL3A1,COL5A1,COL5A2
176	Human Phenotype	HP:0200036	Skin nodule		0.001946	1	0.0427	0.3496	4	138	COL3A1,COL5A1,COL5A2,APOE
177	Human Phenotype	HP:0002944	Thoracolumbar scoliosis		0.002025	1	0.04321	0.3538	2	17	PIEZO2,ROR2
178	Human Phenotype	HP:0004947	Arteriovenous fistula		0.002025	1	0.04321	0.3538	2	17	COL3A1,COL5A1
179	Human Phenotype	HP:0010535	Sleep apnea		0.002052	1	0.04321	0.3538	4	140	COL3A1,COL5A1,APOE,TWIST1
180	Human Phenotype	HP:0000023	Inguinal hernia		0.002054	1	0.04321	0.3538	5	238	COL3A1,COL5A1,COL5A2,PIEZO2,ROR2
181	Human Phenotype	HP:0000991	Xanthomatosis		0.002173	1	0.04524	0.3704	3	66	LMF1,APOE,ABCA12
182	Human Phenotype	HP:0002815	Abnormality of the knee		0.002212	1	0.04557	0.3731	5	242	COL5A1,COL5A2,PIEZO2,APOE,MMP13
183	Human Phenotype	HP:0007598	Bilateral single transverse palmar creases		0.002269	1	0.04589	0.3757	3	67	APOE,ROR2,TWIST1
184	Human Phenotype	HP:0006323	Premature loss of primary teeth		0.002273	1	0.04589	0.3757	2	18	COL3A1,COL5A1
185	Human Phenotype	HP:0010490	Abnormality of the palmar creases		0.002334	1	0.04666	0.3821	4	145	PIEZO2,APOE,ROR2,TWIST1
186	Human Phenotype	HP:0001006	Hypotrichosis		0.002378	1	0.04707	0.3854	5	246	COL3A1,COL5A1,APOE,ABCA12,ROR2
187	Human Phenotype	HP:0007660	Increased corneal diameter		0.002454	1	0.04734	0.3876	4	147	COL3A1,COL5A1,PIEZO2,APOE
188	Human Phenotype	HP:0000704	Periodontitis		0.002469	1	0.04734	0.3876	3	69	COL3A1,COL5A1,APOE
189	Human Phenotype	HP:0001636	Tetralogy of Fallot		0.002516	1	0.04734	0.3876	4	148	WT1,APOE,FAM69A,ROR2
190	Human Phenotype	HP:0100689	Decreased corneal thickness		0.002516	1	0.04734	0.3876	4	148	COL3A1,COL5A1,PIEZO2,APOE
191	Human Phenotype	HP:0001058	Poor wound healing		0.002534	1	0.04734	0.3876	2	19	COL5A1,COL5A2
192	Human Phenotype	HP:0001018	Abnormal palmar dermatoglyphics		0.002579	1	0.04734	0.3876	4	149	PIEZO2,APOE,ROR2,TWIST1
193	Human Phenotype	HP:0000521	Abnormality of tear glands or tear production		0.002579	1	0.04734	0.3876	4	149	COL3A1,COL5A1,APOE,TWIST1
194	Human Phenotype	HP:0003312	Abnormal form of the vertebral bodies		0.002599	1	0.04734	0.3876	5	251	SEC24D,PIEZO2,MMP13,ROR2,TWIST1
195	Human Phenotype	HP:0010674	Abnormality of the curvature of the vertebral column		0.002603	1	0.04734	0.3876	9	826	COL3A1,WT1,COL5A1,COL5A2,SEC24D,PIEZO2,MMP13,ROR2,TWIST1
196	Human Phenotype	HP:0011486	Abnormality of corneal thickness		0.002643	1	0.04754	0.3892	4	150	COL3A1,COL5A1,PIEZO2,APOE
197	Human Phenotype	HP:0012649	Increased inflammatory response		0.002696	1	0.04754	0.3892	11	1202	COL3A1,WT1,COL5A1,COL5A2,LMF1,APOE,PDGFRL,ABCA12,NTRK1,ROR2,TWIST1
198	Human Phenotype	HP:0012647	Abnormal inflammatory response		0.002696	1	0.04754	0.3892	11	1202	COL3A1,WT1,COL5A1,COL5A2,LMF1,APOE,PDGFRL,ABCA12,NTRK1,ROR2,TWIST1
199	Human Phenotype	HP:0005918	Abnormality of phalanx of finger		0.002736	1	0.04754	0.3892	7	513	COL3A1,PIEZO2,APOE,ABCA12,FAM69A,ROR2,TWIST1
200	Human Phenotype	HP:0000606	Abnormality of the periorbital region		0.002773	1	0.04754	0.3892	10	1013	COL3A1,WT1,COL5A1,COL5A2,SEC24D,PIEZO2,APOE,ABCA12,ROR2,TWIST1
201	Human Phenotype	HP:0002586	Peritonitis		0.002774	1	0.04754	0.3892	4	152	WT1,COL5A1,COL5A2,PDGFRL
202	Human Phenotype	HP:0004220	Short middle phalanx of the 5th finger		0.002809	1	0.04754	0.3892	2	20	APOE,ROR2
203	Human Phenotype	HP:0009370	Type A brachydactyly		0.002809	1	0.04754	0.3892	2	20	APOE,ROR2
204	Human Phenotype	HP:0030962	Abnormal morphology of the great vessels		0.002992	1	0.04754	0.3892	7	521	COL3A1,WT1,COL5A1,COL5A2,APOE,FAM69A,ROR2
205	Human Phenotype	HP:0000765	Abnormality of the thorax		0.003042	1	0.04754	0.3892	10	1025	COL3A1,WT1,COL5A1,COL5A2,SEC24D,PIEZO2,APOE,MMP13,ROR2,TWIST1
206	Human Phenotype	HP:0001710	Conotruncal defect		0.003049	1	0.04754	0.3892	4	156	WT1,APOE,FAM69A,ROR2
207	Human Phenotype	HP:0001187	Hyperextensibility of the finger joints		0.003097	1	0.04754	0.3892	2	21	COL5A1,COL5A2
208	Human Phenotype	HP:0001788	Premature rupture of membranes		0.003097	1	0.04754	0.3892	2	21	COL5A1,COL5A2
209	Human Phenotype	HP:0009116	Aplasia/Hypoplasia involving bones of the skull		0.003176	1	0.04754	0.3892	8	681	COL3A1,WT1,SEC24D,PIEZO2,APOE,FAM69A,ROR2,TWIST1
210	Human Phenotype	HP:0000163	Abnormality of the oral cavity		0.003224	1	0.04754	0.3892	13	1657	COL3A1,WT1,COL5A1,COL5A2,SEC24D,PIEZO2,APOE,MMP13,ABCA12,FAM69A,NTRK1,ROR2,TWIST1
211	Human Phenotype	HP:0011821	Abnormality of facial skeleton		0.003234	1	0.04754	0.3892	10	1033	COL3A1,WT1,COL5A1,COL5A2,SEC24D,PIEZO2,APOE,FAM69A,ROR2,TWIST1
212	Human Phenotype	HP:0100716	Self-injurious behavior		0.003255	1	0.04754	0.3892	3	76	APOE,ABCA12,NTRK1
213	Human Phenotype	HP:0001197	Abnormality of prenatal development or birth		0.003268	1	0.04754	0.3892	8	684	COL3A1,WT1,COL5A1,COL5A2,SEC24D,APOE,PDGFRL,ABCA12
214	Human Phenotype	HP:0002585	Abnormality of the peritoneum		0.003342	1	0.04754	0.3892	4	160	WT1,COL5A1,COL5A2,PDGFRL
215	Human Phenotype	HP:0000963	Thin skin		0.003378	1	0.04754	0.3892	3	77	COL3A1,COL5A1,COL5A2
216	Human Phenotype	HP:0002900	Hypokalemia		0.003378	1	0.04754	0.3892	3	77	COL3A1,COL5A1,PDGFRL
217	Human Phenotype	HP:0045060	Aplasia/hypoplasia involving bones of the extremities		0.003393	1	0.04754	0.3892	8	688	COL3A1,WT1,APOE,MMP13,ABCA12,FAM69A,ROR2,TWIST1
218	Human Phenotype	HP:0009825	Aplasia involving bones of the extremities		0.003393	1	0.04754	0.3892	8	688	COL3A1,WT1,APOE,MMP13,ABCA12,FAM69A,ROR2,TWIST1
219	Human Phenotype	HP:0004440	Coronal craniosynostosis		0.003399	1	0.04754	0.3892	2	22	SEC24D,TWIST1
220	Human Phenotype	HP:0000446	Narrow nasal bridge		0.003399	1	0.04754	0.3892	2	22	COL3A1,COL5A1
221	Human Phenotype	HP:0000139	Uterine prolapse		0.003399	1	0.04754	0.3892	2	22	COL3A1,COL5A1
222	Human Phenotype	HP:0009161	Aplasia/Hypoplasia of the middle phalanx of the 5th finger		0.003399	1	0.04754	0.3892	2	22	APOE,ROR2
223	Human Phenotype	HP:0040064	Abnormality of limbs		0.003455	1	0.04754	0.3892	14	1906	COL3A1,WT1,COL5A1,COL5A2,SEC24D,PIEZO2,APOE,MMP13,PDGFRL,ABCA12,FAM69A,NTRK1,ROR2,TWIST1
224	Human Phenotype	HP:0002813	Abnormality of limb bone morphology		0.003455	1	0.04754	0.3892	14	1906	COL3A1,WT1,COL5A1,COL5A2,SEC24D,PIEZO2,APOE,MMP13,PDGFRL,ABCA12,FAM69A,NTRK1,ROR2,TWIST1
225	Human Phenotype	HP:0040068	Abnormality of limb bone		0.003455	1	0.04754	0.3892	14	1906	COL3A1,WT1,COL5A1,COL5A2,SEC24D,PIEZO2,APOE,MMP13,PDGFRL,ABCA12,FAM69A,NTRK1,ROR2,TWIST1
226	Human Phenotype	HP:0000160	Narrow mouth		0.003496	1	0.04754	0.3892	4	162	COL3A1,COL5A1,PIEZO2,APOE
227	Human Phenotype	HP:0100699	Scarring		0.003548	1	0.04754	0.3892	6	395	COL3A1,COL5A1,COL5A2,PDGFRL,NTRK1,TWIST1
228	Human Phenotype	HP:0000670	Carious teeth		0.003655	1	0.04754	0.3892	4	164	COL3A1,COL5A1,APOE,MMP13
229	Human Phenotype	HP:0004219	Abnormality of the middle phalanx of the 5th finger		0.003714	1	0.04754	0.3892	2	23	APOE,ROR2
230	Human Phenotype	HP:0100541	Femoral hernia		0.003714	1	0.04754	0.3892	2	23	COL5A1,COL5A2
231	Human Phenotype	HP:0100823	Genital hernia		0.003714	1	0.04754	0.3892	2	23	COL3A1,COL5A1
232	Human Phenotype	HP:0000377	Abnormality of the pinna		0.003756	1	0.04754	0.3892	7	542	COL3A1,COL5A1,COL5A2,PIEZO2,APOE,ABCA12,TWIST1
233	Human Phenotype	HP:0011844	Abnormal appendicular skeleton morphology		0.003877	1	0.04754	0.3892	14	1926	COL3A1,WT1,COL5A1,COL5A2,SEC24D,PIEZO2,APOE,MMP13,PDGFRL,ABCA12,FAM69A,NTRK1,ROR2,TWIST1
234	Human Phenotype	HP:0000230	Gingivitis		0.0039	1	0.04754	0.3892	3	81	COL3A1,COL5A1,APOE
235	Human Phenotype	HP:0001596	Alopecia		0.0039	1	0.04754	0.3892	3	81	COL3A1,APOE,NTRK1
236	Human Phenotype	HP:0003549	Abnormality of connective tissue		0.003986	1	0.04754	0.3892	13	1692	COL3A1,WT1,COL5A1,COL5A2,SEC24D,LMF1,PIEZO2,APOE,PDGFRL,ABCA12,NTRK1,ROR2,TWIST1
237	Human Phenotype	HP:0001167	Abnormality of finger		0.003993	1	0.04754	0.3892	9	877	COL3A1,COL5A1,COL5A2,PIEZO2,APOE,ABCA12,FAM69A,ROR2,TWIST1
238	Human Phenotype	HP:0001966	Mesangial abnormality		0.004041	1	0.04754	0.3892	2	24	WT1,APOE
239	Human Phenotype	HP:0004937	Pulmonary artery aneurysm		0.004041	1	0.04754	0.3892	2	24	COL3A1,COL5A1
240	Human Phenotype	HP:0002644	Abnormality of pelvic girdle bone morphology		0.004042	1	0.04754	0.3892	7	549	COL3A1,COL5A1,PIEZO2,APOE,MMP13,ROR2,TWIST1
241	Human Phenotype	HP:0004566	Pear-shaped vertebrae		0.004052	1	0.04754	0.3892	1	1	MMP13
242	Human Phenotype	HP:0025355	Retinal arterial macroaneurysms		0.004052	1	0.04754	0.3892	1	1	IGFBP7
243	Human Phenotype	HP:0005329	Fixed facial expression		0.004052	1	0.04754	0.3892	1	1	PIEZO2
244	Human Phenotype	HP:0010292	Absent uvula		0.004052	1	0.04754	0.3892	1	1	ROR2
245	Human Phenotype	HP:0003248	Gonadal tissue inappropriate for external genitalia or chromosomal sex		0.004052	1	0.04754	0.3892	1	1	WT1
246	Human Phenotype	HP:0012231	Exudative retinal detachment		0.004052	1	0.04754	0.3892	1	1	IGFBP7
247	Human Phenotype	HP:0008467	Thoracic hemivertebrae		0.004052	1	0.04754	0.3892	1	1	ROR2
248	Human Phenotype	HP:0006603	Flared, irregular rib ends		0.004052	1	0.04754	0.3892	1	1	MMP13
249	Human Phenotype	HP:0002635	Type IV atherosclerotic lesion		0.004052	1	0.04754	0.3892	1	1	APOE
250	Human Phenotype	HP:0008476	Irregular sclerotic endplates		0.004052	1	0.04754	0.3892	1	1	MMP13
251	Human Phenotype	HP:0007249	Decreased number of small peripheral myelinated nerve fibers		0.004052	1	0.04754	0.3892	1	1	NTRK1
252	Human Phenotype	HP:0006409	Progressive leg bowing		0.004052	1	0.04754	0.3892	1	1	MMP13
253	Human Phenotype	HP:0100239	Abnormality of the joints of the lower limbs		0.004059	1	0.04754	0.3892	5	278	COL5A1,COL5A2,PIEZO2,APOE,MMP13
254	Human Phenotype	HP:0011337	Abnormality of mouth size		0.004059	1	0.04754	0.3892	5	278	COL3A1,COL5A1,PIEZO2,APOE,ROR2
255	Human Phenotype	HP:0001633	Abnormal mitral valve morphology		0.004073	1	0.04754	0.3892	4	169	COL3A1,COL5A1,COL5A2,FAM69A
256	Human Phenotype	HP:0002565	Complex cardiac malformations		0.004073	1	0.04754	0.3892	4	169	WT1,APOE,FAM69A,ROR2
257	Human Phenotype	HP:0010930	Abnormality of monovalent inorganic cation homeostasis		0.004073	1	0.04754	0.3892	4	169	COL3A1,COL5A1,PDGFRL,ABCA12
258	Human Phenotype	HP:0002817	Abnormality of the upper limb		0.004136	1	0.04799	0.3929	12	1474	COL3A1,WT1,COL5A1,COL5A2,PIEZO2,APOE,MMP13,ABCA12,FAM69A,NTRK1,ROR2,TWIST1
259	Human Phenotype	HP:0000692	Misalignment of teeth		0.004186	1	0.0483	0.3955	5	280	COL5A1,COL5A2,APOE,ROR2,TWIST1
260	Human Phenotype	HP:0030669	Abnormal morphology of the ocular adnexa		0.004256	1	0.04877	0.3994	10	1070	COL3A1,WT1,COL5A1,COL5A2,SEC24D,PIEZO2,APOE,ABCA12,ROR2,TWIST1
261	Human Phenotype	HP:0004930	Abnormality of the pulmonary vasculature		0.004279	1	0.04877	0.3994	6	410	COL3A1,WT1,COL5A1,LMF1,APOE,PDGFRL
262	Human Phenotype	HP:0000347	Micrognathia		0.0043	1	0.04877	0.3994	7	555	COL3A1,WT1,SEC24D,PIEZO2,APOE,FAM69A,ROR2
263	Human Phenotype	HP:0000912	Sprengel anomaly		0.004382	1	0.04943	0.4047	2	25	COL3A1,COL5A1
264	Human Phenotype	HP:0009118	Aplasia/Hypoplasia of the mandible		0.004434	1	0.04973	0.4072	7	558	COL3A1,WT1,SEC24D,PIEZO2,APOE,FAM69A,ROR2
265	Mouse Phenotype	MP:0001212	skin lesions		1.226e-05	0.02214	0.02214	0.1788	6	137	COL3A1,COL5A2,APOE,AEBP1,ABCA12,NTRK1
266	Domain	PF01410	COLFI	Pfam	2.108e-06	0.0007884	0.0001577	0.001025	3	11	COL3A1,COL5A1,COL5A2
267	Domain	PD002078	Fib_collagen_C	ProDom	2.108e-06	0.0007884	0.0001577	0.001025	3	11	COL3A1,COL5A1,COL5A2
268	Domain	IPR000885	Fib_collagen_C	InterPro	2.108e-06	0.0007884	0.0001577	0.001025	3	11	COL3A1,COL5A1,COL5A2
269	Domain	SM00038	COLFI	SMART	2.108e-06	0.0007884	0.0001577	0.001025	3	11	COL3A1,COL5A1,COL5A2
270	Domain	PS51461	NC1_FIB	PROSITE	2.108e-06	0.0007884	0.0001577	0.001025	3	11	COL3A1,COL5A1,COL5A2
271	Domain	IPR021158	Pept_M10A_Zn_BS	InterPro	0.0005807	0.2172	0.02196	0.1428	2	15	MMP11,MMP13
272	Domain	IPR018486	Hemopexin_CS	InterPro	0.0007498	0.2804	0.02196	0.1428	2	17	MMP11,MMP13
273	Domain	IPR016293	Pept_M10A_stromelysin-type	InterPro	0.0008423	0.315	0.02196	0.1428	2	18	MMP11,MMP13
274	Domain	PF01391	Collagen	Pfam	0.001115	0.4168	0.02196	0.1428	3	85	COL3A1,COL5A1,COL5A2
275	Domain	IPR008160	Collagen	InterPro	0.001115	0.4168	0.02196	0.1428	3	85	COL3A1,COL5A1,COL5A2
276	Domain	2.110.10.10	-	Gene3D	0.001382	0.5169	0.02196	0.1428	2	23	MMP11,MMP13
277	Domain	SM00120	HX	SMART	0.001382	0.5169	0.02196	0.1428	2	23	MMP11,MMP13
278	Domain	IPR018487	Hemopexin-like_repeat	InterPro	0.001382	0.5169	0.02196	0.1428	2	23	MMP11,MMP13
279	Domain	PS51642	HEMOPEXIN_2	PROSITE	0.001382	0.5169	0.02196	0.1428	2	23	MMP11,MMP13
280	Domain	IPR000585	Hemopexin-like_dom	InterPro	0.001382	0.5169	0.02196	0.1428	2	23	MMP11,MMP13
281	Domain	PS00024	HEMOPEXIN	PROSITE	0.001382	0.5169	0.02196	0.1428	2	23	MMP11,MMP13
282	Domain	PF00045	Hemopexin	Pfam	0.001382	0.5169	0.02196	0.1428	2	23	MMP11,MMP13
283	Domain	IPR033739	M10A_MMP	InterPro	0.001382	0.5169	0.02196	0.1428	2	23	MMP11,MMP13
284	Domain	IPR021190	Pept_M10A	InterPro	0.001382	0.5169	0.02196	0.1428	2	23	MMP11,MMP13
285	Domain	PF00413	Peptidase_M10	Pfam	0.001506	0.5631	0.02196	0.1428	2	24	MMP11,MMP13
286	Domain	PF00093	VWC	Pfam	0.002049	0.7665	0.02196	0.1428	2	28	COL3A1,COL5A2
287	Domain	IPR006026	Peptidase_Metallo	InterPro	0.002198	0.822	0.02196	0.1428	2	29	MMP11,MMP13
288	Domain	SM00235	ZnMc	SMART	0.002198	0.822	0.02196	0.1428	2	29	MMP11,MMP13
289	Domain	IPR000976	Wilms_tumour_N	InterPro	0.002408	0.9004	0.02196	0.1428	1	1	WT1
290	Domain	PF02165	WT1	Pfam	0.002408	0.9004	0.02196	0.1428	1	1	WT1
291	Domain	IPR024105	TRB1	InterPro	0.002408	0.9004	0.02196	0.1428	1	1	TRIB1
292	Domain	IPR016553	PTPRCAP	InterPro	0.002408	0.9004	0.02196	0.1428	1	1	PTPRCAP
293	Domain	IPR031281	CRABP2	InterPro	0.002408	0.9004	0.02196	0.1428	1	1	CRABP2
294	Domain	IPR030628	DRP3	InterPro	0.002408	0.9004	0.02196	0.1428	1	1	DPYSL3
295	Domain	IPR028289	FGF18	InterPro	0.002408	0.9004	0.02196	0.1428	1	1	FGF18
296	Domain	IPR028705	Stromelysin-3	InterPro	0.002408	0.9004	0.02196	0.1428	1	1	MMP11
297	Domain	IPR028711	Collagenase_3	InterPro	0.002408	0.9004	0.02196	0.1428	1	1	MMP13
298	Domain	IPR027778	Zfp174	InterPro	0.002408	0.9004	0.02196	0.1428	1	1	ZNF174
299	Domain	IPR033550	SOSS-B2	InterPro	0.002408	0.9004	0.02196	0.1428	1	1	NABP1
300	Domain	PF15713	PTPRCAP	Pfam	0.002408	0.9004	0.02196	0.1428	1	1	PTPRCAP
301	Domain	IPR032930	Egfl6	InterPro	0.002408	0.9004	0.02196	0.1428	1	1	EGFL6
302	Domain	IPR030409	RGS1	InterPro	0.002408	0.9004	0.02196	0.1428	1	1	RGS1
303	Domain	IPR020461	Tyr_kinase_neurotrophic_rcpt_1	InterPro	0.002408	0.9004	0.02196	0.1428	1	1	NTRK1
304	Domain	IPR030371	ABCA12	InterPro	0.002408	0.9004	0.02196	0.1428	1	1	ABCA12
305	Domain	IPR030504	CLIP3	InterPro	0.002408	0.9004	0.02196	0.1428	1	1	CLIP3
306	Domain	IPR031190	Syndecan-1	InterPro	0.002408	0.9004	0.02196	0.1428	1	1	SDC1
307	Domain	PS01208	VWFC_1	PROSITE	0.003374	1	0.02894	0.1882	2	36	COL3A1,COL5A2
308	Domain	PS50184	VWFC_2	PROSITE	0.003754	1	0.02894	0.1882	2	38	COL3A1,COL5A2
309	Domain	SM00214	VWC	SMART	0.003754	1	0.02894	0.1882	2	38	COL3A1,COL5A2
310	Domain	PS00546	CYSTEINE_SWITCH	PROSITE	0.004358	1	0.02894	0.1882	2	41	MMP11,MMP13
311	Domain	IPR001007	VWF_dom	InterPro	0.004569	1	0.02894	0.1882	2	42	COL3A1,COL5A2
312	Domain	IPR001818	Pept_M10_metallopeptidase	InterPro	0.004785	1	0.02894	0.1882	2	43	MMP11,MMP13
313	Domain	IPR004097	DHHA2	InterPro	0.004798	1	0.02894	0.1882	1	2	PRUNE2
314	Domain	PF12166	Piezo_RRas_bdg	Pfam	0.004798	1	0.02894	0.1882	1	2	PIEZO2
315	Domain	PF06762	LMF1	Pfam	0.004798	1	0.02894	0.1882	1	2	LMF1
316	Domain	IPR021980	TF_homeodomain_male	InterPro	0.004798	1	0.02894	0.1882	1	2	PHTF2
317	Domain	PF12129	Phtf-FEM1B_bdg	Pfam	0.004798	1	0.02894	0.1882	1	2	PHTF2
318	Domain	IPR027272	Piezo	InterPro	0.004798	1	0.02894	0.1882	1	2	PIEZO2
319	Domain	IPR031334	Piezo_RRas-bd_dom	InterPro	0.004798	1	0.02894	0.1882	1	2	PIEZO2
320	Domain	PF15917	PIEZO	Pfam	0.004798	1	0.02894	0.1882	1	2	PIEZO2
321	Domain	IPR009613	LMF	InterPro	0.004798	1	0.02894	0.1882	1	2	LMF1
322	Domain	IPR017987	Wilms_tumour	InterPro	0.004798	1	0.02894	0.1882	1	2	WT1
323	Domain	IPR015789	Twist-related	InterPro	0.004798	1	0.02894	0.1882	1	2	TWIST1
324	Domain	IPR031805	Piezo_dom	InterPro	0.004798	1	0.02894	0.1882	1	2	PIEZO2
325	Domain	IPR016247	Tyr_kinase_rcpt_ROR	InterPro	0.004798	1	0.02894	0.1882	1	2	ROR2
326	Domain	SM01131	DHHA2	SMART	0.004798	1	0.02894	0.1882	1	2	PRUNE2
327	Domain	PF02833	DHHA2	Pfam	0.004798	1	0.02894	0.1882	1	2	PRUNE2
328	Domain	IPR009030	Growth_fac_rcpt_	InterPro	0.006221	1	0.03633	0.2363	3	156	SCUBE2,IGFBP7,EGFL6
329	Domain	PF16920	TPKR_C2	Pfam	0.007189	1	0.03633	0.2363	1	3	NTRK1
330	Domain	PF14875	PIP49_N	Pfam	0.007189	1	0.03633	0.2363	1	3	FAM69A
331	Domain	IPR031635	NTRK_C2	InterPro	0.007189	1	0.03633	0.2363	1	3	NTRK1
332	Domain	IPR029244	FAM69_N	InterPro	0.007189	1	0.03633	0.2363	1	3	FAM69A
333	Domain	IPR011390	IGFBP_rP_mac25	InterPro	0.007189	1	0.03633	0.2363	1	3	IGFBP7
334	Domain	PS00165	DEHYDRATASE_SER_THR	PROSITE	0.007189	1	0.03633	0.2363	1	3	SDS
335	Domain	PF01442	Apolipoprotein	Pfam	0.007189	1	0.03633	0.2363	1	3	APOE
336	Domain	IPR000074	ApoA_E	InterPro	0.007189	1	0.03633	0.2363	1	3	APOE
337	Domain	IPR020777	Tyr_kinase_NGF_rcpt	InterPro	0.007189	1	0.03633	0.2363	1	3	NTRK1
338	Domain	SM01299	PIP49_N	SMART	0.007189	1	0.03633	0.2363	1	3	FAM69A
339	Domain	IPR000634	Ser/Thr_deHydtase_PyrdxlP-BS	InterPro	0.007189	1	0.03633	0.2363	1	3	SDS
340	Domain	IPR001050	Syndecan	InterPro	0.009574	1	0.04476	0.2911	1	4	SDC1
341	Domain	IPR022181	Bcl2-/adenovirus-E1B	InterPro	0.009574	1	0.04476	0.2911	1	4	PRUNE2
342	Domain	PS00964	SYNDECAN	PROSITE	0.009574	1	0.04476	0.2911	1	4	SDC1
343	Domain	IPR030479	Syndecan_CS	InterPro	0.009574	1	0.04476	0.2911	1	4	SDC1
344	Domain	PF12496	BNIP2	Pfam	0.009574	1	0.04476	0.2911	1	4	PRUNE2
345	Domain	IPR024104	Tribbles/Ser_Thr_kinase_40	InterPro	0.009574	1	0.04476	0.2911	1	4	TRIB1
346	Domain	PF07679	I-set	Pfam	0.01066	1	0.04862	0.3161	3	190	IGFBP7,PDGFRL,ROR2
347	Domain	IPR013098	Ig_I-set	InterPro	0.01066	1	0.04862	0.3161	3	190	IGFBP7,PDGFRL,ROR2
348	Pathway	M5889	Ensemble of genes encoding extracellular matrix and extracellular matrix-associated proteins	MSigDB C2 BIOCARTA (v6.0)	9.33e-06	0.002724	0.002724	0.01704	12	1028	COL3A1,COL5A1,COL5A2,SCUBE2,MMP11,IGFBP7,MMP13,AEBP1,SDC1,GDF15,FGF18,EGFL6
349	Pathway	1270247	Assembly of collagen fibrils and other multimeric structures	BioSystems: REACTOME	2.029e-05	0.005924	0.002962	0.01853	4	60	COL3A1,COL5A1,COL5A2,MMP13
350	Pathway	1270245	Collagen formation	BioSystems: REACTOME	0.000114	0.03328	0.009977	0.06241	4	93	COL3A1,COL5A1,COL5A2,MMP13
351	Pathway	1270244	Extracellular matrix organization	BioSystems: REACTOME	0.0001367	0.03991	0.009977	0.06241	6	298	COL3A1,COL5A1,COL5A2,MMP11,MMP13,SDC1
352	Pathway	M3005	Genes encoding collagen proteins	MSigDB C2 BIOCARTA (v6.0)	0.0002283	0.06666	0.01333	0.08341	3	44	COL3A1,COL5A1,COL5A2
353	Pathway	1470926	Collagen chain trimerization	BioSystems: REACTOME	0.000278	0.08116	0.01353	0.08462	3	47	COL3A1,COL5A1,COL5A2
354	Pathway	M5884	Ensemble of genes encoding core extracellular matrix including ECM glycoproteins, collagens and proteoglycans	MSigDB C2 BIOCARTA (v6.0)	0.0008346	0.2437	0.03281	0.2053	5	275	COL3A1,COL5A1,COL5A2,IGFBP7,AEBP1
355	Pathway	1270246	Collagen biosynthesis and modifying enzymes	BioSystems: REACTOME	0.000899	0.2625	0.03281	0.2053	3	70	COL3A1,COL5A1,COL5A2
356	Pathway	1269899	Scavenging by Class A Receptors	BioSystems: REACTOME	0.001472	0.4297	0.04774	0.2987	2	21	COL3A1,APOE
357	Pubmed	25344368	Loss of Krox20 results in aortic valve regurgitation and impaired transcriptional activation of fibrillar collagen genes.	Pubmed	1.477e-08	0.0001899	0.0001164	0.001169	4	22	COL3A1,COL5A1,MMP13,TWIST1
358	Pubmed	19180518	Associations of 25 structural, degradative, and inflammatory candidate genes with lumbar disc desiccation, bulging, and height narrowing.	Pubmed	2.548e-08	0.0003274	0.0001164	0.001169	4	25	COL3A1,COL5A1,COL5A2,MMP13
359	Pubmed	27068509	Extracellular matrix remodelling in response to venous hypertension: proteomics of human varicose veins.	Pubmed	2.718e-08	0.0003493	0.0001164	0.001169	6	146	COL3A1,COL5A1,COL5A2,APOE,IGFBP7,AEBP1
360	Pubmed	18816857	Temporal and spatial expression of collagens during murine atrioventricular heart valve development and maintenance.	Pubmed	9.899e-08	0.001272	0.0002519	0.002529	3	8	COL3A1,COL5A1,COL5A2
361	Pubmed	20673868	A genetic association study of maternal and fetal candidate genes that predispose to preterm prelabor rupture of membranes (PROM).	Pubmed	1.183e-07	0.00152	0.0002519	0.002529	6	187	COL3A1,COL5A1,COL5A2,APOE,MMP11,MMP13
362	Pubmed	20452482	Identification of fetal and maternal single nucleotide polymorphisms in candidate genes that predispose to spontaneous preterm labor with intact membranes.	Pubmed	1.22e-07	0.001568	0.0002519	0.002529	6	188	COL3A1,COL5A1,COL5A2,APOE,MMP11,MMP13
363	Pubmed	27559042	Glycoproteomics Reveals Decorin Peptides With Anti-Myostatin Activity in Human Atrial Fibrillation.	Pubmed	1.372e-07	0.001763	0.0002519	0.002529	5	97	COL3A1,COL5A1,COL5A2,APOE,IGFBP7
364	Pubmed	14559231	Interaction of Smads with collagen types I, III, and V.	Pubmed	2.118e-07	0.002722	0.0003402	0.003415	3	10	COL3A1,COL5A1,COL5A2
365	Pubmed	23658023	Comparative proteomic analysis of supportive and unsupportive extracellular matrix substrates for human embryonic stem cell maintenance.	Pubmed	4.535e-07	0.005828	0.0005677	0.005699	4	50	COL3A1,COL5A1,COL5A2,APOE
366	Pubmed	11044609	Large-scale screen for genes controlling mammalian embryogenesis, using high-throughput gene expression analysis in mouse embryos.	Pubmed	8.839e-07	0.01136	0.0005677	0.005699	5	141	WT1,COL5A1,APOE,CRABP2,TWIST1
367	Pubmed	17881772	Developmental changes in extracellular matrix messenger RNAs in the mouse placenta during the second half of pregnancy: possible factors involved in the regulation of placental extracellular matrix expression.	Pubmed	9.831e-07	0.01263	0.0005677	0.005699	3	16	COL3A1,COL5A1,COL5A2
368	Pubmed	22573319	Defining requirements for collagenase cleavage in collagen type III using a bacterial collagen system.	Pubmed	1.502e-06	0.0193	0.0005677	0.005699	2	2	COL3A1,MMP13
369	Pubmed	25782711	RGS1 regulates myeloid cell accumulation in atherosclerosis and aortic aneurysm rupture through altered chemokine signalling.	Pubmed	1.502e-06	0.0193	0.0005677	0.005699	2	2	APOE,RGS1
370	Pubmed	8181482	Diversity in the processing events at the N-terminus of type-V collagen.	Pubmed	1.502e-06	0.0193	0.0005677	0.005699	2	2	COL5A1,COL5A2
371	Pubmed	22488635	Effect of the expression of matrix metalloproteases and their tissue inhibitors on survival of patients with resectable colorectal cancer.	Pubmed	1.502e-06	0.0193	0.0005677	0.005699	2	2	MMP11,MMP13
372	Pubmed	22132895	A shift in the collagen V antigenic epitope leads to T helper phenotype switch and immune response to self-antigen leading to chronic lung allograft rejection.	Pubmed	1.502e-06	0.0193	0.0005677	0.005699	2	2	COL5A1,COL5A2
373	Pubmed	22696272	Comprehensive molecular analysis demonstrates type V collagen mutations in over 90% of patients with classic EDS and allows to refine diagnostic criteria.	Pubmed	1.502e-06	0.0193	0.0005677	0.005699	2	2	COL5A1,COL5A2
374	Pubmed	10777716	COL5A1 haploinsufficiency is a common molecular mechanism underlying the classical form of EDS.	Pubmed	1.502e-06	0.0193	0.0005677	0.005699	2	2	COL5A1,COL5A2
375	Pubmed	23587214	Clinical and molecular characterization of 40 patients with classic Ehlers-Danlos syndrome: identification of 18 COL5A1 and 2 COL5A2 novel mutations.	Pubmed	1.502e-06	0.0193	0.0005677	0.005699	2	2	COL5A1,COL5A2
376	Pubmed	20847697	Clinical and genetic aspects of Ehlers-Danlos syndrome, classic type.	Pubmed	1.502e-06	0.0193	0.0005677	0.005699	2	2	COL5A1,COL5A2
377	Pubmed	22992069	Assessing the range of kinase autoinhibition mechanisms in the insulin receptor family.	Pubmed	1.502e-06	0.0193	0.0005677	0.005699	2	2	NTRK1,ROR2
378	Pubmed	26018318	Twist promotes invasion and cisplatin resistance in pancreatic cancer cells through growth differentiation factor 15.	Pubmed	1.502e-06	0.0193	0.0005677	0.005699	2	2	GDF15,TWIST1
379	Pubmed	14970208	Human fibroblasts with mutations in COL5A1 and COL3A1 genes do not organize collagens and fibronectin in the extracellular matrix, down-regulate alpha2beta1 integrin, and recruit alphavbeta3 Instead of alpha5beta1 integrin.	Pubmed	1.502e-06	0.0193	0.0005677	0.005699	2	2	COL3A1,COL5A1
380	Pubmed	22173227	Syndecan-1 displays a protective role in aortic aneurysm formation by modulating T cell-mediated responses.	Pubmed	1.502e-06	0.0193	0.0005677	0.005699	2	2	APOE,SDC1
381	Pubmed	25550207	Syndecan-1 modulates the motility and resolution responses of macrophages.	Pubmed	1.502e-06	0.0193	0.0005677	0.005699	2	2	APOE,SDC1
382	Pubmed	3858826	Human alpha 1(III) and alpha 2(V) procollagen genes are located on the long arm of chromosome 2.	Pubmed	1.502e-06	0.0193	0.0005677	0.005699	2	2	COL3A1,COL5A2
383	Pubmed	28683125	UCP-2 is involved in angiotensin-II-induced abdominal aortic aneurysm in apolipoprotein E-knockout mice.	Pubmed	1.502e-06	0.0193	0.0005677	0.005699	2	2	APOE,UCP2
384	Pubmed	11566270	Genomic organization of the human COL3A1 and COL5A2 genes: COL5A2 has evolved differently than the other minor fibrillar collagen genes.	Pubmed	1.502e-06	0.0193	0.0005677	0.005699	2	2	COL3A1,COL5A2
385	Pubmed	20625483	The collagen V homotrimer [alpha1(V)](3) production is unexpectedly favored over the heterotrimer [alpha1(V)](2)alpha2(V) in recombinant expression systems.	Pubmed	1.502e-06	0.0193	0.0005677	0.005699	2	2	COL5A1,COL5A2
386	Pubmed	24751902	Syndecan 4 is involved in mediating HCV entry through interaction with lipoviral particle-associated apolipoprotein E.	Pubmed	1.502e-06	0.0193	0.0005677	0.005699	2	2	APOE,SDC1
387	Pubmed	16230484	Matrix metalloproteinase-13/collagenase-3 deletion promotes collagen accumulation and organization in mouse atherosclerotic plaques.	Pubmed	1.502e-06	0.0193	0.0005677	0.005699	2	2	APOE,MMP13
388	Pubmed	12145749	Order of intron removal influences multiple splice outcomes, including a two-exon skip, in a COL5A1 acceptor-site mutation that results in abnormal pro-alpha1(V) N-propeptides and Ehlers-Danlos syndrome type I.	Pubmed	1.502e-06	0.0193	0.0005677	0.005699	2	2	COL5A1,COL5A2
389	Pubmed	16431952	Structural abnormalities of the cornea and lid resulting from collagen V mutations.	Pubmed	1.502e-06	0.0193	0.0005677	0.005699	2	2	COL5A1,COL5A2
390	Pubmed	22208904	Candidate gene analysis of spontaneous preterm delivery: new insights from re-analysis of a case-control study using case-parent triads and control-mother dyads.	Pubmed	1.502e-06	0.0193	0.0005677	0.005699	2	2	COL5A1,COL5A2
391	Pubmed	14521955	Proteolytic processing of IGFBP-related protein-1 (TAF/angiomodulin/mac25) modulates its biological activity.	Pubmed	4.497e-06	0.05779	0.001256	0.01261	2	3	IGFBP7,SDC1
392	Pubmed	11741999	Biosynthetic processing of the pro-alpha 1(V)2pro-alpha 2(V) collagen heterotrimer by bone morphogenetic protein-1 and furin-like proprotein convertases.	Pubmed	4.497e-06	0.05779	0.001256	0.01261	2	3	COL5A1,COL5A2
393	Pubmed	17453912	Distribution of collagen types I, III, and V in pregnant mouse endometrium.	Pubmed	4.497e-06	0.05779	0.001256	0.01261	2	3	COL3A1,COL5A1
394	Pubmed	22128168	Dissection of Wnt5a-Ror2 signaling leading to matrix metalloproteinase (MMP-13) expression.	Pubmed	4.497e-06	0.05779	0.001256	0.01261	2	3	MMP13,ROR2
395	Pubmed	1571108	Isolation of the alpha 3-chain of human type V collagen and characterization by partial sequencing.	Pubmed	4.497e-06	0.05779	0.001256	0.01261	2	3	COL5A1,COL5A2
396	Pubmed	24922540	Genetic determinants of long-term changes in blood lipid concentrations: 10-year follow-up of the GLACIER study.	Pubmed	4.497e-06	0.05779	0.001256	0.01261	2	3	APOE,TRIB1
397	Pubmed	15136578	Biosynthetic processing of the Pro-alpha1(V)Pro-alpha2(V)Pro-alpha3(V) procollagen heterotrimer.	Pubmed	4.497e-06	0.05779	0.001256	0.01261	2	3	COL5A1,COL5A2
398	Pubmed	19217897	Perichondrial expression of Wdr5 regulates chondrocyte proliferation and differentiation.	Pubmed	4.497e-06	0.05779	0.001256	0.01261	2	3	FGF18,TWIST1
399	Pubmed	20814021	Interleukin-17-dependent autoimmunity to collagen type V in atherosclerosis.	Pubmed	4.497e-06	0.05779	0.001256	0.01261	2	3	COL5A1,APOE
400	Pubmed	20301422	Ehlers-Danlos Syndrome, Classic Type	Pubmed	4.497e-06	0.05779	0.001256	0.01261	2	3	COL5A1,COL5A2
401	Pubmed	9582436	cDNA sequence and expression of the mouse alpha1(V) collagen gene (Col5a1).	Pubmed	4.497e-06	0.05779	0.001256	0.01261	2	3	COL5A1,COL5A2
402	Pubmed	24723558	Matrix metalloproteinase-13 predominates over matrix metalloproteinase-8 as the functional interstitial collagenase in mouse atheromata.	Pubmed	4.497e-06	0.05779	0.001256	0.01261	2	3	APOE,MMP13
403	Pubmed	20551380	Proteomics characterization of extracellular space components in the human aorta.	Pubmed	7.678e-06	0.09868	0.0021	0.02108	4	101	COL5A1,APOE,IGFBP7,AEBP1
404	Pubmed	28270450	Ssb1 and Ssb2 cooperate to regulate mouse hematopoietic stem and progenitor cells by resolving replicative stress.	Pubmed	8.986e-06	0.1155	0.0021	0.02108	2	4	NABP1,SPSB1
405	Pubmed	25073002	Interactions between collagen gene variants and risk of anterior cruciate ligament rupture.	Pubmed	8.986e-06	0.1155	0.0021	0.02108	2	4	COL3A1,COL5A1
406	Pubmed	20648054	Hemizygous deletion of COL3A1, COL5A2, and MSTN causes a complex phenotype with aortic dissection: a lesson for and from true haploinsufficiency.	Pubmed	8.986e-06	0.1155	0.0021	0.02108	2	4	COL3A1,COL5A2
407	Pubmed	25987251	Homozygosity and Heterozygosity for Null Col5a2 Alleles Produce Embryonic Lethality and a Novel Classic Ehlers-Danlos Syndrome-Related Phenotype.	Pubmed	8.986e-06	0.1155	0.0021	0.02108	2	4	COL5A1,COL5A2
408	Pubmed	19779140	Nitric oxide induces the progression of abdominal aortic aneurysms through the matrix metalloproteinase inducer EMMPRIN.	Pubmed	8.986e-06	0.1155	0.0021	0.02108	2	4	APOE,MMP13
409	Pubmed	19561643	Autonomous regulation of osteosarcoma cell invasiveness by Wnt5a/Ror2 signaling.	Pubmed	8.986e-06	0.1155	0.0021	0.02108	2	4	MMP13,ROR2
410	Pubmed	12874293	Collagen XXIV, a vertebrate fibrillar collagen with structural features of invertebrate collagens: selective expression in developing cornea and bone.	Pubmed	8.986e-06	0.1155	0.0021	0.02108	2	4	COL3A1,COL5A1
411	Pubmed	23931754	ABCA12 regulates ABCA1-dependent cholesterol efflux from macrophages and the development of atherosclerosis.	Pubmed	8.986e-06	0.1155	0.0021	0.02108	2	4	APOE,ABCA12
412	Pubmed	24006456	Extracellular matrix secretion by cardiac fibroblasts: role of microRNA-29b and microRNA-30c.	Pubmed	9.274e-06	0.1192	0.002128	0.02137	5	228	COL3A1,COL5A1,COL5A2,IGFBP7,AEBP1
413	Pubmed	11251075	GIPC and GAIP form a complex with TrkA: a putative link between G protein and receptor tyrosine kinase pathways.	Pubmed	1.496e-05	0.1923	0.002621	0.02631	2	5	RGS1,NTRK1
414	Pubmed	23546957	Protein interaction and microRNA network analysis in osteoarthritis meniscal cells.	Pubmed	1.496e-05	0.1923	0.002621	0.02631	2	5	IGFBP7,SDC1
415	Pubmed	14758483	Collagen and tenascin-C expression along the migration pathway of mouse primordial germ cells.	Pubmed	1.496e-05	0.1923	0.002621	0.02631	2	5	COL3A1,COL5A1
416	Pubmed	9659900	An orphan receptor tyrosine kinase family whose members serve as nonintegrin collagen receptors.	Pubmed	1.496e-05	0.1923	0.002621	0.02631	2	5	COL3A1,COL5A2
417	Pubmed	25954050	Inactivation of ANGPTL3 reduces hepatic VLDL-triglyceride secretion.	Pubmed	2.243e-05	0.2883	0.002621	0.02631	2	6	APOE,SDC1
418	Pubmed	10722718	The pro-alpha3(V) collagen chain. Complete primary structure, expression domains in adult and developing tissues, and comparison to the structures and expression domains of the other types V and XI procollagen chains.	Pubmed	2.243e-05	0.2883	0.002621	0.02631	2	6	COL5A1,COL5A2
419	Pubmed	21467034	Regulation of collagen fibril nucleation and initial fibril assembly involves coordinate interactions with collagens V and XI in developing tendon.	Pubmed	2.243e-05	0.2883	0.002621	0.02631	2	6	COL5A1,COL5A2
420	Pubmed	8563024	Developmental pattern of expression of the mouse alpha 1 (XI) collagen gene (Col11a1).	Pubmed	2.243e-05	0.2883	0.002621	0.02631	2	6	COL5A1,COL5A2
421	Pubmed	26278035	Wt1 and ?-catenin cooperatively regulate diaphragm development in the mouse.	Pubmed	2.243e-05	0.2883	0.002621	0.02631	2	6	WT1,TWIST1
422	Pubmed	3571333	Interaction of human thrombospondin with types I-V collagen: direct binding and electron microscopy.	Pubmed	2.243e-05	0.2883	0.002621	0.02631	2	6	COL3A1,COL5A1
423	Pubmed	17130180	Candidate gene genotypes, along with conventional risk factor assessment, improve estimation of coronary heart disease risk in healthy UK men.	Pubmed	2.243e-05	0.2883	0.002621	0.02631	2	6	APOE,UCP2
424	Pubmed	17029294	ColVa1 and ColXIa1 are required for myocardial morphogenesis and heart valve development.	Pubmed	2.243e-05	0.2883	0.002621	0.02631	2	6	COL3A1,COL5A1
425	Pubmed	23676495	Apolipoproteins E and AV mediate lipoprotein clearance by hepatic proteoglycans.	Pubmed	3.138e-05	0.4033	0.002621	0.02631	2	7	APOE,SDC1
426	Pubmed	20059976	The pro-alpha2(XI) collagen gene is expressed in odontoblasts.	Pubmed	3.138e-05	0.4033	0.002621	0.02631	2	7	COL5A1,COL5A2
427	Pubmed	18449195	Single-stranded DNA-binding protein hSSB1 is critical for genomic stability.	Pubmed	3.138e-05	0.4033	0.002621	0.02631	2	7	NABP1,SPSB1
428	Pubmed	12847218	A high endothelial venule secretory protein, mac25/angiomodulin, interacts with multiple high endothelial venule-associated molecules including chemokines.	Pubmed	3.138e-05	0.4033	0.002621	0.02631	2	7	COL5A1,IGFBP7
429	Pubmed	15963767	Expression of Fgf and Tgfbeta signaling related genes during embryonic endochondral ossification.	Pubmed	3.547e-05	0.4558	0.002621	0.02631	3	51	MMP13,FGF18,ROR2
430	Pubmed	22437311	In vivo evidence for a bridging role of a collagen V subtype at the epidermis-dermis interface.	Pubmed	4.18e-05	0.5372	0.002621	0.02631	2	8	COL5A1,COL5A2
431	Pubmed	23580231	SEC24A deficiency lowers plasma cholesterol through reduced PCSK9 secretion.	Pubmed	4.18e-05	0.5372	0.002621	0.02631	2	8	SEC24D,APOE
432	Pubmed	19932774	Hand2 regulates chondrogenesis in vitro and in vivo.	Pubmed	4.18e-05	0.5372	0.002621	0.02631	2	8	MMP13,TWIST1
433	Pubmed	15872058	Chondrogenic potential of mouse calvarial mesenchyme.	Pubmed	4.18e-05	0.5372	0.002621	0.02631	2	8	COL5A1,COL5A2
434	Pubmed	24503541	Galectin-1 stimulates motility of human umbilical cord blood-derived mesenchymal stem cells by downregulation of smad2/3-dependent collagen 3/5 and upregulation of NF-?B-dependent fibronectin/laminin 5 expression.	Pubmed	4.18e-05	0.5372	0.002621	0.02631	2	8	COL3A1,COL5A1
435	Pubmed	19683501	SOSS complexes participate in the maintenance of genomic stability.	Pubmed	4.18e-05	0.5372	0.002621	0.02631	2	8	NABP1,SPSB1
436	Pubmed	18596051	Polygenic determinants of severe hypertriglyceridemia.	Pubmed	4.18e-05	0.5372	0.002621	0.02631	2	8	APOE,TRIB1
437	Pubmed	23788249	ACMG recommendations for reporting of incidental findings in clinical exome and genome sequencing.	Pubmed	4.957e-05	0.6371	0.002621	0.02631	3	57	COL3A1,WT1,NTRK1
438	Pubmed	9108368	Matrix metalloproteinases regulate morphogenesis, migration and remodeling of epithelium, tongue skeletal muscle and cartilage in the mandibular arch.	Pubmed	5.37e-05	0.6902	0.002621	0.02631	2	9	MMP11,MMP13
439	Pubmed	17050674	Runx2 inhibits chondrocyte proliferation and hypertrophy through its expression in the perichondrium.	Pubmed	5.37e-05	0.6902	0.002621	0.02631	2	9	FGF18,TWIST1
440	Pubmed	8900172	Type I, II, III, IV, V, and VI collagens serve as extracellular ligands for the isoforms of platelet-derived growth factor (AA, BB, and AB).	Pubmed	5.37e-05	0.6902	0.002621	0.02631	2	9	COL3A1,COL5A1
441	Pubmed	2446864	Characterization of binding properties of the myelin-associated glycoprotein to extracellular matrix constituents.	Pubmed	6.708e-05	0.8621	0.002621	0.02631	2	10	COL3A1,COL5A1
442	Pubmed	15345741	The extracellular matrix gene Frem1 is essential for the normal adhesion of the embryonic epidermis.	Pubmed	6.708e-05	0.8621	0.002621	0.02631	2	10	COL5A1,COL5A2
443	Pubmed	22242143	Twist1 directly regulates genes that promote cell proliferation and migration in developing heart valves.	Pubmed	6.708e-05	0.8621	0.002621	0.02631	2	10	COL5A1,TWIST1
444	Pubmed	10629055	FRS2 proteins recruit intracellular signaling pathways by binding to diverse targets on fibroblast growth factor and nerve growth factor receptors.	Pubmed	6.708e-05	0.8621	0.002621	0.02631	2	10	FGF18,NTRK1
445	Pubmed	21402589	The podocyte protein nephrin is required for cardiac vessel formation.	Pubmed	6.708e-05	0.8621	0.002621	0.02631	2	10	WT1,NTRK1
446	Pubmed	22427063	Trps1 is necessary for normal temporomandibular joint development.	Pubmed	8.192e-05	1	0.002621	0.02631	2	11	MMP13,TWIST1
447	Pubmed	2745554	SPARC, a secreted protein associated with cellular proliferation, inhibits cell spreading in vitro and exhibits Ca+2-dependent binding to the extracellular matrix.	Pubmed	8.192e-05	1	0.002621	0.02631	2	11	COL3A1,COL5A1
448	Pubmed	20413122	Soluble fibre (Plantago ovata husk) reduces plasma low-density lipoprotein (LDL) cholesterol, triglycerides, insulin, oxidised LDL and systolic blood pressure in hypercholesterolaemic patients: A randomised trial.	Pubmed	8.192e-05	1	0.002621	0.02631	2	11	APOE,CRABP2
449	Pubmed	20696843	The atypical homeodomain transcription factor Mohawk controls tendon morphogenesis.	Pubmed	8.192e-05	1	0.002621	0.02631	2	11	COL5A1,COL5A2
450	Pubmed	16236725	Dysregulation of TGF-beta1 receptor activation leads to abnormal lung development and emphysema-like phenotype in core fucose-deficient mice.	Pubmed	9.822e-05	1	0.002621	0.02631	2	12	COL3A1,MMP13
451	Pubmed	20034106	Retinoic acid controls expression of tissue remodeling genes Hmgn1 and Fgf18 at the digit-interdigit junction.	Pubmed	9.822e-05	1	0.002621	0.02631	2	12	MMP11,FGF18
452	Pubmed	21905163	A high-resolution molecular atlas of the fetal mouse lower urogenital tract.	Pubmed	9.974e-05	1	0.002621	0.02631	3	72	WT1,ROR2,TWIST1
453	Pubmed	19453261	High-density association study of 383 candidate genes for volumetric BMD at the femoral neck and lumbar spine among older men.	Pubmed	0.0001096	1	0.002621	0.02631	5	383	SOX4,FGF18,NTRK1,ROR2,TWIST1
454	Pubmed	15944607	Genetic analysis of polymorphisms in biologically relevant candidate genes in patients with abdominal aortic aneurysms.	Pubmed	0.000116	1	0.002621	0.02631	2	13	COL3A1,MMP13
455	Pubmed	12815621	Differential expression of tissue inhibitor of metalloproteinases type 1 (TIMP-1) during mouse gonad development.	Pubmed	0.000116	1	0.002621	0.02631	2	13	MMP11,MMP13
456	Pubmed	26123487	FANCB is essential in the male germline and regulates H3K9 methylation on the sex chromosomes during meiosis.	Pubmed	0.000116	1	0.002621	0.02631	2	13	WT1,SOX4
457	Pubmed	23559562	The transcription factor Sry-related HMG box-4 (SOX4) is required for normal renal development in vivo.	Pubmed	0.000116	1	0.002621	0.02631	2	13	WT1,SOX4
458	Pubmed	19056482	Association of a polymorphism of the apolipoprotein E gene with chronic kidney disease in Japanese individuals with metabolic syndrome.	Pubmed	0.0001315	1	0.002621	0.02631	3	79	COL3A1,APOE,UCP2
459	Pubmed	21947380	Pancreatic islet and progenitor cell surface markers with cell sorting potential.	Pubmed	0.0001315	1	0.002621	0.02631	3	79	EFNB3,SDC1,ROR2
460	Pubmed	20140262	Maternal and fetal genetic associations of PTGER3 and PON1 with preterm birth.	Pubmed	0.0001315	1	0.002621	0.02631	3	79	COL3A1,COL5A1,COL5A2
461	Pubmed	25636537	Metalloproteinases promote plaque rupture and myocardial infarction: A persuasive concept waiting for clinical translation.	Pubmed	0.0001352	1	0.002621	0.02631	2	14	APOE,MMP13
462	Pubmed	26525672	SOX9 modulates the expression of key transcription factors required for heart valve development.	Pubmed	0.0001352	1	0.002621	0.02631	2	14	SOX4,TWIST1
463	Pubmed	23995233	Fatty acid-induced mitochondrial uncoupling elicits inflammasome-independent IL-1? and sterile vascular inflammation in atherosclerosis.	Pubmed	0.0001352	1	0.002621	0.02631	2	14	APOE,UCP2
464	Pubmed	19448158	Understanding abnormal retinoid signaling as a causative mechanism in congenital diaphragmatic hernia.	Pubmed	0.0001352	1	0.002621	0.02631	2	14	WT1,CRABP2
465	Pubmed	22158707	Thymosin beta 4 is dispensable for murine cardiac development and function.	Pubmed	0.0001559	1	0.002621	0.02631	2	15	COL3A1,WT1
466	Pubmed	25053435	Hand1 phosphoregulation within the distal arch neural crest is essential for craniofacial morphogenesis.	Pubmed	0.0001559	1	0.002621	0.02631	2	15	MMP13,TWIST1
467	Pubmed	23408915	Essential developmental, genomic stability, and tumour suppressor functions of the mouse orthologue of hSSB1/NABP2.	Pubmed	0.0001559	1	0.002621	0.02631	2	15	NABP1,SPSB1
468	Pubmed	26826126	Ablation of the Sox11 Gene Results in Clefting of the Secondary Palate Resembling the Pierre Robin Sequence.	Pubmed	0.0001559	1	0.002621	0.02631	2	15	SOX4,MMP13
469	Pubmed	10949577	Matrix metalloproteinases in tumor invasion.	Pubmed	0.000178	1	0.002621	0.02631	2	16	MMP11,MMP13
470	Pubmed	26453795	BCL11B regulates sutural patency in the mouse craniofacial skeleton.	Pubmed	0.000178	1	0.002621	0.02631	2	16	FGF18,TWIST1
471	Pubmed	21266775	Defective Tbx2-dependent patterning of the atrioventricular canal myocardium causes accessory pathway formation in mice.	Pubmed	0.000178	1	0.002621	0.02631	2	16	COL3A1,WT1
472	Pubmed	21512159	Epicardial-derived cell epithelial-to-mesenchymal transition and fate specification require PDGF receptor signaling.	Pubmed	0.000178	1	0.002621	0.02631	2	16	COL3A1,WT1
473	Pubmed	10213384	Maturational disturbance of chondrocytes in Cbfa1-deficient mice.	Pubmed	0.000178	1	0.002621	0.02631	2	16	COL5A1,MMP13
474	Pubmed	21888903	Ngn3(+) endocrine progenitor cells control the fate and morphogenesis of pancreatic ductal epithelium.	Pubmed	0.0002016	1	0.002621	0.02631	2	17	COL5A1,COL5A2
475	Pubmed	15371327	Wnt/beta-catenin signaling is sufficient and necessary for synovial joint formation.	Pubmed	0.0002016	1	0.002621	0.02631	2	17	COL3A1,FGF18
476	Pubmed	19656773	A polygenic basis for four classical Fredrickson hyperlipoproteinemia phenotypes that are characterized by hypertriglyceridemia.	Pubmed	0.0002531	1	0.002621	0.02631	2	19	APOE,TRIB1
477	Pubmed	27527664	Mohawk promotes the maintenance and regeneration of the outer annulus fibrosus of intervertebral discs.	Pubmed	0.0002531	1	0.002621	0.02631	2	19	COL3A1,COL5A1
478	Pubmed	19148283	Genetic differences between the determinants of lipid profile phenotypes in African and European Americans: the Jackson Heart Study.	Pubmed	0.0002531	1	0.002621	0.02631	2	19	APOE,TRIB1
479	Pubmed	22014525	ATXN1 protein family and CIC regulate extracellular matrix remodeling and lung alveolarization.	Pubmed	0.0002531	1	0.002621	0.02631	2	19	MMP11,MMP13
480	Pubmed	22682244	Multifocal epithelial tumors and field cancerization from loss of mesenchymal CSL signaling.	Pubmed	0.0002563	1	0.002621	0.02631	3	99	COL3A1,MMP13,FGF18
481	Pubmed	19668339	Hippocampal atrophy as a quantitative trait in a genome-wide association study identifying novel susceptibility genes for Alzheimer's disease.	Pubmed	0.000281	1	0.002621	0.02631	2	20	PRUNE2,APOE
482	Pubmed	20548288	Difference in expression of hepatic microRNAs miR-29c, miR-34a, miR-155, and miR-200b is associated with strain-specific susceptibility to dietary nonalcoholic steatohepatitis in mice.	Pubmed	0.0003103	1	0.002621	0.02631	2	21	COL3A1,COL5A2
483	Pubmed	26116392	Altered heparan sulfate structure in Glce(-/-) mice leads to increased Hedgehog signaling in endochondral bones.	Pubmed	0.0003103	1	0.002621	0.02631	2	21	MMP13,SDC1
484	Pubmed	23650387	Kif7 is required for the patterning and differentiation of the diaphragm in a model of syndromic congenital diaphragmatic hernia.	Pubmed	0.0003103	1	0.002621	0.02631	2	21	WT1,CRABP2
485	Pubmed	15734845	Matrix metalloproteinases 2 and 9 are dispensable for pancreatic islet formation and function in vivo.	Pubmed	0.0003103	1	0.002621	0.02631	2	21	MMP11,MMP13
486	Pubmed	25516967	Myocardin-related transcription factors control the motility of epicardium-derived cells and the maturation of coronary vessels.	Pubmed	0.0003103	1	0.002621	0.02631	2	21	COL3A1,WT1
487	Pubmed	10419448	Matrix metalloproteinases.	Pubmed	0.0003411	1	0.002621	0.02631	2	22	MMP11,MMP13
488	Pubmed	23421805	Functional interactions between matrix metalloproteinases and glycosaminoglycans.	Pubmed	0.0003411	1	0.002621	0.02631	2	22	MMP11,MMP13
489	Pubmed	23555309	Twist1 controls a cell-specification switch governing cell fate decisions within the cardiac neural crest.	Pubmed	0.0004069	1	0.002621	0.02631	2	24	NTRK1,TWIST1
490	Pubmed	21362171	An expression profile analysis of ES cell-derived definitive endodermal cells and Pdx1-expressing cells.	Pubmed	0.0004069	1	0.002621	0.02631	2	24	SOX4,APOE
491	Pubmed	24885147	VAPB/ALS8 interacts with FFAT-like proteins including the p97 cofactor FAF1 and the ASNA1 ATPase.	Pubmed	0.0004419	1	0.002621	0.02631	2	25	PITPNM1,OSBPL10
492	Pubmed	22345400	The transcription factor c-Maf controls touch receptor development and function.	Pubmed	0.0004784	1	0.002621	0.02631	2	26	PIEZO2,NTRK1
493	Pubmed	26441343	MiR-302/367 regulate neural progenitor proliferation, differentiation timing, and survival in neurulation.	Pubmed	0.0004784	1	0.002621	0.02631	2	26	FGF18,TWIST1
494	Pubmed	21308776	DLK1 is a novel regulator of bone mass that mediates estrogen deficiency-induced bone loss in mice.	Pubmed	0.0004959	1	0.002621	0.02631	3	124	APOE,RGS1,UCP2
495	Pubmed	19019335	Spontaneous preterm birth in African Americans is associated with infection and inflammatory response gene variants.	Pubmed	0.0005076	1	0.002621	0.02631	3	125	COL3A1,COL5A1,COL5A2
496	Pubmed	27120339	Tbx18 Regulates the Differentiation of Periductal Smooth Muscle Stroma and the Maintenance of Epithelial Integrity in the Prostate.	Pubmed	0.0005162	1	0.002621	0.02631	2	27	WT1,GDF15
497	Pubmed	12654290	BMP receptor 1b is required for axon guidance and cell survival in the developing retina.	Pubmed	0.0005162	1	0.002621	0.02631	2	27	EFNB3,CRABP2
498	Pubmed	18818748	Preterm birth in Caucasians is associated with coagulation and inflammation pathway gene variants.	Pubmed	0.0005439	1	0.002621	0.02631	3	128	COL3A1,COL5A1,COL5A2
499	Pubmed	19527514	Racial disparity in pathophysiologic pathways of preterm birth based on genetic variants.	Pubmed	0.0005439	1	0.002621	0.02631	3	128	COL3A1,COL5A1,COL5A2
500	Pubmed	22956684	Wnt5a potentiates TGF-? signaling to promote colonic crypt regeneration after tissue injury.	Pubmed	0.0005555	1	0.002621	0.02631	2	28	WT1,ROR2
501	Pubmed	26685160	The apical ectodermal ridge of the mouse model of ectrodactyly Dlx5;Dlx6-/- shows altered stratification and cell polarity, which are restored by exogenous Wnt5a ligand.	Pubmed	0.0005962	1	0.002621	0.02631	2	29	BNC2,ROR2
502	Pubmed	22613833	Basement membrane assembly of the integrin ?8?1 ligand nephronectin requires Fraser syndrome-associated proteins.	Pubmed	0.0005962	1	0.002621	0.02631	2	29	COL5A1,EGFL6
503	Pubmed	20972250	Genetic loci associated with lipid concentrations and cardiovascular risk factors in the Korean population.	Pubmed	0.0005962	1	0.002621	0.02631	2	29	APOE,TRIB1
504	Pubmed	22171010	Forkhead box transcription factor FoxC1 preserves corneal transparency by regulating vascular growth.	Pubmed	0.0006383	1	0.002621	0.02631	2	30	COL3A1,MMP11
505	Pubmed	19936222	Forty-three loci associated with plasma lipoprotein size, concentration, and cholesterol content in genome-wide analysis.	Pubmed	0.0006817	1	0.002621	0.02631	2	31	APOE,TRIB1
506	Pubmed	27770432	Fgf10 deficiency is causative for lethality in a mouse model of bronchopulmonary dysplasia.	Pubmed	0.0006817	1	0.002621	0.02631	2	31	COL3A1,COL5A2
507	Pubmed	21779394	Expression of Foxm1 transcription factor in cardiomyocytes is required for myocardial development.	Pubmed	0.0006817	1	0.002621	0.02631	2	31	SOX4,TWIST1
508	Pubmed	26147683	The transcription factor XBP1 is selectively required for eosinophil differentiation.	Pubmed	0.0006817	1	0.002621	0.02631	2	31	SEC24D,TRIB1
509	Pubmed	23154389	Regulation of endodermal differentiation of human embryonic stem cells through integrin-ECM interactions.	Pubmed	0.0007266	1	0.002621	0.02631	2	32	COL5A1,COL5A2
510	Pubmed	11125038	Database resources of the National Center for Biotechnology Information.	Pubmed	0.0007281	1	0.002621	0.02631	8	1610	PRUNE2,PHTF2,CLIP3,SEC24D,LMF1,SUSD4,NABP1,TRIB1
511	Pubmed	20634891	Maternal genes and facial clefts in offspring: a comprehensive search for genetic associations in two population-based cleft studies from Scandinavia.	Pubmed	0.0007508	1	0.002621	0.02631	4	331	APOE,MMP13,ROR2,TWIST1
512	Pubmed	26134413	FOXL2 modulates cartilage, skeletal development and IGF1-dependent growth in mice.	Pubmed	0.0007729	1	0.002621	0.02631	2	33	IGFBP7,TWIST1
513	Pubmed	16452166	Links between alpha-catenin, NF-kappaB, and squamous cell carcinoma in skin.	Pubmed	0.0007729	1	0.002621	0.02631	2	33	COL3A1,IGFBP7
514	Pubmed	26446156	ADAMTS3 activity is mandatory for embryonic lymphangiogenesis and regulates placental angiogenesis.	Pubmed	0.0007729	1	0.002621	0.02631	2	33	COL3A1,COL5A1
515	Pubmed	15582152	A neurogenomics approach to gene expression analysis in the developing brain.	Pubmed	0.000813	1	0.002621	0.02631	3	147	COL3A1,SUSD4,APOE
516	Pubmed	19411759	Fog2 is critical for cardiac function and maintenance of coronary vasculature in the adult mouse heart.	Pubmed	0.0008205	1	0.002621	0.02631	2	34	COL3A1,WT1
517	Pubmed	18193044	Six new loci associated with blood low-density lipoprotein cholesterol, high-density lipoprotein cholesterol or triglycerides in humans.	Pubmed	0.0008205	1	0.002621	0.02631	2	34	APOE,TRIB1
518	Pubmed	19197348	Genome-wide association studies in an isolated founder population from the Pacific Island of Kosrae.	Pubmed	0.0008205	1	0.002621	0.02631	2	34	APOE,FGF18
519	Pubmed	23291589	Genome-wide association analyses identify multiple loci associated with central corneal thickness and keratoconus.	Pubmed	0.0008696	1	0.002621	0.02631	2	35	COL5A1,GLT8D2
520	Pubmed	19060911	Loci influencing lipid levels and coronary heart disease risk in 16 European population cohorts.	Pubmed	0.0008696	1	0.002621	0.02631	2	35	APOE,TRIB1
521	Pubmed	16107646	Telencephalic embryonic subtractive sequences: a unique collection of neurodevelopmental genes.	Pubmed	0.0008786	1	0.002621	0.02631	3	151	COL3A1,SOX4,DPYSL3
522	Pubmed	19578796	Association of genetic variants with chronic kidney disease in individuals with different lipid profiles.	Pubmed	0.0008955	1	0.002621	0.02631	3	152	COL3A1,APOE,UCP2
523	Pubmed	18193043	Newly identified loci that influence lipid concentrations and risk of coronary artery disease.	Pubmed	0.00092	1	0.002621	0.02631	2	36	APOE,TRIB1
524	Pubmed	20587546	Interferon gamma receptor 2 gene variants are associated with liver fibrosis in patients with chronic hepatitis C infection.	Pubmed	0.00092	1	0.002621	0.02631	2	36	MMP11,MMP13
525	Pubmed	23907538	Autophagy in Myf5+ progenitors regulates energy and glucose homeostasis through control of brown fat and skeletal muscle development.	Pubmed	0.00092	1	0.002621	0.02631	2	36	COL3A1,UCP2
526	Pubmed	16818445	Wnt9a signaling is required for joint integrity and regulation of Ihh during chondrogenesis.	Pubmed	0.001025	1	0.002621	0.02631	2	38	COL3A1,FGF18
527	Pubmed	24198358	A local source of FGF initiates development of the unmyelinated lineage of sensory neurons.	Pubmed	0.001135	1	0.002621	0.02631	2	40	FGF18,NTRK1
528	Pubmed	24997765	Gene co-regulation by Fezf2 selects neurotransmitter identity and connectivity of corticospinal neurons.	Pubmed	0.001135	1	0.002621	0.02631	2	40	SEC24D,EFNB3
529	Pubmed	21822266	Exome sequencing supports a de novo mutational paradigm for schizophrenia.	Pubmed	0.001135	1	0.002621	0.02631	2	40	PITPNM1,COL3A1
530	Pubmed	23064961	GWAS of dental caries patterns in the permanent dentition.	Pubmed	0.001193	1	0.002621	0.02631	2	41	PHTF2,SPSB1
531	Pubmed	15245790	APOE promoter polymorphisms and dementia in the elderly.	Pubmed	0.00124	1	0.002621	0.02631	1	1	APOE
532	Pubmed	15636592	The allele interaction between apolipoprotein epsilon2 and epsilon4 in Taiwanese Alzheimer's disease patients.	Pubmed	0.00124	1	0.002621	0.02631	1	1	APOE
533	Pubmed	12042142	[Genotypes of apo E in hypercholesterolemia associated with arterial hypertension].	Pubmed	0.00124	1	0.002621	0.02631	1	1	APOE
534	Pubmed	28750833	Putting attention in the spotlight: The influence of APOE genotype on visual search in mid adulthood.	Pubmed	0.00124	1	0.002621	0.02631	1	1	APOE
535	Pubmed	26686669	The APOE4 allele shows opposite sex bias in microbleeds and Alzheimer's disease of humans and mice.	Pubmed	0.00124	1	0.002621	0.02631	1	1	APOE
536	Pubmed	14575402	Expression of non-steroidal anti-inflammatory drug-activated gene-1 in human nasal mucosa and cultured nasal epithelial cells: a preliminary investigation.	Pubmed	0.00124	1	0.002621	0.02631	1	1	GDF15
537	Pubmed	28411246	Growth Differentiation Factor 15 at 1 Month After an Acute Coronary Syndrome Is Associated With Increased Risk of Major Bleeding.	Pubmed	0.00124	1	0.002621	0.02631	1	1	GDF15
538	Pubmed	19394849	Predictors of impaired neurodevelopmental outcomes at one year of age after infant cardiac surgery.	Pubmed	0.00124	1	0.002621	0.02631	1	1	APOE
539	Pubmed	22487820	[Identification of a mutation in exon 4 of apolipoprotein E gene in a family affected with lipoprotein glomerulopathy].	Pubmed	0.00124	1	0.002621	0.02631	1	1	APOE
540	Pubmed	19398704	Neuropathologic intermediate phenotypes enhance association to Alzheimer susceptibility alleles.	Pubmed	0.00124	1	0.002621	0.02631	1	1	APOE
541	Pubmed	9218485	Syndecan-1 expression is down-regulated during myoblast terminal differentiation. Modulation by growth factors and retinoic acid.	Pubmed	0.00124	1	0.002621	0.02631	1	1	SDC1
542	Pubmed	3038959	Apolipoprotein E2-Christchurch (136 Arg----Ser). New variant of human apolipoprotein E in a patient with type III hyperlipoproteinemia.	Pubmed	0.00124	1	0.002621	0.02631	1	1	APOE
543	Pubmed	16412561	The clinical significance of twist expression in nasopharyngeal carcinoma.	Pubmed	0.00124	1	0.002621	0.02631	1	1	TWIST1
544	Pubmed	23889968	An MAPK-dependent pathway induces epithelial-mesenchymal transition via Twist activation in human breast cancer cell lines.	Pubmed	0.00124	1	0.002621	0.02631	1	1	TWIST1
545	Pubmed	24586312	Quantitative trait loci affecting atherosclerosis at the aortic root identified in an intercross between DBA2J and 129S6 apolipoprotein E-null mice.	Pubmed	0.00124	1	0.002621	0.02631	1	1	APOE
546	Pubmed	12417380	Apolipoprotein E epsilon 4 allele frequency in demented and cognitively impaired patients with and without cerebrovascular disease.	Pubmed	0.00124	1	0.002621	0.02631	1	1	APOE
547	Pubmed	7657606	Structure and promoter characterization of the human stromelysin-3 gene.	Pubmed	0.00124	1	0.002621	0.02631	1	1	MMP11
548	Pubmed	8393820	The WT1 Wilms tumor gene product: a developmentally regulated transcription factor in the kidney that functions as a tumor suppressor.	Pubmed	0.00124	1	0.002621	0.02631	1	1	WT1
549	Pubmed	23382465	Smoking, apolipoprotein E genotypes, and mortality (the Ludwigshafen RIsk and Cardiovascular Health study).	Pubmed	0.00124	1	0.002621	0.02631	1	1	APOE
550	Pubmed	21135860	Monitoring of WT1 expression in PB and CD34(+) donor chimerism of BM predicts early relapse in AML and MDS patients after hematopoietic cell transplantation with reduced-intensity conditioning.	Pubmed	0.00124	1	0.002621	0.02631	1	1	WT1
551	Pubmed	27417955	WT1 Mutation in Childhood Cancer.	Pubmed	0.00124	1	0.002621	0.02631	1	1	WT1
552	Pubmed	23232444	APOE E4 Carriers show prospective memory enhancement under nicotine, and evidence for specialisation within medial BA10.	Pubmed	0.00124	1	0.002621	0.02631	1	1	APOE
553	Pubmed	20182051	Brain ventricular volume and cerebrospinal fluid biomarkers of Alzheimer's disease.	Pubmed	0.00124	1	0.002621	0.02631	1	1	APOE
554	Pubmed	10333481	Mechanism of ubiquitous expression of mouse uncoupling protein 2 mRNA: control by cis-acting DNA element in 5'-flanking region.	Pubmed	0.00124	1	0.002621	0.02631	1	1	UCP2
555	Pubmed	21998135	Endoplasmic reticulum stress and glycogen synthase kinase-3? activation in apolipoprotein E-deficient mouse models of accelerated atherosclerosis.	Pubmed	0.00124	1	0.002621	0.02631	1	1	APOE
556	Pubmed	18837653	Voluntary running suppresses proinflammatory cytokines and bone marrow endothelial progenitor cell levels in apolipoprotein-E-deficient mice.	Pubmed	0.00124	1	0.002621	0.02631	1	1	APOE
557	Pubmed	15174235	[Association of apoE polymorphism and treatment outcome in patients with traumatic brain injury].	Pubmed	0.00124	1	0.002621	0.02631	1	1	APOE
558	Pubmed	15202789	Abnormalities in apolipoprotein and lipid levels in an HIV-infected Brazilian population under different treatment profiles: the relevance of apolipoprotein E genotypes and immunological status.	Pubmed	0.00124	1	0.002621	0.02631	1	1	APOE
559	Pubmed	19054188	Omega-3 fatty acid supplementation effects on weight and appetite in patients with Alzheimer's disease: the omega-3 Alzheimer's disease study.	Pubmed	0.00124	1	0.002621	0.02631	1	1	APOE
560	Pubmed	10602121	Compound heterozygosity for a disease-causing G1489E [corrected] and disease-modifying G530S substitution in COL5A1 of a patient with the classical type of Ehlers-Danlos syndrome: an explanation of intrafamilial variability?	Pubmed	0.00124	1	0.002621	0.02631	1	1	COL5A1
561	Pubmed	11109009	Association of apolipoprotein E polymorphism to clinical heterogeneity of multiple sclerosis.	Pubmed	0.00124	1	0.002621	0.02631	1	1	APOE
562	Pubmed	21990266	Clinical significance of NTRK family gene expression in neuroblastomas.	Pubmed	0.00124	1	0.002621	0.02631	1	1	NTRK1
563	Pubmed	12198535	Cognitive change and the APOE epsilon 4 allele.	Pubmed	0.00124	1	0.002621	0.02631	1	1	APOE
564	Pubmed	24314366	Resequencing the APOE gene reveals that rare mutations are not significant contributory factors in the development of type III hyperlipidemia.	Pubmed	0.00124	1	0.002621	0.02631	1	1	APOE
565	Pubmed	11971052	Apolipoprotein E polymorphism in German patients with frontotemporal degeneration.	Pubmed	0.00124	1	0.002621	0.02631	1	1	APOE
566	Pubmed	11791620	Apolipoprotein E phenotypes in rheumatoid arthritis with or without amyloidosis.	Pubmed	0.00124	1	0.002621	0.02631	1	1	APOE
567	Pubmed	9360638	Apolipoprotein E R112; R251G: a carboxy-terminal variant found in patients with hyperlipidemia and coronary heart disease.	Pubmed	0.00124	1	0.002621	0.02631	1	1	APOE
568	Pubmed	22905270	Novel processed form of syndecan-1 shed from SCC-9 cells plays a role in cell migration.	Pubmed	0.00124	1	0.002621	0.02631	1	1	SDC1
569	Pubmed	12518038	Efficiency of intestinal cholesterol absorption in humans is not related to apoE phenotype.	Pubmed	0.00124	1	0.002621	0.02631	1	1	APOE
570	Pubmed	23800095	GDF-15 protects from macrophage accumulation in a mousemodel of advanced atherosclerosis.	Pubmed	0.00124	1	0.002621	0.02631	1	1	GDF15
571	Pubmed	9622609	The neurobiology of apolipoproteins and their receptors in the CNS and Alzheimer's disease.	Pubmed	0.00124	1	0.002621	0.02631	1	1	APOE
572	Pubmed	17720148	Hypometabolism and altered cerebrospinal fluid markers in normal apolipoprotein E E4 carriers with subjective memory complaints.	Pubmed	0.00124	1	0.002621	0.02631	1	1	APOE
573	Pubmed	24113349	LncRNA expression signatures of twist-induced epithelial-to-mesenchymal transition in MCF10A cells.	Pubmed	0.00124	1	0.002621	0.02631	1	1	TWIST1
574	Pubmed	17363690	Farnesyltransferase inhibitor, manumycin a, prevents atherosclerosis development and reduces oxidative stress in apolipoprotein E-deficient mice.	Pubmed	0.00124	1	0.002621	0.02631	1	1	APOE
575	Pubmed	12844369	Monocyte chemoattractant protein-1 involvement in the alpha-tocopherol-induced reduction of atherosclerotic lesions in apolipoprotein E knockout mice.	Pubmed	0.00124	1	0.002621	0.02631	1	1	APOE
576	Pubmed	22955176	APOE4 predicts amyloid-? in cortical brain biopsy but not idiopathic normal pressure hydrocephalus.	Pubmed	0.00124	1	0.002621	0.02631	1	1	APOE
577	Pubmed	23100402	Effects of APOE on brain white matter microstructure in healthy adults.	Pubmed	0.00124	1	0.002621	0.02631	1	1	APOE
578	Pubmed	12923801	The relationship of APOE genotype to neuropsychological performance in long-term cancer survivors treated with standard dose chemotherapy.	Pubmed	0.00124	1	0.002621	0.02631	1	1	APOE
579	Pubmed	11250890	A novel function for the Tec family tyrosine kinase Itk in activation of beta 1 integrins by the T-cell receptor.	Pubmed	0.00124	1	0.002621	0.02631	1	1	PTPRCAP
580	Pubmed	26073697	Effects of ApoE on intracellular calcium levels and apoptosis of neurons after mechanical injury.	Pubmed	0.00124	1	0.002621	0.02631	1	1	APOE
581	Pubmed	24139138	Apolipoprotein E-?4 polymorphism and cognitive dysfunction after carotid endarterectomy.	Pubmed	0.00124	1	0.002621	0.02631	1	1	APOE
582	Pubmed	26474694	Mammalian cell transient expression, non-affinity purification, and characterization of human recombinant IGFBP7, an IGF-1 targeting therapeutic protein.	Pubmed	0.00124	1	0.002621	0.02631	1	1	IGFBP7
583	Pubmed	26196155	Inhibition of Uncoupling Protein 2 Attenuates Cardiac Hypertrophy Induced by Transverse Aortic Constriction in Mice.	Pubmed	0.00124	1	0.002621	0.02631	1	1	UCP2
584	Pubmed	16299282	Syndecan 1 shedding contributes to Pseudomonas aeruginosa sepsis.	Pubmed	0.00124	1	0.002621	0.02631	1	1	SDC1
585	Pubmed	25077528	Polymorphisms in the APOE gene and the location of retinal fluid in eyes with neovascular age-related macular degeneration.	Pubmed	0.00124	1	0.002621	0.02631	1	1	APOE
586	Pubmed	11733136	The murine Wilms tumor suppressor gene (wt1) locus.	Pubmed	0.00124	1	0.002621	0.02631	1	1	WT1
587	Pubmed	16483793	EphrinB3 regulates cell proliferation and survival in adult neurogenesis.	Pubmed	0.00124	1	0.002621	0.02631	1	1	EFNB3
588	Pubmed	8112732	WT1 mutations in patients with Denys-Drash syndrome: a novel mutation in exon 8 and paternal allele origin.	Pubmed	0.00124	1	0.002621	0.02631	1	1	WT1
589	Pubmed	20723945	The APOE -219G/T and +113G/C polymorphisms affect insulin resistance among Turks.	Pubmed	0.00124	1	0.002621	0.02631	1	1	APOE
590	Pubmed	18289528	Association between sorbitol dehydrogenase gene polymorphisms and type 2 diabetic retinopathy.	Pubmed	0.00124	1	0.002621	0.02631	1	1	SDS
591	Pubmed	24023310	Macrophage apolipoprotein E and proliferation of MCF-7 breast cancer cells: role of LXR.	Pubmed	0.00124	1	0.002621	0.02631	1	1	APOE
592	Pubmed	18687211	[RGS1 is involved in the regulation of co-stimulatory molecules and cytokines in RAW264.7 cells].	Pubmed	0.00124	1	0.002621	0.02631	1	1	RGS1
593	Pubmed	10998083	Apolipoprotein E-deficient mice have an impaired immune response to Klebsiella pneumoniae.	Pubmed	0.00124	1	0.002621	0.02631	1	1	APOE
594	Pubmed	18237822	APOE-related mortality: effect of dementia, cardiovascular disease and gender.	Pubmed	0.00124	1	0.002621	0.02631	1	1	APOE
595	Pubmed	23996089	Morphological effects on expression of growth differentiation factor 15 (GDF15), a marker of metastasis.	Pubmed	0.00124	1	0.002621	0.02631	1	1	GDF15
596	Pubmed	16433808	Apolipoprotein E gene polymorphisms are associated with psoriasis but do not determine disease response to acitretin.	Pubmed	0.00124	1	0.002621	0.02631	1	1	APOE
597	Pubmed	15316060	H6D polymorphism in macrophage-inhibitory cytokine-1 gene associated with prostate cancer.	Pubmed	0.00124	1	0.002621	0.02631	1	1	GDF15
598	Pubmed	16033781	The association between APOE epsilon4, age and outcome after head injury: a prospective cohort study.	Pubmed	0.00124	1	0.002621	0.02631	1	1	APOE
599	Pubmed	28235680	APOE ?4 status is associated with white matter hyperintensities volume accumulation rate independent of AD diagnosis.	Pubmed	0.00124	1	0.002621	0.02631	1	1	APOE
600	Pubmed	14513358	Increased risk for developmental delay in Saethre-Chotzen syndrome is associated with TWIST deletions: an improved strategy for TWIST mutation screening.	Pubmed	0.00124	1	0.002621	0.02631	1	1	TWIST1
601	Pubmed	2760009	Molecular cloning of a human apolipoprotein E variant: E5 (Glu3----Lys3).	Pubmed	0.00124	1	0.002621	0.02631	1	1	APOE
602	Pubmed	22787761	[Apolipoprotein E gene].	Pubmed	0.00124	1	0.002621	0.02631	1	1	APOE
603	Pubmed	21645891	Reduced neurotrophin receptor tropomyosin-related kinase A expression in human granulosa cells: a novel marker of diminishing ovarian reserve.	Pubmed	0.00124	1	0.002621	0.02631	1	1	NTRK1
604	Pubmed	16306248	Middle-aged children of persons with Alzheimer's disease: APOE genotypes and cognitive function in the Wisconsin Registry for Alzheimer's Prevention.	Pubmed	0.00124	1	0.002621	0.02631	1	1	APOE
605	Pubmed	23100439	Apolipoprotein E, especially apolipoprotein E4, increases the oligomerization of amyloid ? peptide.	Pubmed	0.00124	1	0.002621	0.02631	1	1	APOE
606	Pubmed	14966149	Brain metabolic decreases related to the dose of the ApoE e4 allele in Alzheimer's disease.	Pubmed	0.00124	1	0.002621	0.02631	1	1	APOE
607	Pubmed	12873586	Effect of apolipoprotein E polymorphism on bile lipid composition and the formation of cholesterol gallstone.	Pubmed	0.00124	1	0.002621	0.02631	1	1	APOE
608	Pubmed	16335008	[The relationship between ApoE gene polymorphism and lipid parameters].	Pubmed	0.00124	1	0.002621	0.02631	1	1	APOE
609	Pubmed	16460674	Simvastatin causes the formation of cholesterol-rich remnants in mice lacking apoE.	Pubmed	0.00124	1	0.002621	0.02631	1	1	APOE
610	Pubmed	25147801	Diagnostic and prognostic value of soluble syndecan-1 in pleural malignancies.	Pubmed	0.00124	1	0.002621	0.02631	1	1	SDC1
611	Pubmed	11943478	The cloning and functional analysis of canine matrix metalloproteinase-13 gene promoter.	Pubmed	0.00124	1	0.002621	0.02631	1	1	MMP13
612	Pubmed	25591674	Assessment of risk factors for earlier onset of sporadic Alzheimer's disease dementia.	Pubmed	0.00124	1	0.002621	0.02631	1	1	APOE
613	Pubmed	25596901	Child apolipoprotein E gene variants and risk of cerebral palsy: estimation from case-parent triads.	Pubmed	0.00124	1	0.002621	0.02631	1	1	APOE
614	Pubmed	12429794	Stromelysin-3 protein expression in invasive breast cancer: relation to proliferation, cell survival and patients' outcome.	Pubmed	0.00124	1	0.002621	0.02631	1	1	MMP11
615	Pubmed	10671320	Oxidative insults are associated with apolipoprotein E genotype in Alzheimer's disease brain.	Pubmed	0.00124	1	0.002621	0.02631	1	1	APOE
616	Pubmed	10103137	Cleavage of the TrkA neurotrophin receptor by multiple metalloproteases generates signalling-competent truncated forms.	Pubmed	0.00124	1	0.002621	0.02631	1	1	NTRK1
617	Pubmed	29120117	IS APOLIPOPROTEIN E ?2 ASSOCIATED WITH DELAYED ONSET OF NON-LESIONAL TEMPORAL LOBE EPILEPSY?	Pubmed	0.00124	1	0.002621	0.02631	1	1	APOE
618	Pubmed	23527202	Cellular source-specific effects of apolipoprotein (apo) E4 on dendrite arborization and dendritic spine development.	Pubmed	0.00124	1	0.002621	0.02631	1	1	APOE
619	Pubmed	10027754	Structural organization and mutational analysis of the human uncoupling protein-2 (hUCP2) gene.	Pubmed	0.00124	1	0.002621	0.02631	1	1	UCP2
620	Pubmed	11434425	Apolipoprotein E genetic polymorphism and stroke subtypes in a Bangladeshi hospital-based study.	Pubmed	0.00124	1	0.002621	0.02631	1	1	APOE
621	Pubmed	17912546	The Wilms' tumor suppressor WT1 is associated with melanoma proliferation.	Pubmed	0.00124	1	0.002621	0.02631	1	1	WT1
622	Pubmed	18006654	Role of uncoupling protein UCP2 in cell-mediated immunity: how macrophage-mediated insulitis is accelerated in a model of autoimmune diabetes.	Pubmed	0.00124	1	0.002621	0.02631	1	1	UCP2
623	Pubmed	22733179	A 45-bp insertion/deletion polymorphism in uncoupling protein 2 is not associated with obesity in a Chinese population.	Pubmed	0.00124	1	0.002621	0.02631	1	1	UCP2
624	Pubmed	23329645	Twist1 induces CCL2 and recruits macrophages to promote angiogenesis.	Pubmed	0.00124	1	0.002621	0.02631	1	1	TWIST1
625	Pubmed	19302795	Macrophage inhibitory cytokine MIC-1 is upregulated by short-wavelength light in cultured normal human dermal fibroblasts.	Pubmed	0.00124	1	0.002621	0.02631	1	1	GDF15
626	Pubmed	19644067	Apolipoprotein E genotype is related to progression of white matter lesion load.	Pubmed	0.00124	1	0.002621	0.02631	1	1	APOE
627	Pubmed	11723294	Apolipoprotein E and age at onset of Alzheimer's disease in African American patients.	Pubmed	0.00124	1	0.002621	0.02631	1	1	APOE
628	Pubmed	24668462	The crystal structure of fibroblast growth factor 18 (FGF18).	Pubmed	0.00124	1	0.002621	0.02631	1	1	FGF18
629	Pubmed	26341746	APOE and cerebral amyloid angiopathy in community-dwelling older persons.	Pubmed	0.00124	1	0.002621	0.02631	1	1	APOE
630	Pubmed	25981568	Functional Analysis of Two Novel Mutations in TWIST1 Protein Motifs Found in Ventricular Septal Defect Patients.	Pubmed	0.00124	1	0.002621	0.02631	1	1	TWIST1
631	Pubmed	22906661	IGFBP7 promoter methylation and gene expression analysis in prostate cancer.	Pubmed	0.00124	1	0.002621	0.02631	1	1	IGFBP7
632	Pubmed	20307537	Bone marrow stromal cell interaction reduces syndecan-1 expression and induces kinomic changes in myeloma cells.	Pubmed	0.00124	1	0.002621	0.02631	1	1	SDC1
633	Pubmed	18843194	Association of the apolipoprotein E gene, its promoter polymorphisms and haplotypes with depressive symptoms. The Cardiovascular Risk in Young Finns Study.	Pubmed	0.00124	1	0.002621	0.02631	1	1	APOE
634	Pubmed	25238704	Prognostic impact of WT1 expression prior to hematopoietic stem cell transplantation in children with malignant hematological diseases.	Pubmed	0.00124	1	0.002621	0.02631	1	1	WT1
635	Pubmed	27340842	Evaluation of a Genetic Risk Score to Improve Risk Prediction for Alzheimer's Disease.	Pubmed	0.00124	1	0.002621	0.02631	1	1	APOE
636	Pubmed	15596614	APOE genotype, family history of dementia, and Alzheimer disease risk: a 6-year follow-up study.	Pubmed	0.00124	1	0.002621	0.02631	1	1	APOE
637	Pubmed	25652774	Crmp4 deletion promotes recovery from spinal cord injury by neuroprotection and limited scar formation.	Pubmed	0.00124	1	0.002621	0.02631	1	1	DPYSL3
638	Pubmed	15793794	[Distribution of apoE polymorphism in Chinese Yunnan Dehong Dai ethnic group].	Pubmed	0.00124	1	0.002621	0.02631	1	1	APOE
639	Pubmed	25707516	Frequencies of apolipoprotein E alleles in depressed patients undergoing hemodialysis--a case-control study.	Pubmed	0.00124	1	0.002621	0.02631	1	1	APOE
640	Pubmed	11820771	Modulation of THP-1 macrophage and cholesterol-loaded foam cell apolipoprotein E levels by glycosphingolipids.	Pubmed	0.00124	1	0.002621	0.02631	1	1	APOE
641	Pubmed	24571688	Association of apolipoprotein E polymorphism with maximal oxygen uptake after exercise training: a study of Chinese young adult.	Pubmed	0.00124	1	0.002621	0.02631	1	1	APOE
642	Pubmed	19631758	Higher serum total cholesterol levels in late middle age are associated with glucose hypometabolism in brain regions affected by Alzheimer's disease and normal aging.	Pubmed	0.00124	1	0.002621	0.02631	1	1	APOE
643	Pubmed	24421219	Changes of procollagen type III N-terminal propeptide (PIIINP) concentrations during healing of mandible fractures treated with biodegradable and titanium fixations.	Pubmed	0.00124	1	0.002621	0.02631	1	1	COL3A1
644	Pubmed	12003753	ApoE genotype, past adult lead exposure, and neurobehavioral function.	Pubmed	0.00124	1	0.002621	0.02631	1	1	APOE
645	Pubmed	14694215	Obesity modulates the association among APOE genotype, insulin, and glucose in men.	Pubmed	0.00124	1	0.002621	0.02631	1	1	APOE
646	Pubmed	18197246	Sex specific gene regulation and expression QTLs in mouse macrophages from a strain intercross.	Pubmed	0.00124	1	0.002621	0.02631	1	1	APOE
647	Pubmed	22621984	Apolipoprotein E genotype is associated with CT angiography spot sign in lobar intracerebral hemorrhage.	Pubmed	0.00124	1	0.002621	0.02631	1	1	APOE
648	Pubmed	15093983	Apolipoprotein E polymorphism and carotid atherosclerosis in patients with coronary disease.	Pubmed	0.00124	1	0.002621	0.02631	1	1	APOE
649	Pubmed	21152021	Mouse natural killer (NK) cells express the nerve growth factor receptor TrkA, which is dynamically regulated.	Pubmed	0.00124	1	0.002621	0.02631	1	1	NTRK1
650	Pubmed	18594792	The HMG-CoA reductase inhibitor rosuvastatin and the angiotensin receptor antagonist candesartan attenuate atherosclerosis in an apolipoprotein E-deficient mouse model of diabetes via effects on advanced glycation, oxidative stress and inflammation.	Pubmed	0.00124	1	0.002621	0.02631	1	1	APOE
651	Pubmed	15199158	Development of a functional skin matrix requires deposition of collagen V heterotrimers.	Pubmed	0.00124	1	0.002621	0.02631	1	1	COL5A2
652	Pubmed	8932523	Apolipoprotein E gene expression in various tissues of mouse and regulation by estrogen.	Pubmed	0.00124	1	0.002621	0.02631	1	1	APOE
653	Pubmed	10799751	Dominant negative effects of apolipoprotein E4 revealed in transgenic models of neurodegenerative disease.	Pubmed	0.00124	1	0.002621	0.02631	1	1	APOE
654	Pubmed	16799145	Association between serum beta-carotene levels and decline of cognitive function in high-functioning older persons with or without apolipoprotein E 4 alleles: MacArthur studies of successful aging.	Pubmed	0.00124	1	0.002621	0.02631	1	1	APOE
655	Pubmed	17689412	Association of apolipoprotein E gene polymorphism with ischemic stroke involving large-vessel disease and its relation to serum lipid levels.	Pubmed	0.00124	1	0.002621	0.02631	1	1	APOE
656	Pubmed	29024629	The role of WT1 isoforms in vasculogenic mimicry and metastatic potential of human triple negative breast cancer cells.	Pubmed	0.00124	1	0.002621	0.02631	1	1	WT1
657	Pubmed	25366337	SOX4 inhibits GBM cell growth and induces G0/G1 cell cycle arrest through Akt-p53 axis.	Pubmed	0.00124	1	0.002621	0.02631	1	1	SOX4
658	Pubmed	16910166	Expression and activity of methionine cycle genes are altered following folate and vitamin E deficiency under oxidative challenge: modulation by apolipoprotein E-deficiency.	Pubmed	0.00124	1	0.002621	0.02631	1	1	APOE
659	Pubmed	12077336	Nir2, a human homolog of Drosophila melanogaster retinal degeneration B protein, is essential for cytokinesis.	Pubmed	0.00124	1	0.002621	0.02631	1	1	PITPNM1
660	Pubmed	16266401	The significant increase in cardiovascular disease risk in APOEepsilon4 carriers is evident only in men who smoke: potential relationship between reduced antioxidant status and ApoE4.	Pubmed	0.00124	1	0.002621	0.02631	1	1	APOE
661	Pubmed	11981126	Changes in serum apolipoprotein and lipoprotein profile after alcohol withdrawal: effect of apolipoprotein E polymorphism.	Pubmed	0.00124	1	0.002621	0.02631	1	1	APOE
662	Pubmed	20587693	The haploinsufficient Col3a1 mouse as a model for vascular Ehlers-Danlos syndrome.	Pubmed	0.00124	1	0.002621	0.02631	1	1	COL3A1
663	Pubmed	24848707	Identification of targets of Twist1 transcription factor in thyroid cancer cells.	Pubmed	0.00124	1	0.002621	0.02631	1	1	TWIST1
664	Pubmed	10051163	Large kindred with Ehlers-Danlos syndrome type IV due to a point mutation (G571S) in the COL3A1 gene of type III procollagen: low risk of pregnancy complications and unexpected longevity in some affected relatives.	Pubmed	0.00124	1	0.002621	0.02631	1	1	COL3A1
665	Pubmed	21637106	COL3A1 haploinsufficiency results in a variety of Ehlers-Danlos syndrome type IV with delayed onset of complications and longer life expectancy.	Pubmed	0.00124	1	0.002621	0.02631	1	1	COL3A1
666	Pubmed	14572957	Apolipoprotein E epsilon4 and the risk of unfavorable outcome after aneurysmal subarachnoid hemorrhage.	Pubmed	0.00124	1	0.002621	0.02631	1	1	APOE
667	Pubmed	20622962	Time-course transcriptional profiling of human amniotic fluid-derived stem cells using microarray.	Pubmed	0.00124	1	0.002621	0.02631	1	1	CRABP2
668	Pubmed	17935896	Apolipoprotein E receptors and amyloid expression are modulated in an apolipoprotein E-dependent fashion in response to hippocampal deafferentation in rodent.	Pubmed	0.00124	1	0.002621	0.02631	1	1	APOE
669	Pubmed	24922459	Survival is affected by mutation type and molecular mechanism in vascular Ehlers-Danlos syndrome (EDS type IV).	Pubmed	0.00124	1	0.002621	0.02631	1	1	COL3A1
670	Pubmed	23770348	7-Ketocholesterol induces autophagy in vascular smooth muscle cells through Nox4 and Atg4B.	Pubmed	0.00124	1	0.002621	0.02631	1	1	APOE
671	Pubmed	27062571	Prognostic significance of Wilms tumor 1 mRNA expression levels in peripheral blood and bone marrow in patients with myelodysplastic syndromes.	Pubmed	0.00124	1	0.002621	0.02631	1	1	WT1
672	Pubmed	24944262	APOE polymorphisms and cognitive functions in patients with brain tumors.	Pubmed	0.00124	1	0.002621	0.02631	1	1	APOE
673	Pubmed	25471794	Protection from diabetes-induced atherosclerosis and renal disease by D-carnosine-octylester: effects of early vs late inhibition of advanced glycation end-products in Apoe-null mice.	Pubmed	0.00124	1	0.002621	0.02631	1	1	APOE
674	Pubmed	21576687	Clinical features and APOE genotype of pathologically proven early-onset Alzheimer disease.	Pubmed	0.00124	1	0.002621	0.02631	1	1	APOE
675	Pubmed	21652720	Domain and functional analysis of a novel breast tumor suppressor protein, SCUBE2.	Pubmed	0.00124	1	0.002621	0.02631	1	1	SCUBE2
676	Pubmed	12439291	Apolipoprotein E polymorphism and acute ischemic stroke: a diffusion- and perfusion-weighted magnetic resonance imaging study.	Pubmed	0.00124	1	0.002621	0.02631	1	1	APOE
677	Pubmed	18711401	Glioblastoma-secreted factors induce IGFBP7 and angiogenesis by modulating Smad-2-dependent TGF-beta signaling.	Pubmed	0.00124	1	0.002621	0.02631	1	1	IGFBP7
678	Pubmed	20686185	Family history of Alzheimer's disease and hippocampal structure in healthy people.	Pubmed	0.00124	1	0.002621	0.02631	1	1	APOE
679	Pubmed	10923041	Characterization of 11 new mutations in COL3A1 of individuals with Ehlers-Danlos syndrome type IV: preliminary comparison of RNase cleavage, EMC and DHPLC assays.	Pubmed	0.00124	1	0.002621	0.02631	1	1	COL3A1
680	Pubmed	12011143	Robinow syndrome.	Pubmed	0.00124	1	0.002621	0.02631	1	1	ROR2
681	Pubmed	15184602	Longitudinal changes in cognition and behavior in asymptomatic carriers of the APOE e4 allele.	Pubmed	0.00124	1	0.002621	0.02631	1	1	APOE
682	Pubmed	9036918	Mutations in the COL3A1 gene result in the Ehlers-Danlos syndrome type IV and alterations in the size and distribution of the major collagen fibrils of the dermis.	Pubmed	0.00124	1	0.002621	0.02631	1	1	COL3A1
683	Pubmed	15328426	Presence of apolipoprotein E epsilon4 allele predisposes to early onset of primary Sjogren's syndrome.	Pubmed	0.00124	1	0.002621	0.02631	1	1	APOE
684	Pubmed	17575189	Effect of syndecan-1, syndecan-4, and glypican-1 on turkey muscle satellite cell proliferation, differentiation, and responsiveness to fibroblast growth factor 2.	Pubmed	0.00124	1	0.002621	0.02631	1	1	SDC1
685	Pubmed	27252512	Wilms tumor 1 mutations in the pathogenesis of acute myeloid leukemia.	Pubmed	0.00124	1	0.002621	0.02631	1	1	WT1
686	Pubmed	16275840	APOE epsilon2/epsilon4 polymorphism and cerebral microbleeds on gradient-echo MRI.	Pubmed	0.00124	1	0.002621	0.02631	1	1	APOE
687	Pubmed	28089824	Mitochondrial Uncoupling Protein 2 in human cumulus cells is associated with regulating autophagy and apoptosis, maintaining gap junction integrity and progesterone synthesis.	Pubmed	0.00124	1	0.002621	0.02631	1	1	UCP2
688	Pubmed	18728174	Fat mass and apolipoprotein E genotype influence serum lipoprotein levels in early adulthood, whereas birth size does not.	Pubmed	0.00124	1	0.002621	0.02631	1	1	APOE
689	Pubmed	9268345	Initiation of osteoclast bone resorption by interstitial collagenase.	Pubmed	0.00124	1	0.002621	0.02631	1	1	MMP13
690	Pubmed	25773779	APOE?4 increases trauma induced early apoptosis via reducing delayed rectifier K(+) currents in neuronal/glial co-cultures model.	Pubmed	0.00124	1	0.002621	0.02631	1	1	APOE
691	Pubmed	15933246	Vitamin E inhibits abdominal aortic aneurysm formation in angiotensin II-infused apolipoprotein E-deficient mice.	Pubmed	0.00124	1	0.002621	0.02631	1	1	APOE
692	Pubmed	21886795	Modulation of syndecan-1 shedding after hemorrhagic shock and resuscitation.	Pubmed	0.00124	1	0.002621	0.02631	1	1	SDC1
693	Pubmed	12401727	A functional polymorphism in the promoter of UCP2 enhances obesity risk but reduces type 2 diabetes risk in obese middle-aged humans.	Pubmed	0.00124	1	0.002621	0.02631	1	1	UCP2
694	Pubmed	24440978	Mitochondrial uncoupling protein 2 is up-regulated in human head and neck, skin, pancreatic, and prostate tumors.	Pubmed	0.00124	1	0.002621	0.02631	1	1	UCP2
695	Pubmed	22992737	Matrix metalloproteinase-13 (MMP-13) directly and indirectly promotes tumor angiogenesis.	Pubmed	0.00124	1	0.002621	0.02631	1	1	MMP13
696	Pubmed	16741267	Uncoupling protein 2 promoter polymorphism -866G/A, central adiposity, and metabolic syndrome in Asians.	Pubmed	0.00124	1	0.002621	0.02631	1	1	UCP2
697	Pubmed	27967291	Novel Hypoglycemia Phenotype in Congenital Hyperinsulinism Due to Dominant Mutations of Uncoupling Protein 2.	Pubmed	0.00124	1	0.002621	0.02631	1	1	UCP2
698	Pubmed	23723167	Matrix metalloproteinase 13 modulates intestinal epithelial barrier integrity in inflammatory diseases by activating TNF.	Pubmed	0.00124	1	0.002621	0.02631	1	1	MMP13
699	Pubmed	9507996	Radical-induced lipoprotein and plasma lipid oxidation in normal and apolipoprotein E gene knockout (apoE-/-) mice: apoE-/- mouse as a model for testing the role of tocopherol-mediated peroxidation in atherogenesis.	Pubmed	0.00124	1	0.002621	0.02631	1	1	APOE
700	Pubmed	9358763	Cerebral lipid deposition in aged apolipoprotein-E-deficient mice.	Pubmed	0.00124	1	0.002621	0.02631	1	1	APOE
701	Pubmed	16096654	Twist is substrate for caspase cleavage and proteasome-mediated degradation.	Pubmed	0.00124	1	0.002621	0.02631	1	1	TWIST1
702	Pubmed	17242279	Increased expression of syndecan-1 protects against cardiac dilatation and dysfunction after myocardial infarction.	Pubmed	0.00124	1	0.002621	0.02631	1	1	SDC1
703	Pubmed	12205106	Apolipoprotein E4 is only a weak predictor of dementia and cognitive decline in the general population.	Pubmed	0.00124	1	0.002621	0.02631	1	1	APOE
704	Pubmed	11504565	Traumatic brain injury as a risk factor for Alzheimer disease. Comparison of two retrospective autopsy cohorts with evaluation of ApoE genotype.	Pubmed	0.00124	1	0.002621	0.02631	1	1	APOE
705	Pubmed	21283811	Associations between APOE variants and metabolic traits and the impact of psychological stress.	Pubmed	0.00124	1	0.002621	0.02631	1	1	APOE
706	Pubmed	13129656	Increased levels of apolipoprotein E in the frontal cortex of subjects with schizophrenia.	Pubmed	0.00124	1	0.002621	0.02631	1	1	APOE
707	Pubmed	16100021	Association of apolipoprotein E4 and haplotypes of the apolipoprotein E gene with lobar intracerebral hemorrhage.	Pubmed	0.00124	1	0.002621	0.02631	1	1	APOE
708	Pubmed	19094657	[The relationship between apolipoprotein E genotype and hypertriglyceridemia-associated recurrent acute pancreatitis].	Pubmed	0.00124	1	0.002621	0.02631	1	1	APOE
709	Pubmed	17893041	Effect of alcohol and tobacco smoke on mtDNA damage and atherogenesis.	Pubmed	0.00124	1	0.002621	0.02631	1	1	APOE
710	Pubmed	1674745	Apolipoprotein E-4Philadelphia (Glu13----Lys,Arg145----Cys). Homozygosity for two rare point mutations in the apolipoprotein E gene combined with severe type III hyperlipoproteinemia.	Pubmed	0.00124	1	0.002621	0.02631	1	1	APOE
711	Pubmed	17022778	ApoE genotype and cognition after subarachnoid haemorrhage: a longitudinal study.	Pubmed	0.00124	1	0.002621	0.02631	1	1	APOE
712	Pubmed	18305286	Traumatic brain injury, Apolipoprotein E-epsilon4, and cognition in older adults: a two-year longitudinal study.	Pubmed	0.00124	1	0.002621	0.02631	1	1	APOE
713	Pubmed	15039126	Cardiovascular risk in healthy men and markers of oxidative stress in diabetic men are associated with common variation in the gene for uncoupling protein 2.	Pubmed	0.00124	1	0.002621	0.02631	1	1	UCP2
714	Pubmed	18346114	Beta-amyloid deposition in brains of subjects with diabetes.	Pubmed	0.00124	1	0.002621	0.02631	1	1	APOE
715	Pubmed	22003398	15-Deoxy-?¹²,¹? prostaglandin J? reduces the formation of atherosclerotic lesions in apolipoprotein E knockout mice.	Pubmed	0.00124	1	0.002621	0.02631	1	1	APOE
716	Pubmed	9042913	Mutations in the COL5A1 gene are causal in the Ehlers-Danlos syndromes I and II.	Pubmed	0.00124	1	0.002621	0.02631	1	1	COL5A1
717	Pubmed	26566210	Association of apolipoprotein E gene polymorphism with small-vessel lesions and stroke type in moyamoya disease: a preliminary study.	Pubmed	0.00124	1	0.002621	0.02631	1	1	APOE
718	Pubmed	2492273	A single base mutation that substitutes serine for glycine 790 of the alpha 1 (III) chain of type III procollagen exposes an arginine and causes Ehlers-Danlos syndrome IV.	Pubmed	0.00124	1	0.002621	0.02631	1	1	COL3A1
719	Pubmed	11477126	Apolipoprotein E alleles in women with pre-eclampsia.	Pubmed	0.00124	1	0.002621	0.02631	1	1	APOE
720	Pubmed	22074026	Apolipoprotein E mRNA expression in mononuclear cells from normolipidemic and hypercholesterolemic individuals treated with atorvastatin.	Pubmed	0.00124	1	0.002621	0.02631	1	1	APOE
721	Pubmed	18190591	Soluble syndecan-1 (sCD138) as a prognostic factor independent of mutation status in patients with chronic lymphocytic leukemia.	Pubmed	0.00124	1	0.002621	0.02631	1	1	SDC1
722	Pubmed	20137704	[Bone mass change and its possible mechanisms in murine knockout apolipoprotein E(ApoE-/-)].	Pubmed	0.00124	1	0.002621	0.02631	1	1	APOE
723	Pubmed	12829615	Aorta of ApoE-deficient mice responds to atherogenic stimuli by a prelesional increase and subsequent decrease in the expression of antioxidant enzymes.	Pubmed	0.00124	1	0.002621	0.02631	1	1	APOE
724	Pubmed	28707482	Peripheral Inflammation, Apolipoprotein E4, and Amyloid-? Interact to Induce Cognitive and Cerebrovascular Dysfunction.	Pubmed	0.00124	1	0.002621	0.02631	1	1	APOE
725	Pubmed	16181609	Localization of NGF and TrkA at mitotic apparatus in human glioma cell line U251.	Pubmed	0.00124	1	0.002621	0.02631	1	1	NTRK1
726	Pubmed	18722603	Wilms' tumor gene 1 (WT1) overexpression in neurons in deep endometriosis: a pilot study.	Pubmed	0.00124	1	0.002621	0.02631	1	1	WT1
727	Pubmed	21914771	Critical role for TWIST1 in the induction of human uterine decidualization.	Pubmed	0.00124	1	0.002621	0.02631	1	1	TWIST1
728	Pubmed	22226379	ApoE4 and late onset depression in Indian population.	Pubmed	0.00124	1	0.002621	0.02631	1	1	APOE
729	Pubmed	20002203	Isoform-specific effects of apolipoprotein E on cognitive performance in targeted-replacement mice overexpressing human APP.	Pubmed	0.00124	1	0.002621	0.02631	1	1	APOE
730	Pubmed	17635673	Autophagic cell death induced by TrkA receptor activation in human glioblastoma cells.	Pubmed	0.00124	1	0.002621	0.02631	1	1	NTRK1
731	Pubmed	26387950	Apolipoprotein E Regulates Amyloid Formation within Endosomes of Pigment Cells.	Pubmed	0.00124	1	0.002621	0.02631	1	1	APOE
732	Pubmed	27653981	Cerebrospinal fluid-induced retardation of amyloid ? aggregation correlates with Alzheimer's disease and the APOE ?4 allele.	Pubmed	0.00124	1	0.002621	0.02631	1	1	APOE
733	Pubmed	11844869	ApoE deficiency compromises the blood brain barrier especially after injury.	Pubmed	0.00124	1	0.002621	0.02631	1	1	APOE
734	Pubmed	3972847	Identification of the promoter and first exon of the mouse alpha 1 (III) collagen gene.	Pubmed	0.00124	1	0.002621	0.02631	1	1	COL3A1
735	Pubmed	11325345	Apolipoprotein E deposition and astrogliosis are associated with maturation of beta-amyloid plaques in betaAPPswe transgenic mouse: Implications for the pathogenesis of Alzheimer's disease.	Pubmed	0.00124	1	0.002621	0.02631	1	1	APOE
736	Pubmed	18071037	Variability of age at onset in siblings with familial Alzheimer disease.	Pubmed	0.00124	1	0.002621	0.02631	1	1	APOE
737	Pubmed	23480492	Detection and preliminary characterization of CD8+T lymphocytes specific for Wilms' tumor antigen in patients with non-Hodgkin lymphoma.	Pubmed	0.00124	1	0.002621	0.02631	1	1	WT1
738	Pubmed	21350196	Apolipoprotein E induces antiinflammatory phenotype in macrophages.	Pubmed	0.00124	1	0.002621	0.02631	1	1	APOE
739	Pubmed	11493026	Impaired neuronal plasticity in transgenic mice expressing human apolipoprotein E4 compared to E3 in a model of entorhinal cortex lesion.	Pubmed	0.00124	1	0.002621	0.02631	1	1	APOE
740	Pubmed	23091810	Association between apolipoprotein E genotype, chronic liver disease, and hepatitis B virus.	Pubmed	0.00124	1	0.002621	0.02631	1	1	APOE
741	Pubmed	21116929	Association of apolipoprotein E polymorphisms with cerebral vasospasm after spontaneous subarachnoid hemorrhage.	Pubmed	0.00124	1	0.002621	0.02631	1	1	APOE
742	Pubmed	12576523	Hyperlipidemia in APOE2 transgenic mice is ameliorated by a truncated apoE variant lacking the C-terminal domain.	Pubmed	0.00124	1	0.002621	0.02631	1	1	APOE
743	Pubmed	23589355	Methodological improvements in voxel-based analysis of diffusion tensor images: applications to study the impact of apolipoprotein E on white matter integrity.	Pubmed	0.00124	1	0.002621	0.02631	1	1	APOE
744	Pubmed	18611391	Long-term effects of resveratrol supplementation on suppression of atherogenic lesion formation and cholesterol synthesis in apo E-deficient mice.	Pubmed	0.00124	1	0.002621	0.02631	1	1	APOE
745	Pubmed	26800892	Apolipoprotein E gene polymorphism and risk of type 2 diabetes and cardiovascular disease.	Pubmed	0.00124	1	0.002621	0.02631	1	1	APOE
746	Pubmed	9683580	A point mutation in an intronic branch site results in aberrant splicing of COL5A1 and in Ehlers-Danlos syndrome type II in two British families.	Pubmed	0.00124	1	0.002621	0.02631	1	1	COL5A1
747	Pubmed	16606866	APOE alleles are not associated with calcific aortic stenosis.	Pubmed	0.00124	1	0.002621	0.02631	1	1	APOE
748	Pubmed	25870958	The role of apolipoprotein E polymorphism in improving dyslipidemia in obese adolescents following physical exercise and National Cholesterol Education Program Step II intervention.	Pubmed	0.00124	1	0.002621	0.02631	1	1	APOE
749	Pubmed	28615356	Sulforaphane reduces hepatic glucose production and improves glucose control in patients with type 2 diabetes.	Pubmed	0.00124	1	0.002621	0.02631	1	1	APOE
750	Pubmed	29216448	Age-Dependent Effects of apoE Reduction Using Antisense Oligonucleotides in a Model of ?-amyloidosis.	Pubmed	0.00124	1	0.002621	0.02631	1	1	APOE
751	Pubmed	23855979	Substantial effects of apolipoprotein E ?4 on memory decline in very old age: longitudinal findings from a population-based sample.	Pubmed	0.00124	1	0.002621	0.02631	1	1	APOE
752	Pubmed	11983298	Apolipoprotein E genotype does not predict decline in intelligence in healthy older adults.	Pubmed	0.00124	1	0.002621	0.02631	1	1	APOE
753	Pubmed	23917306	SOX4 is associated with poor prognosis in prostate cancer and promotes epithelial-mesenchymal transition in vitro.	Pubmed	0.00124	1	0.002621	0.02631	1	1	SOX4
754	Pubmed	22462403	The relationship between rebleeding after spontaneous SAH and APOE polymorphisms in a Chinese population.	Pubmed	0.00124	1	0.002621	0.02631	1	1	APOE
755	Pubmed	15748778	Interaction of herpesviridae, APOE gene, and education in cognitive impairment.	Pubmed	0.00124	1	0.002621	0.02631	1	1	APOE
756	Pubmed	25302068	Embryonic viability, lipase deficiency, hypertriglyceridemia and neonatal lethality in a novel LMF1-deficient mouse model.	Pubmed	0.00124	1	0.002621	0.02631	1	1	LMF1
757	Pubmed	10828523	No evidence for cholinergic problems in apolipoprotein E knockout and apolipoprotein E4 transgenic mice.	Pubmed	0.00124	1	0.002621	0.02631	1	1	APOE
758	Pubmed	23255503	Apolipoprotein E gene, environmental risk factors, and their interactions in dementia among seniors.	Pubmed	0.00124	1	0.002621	0.02631	1	1	APOE
759	Pubmed	24840793	A salmon protein hydrolysate exerts lipid-independent anti-atherosclerotic activity in ApoE-deficient mice.	Pubmed	0.00124	1	0.002621	0.02631	1	1	APOE
760	Pubmed	28277191	Ror2, a Developmentally Regulated Kinase, Is Associated With Tumor Growth, Apoptosis, Migration, and Invasion in Renal Cell Carcinoma.	Pubmed	0.00124	1	0.002621	0.02631	1	1	ROR2
761	Pubmed	22159055	The APOE ?2 allele increases the risk of earlier age at onset in Machado-Joseph disease.	Pubmed	0.00124	1	0.002621	0.02631	1	1	APOE
762	Pubmed	9259286	The TWIST gene, although not disrupted in Saethre-Chotzen patients with apparently balanced translocations of 7p21, is mutated in familial and sporadic cases.	Pubmed	0.00124	1	0.002621	0.02631	1	1	TWIST1
763	Pubmed	19896333	Cortical neuritic plaques and hippocampal neurofibrillary tangles are related to dementia severity in elderly schizophrenia patients.	Pubmed	0.00124	1	0.002621	0.02631	1	1	APOE
764	Pubmed	14582773	Lack of apolipoprotein-E exacerbates experimental allergic encephalomyelitis.	Pubmed	0.00124	1	0.002621	0.02631	1	1	APOE
765	Pubmed	18846579	Apolipoprotein E genotype is related to nitric oxide production in platelets.	Pubmed	0.00124	1	0.002621	0.02631	1	1	APOE
766	Pubmed	21630196	CD138 expression in renal tumors and its usage in the differential diagnosis.	Pubmed	0.00124	1	0.002621	0.02631	1	1	SDC1
767	Pubmed	17455248	Syndecan-1, a key regulator of cell viability in endometrial cancer.	Pubmed	0.00124	1	0.002621	0.02631	1	1	SDC1
768	Pubmed	25457293	Leisure activities, apolipoprotein E e4 status, and the risk of dementia.	Pubmed	0.00124	1	0.002621	0.02631	1	1	APOE
769	Pubmed	10852539	Apolipoprotein E facilitates neuritic and cerebrovascular plaque formation in an Alzheimer's disease model.	Pubmed	0.00124	1	0.002621	0.02631	1	1	APOE
770	Pubmed	18617739	The association between APOE genotype and memory dysfunction in subjects with mild cognitive impairment is related to age and Alzheimer pathology.	Pubmed	0.00124	1	0.002621	0.02631	1	1	APOE
771	Pubmed	15033916	Estrogen facilitates neurite extension via apolipoprotein E in cultured adult mouse cortical neurons.	Pubmed	0.00124	1	0.002621	0.02631	1	1	APOE
772	Pubmed	16307171	The role of AEBP1 in sex-specific diet-induced obesity.	Pubmed	0.00124	1	0.002621	0.02631	1	1	AEBP1
773	Pubmed	15195085	Apolipoprotein E promotes astrocyte colocalization and degradation of deposited amyloid-beta peptides.	Pubmed	0.00124	1	0.002621	0.02631	1	1	APOE
774	Pubmed	18370334	[Apolipoprotein E4 in dementia with Lewy bodies].	Pubmed	0.00124	1	0.002621	0.02631	1	1	APOE
775	Pubmed	20937742	Expression and possible role of non-steroidal anti-inflammatory drug-activated gene-1 (NAG-1) in the human endometrium and endometriosis.	Pubmed	0.00124	1	0.002621	0.02631	1	1	GDF15
776	Pubmed	11904138	APOE genotype and hippocampal volume change in geriatric depression.	Pubmed	0.00124	1	0.002621	0.02631	1	1	APOE
777	Pubmed	15930135	Functional role of syndecan-1 cytoplasmic V region in lamellipodial spreading, actin bundling, and cell migration.	Pubmed	0.00124	1	0.002621	0.02631	1	1	SDC1
778	Pubmed	12919145	ROR2 is mutated in hereditary brachydactyly with nail dysplasia, but not in Sorsby syndrome.	Pubmed	0.00124	1	0.002621	0.02631	1	1	ROR2
779	Pubmed	21605859	Impaired expansion of trophoblast spheroids cocultured with endometrial cells overexpressing cellular retinoic acid-binding protein 2.	Pubmed	0.00124	1	0.002621	0.02631	1	1	CRABP2
780	Pubmed	25029444	Apolipoprotein E polymorphism and colorectal neoplasm: results from a meta-analysis.	Pubmed	0.00124	1	0.002621	0.02631	1	1	APOE
781	Pubmed	28099910	Multiple biological functions of Twist1 in various cancers.	Pubmed	0.00124	1	0.002621	0.02631	1	1	TWIST1
782	Pubmed	24934812	EWS-WT1 oncoprotein activates neuronal reprogramming factor ASCL1 and promotes neural differentiation.	Pubmed	0.00124	1	0.002621	0.02631	1	1	WT1
783	Pubmed	15459498	Clinicopathological significance of stromelysin-3 expression in colorectal cancer.	Pubmed	0.00124	1	0.002621	0.02631	1	1	MMP11
784	Pubmed	22100309	Abnormal event-related potentials in young and middle-aged adults with the ApoE ?4 allele.	Pubmed	0.00124	1	0.002621	0.02631	1	1	APOE
785	Pubmed	17623814	Longitudinal magnetic resonance imaging vascular changes, apolipoprotein E genotype, and development of dementia in the neurocognitive outcomes of depression in the elderly study.	Pubmed	0.00124	1	0.002621	0.02631	1	1	APOE
786	Pubmed	15883313	APOE genotype, cholesterol level, lipid-lowering treatment, and dementia: the Three-City Study.	Pubmed	0.00124	1	0.002621	0.02631	1	1	APOE
787	Pubmed	9737883	NMR study suggests a major role for Arg111 in maintaining the structure and dynamical properties of type II human cellular retinoic acid binding protein.	Pubmed	0.00124	1	0.002621	0.02631	1	1	CRABP2
788	Pubmed	11730829	Lipoprotein and apolipoprotein abnormalities in familial combined hyperlipidemia: a 20-year prospective study.	Pubmed	0.00124	1	0.002621	0.02631	1	1	APOE
789	Pubmed	18722591	Decreased cognition in children with risk factors for Alzheimer's disease.	Pubmed	0.00124	1	0.002621	0.02631	1	1	APOE
790	Pubmed	15165610	Higher obesity risk associated with the exon-8 insertion of the UCP2 gene in a Spanish case-control study.	Pubmed	0.00124	1	0.002621	0.02631	1	1	UCP2
791	Pubmed	3283935	Apolipoprotein E: cholesterol transport protein with expanding role in cell biology.	Pubmed	0.00124	1	0.002621	0.02631	1	1	APOE
792	Pubmed	14588111	Alterations in cerebrospinal fluid apolipoprotein E and amyloid beta-protein after traumatic brain injury.	Pubmed	0.00124	1	0.002621	0.02631	1	1	APOE
793	Pubmed	17992115	RNAi silencing of the WT1 gene inhibits cell proliferation and induces apoptosis in the B16F10 murine melanoma cell line.	Pubmed	0.00124	1	0.002621	0.02631	1	1	WT1
794	Pubmed	26314507	Examining the association between Apolipoprotein E (APOE) and self-reported sleep disturbances in non-demented older adults.	Pubmed	0.00124	1	0.002621	0.02631	1	1	APOE
795	Pubmed	14726168	Serum concentrations of macrophage inhibitory cytokine 1 (MIC 1) as a predictor of miscarriage.	Pubmed	0.00124	1	0.002621	0.02631	1	1	GDF15
796	Pubmed	15362372	Expression of activated TrkA protein in melanocytic tumors: relationship to cell proliferation and clinical outcome.	Pubmed	0.00124	1	0.002621	0.02631	1	1	NTRK1
797	Pubmed	18718521	Screening reveals conserved and nonconserved transcriptional regulatory elements including an E3/E4 allele-dependent APOE coding region enhancer.	Pubmed	0.00124	1	0.002621	0.02631	1	1	APOE
798	Pubmed	19349827	Prediction of time trends in recovery of cognitive function after mild head injury.	Pubmed	0.00124	1	0.002621	0.02631	1	1	APOE
799	Pubmed	2808425	Single base mutation in the type III procollagen gene that converts the codon for glycine 883 to aspartate in a mild variant of Ehlers-Danlos syndrome IV.	Pubmed	0.00124	1	0.002621	0.02631	1	1	COL3A1
800	Pubmed	19860490	Saethre-Chotzen syndrome: a case report.	Pubmed	0.00124	1	0.002621	0.02631	1	1	TWIST1
801	Pubmed	20580707	Syndecan-1 regulates cell migration and fibronectin fibril assembly.	Pubmed	0.00124	1	0.002621	0.02631	1	1	SDC1
802	Pubmed	21464541	Association between apolipoprotein E gene polymorphism and the dose for warfarin maintenance.	Pubmed	0.00124	1	0.002621	0.02631	1	1	APOE
803	Pubmed	25117302	Increased serum levels of GDF-15 associated with mortality and subclinical atherosclerosis in patients on maintenance hemodialysis.	Pubmed	0.00124	1	0.002621	0.02631	1	1	GDF15
804	Pubmed	11090485	The APO(*)E3-Leiden mouse as an animal model for basal laminar deposit.	Pubmed	0.00124	1	0.002621	0.02631	1	1	APOE
805	Pubmed	14986436	[Apolipoprotein E gene polymorphisms and Alzheimer disease].	Pubmed	0.00124	1	0.002621	0.02631	1	1	APOE
806	Pubmed	21268075	The procollagen type III, alpha 1 (COL3A1) gene first intron expresses poly-A+ RNA corresponding to multiple ESTs and putative miRNAs.	Pubmed	0.00124	1	0.002621	0.02631	1	1	COL3A1
807	Pubmed	24473795	Elevated serum pesticide levels and risk for Alzheimer disease.	Pubmed	0.00124	1	0.002621	0.02631	1	1	APOE
808	Pubmed	25765595	Vascular effects of oxysterols and oxyphytosterols in apoE -/- mice.	Pubmed	0.00124	1	0.002621	0.02631	1	1	APOE
809	Pubmed	17978313	Myriocin slows the progression of established atherosclerotic lesions in apolipoprotein E gene knockout mice.	Pubmed	0.00124	1	0.002621	0.02631	1	1	APOE
810	Pubmed	11750876	Distinctive features of Trk neurotrophin receptor transactivation by G protein-coupled receptors.	Pubmed	0.00124	1	0.002621	0.02631	1	1	NTRK1
811	Pubmed	18317192	Apolipoprotein E gene polymorphism and the risk of cervical myelopathy in patients with chronic spinal cord compression.	Pubmed	0.00124	1	0.002621	0.02631	1	1	APOE
812	Pubmed	27559087	Novel allele-dependent role for APOE in controlling the rate of synapse pruning by astrocytes.	Pubmed	0.00124	1	0.002621	0.02631	1	1	APOE
813	Pubmed	25480572	Expression patterns of sarcomeric ?-actin, ?-actinin and UCP2 in the myocardium of Kunming mice after exposure to c-terminal polypeptide of cardiotrophin-1.	Pubmed	0.00124	1	0.002621	0.02631	1	1	UCP2
814	Pubmed	11156623	Genetic analysis of case/control data using estimated haplotype frequencies: application to APOE locus variation and Alzheimer's disease.	Pubmed	0.00124	1	0.002621	0.02631	1	1	APOE
815	Pubmed	10900332	TrkA is necessary for the normal development of the murine thymus.	Pubmed	0.00124	1	0.002621	0.02631	1	1	NTRK1
816	Pubmed	24145819	Modification of the relationship of the apolipoprotein E ?4 allele to the risk of Alzheimer disease and neurofibrillary tangle density by sleep.	Pubmed	0.00124	1	0.002621	0.02631	1	1	APOE
817	Pubmed	18760504	Apolipoprotein E epsilon4 influences on episodic recall and brain structures in aging pilots.	Pubmed	0.00124	1	0.002621	0.02631	1	1	APOE
818	Pubmed	18324906	Association of high sensitive C-reactive protein with apolipoprotein E polymorphism in children and young adults: the Cardiovascular Risk in Young Finns Study.	Pubmed	0.00124	1	0.002621	0.02631	1	1	APOE
819	Pubmed	26121471	Immunization with an ApoB-100 Related Peptide Vaccine Attenuates Angiotensin-II Induced Hypertension and Renal Fibrosis in Mice.	Pubmed	0.00124	1	0.002621	0.02631	1	1	APOE
820	Pubmed	14656220	Induction of fibroblast apolipoprotein E expression during apoptosis, starvation-induced growth arrest and mitosis.	Pubmed	0.00124	1	0.002621	0.02631	1	1	APOE
821	Pubmed	11454010	Lack of association between apolipoprotein E genoype and ischaemic stroke in a Scottish population.	Pubmed	0.00124	1	0.002621	0.02631	1	1	APOE
822	Pubmed	27167495	The Wilms' tumor (WT1) gene expression correlates with the International Prognostic Scoring System (IPSS) score in patients with myelofibrosis and it is a marker of response to therapy.	Pubmed	0.00124	1	0.002621	0.02631	1	1	WT1
823	Pubmed	28827793	Constitutive and activation-dependent phosphorylation of lymphocyte phosphatase-associated phosphoprotein (LPAP).	Pubmed	0.00124	1	0.002621	0.02631	1	1	PTPRCAP
824	Pubmed	22832862	TRIB1 constitutes a molecular link between regulation of sleep and lipid metabolism in humans.	Pubmed	0.00124	1	0.002621	0.02631	1	1	TRIB1
825	Pubmed	25193018	Neurodevelopmental effects of decabromodiphenyl ether (BDE-209) in APOE transgenic mice.	Pubmed	0.00124	1	0.002621	0.02631	1	1	APOE
826	Pubmed	19946892	Nutritional and hormonal regulation of uncoupling protein 2.	Pubmed	0.00124	1	0.002621	0.02631	1	1	UCP2
827	Pubmed	16436678	Ionizing radiation accelerates the development of atherosclerotic lesions in ApoE-/- mice and predisposes to an inflammatory plaque phenotype prone to hemorrhage.	Pubmed	0.00124	1	0.002621	0.02631	1	1	APOE
828	Pubmed	25512910	Uncoupling protein 2 regulates palmitic acid-induced hepatoma cell autophagy.	Pubmed	0.00124	1	0.002621	0.02631	1	1	UCP2
829	Pubmed	22730380	Apolipoprotein E4 impairs macrophage efferocytosis and potentiates apoptosis by accelerating endoplasmic reticulum stress.	Pubmed	0.00124	1	0.002621	0.02631	1	1	APOE
830	Pubmed	20301418	ROR2-Related Robinow Syndrome	Pubmed	0.00124	1	0.002621	0.02631	1	1	ROR2
831	Pubmed	25585996	ApoE type 4 allele affects cognitive function of aged population in Tianjin City, China.	Pubmed	0.00124	1	0.002621	0.02631	1	1	APOE
832	Pubmed	23056479	Lactobacillus reuteri prevents diet-induced obesity, but not atherosclerosis, in a strain dependent fashion in Apoe-/- mice.	Pubmed	0.00124	1	0.002621	0.02631	1	1	APOE
833	Pubmed	27065061	ApoE: In Vitro Studies of a Small Molecule Effector.	Pubmed	0.00124	1	0.002621	0.02631	1	1	APOE
834	Pubmed	20152880	The APOE-491 A/T promoter polymorphism effect on cognitive profile of Alzheimer's patients.	Pubmed	0.00124	1	0.002621	0.02631	1	1	APOE
835	Pubmed	1979060	Physical mapping by PFGE localizes the COL3A1 and COL5A2 genes to a 35-kb region on human chromosome 2.	Pubmed	0.00124	1	0.002621	0.02631	1	1	COL3A1
836	Pubmed	26096696	SOX4 is overexpressed in diffusely infiltrating astrocytoma and confers poor prognosis.	Pubmed	0.00124	1	0.002621	0.02631	1	1	SOX4
837	Pubmed	21680105	SOX4 expression levels in urothelial bladder carcinoma.	Pubmed	0.00124	1	0.002621	0.02631	1	1	SOX4
838	Pubmed	19401523	Nonsteroidal anti-inflammatory drug-activated gene-1 expression inhibits urethane-induced pulmonary tumorigenesis in transgenic mice.	Pubmed	0.00124	1	0.002621	0.02631	1	1	GDF15
839	Pubmed	22921401	Inflammatory signals enhance piezo2-mediated mechanosensitive currents.	Pubmed	0.00124	1	0.002621	0.02631	1	1	PIEZO2
840	Pubmed	19750560	The effect of alcohol and tobacco consumption, and apolipoprotein E genotype, on the age of onset in Alzheimer's disease.	Pubmed	0.00124	1	0.002621	0.02631	1	1	APOE
841	Pubmed	11042151	Sequence diversity and large-scale typing of SNPs in the human apolipoprotein E gene.	Pubmed	0.00124	1	0.002621	0.02631	1	1	APOE
842	Pubmed	23688910	Early venous manifestation of Ehlers-Danlos syndrome Type IV through a novel mutation in COL3A1.	Pubmed	0.00124	1	0.002621	0.02631	1	1	COL3A1
843	Pubmed	17077632	Apolipoprotein E genotype influences presence and severity of delusions and aggressive behavior in Alzheimer disease.	Pubmed	0.00124	1	0.002621	0.02631	1	1	APOE
844	Pubmed	2738044	Identification of human apolipoprotein E variant gene: apolipoprotein E7 (Glu244,245----Lys244,245).	Pubmed	0.00124	1	0.002621	0.02631	1	1	APOE
845	Pubmed	26990020	Growth differentiation factor 15 is a promising diagnostic and prognostic biomarker in colorectal cancer.	Pubmed	0.00124	1	0.002621	0.02631	1	1	GDF15
846	Pubmed	19852818	Association of APOE polymorphism with chronic kidney disease in a nationally representative sample: a Third National Health and Nutrition Examination Survey (NHANES III) Genetic Study.	Pubmed	0.00124	1	0.002621	0.02631	1	1	APOE
847	Pubmed	17008593	Smooth muscle cells in atherosclerosis originate from the local vessel wall and not circulating progenitor cells in ApoE knockout mice.	Pubmed	0.00124	1	0.002621	0.02631	1	1	APOE
848	Pubmed	21645023	Hyperinsulinemia acutely increases serum macrophage inhibitory cytokine-1 concentration in anorexia nervosa and obesity.	Pubmed	0.00124	1	0.002621	0.02631	1	1	GDF15
849	Pubmed	11458997	No evidence of association between apolipoprotein E gene regulatory region polymorphism and Alzheimer's disease in Japanese.	Pubmed	0.00124	1	0.002621	0.02631	1	1	APOE
850	Pubmed	24417972	Leishmania donovani activates uncoupling protein 2 transcription to suppress mitochondrial oxidative burst through differential modulation of SREBP2, Sp1 and USF1 transcription factors.	Pubmed	0.00124	1	0.002621	0.02631	1	1	UCP2
851	Pubmed	12454737	Apolipoprotein E polymorphism in various dementias in Taiwan Chinese population.	Pubmed	0.00124	1	0.002621	0.02631	1	1	APOE
852	Pubmed	20615395	Glial cell line-derived neurotrophic factor induces cell migration and matrix metalloproteinase-13 expression in glioma cells.	Pubmed	0.00124	1	0.002621	0.02631	1	1	MMP13
853	Pubmed	15060316	Interaction between hypertension, apoE, and cerebral white matter lesions.	Pubmed	0.00124	1	0.002621	0.02631	1	1	APOE
854	Pubmed	25857685	ApoE2 Exaggerates PTSD-Related Behavioral, Cognitive, and Neuroendocrine Alterations.	Pubmed	0.00124	1	0.002621	0.02631	1	1	APOE
855	Pubmed	20116212	Apolipoprotein A-I positively associated with diabetes in women independently of apolipoprotein E genotype and apolipoprotein B levels.	Pubmed	0.00124	1	0.002621	0.02631	1	1	APOE
856	Pubmed	25199052	Western diet in ApoE-LDLR double-deficient mouse model of atherosclerosis leads to hepatic steatosis, fibrosis, and tumorigenesis.	Pubmed	0.00124	1	0.002621	0.02631	1	1	APOE
857	Pubmed	9680295	A mammalian homologue of the Drosophila retinal degeneration B gene: implications for the evolution of phototransduction mechanisms.	Pubmed	0.00124	1	0.002621	0.02631	1	1	PITPNM1
858	Pubmed	17560689	Functional connectivity of the hippocampus in elderly with mild memory dysfunction carrying the APOE epsilon4 allele.	Pubmed	0.00124	1	0.002621	0.02631	1	1	APOE
859	Pubmed	25431415	Uncoupling protein 2 gene (UCP2) 45-bp I/D polymorphism is associated with adiposity among Malaysian women.	Pubmed	0.00124	1	0.002621	0.02631	1	1	UCP2
860	Pubmed	8404853	Sox-4, an Sry-like HMG box protein, is a transcriptional activator in lymphocytes.	Pubmed	0.00124	1	0.002621	0.02631	1	1	SOX4
861	Pubmed	12023012	Implication of natural killer T cells in atherosclerosis development during a LPS-induced chronic inflammation.	Pubmed	0.00124	1	0.002621	0.02631	1	1	APOE
862	Pubmed	18005671	Phospholipid chlorohydrin induces leukocyte adhesion to ApoE-/- mouse arteries via upregulation of P-selectin.	Pubmed	0.00124	1	0.002621	0.02631	1	1	APOE
863	Pubmed	22675748	[Effects of MSCs on the progression of atherosclerosis plaque in ApoE-knock out mice].	Pubmed	0.00124	1	0.002621	0.02631	1	1	APOE
864	Pubmed	21784845	Microarray and proteomic analysis of breast cancer cell and osteoblast co-cultures: role of osteoblast matrix metalloproteinase (MMP)-13 in bone metastasis.	Pubmed	0.00124	1	0.002621	0.02631	1	1	MMP13
865	Pubmed	23892237	Epigenetic signature and enhancer activity of the human APOE gene.	Pubmed	0.00124	1	0.002621	0.02631	1	1	APOE
866	Pubmed	15585342	Education modifies the effect of apolipoprotein epsilon 4 on cognitive decline.	Pubmed	0.00124	1	0.002621	0.02631	1	1	APOE
867	Pubmed	25217640	Amyloid-? pathology and APOE genotype modulate retinoid X receptor agonist activity in vivo.	Pubmed	0.00124	1	0.002621	0.02631	1	1	APOE
868	Pubmed	16358334	Apolipoprotein E and alpha brain rhythms in mild cognitive impairment: a multicentric electroencephalogram study.	Pubmed	0.00124	1	0.002621	0.02631	1	1	APOE
869	Pubmed	12656452	Apolipoprotein epsilon4 allele frequency in young Africans of Ugandan descent versus African Americans.	Pubmed	0.00124	1	0.002621	0.02631	1	1	APOE
870	Pubmed	7621580	Influence of the genetic pattern and sex of mice in experimental paracoccidioidomycosis.	Pubmed	0.00124	1	0.002621	0.02631	1	1	APOE
871	Pubmed	17582168	Structure of the small GTPase Rab27b shows an unexpected swapped dimer.	Pubmed	0.00124	1	0.002621	0.02631	1	1	RAB27B
872	Pubmed	12160362	Apolipoprotein E epsilon4 allele, elevated midlife total cholesterol level, and high midlife systolic blood pressure are independent risk factors for late-life Alzheimer disease.	Pubmed	0.00124	1	0.002621	0.02631	1	1	APOE
873	Pubmed	20885852	WT1 and kidney progenitor cells.	Pubmed	0.00124	1	0.002621	0.02631	1	1	WT1
874	Pubmed	26714394	Plasma Lipidomic Profiling in a Military Population of Mild Traumatic Brain Injury and Post-Traumatic Stress Disorder with Apolipoprotein E ?4-Dependent Effect.	Pubmed	0.00124	1	0.002621	0.02631	1	1	APOE
875	Pubmed	16183800	The distribution of apolipoprotein E alleles in Scottish perinatal deaths.	Pubmed	0.00124	1	0.002621	0.02631	1	1	APOE
876	Pubmed	19473356	Apolipoprotein E polymorphism interacts with cigarette smoking in progression of multiple sclerosis.	Pubmed	0.00124	1	0.002621	0.02631	1	1	APOE
877	Pubmed	18576210	Association of apolipoprotein E genotype and cerebrovascular disease risk factors in a Turkish population.	Pubmed	0.00124	1	0.002621	0.02631	1	1	APOE
878	Pubmed	19687360	Platelet dense-granule secretion plays a critical role in thrombosis and subsequent vascular remodeling in atherosclerotic mice.	Pubmed	0.00124	1	0.002621	0.02631	1	1	APOE
879	Pubmed	20013319	Soluble CD138 serum levels are not associated with other poor prognostic markers in patients with B-chronic lymphocytic leukaemia.	Pubmed	0.00124	1	0.002621	0.02631	1	1	SDC1
880	Pubmed	19647324	Genetic variation in apolipoprotein E alters regional gray matter volumes in remitted late-onset depression.	Pubmed	0.00124	1	0.002621	0.02631	1	1	APOE
881	Pubmed	24140109	Impact of the apolipoprotein E polymorphism, age and sex on neurogenesis in mice: pathophysiological relevance for Alzheimer's disease?	Pubmed	0.00124	1	0.002621	0.02631	1	1	APOE
882	Pubmed	16374453	Epidermal development and wound healing in matrix metalloproteinase 13-deficient mice.	Pubmed	0.00124	1	0.002621	0.02631	1	1	MMP13
883	Pubmed	21098505	Collagen-related genes influence the glaucoma risk factor, central corneal thickness.	Pubmed	0.00124	1	0.002621	0.02631	1	1	COL5A1
884	Pubmed	9055814	Rat stromelysin 3: cDNA cloning from healing skin wound, activation by furin and expression in rat tissues.	Pubmed	0.00124	1	0.002621	0.02631	1	1	MMP11
885	Pubmed	18511754	Total and regional gray matter volume is not related to APOE*E4 status in a community sample of middle-aged individuals.	Pubmed	0.00124	1	0.002621	0.02631	1	1	APOE
886	Pubmed	10224222	Regulation of matrix metalloproteinase expression in tumor invasion.	Pubmed	0.00124	1	0.002621	0.02631	1	1	MMP13
887	Pubmed	20810111	Immune responses against aldehyde-modified laminin accelerate atherosclerosis in Apoe-/- mice.	Pubmed	0.00124	1	0.002621	0.02631	1	1	APOE
888	Pubmed	17587726	Exercise training reduces severity of atherosclerosis in apolipoprotein E knockout mice via nitric oxide.	Pubmed	0.00124	1	0.002621	0.02631	1	1	APOE
889	Pubmed	9115293	Identification and characterization of a retinoic acid-regulated human homologue of the unc-33-like phosphoprotein gene (hUlip) from neuroblastoma cells.	Pubmed	0.00124	1	0.002621	0.02631	1	1	DPYSL3
890	Pubmed	12419536	Apolipoprotein E alters the processing of the beta-amyloid precursor protein in APP(V717F) transgenic mice.	Pubmed	0.00124	1	0.002621	0.02631	1	1	APOE
891	Pubmed	24656090	Enhanced stromal syndecan-1 expression is an independent risk factor for poor survival in bladder cancer.	Pubmed	0.00124	1	0.002621	0.02631	1	1	SDC1
892	Pubmed	25673673	Apolipoprotein E (ApoE) polymorphism is related to differences in potential fertility in women: a case of antagonistic pleiotropy?	Pubmed	0.00124	1	0.002621	0.02631	1	1	APOE
893	Pubmed	23567387	Subjective memory complaints are associated with diurnal measures of salivary cortisol in cognitively intact older adults.	Pubmed	0.00124	1	0.002621	0.02631	1	1	APOE
894	Pubmed	1321791	Assignment of the human CRABP-II gene to chromosome 1q21 by nonisotopic in situ hybridization.	Pubmed	0.00124	1	0.002621	0.02631	1	1	CRABP2
895	Pubmed	24405372	Dysbetalipoproteinaemia: a mixed hyperlipidaemia of remnant lipoproteins due to mutations in apolipoprotein E.	Pubmed	0.00124	1	0.002621	0.02631	1	1	APOE
896	Pubmed	27020605	Associations between depression, sleep disturbance, and apolipoprotein E in the development of Alzheimer's disease: dementia.	Pubmed	0.00124	1	0.002621	0.02631	1	1	APOE
897	Pubmed	20502990	Failing compensatory mechanisms during working memory in older apolipoprotein E-epsilon4 healthy adults.	Pubmed	0.00124	1	0.002621	0.02631	1	1	APOE
898	Pubmed	20817608	APOE and cholesterol homeostasis in Alzheimer's disease.	Pubmed	0.00124	1	0.002621	0.02631	1	1	APOE
899	Pubmed	12746756	No evidence for involvement of the promoter polymorphism -866 G/A of the UCP2 gene in childhood-onset obesity in humans.	Pubmed	0.00124	1	0.002621	0.02631	1	1	UCP2
900	Pubmed	26526158	Apolipoprotein E4 reduces evoked hippocampal acetylcholine release in adult mice.	Pubmed	0.00124	1	0.002621	0.02631	1	1	APOE
901	Pubmed	28475014	Ectopic repression of receptor tyrosine kinase-like orphan receptor 2 inhibits malignant transformation of ovarian cancer cells by reversing epithelial-mesenchymal transition.	Pubmed	0.00124	1	0.002621	0.02631	1	1	ROR2
902	Pubmed	17408064	Apolipoprotein E and first-ever ischaemic stroke in Greek hospitalized patients.	Pubmed	0.00124	1	0.002621	0.02631	1	1	APOE
903	Pubmed	16919271	Apolipoprotein E deficiency increased microglial activation/CCR3 expression and hippocampal damage in kainic acid exposed mice.	Pubmed	0.00124	1	0.002621	0.02631	1	1	APOE
904	Pubmed	21224004	APOE4 is associated with greater atrophy of the hippocampal formation in Alzheimer's disease.	Pubmed	0.00124	1	0.002621	0.02631	1	1	APOE
905	Pubmed	20088621	Effects of donepezil, galantamine and rivastigmine in 938 Italian patients with Alzheimer's disease: a prospective, observational study.	Pubmed	0.00124	1	0.002621	0.02631	1	1	APOE
906	Pubmed	7263700	Human E apoprotein heterogeneity. Cysteine-arginine interchanges in the amino acid sequence of the apo-E isoforms.	Pubmed	0.00124	1	0.002621	0.02631	1	1	APOE
907	Pubmed	25948792	Leptin signaling enhances cell invasion and promotes the metastasis of human pancreatic cancer via increasing MMP-13 production.	Pubmed	0.00124	1	0.002621	0.02631	1	1	MMP13
908	Pubmed	11910554	The epsilon4 allele of apolipoprotein E gene is a potential risk factor for the severity of macular edema in type 2 diabetic Mexican patients.	Pubmed	0.00124	1	0.002621	0.02631	1	1	APOE
909	Pubmed	11931577	Characterization of apolipoprotein E genetic variations in Taiwanese: association with coronary heart disease and plasma lipid levels.	Pubmed	0.00124	1	0.002621	0.02631	1	1	APOE
910	Pubmed	16351773	Effect of apolipoprotein E genotype on vitamin K status in healthy older adults from China and the UK.	Pubmed	0.00124	1	0.002621	0.02631	1	1	APOE
911	Pubmed	14522908	Dual stromelysin-3 function during natural mouse mammary tumor virus-ras tumor progression.	Pubmed	0.00124	1	0.002621	0.02631	1	1	MMP11
912	Pubmed	27084453	MiR-363-3p inhibits the epithelial-to-mesenchymal transition and suppresses metastasis in colorectal cancer by targeting Sox4.	Pubmed	0.00124	1	0.002621	0.02631	1	1	SOX4
913	Pubmed	17217095	[The frequencies of apolipoprotein E genotypes in health and disease in the Croatian population--an overview of expectations and real results].	Pubmed	0.00124	1	0.002621	0.02631	1	1	APOE
914	Pubmed	16449871	Apolipoprotein E polymorphism and preclinical carotid artery disease in untreated hypertensive men.	Pubmed	0.00124	1	0.002621	0.02631	1	1	APOE
915	Pubmed	16020273	Increased leukocyte-endothelial interactions in syndecan-1-deficient mice involve heparan sulfate-dependent and -independent steps.	Pubmed	0.00124	1	0.002621	0.02631	1	1	SDC1
916	Pubmed	23432701	Uncoupling protein-2 gene polymorphisms are associated with obesity in Hungarian children.	Pubmed	0.00124	1	0.002621	0.02631	1	1	UCP2
917	Pubmed	23621569	Effects of uncoupling protein 2 -866G/A polymorphism on platelet reactivity and prognosis in Chinese patients with type 2 diabetes and ischemic stroke.	Pubmed	0.00124	1	0.002621	0.02631	1	1	UCP2
918	Pubmed	12107813	Apolipoprotein E gene in frontotemporal dementia: an association study and meta-analysis.	Pubmed	0.00124	1	0.002621	0.02631	1	1	APOE
919	Pubmed	21898481	Shedding of syndecan-1 from human hepatocytes alters very low density lipoprotein clearance.	Pubmed	0.00124	1	0.002621	0.02631	1	1	SDC1
920	Pubmed	18834587	Repeated exposure to stressors do not accelerate atherosclerosis in ApoE-/- mice.	Pubmed	0.00124	1	0.002621	0.02631	1	1	APOE
921	Pubmed	10775149	Role of endogenous nitric oxide in progression of atherosclerosis in apolipoprotein E-deficient mice.	Pubmed	0.00124	1	0.002621	0.02631	1	1	APOE
922	Pubmed	18688870	Vertical transmission of a mutation in exon 1 of the WT1 gene: lessons for genetic counseling.	Pubmed	0.00124	1	0.002621	0.02631	1	1	WT1
923	Pubmed	20634590	Prediction of cognitive decline in healthy older adults using fMRI.	Pubmed	0.00124	1	0.002621	0.02631	1	1	APOE
924	Pubmed	21454574	Structure-dependent impairment of intracellular apolipoprotein E4 trafficking and its detrimental effects are rescued by small-molecule structure correctors.	Pubmed	0.00124	1	0.002621	0.02631	1	1	APOE
925	Pubmed	22245009	Age-related differences in memory and executive functions in healthy APOE ?4 carriers: the contribution of individual differences in prefrontal volumes and systolic blood pressure.	Pubmed	0.00124	1	0.002621	0.02631	1	1	APOE
926	Pubmed	23850849	Growth-differentiation factor-15 and tissue doppler ?maging in detection of asymptomatic anthracycline cardiomyopathy in childhood cancer survivors.	Pubmed	0.00124	1	0.002621	0.02631	1	1	GDF15
927	Pubmed	19326444	Mechanism underlying apolipoprotein E (ApoE) isoform-dependent lipid efflux from neural cells in culture.	Pubmed	0.00124	1	0.002621	0.02631	1	1	APOE
928	Pubmed	23324853	Genetic association between RGS1 and internalizing disorders.	Pubmed	0.00124	1	0.002621	0.02631	1	1	RGS1
929	Pubmed	7498414	Interaction of apolipoprotein E with laminin increases neuronal adhesion and alters neurite morphology.	Pubmed	0.00124	1	0.002621	0.02631	1	1	APOE
930	Pubmed	17938569	The heritability of abstract reasoning in Caribbean Latinos with familial Alzheimer disease.	Pubmed	0.00124	1	0.002621	0.02631	1	1	APOE
931	Pubmed	8306891	Nuclear localization of the protein encoded by the Wilms' tumor gene WT1 in embryonic and adult tissues.	Pubmed	0.00124	1	0.002621	0.02631	1	1	WT1
932	Pubmed	17433475	Apolipoprotein E gene epsilon2/epsilon3/epsilon4 polymorphism and myocardial infarction: case-control study in a large population sample.	Pubmed	0.00124	1	0.002621	0.02631	1	1	APOE
933	Pubmed	16528057	Relations of APOE promoter polymorphisms to LDL cholesterol and markers of subclinical atherosclerosis in young adults.	Pubmed	0.00124	1	0.002621	0.02631	1	1	APOE
934	Pubmed	25867265	MIC-1/GDF15 in Barrett's oesophagus and oesophageal adenocarcinoma.	Pubmed	0.00124	1	0.002621	0.02631	1	1	GDF15
935	Pubmed	25077985	Antagonistic effect of TNF-alpha and insulin on uncoupling protein 2 (UCP-2) expression and vascular damage.	Pubmed	0.00124	1	0.002621	0.02631	1	1	UCP2
936	Pubmed	17605875	[WT1 gene expression and its isoform ratio in different cell subsets of normal human bone marrow].	Pubmed	0.00124	1	0.002621	0.02631	1	1	WT1
937	Pubmed	11720484	The apolipoprotein E epsilon4 allele is no risk factor for prostate cancer in the Norwegian population.	Pubmed	0.00124	1	0.002621	0.02631	1	1	APOE
938	Pubmed	19509157	MMP11: a novel target antigen for cancer immunotherapy.	Pubmed	0.00124	1	0.002621	0.02631	1	1	MMP11
939	Pubmed	11182472	Neuropathological epidemiology of cerebral aging: a study of two genetic polymorphisms.	Pubmed	0.00124	1	0.002621	0.02631	1	1	APOE
940	Pubmed	28314325	MIC1/GDF15 as a Bone Metastatic Disease Biomarker.	Pubmed	0.00124	1	0.002621	0.02631	1	1	GDF15
941	Pubmed	9050868	Type III collagen is crucial for collagen I fibrillogenesis and for normal cardiovascular development.	Pubmed	0.00124	1	0.002621	0.02631	1	1	COL3A1
942	Pubmed	25880591	Host and tumor derived MMP13 regulate extravasation and establishment of colorectal metastases in the liver.	Pubmed	0.00124	1	0.002621	0.02631	1	1	MMP13
943	Pubmed	19515791	Increased serum concentrations of macrophage inhibitory cytokine-1 in patients with obesity and type 2 diabetes mellitus: the influence of very low calorie diet.	Pubmed	0.00124	1	0.002621	0.02631	1	1	GDF15
944	Pubmed	25669588	Association of ApoE gene with type 2 diabetic nephropathy in a Chinese population: a meta-analysis of case-control studies.	Pubmed	0.00124	1	0.002621	0.02631	1	1	APOE
945	Pubmed	20407444	Insulin-like growth factor-binding protein 7 alters the sensitivity to interferon-based anticancer therapy in hepatocellular carcinoma cells.	Pubmed	0.00124	1	0.002621	0.02631	1	1	IGFBP7
946	Pubmed	15297187	Wilms Tumor Gene (WT1) and p53 expression in endometrial carcinomas: a study of 130 cases using a tissue microarray.	Pubmed	0.00124	1	0.002621	0.02631	1	1	WT1
947	Pubmed	19752580	Apolipoprotein E polymorphism and clinical disease phenotypes in Arab patients with schizophrenia.	Pubmed	0.00124	1	0.002621	0.02631	1	1	APOE
948	Pubmed	25619771	Apolipoprotein E ?4 modulates functional brain connectome in Alzheimer's disease.	Pubmed	0.00124	1	0.002621	0.02631	1	1	APOE
949	Pubmed	19797313	A murine model of Denys-Drash syndrome reveals novel transcriptional targets of WT1 in podocytes.	Pubmed	0.00124	1	0.002621	0.02631	1	1	WT1
950	Pubmed	19449451	Prevalence of four subtypes of mild cognitive impairment and APOE in a Japanese community.	Pubmed	0.00124	1	0.002621	0.02631	1	1	APOE
951	Pubmed	17113231	Association of APOE with Parkinson disease age-at-onset in women.	Pubmed	0.00124	1	0.002621	0.02631	1	1	APOE
952	Pubmed	16873698	Insulin resistance is associated with increased serum concentration of IGF-binding protein-related protein 1 (IGFBP-rP1/MAC25).	Pubmed	0.00124	1	0.002621	0.02631	1	1	IGFBP7
953	Pubmed	17126342	C-terminal apolipoprotein E-derived peptide, Ep1.B, displays anti-atherogenic activity.	Pubmed	0.00124	1	0.002621	0.02631	1	1	APOE
954	Pubmed	17553597	The APOE4 genotype alters the response of microglia and macrophages to 17beta-estradiol.	Pubmed	0.00124	1	0.002621	0.02631	1	1	APOE
955	Pubmed	26997404	WT1 mutations in steroid-resistant idiopathic nephrotic syndrome.	Pubmed	0.00124	1	0.002621	0.02631	1	1	WT1
956	Pubmed	20693162	Mast cell chymase inhibition reduces atherosclerotic plaque progression and improves plaque stability in ApoE-/- mice.	Pubmed	0.00124	1	0.002621	0.02631	1	1	APOE
957	Pubmed	26751679	ApoE Polymorphisms and the Risk of Different Subtypes of Stroke in the Chinese Population: A Comprehensive Meta-Analysis.	Pubmed	0.00124	1	0.002621	0.02631	1	1	APOE
958	Pubmed	25799423	Low-dose irradiation affects expression of inflammatory markers in the heart of ApoE -/- mice.	Pubmed	0.00124	1	0.002621	0.02631	1	1	APOE
959	Pubmed	22722466	Expression of matrix metalloproteinase-13 and Ki-67 in nonmelanoma skin cancer in xeroderma pigmentosum and non-xeroderma pigmentosum.	Pubmed	0.00124	1	0.002621	0.02631	1	1	MMP13
960	Pubmed	25264981	The complementary effects of atorvastatin and exercise treatment on the composition and stability of the atherosclerotic plaques in ApoE knockout mice.	Pubmed	0.00124	1	0.002621	0.02631	1	1	APOE
961	Pubmed	12112161	Apolipoprotein E epsilon 4 allele is not associated with the cognitive impairment in community-dwelling normal elderly individuals.	Pubmed	0.00124	1	0.002621	0.02631	1	1	APOE
962	Pubmed	23380990	The association between APOE ?4 and Alzheimer-type dementia among memory clinic patients is confined to those with a higher education. The DESCRIPA Study.	Pubmed	0.00124	1	0.002621	0.02631	1	1	APOE
963	Pubmed	21607557	Gemcitabine enhances Wilms' tumor gene WT1 expression and sensitizes human pancreatic cancer cells with WT1-specific T-cell-mediated antitumor immune response.	Pubmed	0.00124	1	0.002621	0.02631	1	1	WT1
964	Pubmed	12486146	Modulation of Alzheimer-like synaptic and cholinergic deficits in transgenic mice by human apolipoprotein E depends on isoform, aging, and overexpression of amyloid beta peptides but not on plaque formation.	Pubmed	0.00124	1	0.002621	0.02631	1	1	APOE
965	Pubmed	25747767	Chronic exposure to chlorpyrifos triggered body weight increase and memory impairment depending on human apoE polymorphisms in a targeted replacement mouse model.	Pubmed	0.00124	1	0.002621	0.02631	1	1	APOE
966	Pubmed	25609801	Characterization of hepatitis C virus interaction with heparan sulfate proteoglycans.	Pubmed	0.00124	1	0.002621	0.02631	1	1	APOE
967	Pubmed	18721571	The apolipoprotein E epsilon4 allele is not associated with cognitive dysfunction in cardiac surgery.	Pubmed	0.00124	1	0.002621	0.02631	1	1	APOE
968	Pubmed	19459027	Lipoprotein glomerulopathy induced by ApoE-Sendai is different from glomerular lesions in aged apoE-deficient mice.	Pubmed	0.00124	1	0.002621	0.02631	1	1	APOE
969	Pubmed	21864967	Correlation of increased twist with lymph node metastasis in patients with oral squamous cell carcinoma.	Pubmed	0.00124	1	0.002621	0.02631	1	1	TWIST1
970	Pubmed	22328704	Apolipoprotein E gene associations in age-related macular degeneration: the Melbourne Collaborative Cohort Study.	Pubmed	0.00124	1	0.002621	0.02631	1	1	APOE
971	Pubmed	12473860	Apolipoprotein E polymorphism affects carotid artery atherosclerosis in smoking hypertensive men.	Pubmed	0.00124	1	0.002621	0.02631	1	1	APOE
972	Pubmed	21163916	Apolipoprotein E and gray matter volume loss in patients with mild cognitive impairment and Alzheimer disease.	Pubmed	0.00124	1	0.002621	0.02631	1	1	APOE
973	Pubmed	22381401	Association between apolipoprotein E gene polymorphism and the risk of vascular dementia: a meta-analysis.	Pubmed	0.00124	1	0.002621	0.02631	1	1	APOE
974	Pubmed	28528773	APOE moderates compensatory recruitment of neuronal resources during working memory processing in healthy older adults.	Pubmed	0.00124	1	0.002621	0.02631	1	1	APOE
975	Pubmed	19029267	Syndecan-1 plasma levels during coronary artery bypass surgery with and without cardiopulmonary bypass.	Pubmed	0.00124	1	0.002621	0.02631	1	1	SDC1
976	Pubmed	17535270	Variation in 5' promoter region of the APOE gene contributes to predicting ischemic heart disease (IHD) in the population at large: the Copenhagen City Heart Study.	Pubmed	0.00124	1	0.002621	0.02631	1	1	APOE
977	Pubmed	26616221	Low dose tunicamycin enhances atherosclerotic plaque stability by inducing autophagy.	Pubmed	0.00124	1	0.002621	0.02631	1	1	APOE
978	Pubmed	19436992	Apolipoprotein E deficiency abrogates insulin resistance in a mouse model of type 2 diabetes mellitus.	Pubmed	0.00124	1	0.002621	0.02631	1	1	APOE
979	Pubmed	11939894	Association between apolipoprotein E genotype and Alzheimer disease in African American subjects.	Pubmed	0.00124	1	0.002621	0.02631	1	1	APOE
980	Pubmed	15100254	Toll-like receptor signaling alters the expression of regulator of G protein signaling proteins in dendritic cells: implications for G protein-coupled receptor signaling.	Pubmed	0.00124	1	0.002621	0.02631	1	1	RGS1
981	Pubmed	23546960	Serum lipid abnormalities are not associated with apoB 3' VNTR polymorphism in nephrotic children.	Pubmed	0.00124	1	0.002621	0.02631	1	1	APOE
982	Pubmed	21623993	Relevance of syndecan-1 in the trophoblastic BeWo cell syncytialization.	Pubmed	0.00124	1	0.002621	0.02631	1	1	SDC1
983	Pubmed	26802169	Global molecular analysis and APOE mutations in a cohort of autosomal dominant hypercholesterolemia patients in France.	Pubmed	0.00124	1	0.002621	0.02631	1	1	APOE
984	Pubmed	15756637	Mutations in ABCA12 underlie the severe congenital skin disease harlequin ichthyosis.	Pubmed	0.00124	1	0.002621	0.02631	1	1	ABCA12
985	Pubmed	22936802	Transmembrane and extracellular domains of syndecan-1 have distinct functions in regulating lung epithelial migration and adhesion.	Pubmed	0.00124	1	0.002621	0.02631	1	1	SDC1
986	Pubmed	15102879	Autoantibodies to OxLDL fail to alter the clearance of injected OxLDL in apolipoprotein E-deficient mice.	Pubmed	0.00124	1	0.002621	0.02631	1	1	APOE
987	Pubmed	23042215	Genetic determinants of "cognitive impairment, no dementia".	Pubmed	0.00124	1	0.002621	0.02631	1	1	APOE
988	Pubmed	23934233	Apolipoprotein E gene polymorphism influences aggressive behavior in prostate cancer cells by deregulating cholesterol homeostasis.	Pubmed	0.00124	1	0.002621	0.02631	1	1	APOE
989	Pubmed	19965582	VLDL lipolysis products increase VLDL fluidity and convert apolipoprotein E4 into a more expanded conformation.	Pubmed	0.00124	1	0.002621	0.02631	1	1	APOE
990	Pubmed	2235526	G to A polymorphism in exon 31 of the COL3A1 gene.	Pubmed	0.00124	1	0.002621	0.02631	1	1	COL3A1
991	Pubmed	11738027	NGF signaling from clathrin-coated vesicles: evidence that signaling endosomes serve as a platform for the Ras-MAPK pathway.	Pubmed	0.00124	1	0.002621	0.02631	1	1	NTRK1
992	Pubmed	22875062	Simultaneous analysis of the expression of 14 genes with individual prognostic value in myelodysplastic syndrome patients at diagnosis: WT1 detection in peripheral blood adversely affects survival.	Pubmed	0.00124	1	0.002621	0.02631	1	1	WT1
993	Pubmed	19946803	Problems meeting basic needs moderate the association between the APOE epsilon4 allele and cognitive decline.	Pubmed	0.00124	1	0.002621	0.02631	1	1	APOE
994	Pubmed	15157846	The telltale scan: APOE epsilon4 in multiple sclerosis.	Pubmed	0.00124	1	0.002621	0.02631	1	1	APOE
995	Pubmed	26275882	UCP2 modulates single-channel properties of a MCU-dependent Ca(2+) inward current in mitochondria.	Pubmed	0.00124	1	0.002621	0.02631	1	1	UCP2
996	Pubmed	27661410	The APOE paradox: do attentional control differences in mid-adulthood reflect risk of late-life cognitive decline.	Pubmed	0.00124	1	0.002621	0.02631	1	1	APOE
997	Pubmed	15982325	WT1 expression in angiogenic tumours of the skin.	Pubmed	0.00124	1	0.002621	0.02631	1	1	WT1
998	Pubmed	23786792	Quantitative EEG and apolipoprotein E-genotype improve classification of patients with suspected Alzheimer's disease.	Pubmed	0.00124	1	0.002621	0.02631	1	1	APOE
999	Pubmed	25670333	Apolipoprotein E ?4 genotype and the temporal relationship between depression and dementia.	Pubmed	0.00124	1	0.002621	0.02631	1	1	APOE
1000	Pubmed	18705678	Cognitive effects of memantine in postmenopausal women at risk of dementia: a pilot study.	Pubmed	0.00124	1	0.002621	0.02631	1	1	APOE
1001	Pubmed	18593920	The warburg effect in leukemia-stroma cocultures is mediated by mitochondrial uncoupling associated with uncoupling protein 2 activation.	Pubmed	0.00124	1	0.002621	0.02631	1	1	UCP2
1002	Pubmed	17934638	Apolipoprotein E polymorphism distribution in an elderly Brazilian population: the Bambuí Health and Aging Study.	Pubmed	0.00124	1	0.002621	0.02631	1	1	APOE
1003	Pubmed	20667128	MMP13 mediates cell cycle progression in melanocytes and melanoma cells: in vitro studies of migration and proliferation.	Pubmed	0.00124	1	0.002621	0.02631	1	1	MMP13
1004	Pubmed	10944432	Immunochemical detection of protein dityrosine in atherosclerotic lesion of apo-E-deficient mice using a novel monoclonal antibody.	Pubmed	0.00124	1	0.002621	0.02631	1	1	APOE
1005	Pubmed	25932444	Risk-Reducing Genetic Variant of Wilms Tumor 1 Gene rs16754 in Korean Patients With BCR-ABL1-Negative Myeloproliferative Neoplasm.	Pubmed	0.00124	1	0.002621	0.02631	1	1	WT1
1006	Pubmed	22221592	Apolipoprotein E gene (APOE) genotype in Wilson's disease: impact on clinical presentation.	Pubmed	0.00124	1	0.002621	0.02631	1	1	APOE
1007	Pubmed	21651315	The association between apolipoprotein E and traumatic brain injury severity and functional outcome in a rehabilitation sample.	Pubmed	0.00124	1	0.002621	0.02631	1	1	APOE
1008	Pubmed	12024052	A mammal-specific exon of WT1 is not required for development or fertility.	Pubmed	0.00124	1	0.002621	0.02631	1	1	WT1
1009	Pubmed	19747047	The apolipoprotein E epsilon4 allele and outcome in severe traumatic brain injury treated by an intracranial pressure-targeted therapy.	Pubmed	0.00124	1	0.002621	0.02631	1	1	APOE
1010	Pubmed	19120973	A WT1 protein-derived, naturally processed 16-mer peptide, WT1(332), is a promiscuous helper peptide for induction of WT1-specific Th1-type CD4(+) T cells.	Pubmed	0.00124	1	0.002621	0.02631	1	1	WT1
1011	Pubmed	16054121	Role of circulating androgen levels in effects of apoE4 on cognitive function.	Pubmed	0.00124	1	0.002621	0.02631	1	1	APOE
1012	Pubmed	12493565	Alteration of nitric oxide synthase activity in young and aged apolipoprotein E-deficient mice.	Pubmed	0.00124	1	0.002621	0.02631	1	1	APOE
1013	Pubmed	18668226	The apolipoprotein E epsilon4 allele and memory performance in HIV-1 seropositive subjects: differences at baseline but not after acute oral lorazepam challenge.	Pubmed	0.00124	1	0.002621	0.02631	1	1	APOE
1014	Pubmed	22301101	Bioactivity and prognostic significance of growth differentiation factor GDF15 secreted by bone marrow mesenchymal stem cells in multiple myeloma.	Pubmed	0.00124	1	0.002621	0.02631	1	1	GDF15
1015	Pubmed	19207139	Mortality, dementia, and apolipoprotein E genotype in elderly white women in the United States.	Pubmed	0.00124	1	0.002621	0.02631	1	1	APOE
1016	Pubmed	18179501	Health-protective and adverse effects of the apolipoprotein E epsilon2 allele in older men.	Pubmed	0.00124	1	0.002621	0.02631	1	1	APOE
1017	Pubmed	25127353	Fatty acid flippase activity of UCP2 is essential for its proton transport in mitochondria.	Pubmed	0.00124	1	0.002621	0.02631	1	1	UCP2
1018	Pubmed	9562863	A matrix metalloproteinase gene expressed in human T lymphocytes is identical with collagenase 3 from breast carcinomas.	Pubmed	0.00124	1	0.002621	0.02631	1	1	MMP13
1019	Pubmed	24965840	Functional characterization of NTRK1 mutations identified in melanoma.	Pubmed	0.00124	1	0.002621	0.02631	1	1	NTRK1
1020	Pubmed	28087598	Bayesian Network Inference Modeling Identifies TRIB1 as a Novel Regulator of Cell-Cycle Progression and Survival in Cancer Cells.	Pubmed	0.00124	1	0.002621	0.02631	1	1	TRIB1
1021	Pubmed	18824595	Elevated growth differentiation factor 15 expression in patients with congenital dyserythropoietic anemia type I.	Pubmed	0.00124	1	0.002621	0.02631	1	1	GDF15
1022	Pubmed	19521084	Large vessel cerebral atherosclerosis is not in direct association with neuropathological lesions of Alzheimer's disease.	Pubmed	0.00124	1	0.002621	0.02631	1	1	APOE
1023	Pubmed	20560916	Recurrent pregnancy loss and apolipoprotein E gene polymorphisms: a case?control study from north India.	Pubmed	0.00124	1	0.002621	0.02631	1	1	APOE
1024	Pubmed	20031597	Growth-differentiation factor-15 for risk stratification in patients with stable and unstable coronary heart disease: results from the AtheroGene study.	Pubmed	0.00124	1	0.002621	0.02631	1	1	GDF15
1025	Pubmed	18388323	Proteomic and metabolomic analysis of smooth muscle cells derived from the arterial media and adventitial progenitors of apolipoprotein E-deficient mice.	Pubmed	0.00124	1	0.002621	0.02631	1	1	APOE
1026	Pubmed	1617762	Regular physical exercise and low-fat diet. Effects on progression of coronary artery disease.	Pubmed	0.00124	1	0.002621	0.02631	1	1	APOE
1027	Pubmed	22502727	Apolipoprotein epsilon 3 alleles are associated with indicators of neuronal resilience.	Pubmed	0.00124	1	0.002621	0.02631	1	1	APOE
1028	Pubmed	25471886	Piezo2 is the major transducer of mechanical forces for touch sensation in mice.	Pubmed	0.00124	1	0.002621	0.02631	1	1	PIEZO2
1029	Pubmed	23954412	Collagen V localizes to pericellular sites during tendon collagen fibrillogenesis.	Pubmed	0.00124	1	0.002621	0.02631	1	1	COL5A1
1030	Pubmed	25062970	Apolipoprotein E genotyping in women with recurrent pregnancy loss: an in silico and experimental hybrid study.	Pubmed	0.00124	1	0.002621	0.02631	1	1	APOE
1031	Pubmed	24477215	Effects of simulated heat waves on ApoE-/- mice.	Pubmed	0.00124	1	0.002621	0.02631	1	1	APOE
1032	Pubmed	26239178	Nonlinear cerebral atrophy patterns across the Alzheimer's disease continuum: impact of APOE4 genotype.	Pubmed	0.00124	1	0.002621	0.02631	1	1	APOE
1033	Pubmed	24743871	Low expression of insulin-like growth factor binding protein 7 associated with poor prognosis in human glioma.	Pubmed	0.00124	1	0.002621	0.02631	1	1	IGFBP7
1034	Pubmed	10852920	Schwann cells synthesize type V collagen that contains a novel alpha 4 chain. Molecular cloning, biochemical characterization, and high affinity heparin binding of alpha 4(V) collagen.	Pubmed	0.00124	1	0.002621	0.02631	1	1	COL5A1
1035	Pubmed	19812466	Depression and plasma amyloid beta peptides in the elderly with and without the apolipoprotein E4 allele.	Pubmed	0.00124	1	0.002621	0.02631	1	1	APOE
1036	Pubmed	25100001	Twist-1, a novel regulator of hematopoietic stem cell self-renewal and myeloid lineage development.	Pubmed	0.00124	1	0.002621	0.02631	1	1	TWIST1
1037	Pubmed	20706991	Hyaluronan inhibits matrix metalloproteinase-13 in human arthritic chondrocytes via CD44 and P38.	Pubmed	0.00124	1	0.002621	0.02631	1	1	MMP13
1038	Pubmed	23525427	Detection of aortic arch calcification in apolipoprotein E-null mice using carbon nanotube-based micro-CT system.	Pubmed	0.00124	1	0.002621	0.02631	1	1	APOE
1039	Pubmed	11854307	CLIPR-59, a new trans-Golgi/TGN cytoplasmic linker protein belonging to the CLIP-170 family.	Pubmed	0.00124	1	0.002621	0.02631	1	1	CLIP3
1040	Pubmed	17823292	Atherosclerosis and vascular aging as modifiers of tumor progression, angiogenesis, and responsiveness to therapy.	Pubmed	0.00124	1	0.002621	0.02631	1	1	APOE
1041	Pubmed	12049183	Activated microglia do not mediate the early deposition of Abeta in carriers of the apolipoprotein Eepsilon4 allele.	Pubmed	0.00124	1	0.002621	0.02631	1	1	APOE
1042	Pubmed	15713714	The apolipoprotein E genotype predicts postprandial hypertriglyceridemia in patients with the metabolic syndrome.	Pubmed	0.00124	1	0.002621	0.02631	1	1	APOE
1043	Pubmed	14966251	Insights into the physiological role of WT1 from studies of genetically modified mice.	Pubmed	0.00124	1	0.002621	0.02631	1	1	WT1
1044	Pubmed	20839391	Dietary rice protein isolate attenuates atherosclerosis in apoE-deficient mice by upregulating antioxidant enzymes.	Pubmed	0.00124	1	0.002621	0.02631	1	1	APOE
1045	Pubmed	18217153	Effect of chronic treatment with acetylsalicylic acid and clopidogrel on atheroprogression and atherothrombosis in ApoE-deficient mice in vivo.	Pubmed	0.00124	1	0.002621	0.02631	1	1	APOE
1046	Pubmed	27566281	Uncoupling protein 2 modulation of the NLRP3 inflammasome in astrocytes and its implications in depression.	Pubmed	0.00124	1	0.002621	0.02631	1	1	UCP2
1047	Pubmed	22511768	Two in-and-out modulation strategies for endoplasmic reticulum stress-linked gene expression of pro-apoptotic macrophage-inhibitory cytokine 1.	Pubmed	0.00124	1	0.002621	0.02631	1	1	GDF15
1048	Pubmed	19321880	APOE alleles in Parkinson disease and their relationship to cognitive decline: a population-based, longitudinal study.	Pubmed	0.00124	1	0.002621	0.02631	1	1	APOE
1049	Pubmed	24634178	Polymorphisms of +2836 G>A in the apoE gene are strongly associated with the susceptibility to essential hypertension in the Chinese Hui population.	Pubmed	0.00124	1	0.002621	0.02631	1	1	APOE
1050	Pubmed	26953518	Evolution of serum hyaluronan and syndecan levels in prognosis of sepsis patients.	Pubmed	0.00124	1	0.002621	0.02631	1	1	SDC1
1051	Pubmed	23400852	Expression of NTRK1/TrkA affects immunogenicity of neuroblastoma cells.	Pubmed	0.00124	1	0.002621	0.02631	1	1	NTRK1
1052	Pubmed	8346443	Gene dose of apolipoprotein E type 4 allele and the risk of Alzheimer's disease in late onset families.	Pubmed	0.00124	1	0.002621	0.02631	1	1	APOE
1053	Pubmed	16850025	Prevention of mesangial sclerosis by bone marrow transplantation.	Pubmed	0.00124	1	0.002621	0.02631	1	1	WT1
1054	Pubmed	22015555	Host-derived MMP-13 exhibits a protective role in lung metastasis of melanoma cells by local endostatin production.	Pubmed	0.00124	1	0.002621	0.02631	1	1	MMP13
1055	Pubmed	17525390	Cerebral vascular dysfunction during hypercholesterolemia.	Pubmed	0.00124	1	0.002621	0.02631	1	1	APOE
1056	Pubmed	24571983	Wt1 is involved in leydig cell steroid hormone biosynthesis by regulating paracrine factor expression in mice.	Pubmed	0.00124	1	0.002621	0.02631	1	1	WT1
1057	Pubmed	23567388	The effect of subsyndromal symptoms of depression and white matter lesions on disability for individuals with mild cognitive impairment.	Pubmed	0.00124	1	0.002621	0.02631	1	1	APOE
1058	Pubmed	17911363	ApoE4 allele is associated with late-life depression: a population-based study.	Pubmed	0.00124	1	0.002621	0.02631	1	1	APOE
1059	Pubmed	15365188	Induction of WT1 (Wilms' tumor gene)-specific cytotoxic T lymphocytes by WT1 peptide vaccine and the resultant cancer regression.	Pubmed	0.00124	1	0.002621	0.02631	1	1	WT1
1060	Pubmed	14514724	Chronic renal failure accelerates atherogenesis in apolipoprotein E-deficient mice.	Pubmed	0.00124	1	0.002621	0.02631	1	1	APOE
1061	Pubmed	17555951	Interaction between the uncoupling protein 2 -866G>A gene variant and cigarette smoking to increase oxidative stress in subjects with diabetes.	Pubmed	0.00124	1	0.002621	0.02631	1	1	UCP2
1062	Pubmed	17666355	[Uncoupling protein-2 expression in granular cells and embryo development in in vitro fertilization-embryo transfer cycle].	Pubmed	0.00124	1	0.002621	0.02631	1	1	UCP2
1063	Pubmed	2379826	Expression of the trk proto-oncogene is restricted to the sensory cranial and spinal ganglia of neural crest origin in mouse development.	Pubmed	0.00124	1	0.002621	0.02631	1	1	NTRK1
1064	Pubmed	22028770	APOE genotype-function relationship: evidence of -491 A/T promoter polymorphism modifying transcription control but not type 2 diabetes risk.	Pubmed	0.00124	1	0.002621	0.02631	1	1	APOE
1065	Pubmed	15477512	Apolipoprotein E epsilon 4 is a determinant for Alzheimer-type pathologic features in tauopathies, synucleinopathies, and frontotemporal degeneration.	Pubmed	0.00124	1	0.002621	0.02631	1	1	APOE
1066	Pubmed	11882522	Apolipoprotein E polymorphism and cardiovascular disease: a HuGE review.	Pubmed	0.00124	1	0.002621	0.02631	1	1	APOE
1067	Pubmed	20145583	Interaction between the UCP2 -866 G>A polymorphism, diabetes, and beta-blocker use among patients with acute coronary syndromes.	Pubmed	0.00124	1	0.002621	0.02631	1	1	UCP2
1068	Pubmed	11064931	[Apolipoprotein E4 and memory decline in the elderly].	Pubmed	0.00124	1	0.002621	0.02631	1	1	APOE
1069	Pubmed	23233346	The dual role of the novel Wnt receptor tyrosine kinase, ROR2, in human carcinogenesis.	Pubmed	0.00124	1	0.002621	0.02631	1	1	ROR2
1070	Pubmed	21499692	Broad and unexpected phenotypic expression in Greek children with steroid-resistant nephrotic syndrome due to mutations in the Wilms' tumor 1 (WT1) gene.	Pubmed	0.00124	1	0.002621	0.02631	1	1	WT1
1071	Pubmed	20554432	ApoE epsilon4 genotype and the age at onset of temporal lobe epilepsy: a case-control study and meta-analysis.	Pubmed	0.00124	1	0.002621	0.02631	1	1	APOE
1072	Pubmed	11722612	Stress alleviates reduced expression of cell adhesion molecules (NCAM, L1), and deficits in learning and corticosterone regulation of apolipoprotein E knockout mice.	Pubmed	0.00124	1	0.002621	0.02631	1	1	APOE
1073	Pubmed	24401984	Growth differentiation factor-15 as biomarker in uterine sarcomas.	Pubmed	0.00124	1	0.002621	0.02631	1	1	GDF15
1074	Pubmed	14766225	Differential expression of CRABP-II in fibroblasts derived from dermis and subcutaneous fat.	Pubmed	0.00124	1	0.002621	0.02631	1	1	CRABP2
1075	Pubmed	11375412	ApoE knockout mice expressing human matrix metalloproteinase-1 in macrophages have less advanced atherosclerosis.	Pubmed	0.00124	1	0.002621	0.02631	1	1	APOE
1076	Pubmed	16179587	Apolipoprotein E suppresses the type I inflammatory response in vivo.	Pubmed	0.00124	1	0.002621	0.02631	1	1	APOE
1077	Pubmed	16644874	Integrated single-label liquid-phase assay of APOE codons 112 and 158 and a lipoprotein study in British women.	Pubmed	0.00124	1	0.002621	0.02631	1	1	APOE
1078	Pubmed	18572164	Effect of human apolipoprotein E genotype on the pathogenesis of experimental ocular HSV-1.	Pubmed	0.00124	1	0.002621	0.02631	1	1	APOE
1079	Pubmed	18434747	Cigarette smoke exposure promotes arterial thrombosis and vessel remodeling after vascular injury in apolipoprotein E-deficient mice.	Pubmed	0.00124	1	0.002621	0.02631	1	1	APOE
1080	Pubmed	22179327	Prevalence of apolipoprotein E4 genotype and homozygotes (APOE e4/4) among patients diagnosed with Alzheimer's disease: a systematic review and meta-analysis.	Pubmed	0.00124	1	0.002621	0.02631	1	1	APOE
1081	Pubmed	26538244	Gene-Environment Interplay in Physical, Psychological, and Cognitive Domains in Mid to Late Adulthood: Is APOE a Variability Gene?	Pubmed	0.00124	1	0.002621	0.02631	1	1	APOE
1082	Pubmed	18465245	Association of apolipoprotein E polymorphisms in patients with non-alcoholic steatohepatitis.	Pubmed	0.00124	1	0.002621	0.02631	1	1	APOE
1083	Pubmed	19499236	Apolipoprotein E gene polymorphism in psoriasis.	Pubmed	0.00124	1	0.002621	0.02631	1	1	APOE
1084	Pubmed	19640924	A gradient of ROR2 protein stability and membrane localization confers brachydactyly type B or Robinow syndrome phenotypes.	Pubmed	0.00124	1	0.002621	0.02631	1	1	ROR2
1085	Pubmed	12411763	Behavioural pathology in Alzheimer's disease with special reference to apolipoprotein E genotype.	Pubmed	0.00124	1	0.002621	0.02631	1	1	APOE
1086	Pubmed	17109636	Different isoforms of the Wilms' tumour protein WT1 have distinct patterns of distribution and trafficking within the nucleus.	Pubmed	0.00124	1	0.002621	0.02631	1	1	WT1
1087	Pubmed	16401842	Familial Alzheimer disease in Latinos: interaction between APOE, stroke, and estrogen replacement.	Pubmed	0.00124	1	0.002621	0.02631	1	1	APOE
1088	Pubmed	27802227	Effects of Alzheimer's Disease-Associated Risk Loci on Amyloid-? Accumulation in the Brain of Idiopathic Normal Pressure Hydrocephalus Patients.	Pubmed	0.00124	1	0.002621	0.02631	1	1	APOE
1089	Pubmed	22206590	The relationship between apolipoprotein (apo) E polymorphism and lipid changes: An 8-year cohort study in Beijing elderly persons.	Pubmed	0.00124	1	0.002621	0.02631	1	1	APOE
1090	Pubmed	26401700	APOE Affects the Volume and Shape of the Amygdala and the Hippocampus in Mild Cognitive Impairment and Alzheimer's Disease: Age Matters.	Pubmed	0.00124	1	0.002621	0.02631	1	1	APOE
1091	Pubmed	21935467	Cellular model of Warburg effect identifies tumor promoting function of UCP2 in breast cancer and its suppression by genipin.	Pubmed	0.00124	1	0.002621	0.02631	1	1	UCP2
1092	Pubmed	28183226	A New COL3A1 Mutation in Ehlers-Danlos Syndrome Vascular Type With Different Phenotypes in the Same Family.	Pubmed	0.00124	1	0.002621	0.02631	1	1	COL3A1
1093	Pubmed	8098976	A novel insertional mutation at the third zinc finger coding region of the WT1 gene in Denys-Drash syndrome.	Pubmed	0.00124	1	0.002621	0.02631	1	1	WT1
1094	Pubmed	24085799	miR-720 inhibits tumor invasion and migration in breast cancer by targeting TWIST1.	Pubmed	0.00124	1	0.002621	0.02631	1	1	TWIST1
1095	Pubmed	19565203	Apolipoprotein E polymorphism in hemodialyzed patients and healthy controls.	Pubmed	0.00124	1	0.002621	0.02631	1	1	APOE
1096	Pubmed	19368944	Uncoupling protein 2 Ala55Val polymorphism is associated with a higher acute insulin response to glucose.	Pubmed	0.00124	1	0.002621	0.02631	1	1	UCP2
1097	Pubmed	20880354	Association between APOE genotype, neuropathology and dementia in the older population of England and Wales.	Pubmed	0.00124	1	0.002621	0.02631	1	1	APOE
1098	Pubmed	23213264	Cognitive function in an elderly population: interaction between vitamin B12 status, depression, and apolipoprotein E ?4: the Hordaland Homocysteine Study.	Pubmed	0.00124	1	0.002621	0.02631	1	1	APOE
1099	Pubmed	10446078	Genetic background determines the extent of atherosclerosis in ApoE-deficient mice.	Pubmed	0.00124	1	0.002621	0.02631	1	1	APOE
1100	Pubmed	28727855	Association of APOE gene polymorphism with lipid profile and coronary artery disease in Afro-Caribbeans.	Pubmed	0.00124	1	0.002621	0.02631	1	1	APOE
1101	Pubmed	27087442	APOE4 Induces Site-Specific Tau Phosphorylation Through Calpain-CDK5 Signaling Pathway in EFAD-Tg Mice.	Pubmed	0.00124	1	0.002621	0.02631	1	1	APOE
1102	Pubmed	26830841	Apolipoprotein E polymorphism and the risk of intracranial aneurysms in a Chinese population.	Pubmed	0.00124	1	0.002621	0.02631	1	1	APOE
1103	Pubmed	12880539	Apolipoprotein E gene polymorphisms in patients with premature myocardial infarction: a case-controlled study in Asian Indians in North India.	Pubmed	0.00124	1	0.002621	0.02631	1	1	APOE
1104	Pubmed	11118024	APOE polymorphisms and the development of diabetic nephropathy in type 1 diabetes: results of case-control and family-based studies.	Pubmed	0.00124	1	0.002621	0.02631	1	1	APOE
1105	Pubmed	19848197	[Influence of apolipoprotein E gene polymorphism on the lipid regulation by xuezhikang capsule].	Pubmed	0.00124	1	0.002621	0.02631	1	1	APOE
1106	Pubmed	19255409	APOE genotype modulates the effect of serum calcium levels on cognitive function in old age.	Pubmed	0.00124	1	0.002621	0.02631	1	1	APOE
1107	Pubmed	23150175	Expression of TWIST1, Snail, Slug, and NF-?B and methylation of the TWIST1 promoter in mammary phyllodes tumor.	Pubmed	0.00124	1	0.002621	0.02631	1	1	TWIST1
1108	Pubmed	21880781	ApoE is required for maintenance of the dentate gyrus neural progenitor pool.	Pubmed	0.00124	1	0.002621	0.02631	1	1	APOE
1109	Pubmed	18504433	Identification of SOX4 target genes using phylogenetic footprinting-based prediction from expression microarrays suggests that overexpression of SOX4 potentiates metastasis in hepatocellular carcinoma.	Pubmed	0.00124	1	0.002621	0.02631	1	1	SOX4
1110	Pubmed	17927575	Localization of ABCA12 from Golgi apparatus to lamellar granules in human upper epidermal keratinocytes.	Pubmed	0.00124	1	0.002621	0.02631	1	1	ABCA12
1111	Pubmed	25098600	Secretomes are a potential source of molecular targets for cancer therapies and indicate that APOE is a candidate biomarker for lung adenocarcinoma metastasis.	Pubmed	0.00124	1	0.002621	0.02631	1	1	APOE
1112	Pubmed	1334086	Structure of the human cellular retinoic acid-binding protein II gene. Early transcriptional regulation by retinoic acid.	Pubmed	0.00124	1	0.002621	0.02631	1	1	CRABP2
1113	Pubmed	22338054	CD138 (syndecan-1) expression in bone-forming tumors.	Pubmed	0.00124	1	0.002621	0.02631	1	1	SDC1
1114	Pubmed	12833399	Relation between apolipoprotein E genotype, hepatitis B virus status, and thyroid status in a sample of older persons with Down syndrome.	Pubmed	0.00124	1	0.002621	0.02631	1	1	APOE
1115	Pubmed	22062590	Immune-modulation by polyclonal IgM treatment reduces atherosclerosis in hypercholesterolemic apoE-/- mice.	Pubmed	0.00124	1	0.002621	0.02631	1	1	APOE
1116	Pubmed	26154268	GDF-15 secreted from human umbilical cord blood mesenchymal stem cells delivered through the cerebrospinal fluid promotes hippocampal neurogenesis and synaptic activity in an Alzheimer's disease model.	Pubmed	0.00124	1	0.002621	0.02631	1	1	GDF15
1117	Pubmed	20306566	Reliability and validity of an algorithm for the diagnosis of normal cognition, mild cognitive impairment, and dementia: implications for multicenter research studies.	Pubmed	0.00124	1	0.002621	0.02631	1	1	APOE
1118	Pubmed	15505155	APOE epsilon4 and cognitive decline in older stroke patients with early cognitive impairment.	Pubmed	0.00124	1	0.002621	0.02631	1	1	APOE
1119	Pubmed	12944519	Apolipoprotein E markedly facilitates age-dependent cerebral amyloid angiopathy and spontaneous hemorrhage in amyloid precursor protein transgenic mice.	Pubmed	0.00124	1	0.002621	0.02631	1	1	APOE
1120	Pubmed	19217621	Atherosclerosis proceeds independently of thrombin-induced platelet activation in ApoE-/- mice.	Pubmed	0.00124	1	0.002621	0.02631	1	1	APOE
1121	Pubmed	12512226	[Prevalence of dementia in the City of Zurich].	Pubmed	0.00124	1	0.002621	0.02631	1	1	APOE
1122	Pubmed	25338524	Upregulation of CRMP4, a new prostate cancer metastasis suppressor gene, inhibits tumor growth in a nude mouse intratibial injection model.	Pubmed	0.00124	1	0.002621	0.02631	1	1	DPYSL3
1123	Pubmed	22891292	Modulation of lipid metabolism with the overexpression of NPC1L1 in mouse liver.	Pubmed	0.00124	1	0.002621	0.02631	1	1	APOE
1124	Pubmed	15253707	Prevalence of WT1 mutations in a large cohort of patients with steroid-resistant and steroid-sensitive nephrotic syndrome.	Pubmed	0.00124	1	0.002621	0.02631	1	1	WT1
1125	Pubmed	20488256	Allopregnanolone levels are reduced in temporal cortex in patients with Alzheimer's disease compared to cognitively intact control subjects.	Pubmed	0.00124	1	0.002621	0.02631	1	1	APOE
1126	Pubmed	22950625	Clinicopathological significance and prognostic value of MMP-13 expression in colorectal cancer.	Pubmed	0.00124	1	0.002621	0.02631	1	1	MMP13
1127	Pubmed	21971450	Presence of ApoE ?4 allele associated with thinner frontal cortex in middle age.	Pubmed	0.00124	1	0.002621	0.02631	1	1	APOE
1128	Pubmed	24918518	Lack of association between APOE gene polymorphisms and amyotrophic lateral sclerosis: a comprehensive meta-analysis.	Pubmed	0.00124	1	0.002621	0.02631	1	1	APOE
1129	Pubmed	16817024	Apolipoprotein E gene polymorphism and allele frequencies in the Lebanese population.	Pubmed	0.00124	1	0.002621	0.02631	1	1	APOE
1130	Pubmed	20504763	Angiotensin-converting enzyme inhibition down-regulates the pro-atherogenic chemokine receptor 9 (CCR9)-chemokine ligand 25 (CCL25) axis.	Pubmed	0.00124	1	0.002621	0.02631	1	1	APOE
1131	Pubmed	23467939	Expression of MMP-13 is associated with invasion and metastasis of papillary thyroid carcinoma.	Pubmed	0.00124	1	0.002621	0.02631	1	1	MMP13
1132	Pubmed	28350804	Syndecan-1 deficiency promotes tumor growth in a murine model of colitis-induced colon carcinoma.	Pubmed	0.00124	1	0.002621	0.02631	1	1	SDC1
1133	Pubmed	9664079	Substitution of the carboxyl-terminal domain of apo AI with apo AII sequences restores the potential of HDL to reduce the progression of atherosclerosis in apo E knockout mice.	Pubmed	0.00124	1	0.002621	0.02631	1	1	APOE
1134	Pubmed	28742248	Biallelic COL3A1 mutations result in a clinical spectrum of specific structural brain anomalies and connective tissue abnormalities.	Pubmed	0.00124	1	0.002621	0.02631	1	1	COL3A1
1135	Pubmed	21505265	Suppressed monocyte recruitment drives macrophage removal from atherosclerotic plaques of Apoe-/- mice during disease regression.	Pubmed	0.00124	1	0.002621	0.02631	1	1	APOE
1136	Pubmed	24494965	Dual sgRNAs facilitate CRISPR/Cas9-mediated mouse genome targeting.	Pubmed	0.00124	1	0.002621	0.02631	1	1	APOE
1137	Pubmed	12133811	Isoforms of apolipoprotein E can modulate tPA-induced clot lysis in vitro.	Pubmed	0.00124	1	0.002621	0.02631	1	1	APOE
1138	Pubmed	20739760	Apolipoprotein E gene polymorphism and total serum cholesterol level in Iranian population.	Pubmed	0.00124	1	0.002621	0.02631	1	1	APOE
1139	Pubmed	22155737	Aberrant expression of the transcriptional factor Twist1 promotes invasiveness in ALK-positive anaplastic large cell lymphoma.	Pubmed	0.00124	1	0.002621	0.02631	1	1	TWIST1
1140	Pubmed	24475734	Prognostic value of apolipoprotein E epsilon4 allele in patients with traumatic brain injury: a meta-analysis and meta-regression.	Pubmed	0.00124	1	0.002621	0.02631	1	1	APOE
1141	Pubmed	22927434	Extra- and intracellular imaging of human matrix metalloprotease 11 (hMMP-11) with a cell-penetrating FRET substrate.	Pubmed	0.00124	1	0.002621	0.02631	1	1	MMP11
1142	Pubmed	25780290	Anti-proliferation effects of Twist gene silencing in gastric cancer SGC7901 cells.	Pubmed	0.00124	1	0.002621	0.02631	1	1	TWIST1
1143	Pubmed	11792702	Hypomorphic apolipoprotein E mice: a new model of conditional gene repair to examine apolipoprotein E-mediated metabolism.	Pubmed	0.00124	1	0.002621	0.02631	1	1	APOE
1144	Pubmed	21328072	Bilateral consecutive rupture of the quadriceps tendon in a man with BstUI polymorphism of the COL5A1 gene.	Pubmed	0.00124	1	0.002621	0.02631	1	1	COL5A1
1145	Pubmed	14568988	Disruption of TGF-beta signaling in T cells accelerates atherosclerosis.	Pubmed	0.00124	1	0.002621	0.02631	1	1	APOE
1146	Pubmed	27856635	MicroRNA-155 Deficiency Leads to Decreased Atherosclerosis, Increased White Adipose Tissue Obesity, and Non-alcoholic Fatty Liver Disease: A NOVEL MOUSE MODEL OF OBESITY PARADOX.	Pubmed	0.00124	1	0.002621	0.02631	1	1	APOE
1147	Pubmed	19273753	Contribution of vascular risk factors to the progression in Alzheimer disease.	Pubmed	0.00124	1	0.002621	0.02631	1	1	APOE
1148	Pubmed	12745088	Subcellular localization of collapsin response mediator proteins to lipid rafts.	Pubmed	0.00124	1	0.002621	0.02631	1	1	DPYSL3
1149	Pubmed	10221153	Apolipoprotein E (ApoE), a Bmp-2 (bone morphogenetic protein) upregulated gene in mesenchymal progenitors (C3H10T1/2), is highly expressed in murine embryonic development.	Pubmed	0.00124	1	0.002621	0.02631	1	1	APOE
1150	Pubmed	11879722	Association of plasma lipid levels with apolipoprotein E polymorphism in Type 2 diabetes.	Pubmed	0.00124	1	0.002621	0.02631	1	1	APOE
1151	Pubmed	25731628	Clinical relevance of apolipoprotein E genotyping based on a family history of Alzheimer's disease.	Pubmed	0.00124	1	0.002621	0.02631	1	1	APOE
1152	Pubmed	18172255	Identification of matrix metalloproteinase 11 as a predictive tumor marker in serum based on gene expression profiling.	Pubmed	0.00124	1	0.002621	0.02631	1	1	MMP11
1153	Pubmed	17540481	C-reactive protein and rate of dementia in carriers and non carriers of Apolipoprotein APOE4 genotype.	Pubmed	0.00124	1	0.002621	0.02631	1	1	APOE
1154	Pubmed	17888544	ApoE4 disrupts sterol and sphingolipid metabolism in Alzheimer's but not normal brain.	Pubmed	0.00124	1	0.002621	0.02631	1	1	APOE
1155	Pubmed	10393696	Apo A-I inhibits foam cell formation in Apo E-deficient mice after monocyte adherence to endothelium.	Pubmed	0.00124	1	0.002621	0.02631	1	1	APOE
1156	Pubmed	26996787	Increased Serum Level of Growth Differentiation Factor 15 (GDF-15) is Associated with Coronary Artery Disease.	Pubmed	0.00124	1	0.002621	0.02631	1	1	GDF15
1157	Pubmed	21768502	Interactions between life stress factors and carrying the APOE4 allele adversely impact self-reported health in old adults.	Pubmed	0.00124	1	0.002621	0.02631	1	1	APOE
1158	Pubmed	17716689	Structure of the Wilms tumor suppressor protein zinc finger domain bound to DNA.	Pubmed	0.00124	1	0.002621	0.02631	1	1	WT1
1159	Pubmed	21642636	Ovarian cancer-associated polymorphisms in the BNC2 gene among women with endometriosis.	Pubmed	0.00124	1	0.002621	0.02631	1	1	BNC2
1160	Pubmed	16838047	Multifactor complex containing B element binding factor, BBF, and repressors regulate the human alpha 1(III) collagen gene (COL3A1).	Pubmed	0.00124	1	0.002621	0.02631	1	1	COL3A1
1161	Pubmed	15867282	Noncompetitive plasma biokinetics of deuterium-labeled natural and synthetic alpha-tocopherol in healthy men with an apoE4 genotype.	Pubmed	0.00124	1	0.002621	0.02631	1	1	APOE
1162	Pubmed	19717024	Apolipoprotein e, alcohol consumption, and risk of ischemic stroke: the Framingham Heart Study revisited.	Pubmed	0.00124	1	0.002621	0.02631	1	1	APOE
1163	Pubmed	15084838	WT1 is differentially expressed in serous, endometrioid, clear cell, and mucinous carcinomas of the peritoneum, fallopian tube, ovary, and endometrium.	Pubmed	0.00124	1	0.002621	0.02631	1	1	WT1
1164	Pubmed	18359298	Recycling of apolipoprotein E is not associated with cholesterol efflux in neuronal cells.	Pubmed	0.00124	1	0.002621	0.02631	1	1	APOE
1165	Pubmed	17336705	Subclinical vitamin K deficiency in hemodialysis patients.	Pubmed	0.00124	1	0.002621	0.02631	1	1	APOE
1166	Pubmed	17299101	Adipocyte enhancer-binding protein 1 modulates adiposity and energy homeostasis.	Pubmed	0.00124	1	0.002621	0.02631	1	1	AEBP1
1167	Pubmed	27259692	Is there a significant interaction effect between apolipoprotein E rs405509 T/T and ?4 genotypes on cognitive impairment and gray matter volume?	Pubmed	0.00124	1	0.002621	0.02631	1	1	APOE
1168	Pubmed	23848983	TGF-?1 and TNF-? differentially regulate Twist1 mediated resistance towards BRAF/MEK inhibition in melanoma.	Pubmed	0.00124	1	0.002621	0.02631	1	1	TWIST1
1169	Pubmed	15266206	Estimating risk curves for first-degree relatives of patients with Alzheimer's disease: the REVEAL study.	Pubmed	0.00124	1	0.002621	0.02631	1	1	APOE
1170	Pubmed	12697999	Identification and characterization of a novel ABCA subfamily member, ABCA12, located in the lamellar ichthyosis region on 2q34.	Pubmed	0.00124	1	0.002621	0.02631	1	1	ABCA12
1171	Pubmed	22247254	Dynamic immune cell accumulation during flow-induced atherogenesis in mouse carotid artery: an expanded flow cytometry method.	Pubmed	0.00124	1	0.002621	0.02631	1	1	APOE
1172	Pubmed	19384966	Age-related macular degeneration and functional promoter and coding variants of the apolipoprotein E gene.	Pubmed	0.00124	1	0.002621	0.02631	1	1	APOE
1173	Pubmed	21869487	Is APOE ?3 a favourable factor for the longevity: an association study in Chinese population.	Pubmed	0.00124	1	0.002621	0.02631	1	1	APOE
1174	Pubmed	20971509	Erythroid response and decrease of WT1 expression after proteasome inhibition by bortezomib in myelodysplastic syndromes.	Pubmed	0.00124	1	0.002621	0.02631	1	1	WT1
1175	Pubmed	23613408	Expression of transcription factor Twist1 in bladder urothelial carcinoma and its clinical significance.	Pubmed	0.00124	1	0.002621	0.02631	1	1	TWIST1
1176	Pubmed	22974479	Expression of Twist enhances risk of poor oncologic outcome in patients with stage Ib to II cervical carcinoma with lymphovascular space involvement.	Pubmed	0.00124	1	0.002621	0.02631	1	1	TWIST1
1177	Pubmed	17322176	Monocyte/macrophage suppression in CD11b diphtheria toxin receptor transgenic mice differentially affects atherogenesis and established plaques.	Pubmed	0.00124	1	0.002621	0.02631	1	1	APOE
1178	Pubmed	24623787	TrkA in vivo function is negatively regulated by ubiquitination.	Pubmed	0.00124	1	0.002621	0.02631	1	1	NTRK1
1179	Pubmed	27093475	Cigarette Smoke Induces Human Airway Epithelial Senescence via Growth Differentiation Factor 15 Production.	Pubmed	0.00124	1	0.002621	0.02631	1	1	GDF15
1180	Pubmed	20952520	miR-200a Prevents renal fibrogenesis through repression of TGF-?2 expression.	Pubmed	0.00124	1	0.002621	0.02631	1	1	APOE
1181	Pubmed	18997294	Apolipoprotein E highly correlates with AbetaPP- and tau-related markers in human cerebrospinal fluid.	Pubmed	0.00124	1	0.002621	0.02631	1	1	APOE
1182	Pubmed	15642920	APOE epsilon4 is not a susceptibility gene in idiopathic or diabetic sensory neuropathy.	Pubmed	0.00124	1	0.002621	0.02631	1	1	APOE
1183	Pubmed	19823059	Gene expression profiling of endometrial adenocarcinomas reveals increased apolipoprotein E expression in poorly differentiated tumors.	Pubmed	0.00124	1	0.002621	0.02631	1	1	APOE
1184	Pubmed	16275928	Molecular basis for keratoconus: lack of TrkA expression and its transcriptional repression by Sp3.	Pubmed	0.00124	1	0.002621	0.02631	1	1	NTRK1
1185	Pubmed	8382938	The expression of the Wilms' tumour gene, WT1, in the developing mammalian embryo.	Pubmed	0.00124	1	0.002621	0.02631	1	1	WT1
1186	Pubmed	2764886	Structure of cDNA clones coding for the entire prepro alpha 1 (III) chain of human type III procollagen. Differences in protein structure from type I procollagen and conservation of codon preferences.	Pubmed	0.00124	1	0.002621	0.02631	1	1	COL3A1
1187	Pubmed	25377480	Disturbed flow induces systemic changes in metabolites in mouse plasma: a metabolomics study using ApoE?/? mice with partial carotid ligation.	Pubmed	0.00124	1	0.002621	0.02631	1	1	APOE
1188	Pubmed	27115420	Gdf-15 deficiency does not alter vulnerability of nigrostriatal dopaminergic system in MPTP-intoxicated mice.	Pubmed	0.00124	1	0.002621	0.02631	1	1	GDF15
1189	Pubmed	22046279	Carbon monoxide induced PPAR? SUMOylation and UCP2 block inflammatory gene expression in macrophages.	Pubmed	0.00124	1	0.002621	0.02631	1	1	UCP2
1190	Pubmed	16131735	Neurological soft signs are associated with APOE genotype, age and cognitive performance.	Pubmed	0.00124	1	0.002621	0.02631	1	1	APOE
1191	Pubmed	26395552	Differential effects of the APOE e4 allele on different domains of cognitive ability across the life-course.	Pubmed	0.00124	1	0.002621	0.02631	1	1	APOE
1192	Pubmed	24145151	Chemotherapy stimulates syndecan-1 shedding: a potentially negative effect of treatment that may promote tumor relapse.	Pubmed	0.00124	1	0.002621	0.02631	1	1	SDC1
1193	Pubmed	7666000	In vivo cholesterol kinetics in apolipoprotein E-deficient and control mice.	Pubmed	0.00124	1	0.002621	0.02631	1	1	APOE
1194	Pubmed	19057621	Astroglia in dementia and Alzheimer's disease.	Pubmed	0.00124	1	0.002621	0.02631	1	1	APOE
1195	Pubmed	12086099	Apolipoprotein E genotype, lipid levels and coronary heart disease in a Polish population group.	Pubmed	0.00124	1	0.002621	0.02631	1	1	APOE
1196	Pubmed	21254242	Effect of apolipoprotein E genotypes on incidence and development of coronary stenosis in Iranian patients with coronary artery disease.	Pubmed	0.00124	1	0.002621	0.02631	1	1	APOE
1197	Pubmed	17911980	Neuroimaging and APOE genotype: a systematic qualitative review.	Pubmed	0.00124	1	0.002621	0.02631	1	1	APOE
1198	Pubmed	19218599	Apolipoprotein E polymorphism and expression in type 2 diabetic patients with nephropathy: clinicopathological correlation.	Pubmed	0.00124	1	0.002621	0.02631	1	1	APOE
1199	Pubmed	18439610	Atherosclerosis prevention by a fish oil-rich diet in apoE(-/-) mice is associated with a reduction of endothelial adhesion molecules.	Pubmed	0.00124	1	0.002621	0.02631	1	1	APOE
1200	Pubmed	14688198	Short telomeres protect from diet-induced atherosclerosis in apolipoprotein E-null mice.	Pubmed	0.00124	1	0.002621	0.02631	1	1	APOE
1201	Pubmed	24495404	Beta-amyloid associated differential effects of APOE ?4 on brain metabolism in cognitively normal elderly.	Pubmed	0.00124	1	0.002621	0.02631	1	1	APOE
1202	Pubmed	17434289	Comprehensive analysis of APOE and selected proximate markers for late-onset Alzheimer's disease: patterns of linkage disequilibrium and disease/marker association.	Pubmed	0.00124	1	0.002621	0.02631	1	1	APOE
1203	Pubmed	24349461	Influence of APOE genotype on whole-brain functional networks in cognitively normal elderly.	Pubmed	0.00124	1	0.002621	0.02631	1	1	APOE
1204	Pubmed	24326531	Association between Alzheimer disease and the -491T allele of regulatory region polymorphism of Apolipoprotein E in a Tunisian population.	Pubmed	0.00124	1	0.002621	0.02631	1	1	APOE
1205	Pubmed	24788042	Processing of heparanase is mediated by syndecan-1 cytoplasmic domain and involves syntenin and ?-actinin.	Pubmed	0.00124	1	0.002621	0.02631	1	1	SDC1
1206	Pubmed	9753121	Corneal innervation and sensitivity to noxious stimuli in trkA knockout mice.	Pubmed	0.00124	1	0.002621	0.02631	1	1	NTRK1
1207	Pubmed	22895555	Analysis of mutational status, SNP rs16754, and expression levels of Wilms tumor 1 (WT1) gene in acute promyelocytic leukemia.	Pubmed	0.00124	1	0.002621	0.02631	1	1	WT1
1208	Pubmed	26877211	Apolipoprotein E genotype is not associated with cognitive impairment in older adults with bipolar disorder.	Pubmed	0.00124	1	0.002621	0.02631	1	1	APOE
1209	Pubmed	28612048	Obesity Accelerates Alzheimer-Related Pathology in	Pubmed	0.00124	1	0.002621	0.02631	1	1	APOE
1210	Pubmed	12963763	Genetic variation of the APOE promoter and outcome after head injury.	Pubmed	0.00124	1	0.002621	0.02631	1	1	APOE
1211	Pubmed	17101197	Isoform-specific effects of ApoE on HSV immediate early gene expression and establishment of latency.	Pubmed	0.00124	1	0.002621	0.02631	1	1	APOE
1212	Pubmed	11553297	Neuroinflammation-induced acceleration of amyloid deposition in the APPV717F transgenic mouse.	Pubmed	0.00124	1	0.002621	0.02631	1	1	APOE
1213	Pubmed	27412137	Gray matter maturation and cognition in children with different APOE ? genotypes.	Pubmed	0.00124	1	0.002621	0.02631	1	1	APOE
1214	Pubmed	24505323	Loss of Igfbp7 causes precocious involution in lactating mouse mammary gland.	Pubmed	0.00124	1	0.002621	0.02631	1	1	IGFBP7
1215	Pubmed	15585780	Apolipoprotein E polymorphism modifies the alcohol-HDL association observed in the National Heart, Lung, and Blood Institute Family Heart Study.	Pubmed	0.00124	1	0.002621	0.02631	1	1	APOE
1216	Pubmed	11882743	Mitochondrial genetic variants and Alzheimer disease: a case-control study of the T4336C and G5460A variants.	Pubmed	0.00124	1	0.002621	0.02631	1	1	APOE
1217	Pubmed	16626758	Neuropsychological assessment, quantitative MRI and ApoE gene polymorphisms in a series of MS patients treated with IFN beta-1b.	Pubmed	0.00124	1	0.002621	0.02631	1	1	APOE
1218	Pubmed	17069783	Determination of malondialdehyde, reduced glutathione levels and APOE4 allele frequency in late-onset Alzheimer's disease in Denizli, Turkey.	Pubmed	0.00124	1	0.002621	0.02631	1	1	APOE
1219	Pubmed	23111196	Reduction in WT1 gene expression during early treatment predicts the outcome in patients with acute myeloid leukemia.	Pubmed	0.00124	1	0.002621	0.02631	1	1	WT1
1220	Pubmed	19910874	The association between delirium and the apolipoprotein E epsilon 4 allele: new study results and a meta-analysis.	Pubmed	0.00124	1	0.002621	0.02631	1	1	APOE
1221	Pubmed	28157104	A Multi-Cohort Study of ApoE ?4 and Amyloid-? Effects on the Hippocampus in Alzheimer's Disease.	Pubmed	0.00124	1	0.002621	0.02631	1	1	APOE
1222	Pubmed	25005570	Cytoplasmic expression of Wilms tumor transcription factor-1 (WT1): a useful immunomarker for young-type fibromatoses and infantile fibrosarcoma.	Pubmed	0.00124	1	0.002621	0.02631	1	1	WT1
1223	Pubmed	14596929	The Wilms' tumour suppressor protein, WT1, undergoes CRM1-independent nucleocytoplasmic shuttling.	Pubmed	0.00124	1	0.002621	0.02631	1	1	WT1
1224	Pubmed	16988505	Association analysis of peroxisome proliferator-activated receptor gamma polymorphisms and late onset Alzheimer's disease in the Finnish population.	Pubmed	0.00124	1	0.002621	0.02631	1	1	APOE
1225	Pubmed	15894924	Differential expression of WT1 gene product in non-Hodgkin lymphomas.	Pubmed	0.00124	1	0.002621	0.02631	1	1	WT1
1226	Pubmed	28270211	Syndecan-1 is a novel molecular marker for triple negative inflammatory breast cancer and modulates the cancer stem cell phenotype via the IL-6/STAT3, Notch and EGFR signaling pathways.	Pubmed	0.00124	1	0.002621	0.02631	1	1	SDC1
1227	Pubmed	1501448	Expression of syndecan in transformed mouse keratinocytes.	Pubmed	0.00124	1	0.002621	0.02631	1	1	SDC1
1228	Pubmed	8576151	Biochemical characterization of human collagenase-3.	Pubmed	0.00124	1	0.002621	0.02631	1	1	MMP13
1229	Pubmed	12850459	Mouse model of heterotopic aortic arch transplantation.	Pubmed	0.00124	1	0.002621	0.02631	1	1	APOE
1230	Pubmed	26447617	Modified platelet deposition on matrix metalloproteinase 13 digested collagen I.	Pubmed	0.00124	1	0.002621	0.02631	1	1	MMP13
1231	Pubmed	10404048	Detection of B cells and proinflammatory cytokines in atherosclerotic plaques of hypercholesterolaemic apolipoprotein E knockout mice.	Pubmed	0.00124	1	0.002621	0.02631	1	1	APOE
1232	Pubmed	9529364	Identification of constitutional WT1 mutations, in patients with isolated diffuse mesangial sclerosis, and analysis of genotype/phenotype correlations by use of a computerized mutation database.	Pubmed	0.00124	1	0.002621	0.02631	1	1	WT1
1233	Pubmed	24216602	Serum growth differentiation factor 15 levels in newly diagnosed multiple myeloma patients.	Pubmed	0.00124	1	0.002621	0.02631	1	1	GDF15
1234	Pubmed	24173232	Apolipoprotein E codetermines tissue tropism of hepatitis C virus and is crucial for viral cell-to-cell transmission by contributing to a postenvelopment step of assembly.	Pubmed	0.00124	1	0.002621	0.02631	1	1	APOE
1235	Pubmed	19000145	Genetic association between functional haplotype of collagen type III alpha 1 and chronic hepatitis B and cirrhosis in Koreans.	Pubmed	0.00124	1	0.002621	0.02631	1	1	COL3A1
1236	Pubmed	23482636	Sushi domain-containing protein 4 (SUSD4) inhibits complement by disrupting the formation of the classical C3 convertase.	Pubmed	0.00124	1	0.002621	0.02631	1	1	SUSD4
1237	Pubmed	21531341	Lipoprotein-derived lysophosphatidic acid promotes atherosclerosis by releasing CXCL1 from the endothelium.	Pubmed	0.00124	1	0.002621	0.02631	1	1	APOE
1238	Pubmed	22078246	Relationship between hemodynamics and atherosclerosis in aortic arches of apolipoprotein E-null mice on 129S6/SvEvTac and C57BL/6J genetic backgrounds.	Pubmed	0.00124	1	0.002621	0.02631	1	1	APOE
1239	Pubmed	14512206	Apolipoprotein E genotype and subcortical vascular lesions in older depressed patients and control subjects.	Pubmed	0.00124	1	0.002621	0.02631	1	1	APOE
1240	Pubmed	17310043	The effect of APOE genotype on clinical phenotype in Alzheimer disease.	Pubmed	0.00124	1	0.002621	0.02631	1	1	APOE
1241	Pubmed	24782577	Apolipoprotein E gene polymorphism and serum lipid profile in Saudi patients with psoriasis.	Pubmed	0.00124	1	0.002621	0.02631	1	1	APOE
1242	Pubmed	24132908	Gene-environment interaction of ApoE genotype and combat exposure on PTSD.	Pubmed	0.00124	1	0.002621	0.02631	1	1	APOE
1243	Pubmed	16909243	WT1 mutations in nephrotic syndrome revisited. High prevalence in young girls, associations and renal phenotypes.	Pubmed	0.00124	1	0.002621	0.02631	1	1	WT1
1244	Pubmed	12880417	Increased skin collagen extractability and proportions of collagen type III are not normalized after 6 months healing of human excisional wounds.	Pubmed	0.00124	1	0.002621	0.02631	1	1	COL3A1
1245	Pubmed	26741506	Epithelial but not stromal expression of collagen alpha-1(III) is a diagnostic and prognostic indicator of colorectal carcinoma.	Pubmed	0.00124	1	0.002621	0.02631	1	1	COL3A1
1246	Pubmed	23502960	Focal segmental glomerulosclerosis is induced by microRNA-193a and its downregulation of WT1.	Pubmed	0.00124	1	0.002621	0.02631	1	1	WT1
1247	Pubmed	23339104	Adventitial fibroblasts from apoE(-/-) mice exhibit the characteristics of transdifferentiation into myofibroblasts.	Pubmed	0.00124	1	0.002621	0.02631	1	1	APOE
1248	Pubmed	26740500	Apolipoprotein E ?2/?3/?4 variant in association with obstructive sleep apnoea and lipid profile: A meta-analysis.	Pubmed	0.00124	1	0.002621	0.02631	1	1	APOE
1249	Pubmed	24480303	Inadequate reinforcement of transmedial disruptions at branch points subtends aortic aneurysm formation in apolipoprotein-E-deficient mice.	Pubmed	0.00124	1	0.002621	0.02631	1	1	APOE
1250	Pubmed	17447019	Localization of phosphorylated TrkA in carrier vesicles involved in its nuclear translocation in U251 cell line.	Pubmed	0.00124	1	0.002621	0.02631	1	1	NTRK1
1251	Pubmed	24140891	Possible involvement of microRNAs in vascular damage in experimental chronic kidney disease.	Pubmed	0.00124	1	0.002621	0.02631	1	1	APOE
1252	Pubmed	19943806	Plasma homocysteine, apolipoprotein E status and vascular disease in elderly patients with mental illness.	Pubmed	0.00124	1	0.002621	0.02631	1	1	APOE
1253	Pubmed	16211222	Cellular retinoic acid-binding protein 2 is down-regulated in prostate cancer.	Pubmed	0.00124	1	0.002621	0.02631	1	1	CRABP2
1254	Pubmed	16087779	Evaluation of vascular function in apolipoprotein E knockout mice with angiotensin-dependent renovascular hypertension.	Pubmed	0.00124	1	0.002621	0.02631	1	1	APOE
1255	Pubmed	18809715	Transient high glucose causes persistent epigenetic changes and altered gene expression during subsequent normoglycemia.	Pubmed	0.00124	1	0.002621	0.02631	1	1	UCP2
1256	Pubmed	18055294	Association of apolipoprotein E polymorphism with ischemic stroke subtypes in Taiwan.	Pubmed	0.00124	1	0.002621	0.02631	1	1	APOE
1257	Pubmed	21437897	DNA methylation-mediated silencing of nonsteroidal anti-inflammatory drug-activated gene (NAG-1/GDF15) in glioma cell lines.	Pubmed	0.00124	1	0.002621	0.02631	1	1	GDF15
1258	Pubmed	22469977	Mammary tumor growth and pulmonary metastasis are enhanced in a hyperlipidemic mouse model.	Pubmed	0.00124	1	0.002621	0.02631	1	1	APOE
1259	Pubmed	21701228	Association between apolipoprotein E ?4 and longitudinal cognitive decline: nested case-control study among chinese community-dwelling elders.	Pubmed	0.00124	1	0.002621	0.02631	1	1	APOE
1260	Pubmed	18636167	Circadian rhythm disorder of thrombosis and thrombolysis-related gene expression in apolipoprotein E knock-out mice.	Pubmed	0.00124	1	0.002621	0.02631	1	1	APOE
1261	Pubmed	25663235	Lutein prevents high fat diet-induced atherosclerosis in ApoE-deficient mice by inhibiting NADPH oxidase and increasing PPAR expression.	Pubmed	0.00124	1	0.002621	0.02631	1	1	APOE
1262	Pubmed	23110324	Clinical evaluation of WT1 mRNA expression levels in peripheral blood and bone marrow in patients with myelodysplastic syndromes.	Pubmed	0.00124	1	0.002621	0.02631	1	1	WT1
1263	Pubmed	11166947	No association between apolipoprotein E polymorphisms and general cognitive ability in children.	Pubmed	0.00124	1	0.002621	0.02631	1	1	APOE
1264	Pubmed	11023987	HDL-associated PAF-AH reduces endothelial adhesiveness in apoE-/- mice.	Pubmed	0.00124	1	0.002621	0.02631	1	1	APOE
1265	Pubmed	15372250	PTPRC (CD45) C77G mutation does not contribute to multiple sclerosis susceptibility in Sardinian patients.	Pubmed	0.00124	1	0.002621	0.02631	1	1	PTPRCAP
1266	Pubmed	22134060	Analysis of syndecan-1 gene promoter during mouse tooth development.	Pubmed	0.00124	1	0.002621	0.02631	1	1	SDC1
1267	Pubmed	15375590	Apolipoprotein E as vascular risk factor in neurodegenerative dementia.	Pubmed	0.00124	1	0.002621	0.02631	1	1	APOE
1268	Pubmed	20861397	A case-control study on the effect of apoliprotein E genotype on head and neck cancer risk.	Pubmed	0.00124	1	0.002621	0.02631	1	1	APOE
1269	Pubmed	22064648	MIC-1 (a multifunctional modulator of dendritic cell phenotype and function) is produced by decidual stromal cells and trophoblasts.	Pubmed	0.00124	1	0.002621	0.02631	1	1	GDF15
1270	Pubmed	18657535	Syndecan-1 supports integrin alpha2beta1-mediated adhesion to collagen.	Pubmed	0.00124	1	0.002621	0.02631	1	1	SDC1
1271	Pubmed	27305940	CD138 Expression Is Observed in the Urothelial Epithelium and in Various Urothelial Carcinomas, and Cannot Be Evidence for Plasmacytoid Urothelial Carcinoma.	Pubmed	0.00124	1	0.002621	0.02631	1	1	SDC1
1272	Pubmed	14587032	Secreted apolipoprotein E reduces macrophage-mediated LDL oxidation in an isoform-dependent way.	Pubmed	0.00124	1	0.002621	0.02631	1	1	APOE
1273	Pubmed	20883677	Genetic association of rs11610206 SNP on chromosome 12q13 with late-onset Alzheimer's disease in a Han Chinese population.	Pubmed	0.00124	1	0.002621	0.02631	1	1	APOE
1274	Pubmed	28103268	Direct Observation of Enhanced Nitric Oxide in a Murine Model of Diabetic Nephropathy.	Pubmed	0.00124	1	0.002621	0.02631	1	1	APOE
1275	Pubmed	25870274	Hypercholesterolemia and ApoE deficiency result in severe infection with Lyme disease and relapsing-fever Borrelia.	Pubmed	0.00124	1	0.002621	0.02631	1	1	APOE
1276	Pubmed	14738889	Cytomegalovirus infection aggravates atherogenesis in apoE knockout mice by both local and systemic immune activation.	Pubmed	0.00124	1	0.002621	0.02631	1	1	APOE
1277	Pubmed	13679370	Mouse ephrinB3 augments T-cell signaling and responses to T-cell receptor ligation.	Pubmed	0.00124	1	0.002621	0.02631	1	1	EFNB3
1278	Pubmed	10718322	Behavioral deficits in APP(V717F) transgenic mice deficient for the apolipoprotein E gene.	Pubmed	0.00124	1	0.002621	0.02631	1	1	APOE
1279	Pubmed	18334912	Apolipoprotein E genotypes are associated with lipid-lowering responses to statin treatment in diabetes: a Go-DARTS study.	Pubmed	0.00124	1	0.002621	0.02631	1	1	APOE
1280	Pubmed	21447831	Specificity for the tumor-associated self-antigen WT1 drives the development of fully functional memory T cells in the absence of vaccination.	Pubmed	0.00124	1	0.002621	0.02631	1	1	WT1
1281	Pubmed	22297635	Hair cycle resting phase is regulated by cyclic epithelial FGF18 signaling.	Pubmed	0.00124	1	0.002621	0.02631	1	1	FGF18
1282	Pubmed	18511728	Gender and race/ethnicity differences in lead dose biomarkers.	Pubmed	0.00124	1	0.002621	0.02631	1	1	APOE
1283	Pubmed	12581338	Tau load is associated with apolipoprotein E genotype and the amount of amyloid beta protein, Abeta40, in sporadic and familial Alzheimer's disease.	Pubmed	0.00124	1	0.002621	0.02631	1	1	APOE
1284	Pubmed	17591952	Expression of the keratinocyte lipid transporter ABCA12 in developing and reconstituted human epidermis.	Pubmed	0.00124	1	0.002621	0.02631	1	1	ABCA12
1285	Pubmed	22568573	Uncoupling protein-2 45-base pair insertion/deletion polymorphism: is there an association with severe obesity and weight loss in morbidly obese subjects?	Pubmed	0.00124	1	0.002621	0.02631	1	1	UCP2
1286	Pubmed	12368657	Estrogen is neuroprotective via an apolipoprotein E-dependent mechanism in a mouse model of global ischemia.	Pubmed	0.00124	1	0.002621	0.02631	1	1	APOE
1287	Pubmed	26739921	Deletion of collapsin response mediator protein 4 results in abnormal layer thickness and elongation of mitral cell apical dendrites in the neonatal olfactory bulb.	Pubmed	0.00124	1	0.002621	0.02631	1	1	DPYSL3
1288	Pubmed	9174623	Sox-4 facilitates thymocyte differentiation.	Pubmed	0.00124	1	0.002621	0.02631	1	1	SOX4
1289	Pubmed	14625374	Rab27b is associated with fusiform vesicles and may be involved in targeting uroplakins to urothelial apical membranes.	Pubmed	0.00124	1	0.002621	0.02631	1	1	RAB27B
1290	Pubmed	19748619	Contribution of apolipoprotein E genotype and docosahexaenoic acid to the LDL-cholesterol response to fish oil.	Pubmed	0.00124	1	0.002621	0.02631	1	1	APOE
1291	Pubmed	28595105	Docosahexaenoic acid prevents cognitive deficits in human apolipoprotein E epsilon 4-targeted replacement mice.	Pubmed	0.00124	1	0.002621	0.02631	1	1	APOE
1292	Pubmed	23544132	Wilm's tumor-1 protein levels in urinary exosomes from diabetic patients with or without proteinuria.	Pubmed	0.00124	1	0.002621	0.02631	1	1	WT1
1293	Pubmed	23015640	Importance of endothelial NF-?B signalling in vascular remodelling and aortic aneurysm formation.	Pubmed	0.00124	1	0.002621	0.02631	1	1	APOE
1294	Pubmed	27448678	Lipid Profiles and APOE4 Allele Impact Midlife Cognitive Decline in HIV-Infected Men on Antiretroviral Therapy.	Pubmed	0.00124	1	0.002621	0.02631	1	1	APOE
1295	Pubmed	24966966	Diagnostic utility of WT-1 cytoplasmic stain in variety of vascular lesions.	Pubmed	0.00124	1	0.002621	0.02631	1	1	WT1
1296	Pubmed	15699383	Genetic association between the APOE*4 allele and Lewy bodies in Alzheimer disease.	Pubmed	0.00124	1	0.002621	0.02631	1	1	APOE
1297	Pubmed	28578156	ApoE influences regional white-matter axonal density loss in Alzheimer's disease.	Pubmed	0.00124	1	0.002621	0.02631	1	1	APOE
1298	Pubmed	16967512	Nephropathy and defective spermatogenesis in mice transgenic for a single isoform of the Wilms' tumour suppressor protein, WT1-KTS, together with one disrupted Wt1 allele.	Pubmed	0.00124	1	0.002621	0.02631	1	1	WT1
1299	Pubmed	16261623	APOE2 allele increased in tardive dyskinesia.	Pubmed	0.00124	1	0.002621	0.02631	1	1	APOE
1300	Pubmed	16894123	The effect of APOE genotype on clinical phenotype in Alzheimer disease.	Pubmed	0.00124	1	0.002621	0.02631	1	1	APOE
1301	Pubmed	11305869	Quantitation of apoE domains in Alzheimer disease brain suggests a role for apoE in Abeta aggregation.	Pubmed	0.00124	1	0.002621	0.02631	1	1	APOE
1302	Pubmed	7862627	Characterization of the genomic breakpoint and chimeric transcripts in the EWS-WT1 gene fusion of desmoplastic small round cell tumor.	Pubmed	0.00124	1	0.002621	0.02631	1	1	WT1
1303	Pubmed	23688578	Apolipoprotein E polymorphisms in frontotemporal lobar degeneration: a meta-analysis.	Pubmed	0.00124	1	0.002621	0.02631	1	1	APOE
1304	Pubmed	26880346	Apolipoprotein E allele frequencies in chronic and self-limited hepatitis C suggest a protective effect of APOE4 in the course of hepatitis C virus infection.	Pubmed	0.00124	1	0.002621	0.02631	1	1	APOE
1305	Pubmed	17852827	Improvement of myocardial blood flow by lipid-lowering therapy with pravastatin is modulated by apolipoprotein E genotype.	Pubmed	0.00124	1	0.002621	0.02631	1	1	APOE
1306	Pubmed	24681016	Growth differentiation factor-15 in Takotsubo cardiomyopathy: diagnostic and prognostic value.	Pubmed	0.00124	1	0.002621	0.02631	1	1	GDF15
1307	Pubmed	26361389	Twist1 Is a TNF-Inducible Inhibitor of Clock Mediated Activation of Period Genes.	Pubmed	0.00124	1	0.002621	0.02631	1	1	TWIST1
1308	Pubmed	20930170	Oral administration of an active form of vitamin D3 (calcitriol) decreases atherosclerosis in mice by inducing regulatory T cells and immature dendritic cells with tolerogenic functions.	Pubmed	0.00124	1	0.002621	0.02631	1	1	APOE
1309	Pubmed	12928512	Accelerated memory decline in Alzheimer's disease with apolipoprotein epsilon4 allele.	Pubmed	0.00124	1	0.002621	0.02631	1	1	APOE
1310	Pubmed	12624183	Large-scale delineation of secreted protein biomarkers overexpressed in cancer tissue and serum.	Pubmed	0.00124	1	0.002621	0.02631	1	1	GDF15
1311	Pubmed	15689518	Crystal structure of the pyridoxal-5'-phosphate-dependent serine dehydratase from human liver.	Pubmed	0.00124	1	0.002621	0.02631	1	1	SDS
1312	Pubmed	12200750	The effect of age, body mass index, and fasting triglyceride level on postprandial lipemia is dependent on apolipoprotein E polymorphism in subjects with non-insulin-dependent diabetes mellitus.	Pubmed	0.00124	1	0.002621	0.02631	1	1	APOE
1313	Pubmed	19368122	Apolipoprotein E gene polymorphism and obesity status in middle-aged men with coronary heart disease.	Pubmed	0.00124	1	0.002621	0.02631	1	1	APOE
1314	Pubmed	22148937	Low Wilms' tumor gene expression in tumor tissues predicts poor prognosis in patients with non-small-cell lung cancer.	Pubmed	0.00124	1	0.002621	0.02631	1	1	WT1
1315	Pubmed	26287823	Possible Association of APOE Genotype with Working Memory in Young Adults.	Pubmed	0.00124	1	0.002621	0.02631	1	1	APOE
1316	Pubmed	24846706	APOE ? 2 allele is an independent risk factor for vulnerable carotid plaque in ischemic stroke patients.	Pubmed	0.00124	1	0.002621	0.02631	1	1	APOE
1317	Pubmed	18236205	MRI changes and ApoE genotype, a prospective 1-year follow-up of traumatic brain injury: a pilot study.	Pubmed	0.00124	1	0.002621	0.02631	1	1	APOE
1318	Pubmed	15048897	Plasma amyloid beta, apolipoprotein E, lacunar infarcts, and white matter lesions.	Pubmed	0.00124	1	0.002621	0.02631	1	1	APOE
1319	Pubmed	27643489	Growth differentiation factor 15 contributes to cancer-associated fibroblasts-mediated chemo-protection of AML cells.	Pubmed	0.00124	1	0.002621	0.02631	1	1	GDF15
1320	Pubmed	12135350	Generation and characterization of two transgenic mouse lines expressing human ApoE2 in neurons and glial cells.	Pubmed	0.00124	1	0.002621	0.02631	1	1	APOE
1321	Pubmed	21798141	Harlequin ichthyosis in two siblings.	Pubmed	0.00124	1	0.002621	0.02631	1	1	ABCA12
1322	Pubmed	16091415	Sense and antisense transcripts of the apolipoprotein E gene in normal and ApoE knockout mice, their expression after spinal cord injury and corresponding human transcripts.	Pubmed	0.00124	1	0.002621	0.02631	1	1	APOE
1323	Pubmed	23738020	CNF1 increases brain energy level, counteracts neuroinflammatory markers and rescues cognitive deficits in a murine model of Alzheimer's disease.	Pubmed	0.00124	1	0.002621	0.02631	1	1	APOE
1324	Pubmed	17418875	Decreased levels of lipid peroxidation-induced DNA damage in the onset of atherogenesis in apolipoprotein E deficient mice.	Pubmed	0.00124	1	0.002621	0.02631	1	1	APOE
1325	Pubmed	26402071	The APOE Gene is Differentially Methylated in Alzheimer's Disease.	Pubmed	0.00124	1	0.002621	0.02631	1	1	APOE
1326	Pubmed	18079687	Apolipoprotein E gene and retinal microvascular signs in older people: the Cardiovascular Health Study.	Pubmed	0.00124	1	0.002621	0.02631	1	1	APOE
1327	Pubmed	24623176	Sex modifies the APOE-related risk of developing Alzheimer disease.	Pubmed	0.00124	1	0.002621	0.02631	1	1	APOE
1328	Pubmed	22936340	Plasmacytoid dendritic cells play a key role in promoting atherosclerosis in apolipoprotein E-deficient mice.	Pubmed	0.00124	1	0.002621	0.02631	1	1	APOE
1329	Pubmed	17420762	Apolipoprotein E polymorphism, homocysteine serum levels and hippocampal volume in patients with alcoholism: an investigation of a gene-environment interaction.	Pubmed	0.00124	1	0.002621	0.02631	1	1	APOE
1330	Pubmed	24239320	Prevalence of the apolipoprotein E Arg145Cys dyslipidemia at-risk polymorphism in African-derived populations.	Pubmed	0.00124	1	0.002621	0.02631	1	1	APOE
1331	Pubmed	11884656	Learning and recall in subjects at genetic risk for Alzheimer's disease.	Pubmed	0.00124	1	0.002621	0.02631	1	1	APOE
1332	Pubmed	20032292	Uncoupling protein-2 negatively regulates polymorphonuclear leukocytes chemotaxis via modulating [Ca2+] influx.	Pubmed	0.00124	1	0.002621	0.02631	1	1	UCP2
1333	Pubmed	26716414	NTRK1 fusions for the therapeutic intervention of Korean patients with colon cancer.	Pubmed	0.00124	1	0.002621	0.02631	1	1	NTRK1
1334	Pubmed	24821312	Apolipoprotein E in Alzheimer's disease: an update.	Pubmed	0.00124	1	0.002621	0.02631	1	1	APOE
1335	Pubmed	16133550	Apolipoprotein E (APOE) and warfarin dosing in an Italian population.	Pubmed	0.00124	1	0.002621	0.02631	1	1	APOE
1336	Pubmed	16424879	Collagen dysregulation in the dermis of the Sagg/+ mouse: a loose skin model.	Pubmed	0.00124	1	0.002621	0.02631	1	1	COL5A2
1337	Pubmed	1356443	Apolipoprotein E1 Lys-146----Glu with type III hyperlipoproteinemia.	Pubmed	0.00124	1	0.002621	0.02631	1	1	APOE
1338	Pubmed	20534961	[The association between Apolipoprotein E genotype and lipid profiles in healthy woman workers].	Pubmed	0.00124	1	0.002621	0.02631	1	1	APOE
1339	Pubmed	17666042	Intraneuronal amyloid-beta plays a role in mediating the synergistic pathological effects of apoE4 and environmental stimulation.	Pubmed	0.00124	1	0.002621	0.02631	1	1	APOE
1340	Pubmed	12150951	Evidence for a role of the nerve growth factor receptor TrkA in tyrosine phosphorylation and processing of beta-APP.	Pubmed	0.00124	1	0.002621	0.02631	1	1	NTRK1
1341	Pubmed	26507719	Expression of CD147 and matrix metalloproteinase-11 in colorectal cancer and their relationship to clinicopathological features.	Pubmed	0.00124	1	0.002621	0.02631	1	1	MMP11
1342	Pubmed	23102783	Modulation of atherogenic lipidome by cigarette smoke in apolipoprotein E-deficient mice.	Pubmed	0.00124	1	0.002621	0.02631	1	1	APOE
1343	Pubmed	28982198	Monitoring inflammation injuries in the progression of atherosclerosis with contrast enhanced ultrasound molecular imaging.	Pubmed	0.00124	1	0.002621	0.02631	1	1	APOE
1344	Pubmed	20595654	Estrogen inhibits vascular calcification via vascular RANKL system: common mechanism of osteoporosis and vascular calcification.	Pubmed	0.00124	1	0.002621	0.02631	1	1	APOE
1345	Pubmed	23070125	Analysis of SNP rs16754 of WT1 gene in a series of de novo acute myeloid leukemia patients.	Pubmed	0.00124	1	0.002621	0.02631	1	1	WT1
1346	Pubmed	21138586	Administration of a tropomyosin receptor kinase inhibitor attenuates sarcoma-induced nerve sprouting, neuroma formation and bone cancer pain.	Pubmed	0.00124	1	0.002621	0.02631	1	1	NTRK1
1347	Pubmed	11595161	WT1 proteins: functions in growth and differentiation.	Pubmed	0.00124	1	0.002621	0.02631	1	1	WT1
1348	Pubmed	23349715	The liver X receptor agonist GW3965 improves recovery from mild repetitive traumatic brain injury in mice partly through apolipoprotein E.	Pubmed	0.00124	1	0.002621	0.02631	1	1	APOE
1349	Pubmed	20683000	Overexpression of MMP-13 gene in colorectal cancer with liver metastasis.	Pubmed	0.00124	1	0.002621	0.02631	1	1	MMP13
1350	Pubmed	2834369	Ehlers-Danlos syndrome type IV: a multi-exon deletion in one of the two COL3A1 alleles affecting structure, stability, and processing of type III procollagen.	Pubmed	0.00124	1	0.002621	0.02631	1	1	COL3A1
1351	Pubmed	26402101	Association of White Matter Integrity and Cognitive Functions in Chinese Non-Demented Elderly with the APOE ?4 Allele.	Pubmed	0.00124	1	0.002621	0.02631	1	1	APOE
1352	Pubmed	8119964	The Wilms' tumor suppressor gene WT1 is negatively autoregulated.	Pubmed	0.00124	1	0.002621	0.02631	1	1	WT1
1353	Pubmed	18006489	Mitochondrial uncoupling protein 2 mediates temperature heterogeneity in atherosclerotic plaques.	Pubmed	0.00124	1	0.002621	0.02631	1	1	UCP2
1354	Pubmed	24558469	Meta-analysis of peripheral blood apolipoprotein E levels in Alzheimer's disease.	Pubmed	0.00124	1	0.002621	0.02631	1	1	APOE
1355	Pubmed	18367629	Apolipoprotein E gene polymorphism and serum lipid levels in the Guangxi Hei Yi Zhuang and Han populations.	Pubmed	0.00124	1	0.002621	0.02631	1	1	APOE
1356	Pubmed	19651811	Reductive metabolism of AGE precursors: a metabolic route for preventing AGE accumulation in cardiovascular tissue.	Pubmed	0.00124	1	0.002621	0.02631	1	1	APOE
1357	Pubmed	21435264	Interactions between genetic admixture, ethnic identity, APOE genotype and dementia prevalence in an admixed Cuban sample; a cross-sectional population survey and nested case-control study.	Pubmed	0.00124	1	0.002621	0.02631	1	1	APOE
1358	Pubmed	27267714	Endometrial Cancer-Associated FGF18 Expression Is Reduced by Bazedoxifene in Human Endometrial Stromal Cells In Vitro and in Murine Endometrium.	Pubmed	0.00124	1	0.002621	0.02631	1	1	FGF18
1359	Pubmed	27321987	Apolipoprotein E ?4 does not affect cognitive performance in patients with Parkinson's disease.	Pubmed	0.00124	1	0.002621	0.02631	1	1	APOE
1360	Pubmed	26832848	Favorable clinical outcome and unique characteristics in association with Twist1 overexpression in de novo acute myeloid leukemia.	Pubmed	0.00124	1	0.002621	0.02631	1	1	TWIST1
1361	Pubmed	24755673	Apolipoprotein E gene polymorphism and risk for coronary heart disease in the Chinese population: a meta-analysis of 61 studies including 6634 cases and 6393 controls.	Pubmed	0.00124	1	0.002621	0.02631	1	1	APOE
1362	Pubmed	12523351	Natural TWIST protein variants in a panel of eleven non-human primates: possible implications of TWIST gene-tree for primate species tree.	Pubmed	0.00124	1	0.002621	0.02631	1	1	TWIST1
1363	Pubmed	20591152	Epigenetic repression of ROR2 has a Wnt-mediated, pro-tumourigenic role in colon cancer.	Pubmed	0.00124	1	0.002621	0.02631	1	1	ROR2
1364	Pubmed	28407304	A Tumor Suppressor Gene Product, Platelet-Derived Growth Factor Receptor-Like Protein Controls Chondrocyte Proliferation and Differentiation.	Pubmed	0.00124	1	0.002621	0.02631	1	1	PDGFRL
1365	Pubmed	22492673	Increased plasma S-adenosyl-homocysteine levels induce the proliferation and migration of VSMCs through an oxidative stress-ERK1/2 pathway in apoE(-/-) mice.	Pubmed	0.00124	1	0.002621	0.02631	1	1	APOE
1366	Pubmed	21461979	TWIST1 promoter methylation in primary colorectal carcinoma.	Pubmed	0.00124	1	0.002621	0.02631	1	1	TWIST1
1367	Pubmed	25429425	Twist-1 up-regulation in carcinoma correlates to poor survival.	Pubmed	0.00124	1	0.002621	0.02631	1	1	TWIST1
1368	Pubmed	24632618	IGFBP7, a novel tumor stroma marker, with growth-promoting effects in colon cancer through a paracrine tumor-stroma interaction.	Pubmed	0.00124	1	0.002621	0.02631	1	1	IGFBP7
1369	Pubmed	25683121	Mutations in SEC24D, encoding a component of the COPII machinery, cause a syndromic form of osteogenesis imperfecta.	Pubmed	0.00124	1	0.002621	0.02631	1	1	SEC24D
1370	Pubmed	11754069	Another TWIST on Baller-Gerold syndrome.	Pubmed	0.00124	1	0.002621	0.02631	1	1	TWIST1
1371	Pubmed	22712640	Association between apolipoprotein E gene polymorphism and Alzheimer's disease in Uighur and Han populations.	Pubmed	0.00124	1	0.002621	0.02631	1	1	APOE
1372	Pubmed	25905575	Apolipoprotein E Regulates Injury-Induced Activation of Hippocampal Neural Stem and Progenitor Cells.	Pubmed	0.00124	1	0.002621	0.02631	1	1	APOE
1373	Pubmed	12023414	Lipoprotein(a), apolipoprotein E genotype, and risk of Alzheimer's disease.	Pubmed	0.00124	1	0.002621	0.02631	1	1	APOE
1374	Pubmed	19286965	Atherosclerotic plaque disruption induced by stress and lipopolysaccharide in apolipoprotein E knockout mice.	Pubmed	0.00124	1	0.002621	0.02631	1	1	APOE
1375	Pubmed	22870219	Quantification of uncoupling protein 2 reveals its main expression in immune cells and selective up-regulation during T-cell proliferation.	Pubmed	0.00124	1	0.002621	0.02631	1	1	UCP2
1376	Pubmed	18215741	Suppression of atherogenesis by overexpression of glutathione peroxidase-4 in apolipoprotein E-deficient mice.	Pubmed	0.00124	1	0.002621	0.02631	1	1	APOE
1377	Pubmed	11494308	Is epsilon4 allele of apolipoprotein E associated with more severe end-organ damage in essential hypertension?	Pubmed	0.00124	1	0.002621	0.02631	1	1	APOE
1378	Pubmed	20943789	Twist1 in human white adipose tissue and obesity.	Pubmed	0.00124	1	0.002621	0.02631	1	1	TWIST1
1379	Pubmed	12218784	Genetic and environmental risk factors for sagittal craniosynostosis.	Pubmed	0.00124	1	0.002621	0.02631	1	1	TWIST1
1380	Pubmed	19295164	Macrophage-mediated degradation of beta-amyloid via an apolipoprotein E isoform-dependent mechanism.	Pubmed	0.00124	1	0.002621	0.02631	1	1	APOE
1381	Pubmed	24446209	Influence of APOE genotype and the presence of Alzheimer's pathology on synaptic membrane lipids of human brains.	Pubmed	0.00124	1	0.002621	0.02631	1	1	APOE
1382	Pubmed	20663622	A susceptible haplotype within APOE gene influences BMD and intensifies the osteoporosis risk in postmenopausal women of Northwest India.	Pubmed	0.00124	1	0.002621	0.02631	1	1	APOE
1383	Pubmed	17272620	Association of apolipoprotein E genotype and cerebral palsy in children.	Pubmed	0.00124	1	0.002621	0.02631	1	1	APOE
1384	Pubmed	26739741	Association between APOE polymorphism and metabolic syndrome in Uyghur ethnic men.	Pubmed	0.00124	1	0.002621	0.02631	1	1	APOE
1385	Pubmed	20936359	Activated Syndecan-1 shedding contributes to mice colitis induced by dextran sulfate sodium.	Pubmed	0.00124	1	0.002621	0.02631	1	1	SDC1
1386	Pubmed	22562716	The influence of apolipoprotein E Epsilon4 polymorphism on qEEG profiles in healthy young females: a resting EEG study.	Pubmed	0.00124	1	0.002621	0.02631	1	1	APOE
1387	Pubmed	18401173	Effect of ApoE genotype on response to donepezil in patients with Alzheimer's disease.	Pubmed	0.00124	1	0.002621	0.02631	1	1	APOE
1388	Pubmed	19787229	MMP13 is potentially a new tumor marker for breast cancer diagnosis.	Pubmed	0.00124	1	0.002621	0.02631	1	1	MMP13
1389	Pubmed	17848120	Apolipoprotein E polymorphism--a risk factor for metabolic syndrome.	Pubmed	0.00124	1	0.002621	0.02631	1	1	APOE
1390	Pubmed	11834531	Expression of type III hyperlipoproteinemia in apolipoprotein E2 (Arg158 --> Cys) homozygotes is associated with hyperinsulinemia.	Pubmed	0.00124	1	0.002621	0.02631	1	1	APOE
1391	Pubmed	21189373	WT1 mutation and 11P15 loss of heterozygosity predict relapse in very low-risk wilms tumors treated with surgery alone: a children's oncology group study.	Pubmed	0.00124	1	0.002621	0.02631	1	1	WT1
1392	Pubmed	22549621	Effect of mild cognitive impairment and APOE genotype on resting cerebral blood flow and its association with cognition.	Pubmed	0.00124	1	0.002621	0.02631	1	1	APOE
1393	Pubmed	19557866	Apolipoprotein E-dependent accumulation of Alzheimer disease-related lesions begins in middle age.	Pubmed	0.00124	1	0.002621	0.02631	1	1	APOE
1394	Pubmed	14583365	Effect of apolipoprotein E alleles and angiotensin-converting enzyme insertion/deletion polymorphisms on lipid and lipoprotein markers in middle-aged men and in patients with stable angina pectoris or healed myocardial infarction.	Pubmed	0.00124	1	0.002621	0.02631	1	1	APOE
1395	Pubmed	24646656	Cognitive, neuropsychiatric, and motor features associated with apolipoprotein E ?4 allele in a sample of Bulgarian patients with late-onset Parkinson's disease.	Pubmed	0.00124	1	0.002621	0.02631	1	1	APOE
1396	Pubmed	17606532	The role of apolipoprotein E in cognitive decline and delirium after bypass heart operations.	Pubmed	0.00124	1	0.002621	0.02631	1	1	APOE
1397	Pubmed	12451108	Apolipoprotein E4 influences amyloid deposition but not cell loss after traumatic brain injury in a mouse model of Alzheimer's disease.	Pubmed	0.00124	1	0.002621	0.02631	1	1	APOE
1398	Pubmed	16945147	Syndecan-1 mediates internalization of apoE-VLDL through a low density lipoprotein receptor-related protein (LRP)-independent, non-clathrin-mediated pathway.	Pubmed	0.00124	1	0.002621	0.02631	1	1	SDC1
1399	Pubmed	10666072	Increased aortic stiffness assessed by pulse wave velocity in apolipoprotein E-deficient mice.	Pubmed	0.00124	1	0.002621	0.02631	1	1	APOE
1400	Pubmed	11772998	Acute regression of advanced and retardation of early aortic atheroma in immunocompetent apolipoprotein-E (apoE) deficient mice by administration of a second generation [E1(-), E3(-), polymerase(-)] adenovirus vector expressing human apoE.	Pubmed	0.00124	1	0.002621	0.02631	1	1	APOE
1401	Pubmed	27849638	Role of APOE ?4 Allele and Incident Stroke on Cognitive Decline and Mortality.	Pubmed	0.00124	1	0.002621	0.02631	1	1	APOE
1402	Pubmed	26581118	Apolipoprotein E ?4 is positively related to spatial performance but unrelated to hippocampal volume in healthy young adults.	Pubmed	0.00124	1	0.002621	0.02631	1	1	APOE
1403	Pubmed	27318144	Intracerebral adeno-associated virus gene delivery of apolipoprotein E2 markedly reduces brain amyloid pathology in Alzheimer's disease mouse models.	Pubmed	0.00124	1	0.002621	0.02631	1	1	APOE
1404	Pubmed	12214086	Correlation between Apolipoprotein-E polymorphism and Alzheimer's disease pathology.	Pubmed	0.00124	1	0.002621	0.02631	1	1	APOE
1405	Pubmed	21750727	Genetic variation on 9p22 is associated with abnormal ovarian ultrasound results in the Prostate, Lung, Colorectal, and Ovarian Cancer Screening Trial.	Pubmed	0.00124	1	0.002621	0.02631	1	1	BNC2
1406	Pubmed	18006945	Evaluation of the association with cervical cancer of polymorphisms in syndecan-1, a heparan sulfate proteoglycan involved with viral cell entry.	Pubmed	0.00124	1	0.002621	0.02631	1	1	SDC1
1407	Pubmed	22995745	Genetic association of adipokine and UCP2 polymorphism with recurrent miscarriage among non-obese women.	Pubmed	0.00124	1	0.002621	0.02631	1	1	UCP2
1408	Pubmed	18525196	Racial differences in the influence of the APOE epsilon 4 allele on cognitive decline in a sample of community-dwelling older adults.	Pubmed	0.00124	1	0.002621	0.02631	1	1	APOE
1409	Pubmed	17938286	Smooth muscle cells healing atherosclerotic plaque disruptions are of local, not blood, origin in apolipoprotein E knockout mice.	Pubmed	0.00124	1	0.002621	0.02631	1	1	APOE
1410	Pubmed	24916375	Human skin color is influenced by an intergenic DNA polymorphism regulating transcription of the nearby BNC2 pigmentation gene.	Pubmed	0.00124	1	0.002621	0.02631	1	1	BNC2
1411	Pubmed	21958003	The genetics of the human APOE polymorphism.	Pubmed	0.00124	1	0.002621	0.02631	1	1	APOE
1412	Pubmed	16013355	Lipid profile and apolipoprotein E polymorphism in essential hypertension.	Pubmed	0.00124	1	0.002621	0.02631	1	1	APOE
1413	Pubmed	20640544	Apolipoprotein E-related all-cause mortality in hospitalized elderly patients.	Pubmed	0.00124	1	0.002621	0.02631	1	1	APOE
1414	Pubmed	1384047	Rabbit very low density lipoprotein receptor: a low density lipoprotein receptor-like protein with distinct ligand specificity.	Pubmed	0.00124	1	0.002621	0.02631	1	1	APOE
1415	Pubmed	15551360	Upregulation of matrix metalloproteinases (MMPs) in breast cancer xenografts: a major induction of stromal MMP-13.	Pubmed	0.00124	1	0.002621	0.02631	1	1	MMP13
1416	Pubmed	18292186	Uncoupling protein-2 modulates the lipid metabolic response to fasting in mice.	Pubmed	0.00124	1	0.002621	0.02631	1	1	UCP2
1417	Pubmed	8747158	Phosphorylation of tau protein is not affected in mice lacking apolipoprotein E.	Pubmed	0.00124	1	0.002621	0.02631	1	1	APOE
1418	Pubmed	21822616	Scube2 expression extends beyond the central nervous system during mouse development.	Pubmed	0.00124	1	0.002621	0.02631	1	1	SCUBE2
1419	Pubmed	26077927	Growth/differentiation factor-15 and its role in peripheral nervous system lesion and regeneration.	Pubmed	0.00124	1	0.002621	0.02631	1	1	GDF15
1420	Pubmed	22785395	Identification of a late onset Alzheimer's disease candidate risk variant at 9q21.33 in Polish patients.	Pubmed	0.00124	1	0.002621	0.02631	1	1	APOE
1421	Pubmed	22085932	UCP2 regulates energy metabolism and differentiation potential of human pluripotent stem cells.	Pubmed	0.00124	1	0.002621	0.02631	1	1	UCP2
1422	Pubmed	10233776	A novel point mutation affecting the tyrosine kinase domain of the TRKA gene in a family with congenital insensitivity to pain with anhidrosis.	Pubmed	0.00124	1	0.002621	0.02631	1	1	NTRK1
1423	Pubmed	16857797	High WT1 expression is associated with very poor survival of patients with osteogenic sarcoma metastasis.	Pubmed	0.00124	1	0.002621	0.02631	1	1	WT1
1424	Pubmed	20561715	Deficits of spatial and task-related attentional selection in mild cognitive impairment and Alzheimer's disease.	Pubmed	0.00124	1	0.002621	0.02631	1	1	APOE
1425	Pubmed	12149201	Genetic variability in the extracellular matrix as a determinant of cardiovascular risk: association of type III collagen COL3A1 polymorphisms with coronary artery disease.	Pubmed	0.00124	1	0.002621	0.02631	1	1	COL3A1
1426	Pubmed	15520190	SUMO-1 modification of the Wilms' tumor suppressor WT1.	Pubmed	0.00124	1	0.002621	0.02631	1	1	WT1
1427	Pubmed	10591662	Accelerated neointima formation after vascular injury in mice with stromelysin-3 (MMP-11) gene inactivation.	Pubmed	0.00124	1	0.002621	0.02631	1	1	MMP11
1428	Pubmed	25388225	No association between Apo?4 alleles, HIV infection, age, neuropsychological outcome, or death.	Pubmed	0.00124	1	0.002621	0.02631	1	1	APOE
1429	Pubmed	22558310	White matter differences between healthy young ApoE4 carriers and non-carriers identified with tractography and support vector machines.	Pubmed	0.00124	1	0.002621	0.02631	1	1	APOE
1430	Pubmed	2498325	Glycosylation of human apolipoprotein E. The carbohydrate attachment site is threonine 194.	Pubmed	0.00124	1	0.002621	0.02631	1	1	APOE
1431	Pubmed	25592378	SOX4 overexpression is a novel biomarker of malignant status and poor prognosis in breast cancer patients.	Pubmed	0.00124	1	0.002621	0.02631	1	1	SOX4
1432	Pubmed	17967500	A multilevel analysis of the influence of Apolipoprotein E genotypes on depressive symptoms in late-life moderated by the environment.	Pubmed	0.00124	1	0.002621	0.02631	1	1	APOE
1433	Pubmed	10510298	Enzymic characterization of a novel member of the regulatory B-like carboxypeptidase with transcriptional repression function: stimulation of enzymic activity by its target DNA.	Pubmed	0.00124	1	0.002621	0.02631	1	1	AEBP1
1434	Pubmed	16758323	Polymorphism of apolipoproteine E in relation with Alzheimer and vascular dementia.	Pubmed	0.00124	1	0.002621	0.02631	1	1	APOE
1435	Pubmed	22971752	The association between apolipoprotein E gene polymorphisms and essential hypertension: a meta-analysis of 45 studies including 13,940 cases and 16,364 controls.	Pubmed	0.00124	1	0.002621	0.02631	1	1	APOE
1436	Pubmed	17278624	Polymorphism of the APOE locus in the Azores Islands (Portugal).	Pubmed	0.00124	1	0.002621	0.02631	1	1	APOE
1437	Pubmed	14724576	Identification of a novel function of TWIST, a bHLH protein, in the development of acquired taxol resistance in human cancer cells.	Pubmed	0.00124	1	0.002621	0.02631	1	1	TWIST1
1438	Pubmed	19494432	The relationship between memory complaints, perceived quality of life and mental health in apolipoprotein Eepsilon4 carriers and non-carriers.	Pubmed	0.00124	1	0.002621	0.02631	1	1	APOE
1439	Pubmed	27056183	Determinants of growth differentiation factor 15 in patients with stable and acute coronary artery disease. A prospective observational study.	Pubmed	0.00124	1	0.002621	0.02631	1	1	GDF15
1440	Pubmed	11068149	Characterization of transgenic mice expressing apolipoprotein E4(C112R) and apolipoprotein E4(L28P; C112R).	Pubmed	0.00124	1	0.002621	0.02631	1	1	APOE
1441	Pubmed	11866033	Four strains of spontaneously hyperlipidemic (SHL) mice: phenotypic distinctions determined by genetic backgrounds.	Pubmed	0.00124	1	0.002621	0.02631	1	1	APOE
1442	Pubmed	27926473	Growth differentiation factor 15 increases following oral glucose ingestion: effect of meal composition and obesity.	Pubmed	0.00124	1	0.002621	0.02631	1	1	GDF15
1443	Pubmed	15488872	No APOEepsilon4 effect on coronary heart disease risk in a cohort with low smoking prevalence: the Whitehall II study.	Pubmed	0.00124	1	0.002621	0.02631	1	1	APOE
1444	Pubmed	25917330	Ssb2/Nabp1 is dispensable for thymic maturation, male fertility, and DNA repair in mice.	Pubmed	0.00124	1	0.002621	0.02631	1	1	NABP1
1445	Pubmed	23101559	UCP2 I/D modulated change in BMI during a lifestyle modification intervention study in Japanese subjects.	Pubmed	0.00124	1	0.002621	0.02631	1	1	UCP2
1446	Pubmed	12175441	Is a polymorphism of the apolipoprotein E gene associated with preeclampsia?	Pubmed	0.00124	1	0.002621	0.02631	1	1	APOE
1447	Pubmed	19819279	Comparative study of apolipoprotein-E polymorphism and plasma lipid levels in dyslipidemic and asymptomatic subjects, and their implication in cardio/cerebro-vascular disorders.	Pubmed	0.00124	1	0.002621	0.02631	1	1	APOE
1448	Pubmed	11154223	Circulating autoantibodies to oxidized cardiolipin correlate with isoprostane F(2alpha)-VI levels and the extent of atherosclerosis in ApoE-deficient mice: modulation by vitamin E.	Pubmed	0.00124	1	0.002621	0.02631	1	1	APOE
1449	Pubmed	9742123	FGF-18, a novel member of the fibroblast growth factor family, stimulates hepatic and intestinal proliferation.	Pubmed	0.00124	1	0.002621	0.02631	1	1	FGF18
1450	Pubmed	19696512	Genetic risk factors for musculoskeletal soft tissue injuries.	Pubmed	0.00124	1	0.002621	0.02631	1	1	COL5A1
1451	Pubmed	12959500	Role of white matter lesions, cerebral atrophy, and APOE on cognition in older persons with and without dementia: the Cache County, Utah, study of memory and aging.	Pubmed	0.00124	1	0.002621	0.02631	1	1	APOE
1452	Pubmed	17659264	Apolipoprotein E affects both myelin breakdown and cognition: implications for age-related trajectories of decline into dementia.	Pubmed	0.00124	1	0.002621	0.02631	1	1	APOE
1453	Pubmed	11312553	Impairment of the blood-nerve and blood-brain barriers in apolipoprotein e knockout mice.	Pubmed	0.00124	1	0.002621	0.02631	1	1	APOE
1454	Pubmed	23965289	Greater medial temporal hypometabolism and lower cortical amyloid burden in ApoE4-positive AD patients.	Pubmed	0.00124	1	0.002621	0.02631	1	1	APOE
1455	Pubmed	8756331	Novel mechanism for defective receptor binding of apolipoprotein E2 in type III hyperlipoproteinemia.	Pubmed	0.00124	1	0.002621	0.02631	1	1	APOE
1456	Pubmed	25576704	Apolipoprotein 4 may increase viral load and seizure frequency in mesial temporal lobe epilepsy patients with positive human herpes virus 6B.	Pubmed	0.00124	1	0.002621	0.02631	1	1	APOE
1457	Pubmed	12006397	Impact of alcohol intake on measures of lipid metabolism depends on context defined by gender, body mass index, cigarette smoking, and apolipoprotein E genotype.	Pubmed	0.00124	1	0.002621	0.02631	1	1	APOE
1458	Pubmed	8325657	Mouse alpha 1 type V collagen gene maps to the [A2-B] region of chromosome 2.	Pubmed	0.00124	1	0.002621	0.02631	1	1	COL5A1
1459	Pubmed	22623625	Mapping of novel peptides of WT-1 and presenting HLA alleles that induce epitope-specific HLA-restricted T cells with cytotoxic activity against WT-1(+) leukemias.	Pubmed	0.00124	1	0.002621	0.02631	1	1	WT1
1460	Pubmed	26687980	Antibody-mediated neutralization of myelin-associated EphrinB3 accelerates CNS remyelination.	Pubmed	0.00124	1	0.002621	0.02631	1	1	EFNB3
1461	Pubmed	25758994	The type of variants at the COL3A1 gene associates with the phenotype and severity of vascular Ehlers-Danlos syndrome.	Pubmed	0.00124	1	0.002621	0.02631	1	1	COL3A1
1462	Pubmed	19625744	Effects of insulin and octreotide on memory and growth hormone in Alzheimer's disease.	Pubmed	0.00124	1	0.002621	0.02631	1	1	APOE
1463	Pubmed	18480983	Expression of Twist gene in human hepatocellular carcinoma cell strains of different metastatic potential.	Pubmed	0.00124	1	0.002621	0.02631	1	1	TWIST1
1464	Pubmed	20715976	Integrated role of two apoliprotein E polymorphisms on apolipoprotein B levels and coronary artery disease in a biethnic population.	Pubmed	0.00124	1	0.002621	0.02631	1	1	APOE
1465	Pubmed	12417379	APOE genotype in cerebrovascular disease and vascular dementia.	Pubmed	0.00124	1	0.002621	0.02631	1	1	APOE
1466	Pubmed	15674008	Association between iris constitution and apolipoprotein e gene polymorphism in hypertensives.	Pubmed	0.00124	1	0.002621	0.02631	1	1	APOE
1467	Pubmed	20484105	Effect of the secretory small GTPase Rab27B on breast cancer growth, invasion, and metastasis.	Pubmed	0.00124	1	0.002621	0.02631	1	1	RAB27B
1468	Pubmed	24974940	Collagenase-3 expression in periapical lesions: an immunohistochemical study.	Pubmed	0.00124	1	0.002621	0.02631	1	1	MMP13
1469	Pubmed	15611352	APOE4 protects the cognitive development in children with heavy diarrhea burdens in Northeast Brazil.	Pubmed	0.00124	1	0.002621	0.02631	1	1	APOE
1470	Pubmed	20432451	Autocrine fibroblast growth factor 18 mediates dexamethasone-induced osteogenic differentiation of murine mesenchymal stem cells.	Pubmed	0.00124	1	0.002621	0.02631	1	1	FGF18
1471	Pubmed	12011051	No evidence for a basal, retinoic, or superoxide-induced uncoupling activity of the uncoupling protein 2 present in spleen or lung mitochondria.	Pubmed	0.00124	1	0.002621	0.02631	1	1	UCP2
1472	Pubmed	27154403	Growth differentiation factor-15 predicts the prognoses of patients with acute coronary syndrome: a meta-analysis.	Pubmed	0.00124	1	0.002621	0.02631	1	1	GDF15
1473	Pubmed	26142535	Review: Apolipoprotein E (Apo E) gene polymorphism and coronary heart disease in Asian populations.	Pubmed	0.00124	1	0.002621	0.02631	1	1	APOE
1474	Pubmed	7833919	A family with Ehlers-Danlos syndrome type III/articular hypermobility syndrome has a glycine 637 to serine substitution in type III collagen.	Pubmed	0.00124	1	0.002621	0.02631	1	1	COL3A1
1475	Pubmed	22912384	Hyperhomocysteinemia exaggerates adventitial inflammation and angiotensin II-induced abdominal aortic aneurysm in mice.	Pubmed	0.00124	1	0.002621	0.02631	1	1	APOE
1476	Pubmed	27886420	Posterior tibial tendinopathy associated with matrix metalloproteinase 13 promoter genotype and haplotype.	Pubmed	0.00124	1	0.002621	0.02631	1	1	MMP13
1477	Pubmed	1445946	Purification and characterization of a low M(r) GTP-binding protein, c25KG, from human platelet membranes.	Pubmed	0.00124	1	0.002621	0.02631	1	1	RAB27B
1478	Pubmed	12876259	Prospective Belgian study of neurodegenerative and vascular dementia: APOE genotype effects.	Pubmed	0.00124	1	0.002621	0.02631	1	1	APOE
1479	Pubmed	19908126	A common polymorphism in the promoter of UCP2 is associated with obesity and hyperinsulenemia in northern Indians.	Pubmed	0.00124	1	0.002621	0.02631	1	1	UCP2
1480	Pubmed	10373479	Molecular polymorphism of the syndecans. Identification of a hypo-glycanated murine syndecan-1 splice variant.	Pubmed	0.00124	1	0.002621	0.02631	1	1	SDC1
1481	Pubmed	17131143	Increasing uncoupling protein-2 in pancreatic beta cells does not alter glucose-induced insulin secretion but decreases production of reactive oxygen species.	Pubmed	0.00124	1	0.002621	0.02631	1	1	UCP2
1482	Pubmed	23142971	Wilms' tumor 1 gene modulates Fas-related death signals and anti-apoptotic functions in hepatocellular carcinoma.	Pubmed	0.00124	1	0.002621	0.02631	1	1	WT1
1483	Pubmed	16926537	Apolipoprotein E epsilon4 allele is associated with vascular dementia.	Pubmed	0.00124	1	0.002621	0.02631	1	1	APOE
1484	Pubmed	18378884	Prevalence and risk factors of cerebral microbleeds: the Rotterdam Scan Study.	Pubmed	0.00124	1	0.002621	0.02631	1	1	APOE
1485	Pubmed	27358067	The effect of APOE genotype on the delivery of DHA to cerebrospinal fluid in Alzheimer's disease.	Pubmed	0.00124	1	0.002621	0.02631	1	1	APOE
1486	Pubmed	20697532	Apolipoprotein E Allelic Frequency Altered in Women with Early-onset Breast Cancer.	Pubmed	0.00124	1	0.002621	0.02631	1	1	APOE
1487	Pubmed	15159601	Congenital insensitivity to pain with anhidrosis in Taiwan: a morphometric and genetic study.	Pubmed	0.00124	1	0.002621	0.02631	1	1	NTRK1
1488	Pubmed	28742839	Flavonols reduce aortic atherosclerosis lesion area in apolipoprotein E deficient mice: A systematic review and meta-analysis.	Pubmed	0.00124	1	0.002621	0.02631	1	1	APOE
1489	Pubmed	21123820	Deregulation of TWIST-1 in the CD34+ compartment represents a novel prognostic factor in chronic myeloid leukemia.	Pubmed	0.00124	1	0.002621	0.02631	1	1	TWIST1
1490	Pubmed	17215360	Detecting and assessing macrophages in vivo to evaluate atherosclerosis noninvasively using molecular MRI.	Pubmed	0.00124	1	0.002621	0.02631	1	1	APOE
1491	Pubmed	21911656	Autosomal recessive causes likely in early-onset Alzheimer disease.	Pubmed	0.00124	1	0.002621	0.02631	1	1	APOE
1492	Pubmed	12071547	A distinctive interaction between memory and chronic daytime somnolence in asymptomatic APOE e4 homozygotes.	Pubmed	0.00124	1	0.002621	0.02631	1	1	APOE
1493	Pubmed	17562993	Apolipoprotein E gene polymorphisms and retinal vascular signs: the atherosclerosis risk in communities (ARIC) study.	Pubmed	0.00124	1	0.002621	0.02631	1	1	APOE
1494	Pubmed	28761077	IL-4 as a Repurposed Biological Drug for Myocardial Infarction through Augmentation of Reparative Cardiac Macrophages: Proof-of-Concept Data in Mice.	Pubmed	0.00124	1	0.002621	0.02631	1	1	TRIB1
1495	Pubmed	26681806	Genome-wide DNA methylation study identifies genes associated with the cardiovascular biomarker GDF-15.	Pubmed	0.00124	1	0.002621	0.02631	1	1	GDF15
1496	Pubmed	8978713	K-252b potentiation of neurotrophin-3 is trkA specific in cells lacking p75NTR.	Pubmed	0.00124	1	0.002621	0.02631	1	1	NTRK1
1497	Pubmed	9568704	Structure and organization of the human uncoupling protein 2 gene and identification of a common biallelic variant in Caucasian and African-American subjects.	Pubmed	0.00124	1	0.002621	0.02631	1	1	UCP2
1498	Pubmed	9934984	TWIST gene mutation in a patient with radial aplasia and craniosynostosis: further evidence for heterogeneity of Baller-Gerold syndrome.	Pubmed	0.00124	1	0.002621	0.02631	1	1	TWIST1
1499	Pubmed	11397713	Mechanism of endothelial dysfunction in apolipoprotein E-deficient mice.	Pubmed	0.00124	1	0.002621	0.02631	1	1	APOE
1500	Pubmed	22635103	Human apolipoprotein E2 promotes parenchymal amyloid deposition and neuronal loss in vasculotropic mutant amyloid-? protein Tg-SwDI mice.	Pubmed	0.00124	1	0.002621	0.02631	1	1	APOE
1501	Pubmed	25712306	A family of distal arthrogryposis type 5 due to a novel PIEZO2 mutation.	Pubmed	0.00124	1	0.002621	0.02631	1	1	PIEZO2
1502	Pubmed	24909692	Purification, cellular levels, and functional domains of lipase maturation factor 1.	Pubmed	0.00124	1	0.002621	0.02631	1	1	LMF1
1503	Pubmed	24190574	Wilms' tumor gene 1 enhances nutlin-3-induced apoptosis.	Pubmed	0.00124	1	0.002621	0.02631	1	1	WT1
1504	Pubmed	15562392	Apolipoprotein E polymorphism in Vietnamese children and its relationship to plasma lipid and lipoprotein levels.	Pubmed	0.00124	1	0.002621	0.02631	1	1	APOE
1505	Pubmed	15383330	Syndecan-1 ectodomain regulates matrix-dependent signaling in human breast carcinoma cells.	Pubmed	0.00124	1	0.002621	0.02631	1	1	SDC1
1506	Pubmed	24967962	IGFBP7 induces apoptosis of acute myeloid leukemia cells and synergizes with chemotherapy in suppression of leukemia cell survival.	Pubmed	0.00124	1	0.002621	0.02631	1	1	IGFBP7
1507	Pubmed	19539600	Dysregulation of glucose homeostasis in nicotinamide nucleotide transhydrogenase knockout mice is independent of uncoupling protein 2.	Pubmed	0.00124	1	0.002621	0.02631	1	1	UCP2
1508	Pubmed	21881845	GDF-15: a novel serum marker for metastases in uveal melanoma patients.	Pubmed	0.00124	1	0.002621	0.02631	1	1	GDF15
1509	Pubmed	21883184	Polymorphisms of the UCP2 gene are associated with body fat distribution and risk of abdominal obesity in Spanish population.	Pubmed	0.00124	1	0.002621	0.02631	1	1	UCP2
1510	Pubmed	18274923	New insights into the genetic history of Tunisians: data from Alu insertion and apolipoprotein E gene polymorphisms.	Pubmed	0.00124	1	0.002621	0.02631	1	1	APOE
1511	Pubmed	11445633	A gender difference in the association between APOE genotype and age-related cognitive decline.	Pubmed	0.00124	1	0.002621	0.02631	1	1	APOE
1512	Pubmed	23737466	Lack of reliable evidence for a distinctive ?4-related cognitive phenotype that is independent from clinical diagnostic status: findings from the Australian Imaging, Biomarkers and Lifestyle Study.	Pubmed	0.00124	1	0.002621	0.02631	1	1	APOE
1513	Pubmed	20644276	Apolipoprotein-E genotypes and myasthenia gravis.	Pubmed	0.00124	1	0.002621	0.02631	1	1	APOE
1514	Pubmed	23159043	A? amyloid, cognition, and APOE genotype in healthy older adults.	Pubmed	0.00124	1	0.002621	0.02631	1	1	APOE
1515	Pubmed	27665864	Apolipoprotein E genotyping using PCR-GoldMag lateral flow assay and its clinical applications.	Pubmed	0.00124	1	0.002621	0.02631	1	1	APOE
1516	Pubmed	20338079	Memory in individuals with mild cognitive impairment in relation to APOE and CSF Abeta42.	Pubmed	0.00124	1	0.002621	0.02631	1	1	APOE
1517	Pubmed	11229422	Apolipoprotein E gene polymorphism is related to metabolic abnormalities, but does not influence erythrocyte membrane lipid composition or sodium-lithium countertransport activity in essential hypertension.	Pubmed	0.00124	1	0.002621	0.02631	1	1	APOE
1518	Pubmed	17187826	AP2 transcription factors regulate expression of CRABPII in hormone responsive breast carcinoma.	Pubmed	0.00124	1	0.002621	0.02631	1	1	CRABP2
1519	Pubmed	26995506	Deletion of Crmp4 attenuates CSPG-induced inhibition of axonal growth and induces nociceptive recovery after spinal cord injury.	Pubmed	0.00124	1	0.002621	0.02631	1	1	DPYSL3
1520	Pubmed	8815901	A family of rat CRMP genes is differentially expressed in the nervous system.	Pubmed	0.00124	1	0.002621	0.02631	1	1	DPYSL3
1521	Pubmed	25832642	Pseudokinase tribbles 1 (TRB1) negatively regulates tumor-suppressor activity of p53 through p53 deacetylation.	Pubmed	0.00124	1	0.002621	0.02631	1	1	TRIB1
1522	Pubmed	26201081	Apolipoprotein E promotes lipid accumulation and differentiation in human adipocytes.	Pubmed	0.00124	1	0.002621	0.02631	1	1	APOE
1523	Pubmed	16887496	Reduced cardiac functional reserve in apolipoprotein E knockout mice.	Pubmed	0.00124	1	0.002621	0.02631	1	1	APOE
1524	Pubmed	18754039	Macrophage inhibitory cytokine-1 is overexpressed in malignant melanoma and is associated with tumorigenicity.	Pubmed	0.00124	1	0.002621	0.02631	1	1	GDF15
1525	Pubmed	25449434	Collagen type V promotes the malignant phenotype of pancreatic ductal adenocarcinoma.	Pubmed	0.00124	1	0.002621	0.02631	1	1	COL5A1
1526	Pubmed	18542065	Prognostic impact of syndecan-1 expression in invasive ductal breast carcinomas.	Pubmed	0.00124	1	0.002621	0.02631	1	1	SDC1
1527	Pubmed	25613112	The relationship between obstructive sleep apnea syndrome and apolipoprotein E genetic variants.	Pubmed	0.00124	1	0.002621	0.02631	1	1	APOE
1528	Pubmed	14659466	Uncoupling protein 2: a novel player in neuroprotection.	Pubmed	0.00124	1	0.002621	0.02631	1	1	UCP2
1529	Pubmed	10571943	Exon 9 mutations in the WT1 gene, without influencing KTS splice isoforms, are also responsible for Frasier syndrome.	Pubmed	0.00124	1	0.002621	0.02631	1	1	WT1
1530	Pubmed	11990879	APOE genotypes and disease severity in multiple sclerosis.	Pubmed	0.00124	1	0.002621	0.02631	1	1	APOE
1531	Pubmed	24709110	CRABP-II is a highly sensitive and specific diagnostic molecular marker for pancreatic ductal adenocarcinoma in distinguishing from benign pancreatic conditions.	Pubmed	0.00124	1	0.002621	0.02631	1	1	CRABP2
1532	Pubmed	21244662	E2 allele of the apolipoprotein E gene polymorphism is predictive for obesity status in Roma minority population of Croatia.	Pubmed	0.00124	1	0.002621	0.02631	1	1	APOE
1533	Pubmed	17082485	Prothrombotic effects of hyperhomocysteinemia and hypercholesterolemia in ApoE-deficient mice.	Pubmed	0.00124	1	0.002621	0.02631	1	1	APOE
1534	Pubmed	12939405	Carboxyl-terminal-truncated apolipoprotein E4 causes Alzheimer's disease-like neurodegeneration and behavioral deficits in transgenic mice.	Pubmed	0.00124	1	0.002621	0.02631	1	1	APOE
1535	Pubmed	23764001	Sox4 is a master regulator of epithelial-mesenchymal transition by controlling Ezh2 expression and epigenetic reprogramming.	Pubmed	0.00124	1	0.002621	0.02631	1	1	SOX4
1536	Pubmed	22676395	Apolipoprotein E genotypes, lipid peroxidation, and antioxidant status among mild and severe preeclamptic women from western Iran: protective role of apolipoprotein ?2 allele in severe preeclampsia.	Pubmed	0.00124	1	0.002621	0.02631	1	1	APOE
1537	Pubmed	10818526	Marked hippocampal neuronal damage without motor deficits after mild concussive-like brain injury in apolipoprotein E-deficient mice.	Pubmed	0.00124	1	0.002621	0.02631	1	1	APOE
1538	Pubmed	12707932	Apolipoprotein E in schizophrenia: a French association study and meta-analysis.	Pubmed	0.00124	1	0.002621	0.02631	1	1	APOE
1539	Pubmed	16157749	Association between tau H2 haplotype and age at onset in frontotemporal dementia.	Pubmed	0.00124	1	0.002621	0.02631	1	1	APOE
1540	Pubmed	27463015	Potential implications of Apolipoprotein E in early brain injury after experimental subarachnoid hemorrhage: Involvement in the modulation of blood-brain barrier integrity.	Pubmed	0.00124	1	0.002621	0.02631	1	1	APOE
1541	Pubmed	21284913	Interaction effects of subjective memory impairment and ApoE4 genotype on episodic memory and hippocampal volume.	Pubmed	0.00124	1	0.002621	0.02631	1	1	APOE
1542	Pubmed	24018557	FGF18 as a prognostic and therapeutic biomarker in ovarian cancer.	Pubmed	0.00124	1	0.002621	0.02631	1	1	FGF18
1543	Pubmed	27552247	Nonnuclear Estrogen Receptor Activation Improves Hepatic Steatosis in Female Mice.	Pubmed	0.00124	1	0.002621	0.02631	1	1	APOE
1544	Pubmed	20427509	Reduced expression of uncoupling protein 2 in adipose tissue in patients with hypothyroidism.	Pubmed	0.00124	1	0.002621	0.02631	1	1	UCP2
1545	Pubmed	26374096	Apolipoprotein E polymorphism in aneurysmal subarachnoid haemorrhage in West Sweden.	Pubmed	0.00124	1	0.002621	0.02631	1	1	APOE
1546	Pubmed	11108860	Ovulation: a multi-gene, multi-step process.	Pubmed	0.00124	1	0.002621	0.02631	1	1	MMP13
1547	Pubmed	18385267	New insights into the function of the Wilms tumor suppressor gene WT1 in podocytes.	Pubmed	0.00124	1	0.002621	0.02631	1	1	WT1
1548	Pubmed	12161615	A necropsy case of Denys-Drash syndrome with a WT1 mutation in exon 7.	Pubmed	0.00124	1	0.002621	0.02631	1	1	WT1
1549	Pubmed	18401023	APOE epsilon 4 allele predicts faster cognitive decline in mild Alzheimer disease.	Pubmed	0.00124	1	0.002621	0.02631	1	1	APOE
1550	Pubmed	9724804	Isoform-specific effects of human apolipoprotein E on brain function revealed in ApoE knockout mice: increased susceptibility of females.	Pubmed	0.00124	1	0.002621	0.02631	1	1	APOE
1551	Pubmed	25880247	Methylation status of insulin-like growth factor-binding protein 7 concurs with the malignance of oral tongue cancer.	Pubmed	0.00124	1	0.002621	0.02631	1	1	IGFBP7
1552	Pubmed	15388793	The orphan receptor tyrosine kinase Ror2 modulates canonical Wnt signaling in osteoblastic cells.	Pubmed	0.00124	1	0.002621	0.02631	1	1	ROR2
1553	Pubmed	25982245	Peptide-based inhibition of I?B kinase/nuclear factor-?B pathway protects against diabetes-associated nephropathy and atherosclerosis in a mouse model of type 1 diabetes.	Pubmed	0.00124	1	0.002621	0.02631	1	1	APOE
1554	Pubmed	17389798	Differential cross-sectional and longitudinal impact of APOE genotype on hippocampal volumes in nondemented older adults.	Pubmed	0.00124	1	0.002621	0.02631	1	1	APOE
1555	Pubmed	16406547	Apolipoprotein E gene and early age-related maculopathy: the Atherosclerosis Risk in Communities Study.	Pubmed	0.00124	1	0.002621	0.02631	1	1	APOE
1556	Pubmed	25361003	Neuroblastoma in dialog with its stroma: NTRK1 is a regulator of cellular cross-talk with Schwann cells.	Pubmed	0.00124	1	0.002621	0.02631	1	1	NTRK1
1557	Pubmed	11120928	Atherosclerosis in apoE knockout mice infected with multiple pathogens.	Pubmed	0.00124	1	0.002621	0.02631	1	1	APOE
1558	Pubmed	25482405	Uncoupling protein-2 attenuates palmitoleate protection against the cytotoxic production of mitochondrial reactive oxygen species in INS-1E insulinoma cells.	Pubmed	0.00124	1	0.002621	0.02631	1	1	UCP2
1559	Pubmed	20129626	Association of ALS with head injury, cigarette smoking and APOE genotypes.	Pubmed	0.00124	1	0.002621	0.02631	1	1	APOE
1560	Pubmed	19884614	Vascular factors and markers of inflammation in offspring with a parental history of late-onset Alzheimer disease.	Pubmed	0.00124	1	0.002621	0.02631	1	1	APOE
1561	Pubmed	24967370	Computational design of apolipoprotein E4 inhibitors for Alzheimer's disease therapy from traditional Chinese medicine.	Pubmed	0.00124	1	0.002621	0.02631	1	1	APOE
1562	Pubmed	25820038	Chromosomal DNA damage in APOE ?4 carriers and noncarriers does not appear to be different.	Pubmed	0.00124	1	0.002621	0.02631	1	1	APOE
1563	Pubmed	12023438	Apolipoprotein E4 in the temporal variant of frontotemporal dementia.	Pubmed	0.00124	1	0.002621	0.02631	1	1	APOE
1564	Pubmed	16142566	A retrospective study on the influence of apolipoprotein e and serum lipids in progressive renal failure.	Pubmed	0.00124	1	0.002621	0.02631	1	1	APOE
1565	Pubmed	12524433	The recycling of apolipoprotein E in primary cultures of mouse hepatocytes. Evidence for a physiologic connection to high density lipoprotein metabolism.	Pubmed	0.00124	1	0.002621	0.02631	1	1	APOE
1566	Pubmed	18774543	Type 2 diabetes mellitus and its renal complications in relation to apolipoprotein E gene polymorphism.	Pubmed	0.00124	1	0.002621	0.02631	1	1	APOE
1567	Pubmed	24504735	MicroRNA-155 deficiency results in decreased macrophage inflammation and attenuated atherogenesis in apolipoprotein E-deficient mice.	Pubmed	0.00124	1	0.002621	0.02631	1	1	APOE
1568	Pubmed	22101883	APOE polymorphism as a potential determinant of functional fitness in the elderly regardless of nutritional status.	Pubmed	0.00124	1	0.002621	0.02631	1	1	APOE
1569	Pubmed	12930912	Apolipoprotein E genotype predicts 24-month bayley scales infant development score.	Pubmed	0.00124	1	0.002621	0.02631	1	1	APOE
1570	Pubmed	29190732	Xuezhikang, an extract from red yeast rice, attenuates vulnerable plaque progression by suppressing endoplasmic reticulum stress-mediated apoptosis and inflammation.	Pubmed	0.00124	1	0.002621	0.02631	1	1	APOE
1571	Pubmed	17141183	Adventitial fibroblasts are activated in the early stages of atherosclerosis in the apolipoprotein E knockout mouse.	Pubmed	0.00124	1	0.002621	0.02631	1	1	APOE
1572	Pubmed	17971433	Association between apolipoprotein-epsilon4 and long-term outcome after traumatic brain injury.	Pubmed	0.00124	1	0.002621	0.02631	1	1	APOE
1573	Pubmed	18595776	Hyperbaric oxygen treatment attenuates the pro-inflammatory and immune responses in apolipoprotein E knockout mice.	Pubmed	0.00124	1	0.002621	0.02631	1	1	APOE
1574	Pubmed	16902423	ABCA12 is the major harlequin ichthyosis gene.	Pubmed	0.00124	1	0.002621	0.02631	1	1	ABCA12
1575	Pubmed	25963363	Meta-analysis for the Association of Apolipoprotein E ?2/?3/?4 Polymorphism with Coronary Heart Disease.	Pubmed	0.00124	1	0.002621	0.02631	1	1	APOE
1576	Pubmed	16840194	Serum levels of syndecan-1 in B-cell chronic lymphocytic leukemia: correlation with the extent of angiogenesis and disease-progression risk in early disease.	Pubmed	0.00124	1	0.002621	0.02631	1	1	SDC1
1577	Pubmed	12749851	Syndecan-1-mediated cell spreading requires signaling by alphavbeta3 integrins in human breast carcinoma cells.	Pubmed	0.00124	1	0.002621	0.02631	1	1	SDC1
1578	Pubmed	24388885	Apolipoprotein E4 allele is associated with substantial changes in the plasma lipids and hyaluronic acid content in patients with nonalcoholic fatty liver disease.	Pubmed	0.00124	1	0.002621	0.02631	1	1	APOE
1579	Pubmed	11401610	Association between apolipoprotein E epsilon4 and sleep-disordered breathing in adults.	Pubmed	0.00124	1	0.002621	0.02631	1	1	APOE
1580	Pubmed	18550273	Expression and putative functions of GDF-15, a member of the TGF-beta superfamily, in human glioma and glioblastoma cell lines.	Pubmed	0.00124	1	0.002621	0.02631	1	1	GDF15
1581	Pubmed	17718790	Association of n-6 long-chain polyunsaturated fatty acids to -866 G/A genotypes of the human uncoupling protein 2 gene in obese children.	Pubmed	0.00124	1	0.002621	0.02631	1	1	UCP2
1582	Pubmed	23300939	Apolipoprotein E4 causes age- and sex-dependent impairments of hilar GABAergic interneurons and learning and memory deficits in mice.	Pubmed	0.00124	1	0.002621	0.02631	1	1	APOE
1583	Pubmed	26519632	Plasma apolipoprotein E and severity of suicidal behaviour.	Pubmed	0.00124	1	0.002621	0.02631	1	1	APOE
1584	Pubmed	15223639	Multiplex real-time RT-PCR for prospective evaluation of WT1 and fusion gene transcripts in newly diagnosed de novo acute myeloid leukemia.	Pubmed	0.00124	1	0.002621	0.02631	1	1	WT1
1585	Pubmed	16728373	Heart-rate variability in the apolipoprotein E knockout transgenic mouse following exposure to Seattle particulate matter.	Pubmed	0.00124	1	0.002621	0.02631	1	1	APOE
1586	Pubmed	22245869	Short hairpin RNA targeting Twist1 suppresses cell proliferation and improves chemosensitivity to cisplatin in HeLa human cervical cancer cells.	Pubmed	0.00124	1	0.002621	0.02631	1	1	TWIST1
1587	Pubmed	10777512	Placental transforming growth factor-beta is a downstream mediator of the growth arrest and apoptotic response of tumor cells to DNA damage and p53 overexpression.	Pubmed	0.00124	1	0.002621	0.02631	1	1	GDF15
1588	Pubmed	24678786	Apolipoprotein E gene variants of Alzheimer's disease and vascular dementia patients in a community population of Nanking.	Pubmed	0.00124	1	0.002621	0.02631	1	1	APOE
1589	Pubmed	17890768	FGF18 in colorectal tumour cells: autocrine and paracrine effects.	Pubmed	0.00124	1	0.002621	0.02631	1	1	FGF18
1590	Pubmed	21232817	The effects of APOE on brain activity do not simply reflect the risk of Alzheimer's disease.	Pubmed	0.00124	1	0.002621	0.02631	1	1	APOE
1591	Pubmed	15743035	Clinicopathological study of the expression of syndecan-1 in invasive breast carcinomas. correlation with extracellular matrix components.	Pubmed	0.00124	1	0.002621	0.02631	1	1	SDC1
1592	Pubmed	12787320	APOE epsilon 4 influences the pathological phenotype of Alzheimer's disease by favouring cerebrovascular over parenchymal accumulation of A beta protein.	Pubmed	0.00124	1	0.002621	0.02631	1	1	APOE
1593	Pubmed	11909957	Direct channeling of retinoic acid between cellular retinoic acid-binding protein II and retinoic acid receptor sensitizes mammary carcinoma cells to retinoic acid-induced growth arrest.	Pubmed	0.00124	1	0.002621	0.02631	1	1	CRABP2
1594	Pubmed	22308042	Intravascular optical coherence tomography detection of atherosclerosis and inflammation in murine aorta.	Pubmed	0.00124	1	0.002621	0.02631	1	1	APOE
1595	Pubmed	21895520	Identification of plasma biomarkers of TBI outcome using proteomic approaches in an APOE mouse model.	Pubmed	0.00124	1	0.002621	0.02631	1	1	APOE
1596	Pubmed	11287194	Expression of a novel mammalian epidermal growth factor-related gene during mouse neural development.	Pubmed	0.00124	1	0.002621	0.02631	1	1	SCUBE2
1597	Pubmed	24564667	Antioxidant and regulatory role of mitochondrial uncoupling protein UCP2 in pancreatic beta-cells.	Pubmed	0.00124	1	0.002621	0.02631	1	1	UCP2
1598	Pubmed	2015796	Developmental expression of syndecan, an integral membrane proteoglycan, correlates with cell differentiation.	Pubmed	0.00124	1	0.002621	0.02631	1	1	SDC1
1599	Pubmed	19560323	Apolipoprotein E allele 4 is not a sufficient or a necessary predictor of the development of Mild Cognitive Impairment.	Pubmed	0.00124	1	0.002621	0.02631	1	1	APOE
1600	Pubmed	16626720	ACAT inhibitor pactimibe sulfate (CS-505) reduces and stabilizes atherosclerotic lesions by cholesterol-lowering and direct effects in apolipoprotein E-deficient mice.	Pubmed	0.00124	1	0.002621	0.02631	1	1	APOE
1601	Pubmed	8436967	Nerve regeneration occurs in the absence of apolipoprotein E in mice.	Pubmed	0.00124	1	0.002621	0.02631	1	1	APOE
1602	Pubmed	18678795	Apolipoprotein E epsilon4 allele genotype and the effect of depressive symptoms on the risk of dementia in men: the Honolulu-Asia Aging Study.	Pubmed	0.00124	1	0.002621	0.02631	1	1	APOE
1603	Pubmed	18054318	Respiratory uncoupling in skeletal muscle delays death and diminishes age-related disease.	Pubmed	0.00124	1	0.002621	0.02631	1	1	APOE
1604	Pubmed	22447954	Activation of the TLR4 signaling pathway and abnormal cholesterol efflux lead to emphysema in ApoE-deficient mice.	Pubmed	0.00124	1	0.002621	0.02631	1	1	APOE
1605	Pubmed	9108089	Correlation of germ-line mutations and two-hit inactivation of the WT1 gene with Wilms tumors of stromal-predominant histology.	Pubmed	0.00124	1	0.002621	0.02631	1	1	WT1
1606	Pubmed	10679292	Apolipoprotein E and apolipoprotein D expression in a murine model of singlet oxygen-induced cerebral stroke.	Pubmed	0.00124	1	0.002621	0.02631	1	1	APOE
1607	Pubmed	19836260	The Th17/Treg functional imbalance during atherogenesis in ApoE(-/-) mice.	Pubmed	0.00124	1	0.002621	0.02631	1	1	APOE
1608	Pubmed	18926856	Hand motor activity, cognition, mood, and the rest-activity rhythm in dementia: a clustered RCT.	Pubmed	0.00124	1	0.002621	0.02631	1	1	APOE
1609	Pubmed	20463109	APOE epsilon4 and cognitive dysfunction in multiple sclerosis: a review.	Pubmed	0.00124	1	0.002621	0.02631	1	1	APOE
1610	Pubmed	14666652	Inhibition of breast cancer cell growth by the Wilms' tumor suppressor WT1 is associated with a destabilization of beta-catenin.	Pubmed	0.00124	1	0.002621	0.02631	1	1	WT1
1611	Pubmed	11726538	Pathophysiology of apolipoprotein E deficiency in mice: relevance to apo E-related disorders in humans.	Pubmed	0.00124	1	0.002621	0.02631	1	1	APOE
1612	Pubmed	10934022	Molecular characterization of the TrkA/NGF receptor minimal enhancer reveals regulation by multiple cis elements to drive embryonic neuron expression.	Pubmed	0.00124	1	0.002621	0.02631	1	1	NTRK1
1613	Pubmed	17514359	Glutamine stimulates translation of uncoupling protein 2mRNA.	Pubmed	0.00124	1	0.002621	0.02631	1	1	UCP2
1614	Pubmed	16503883	Apolipoprotein E polymorphism and lipoprotein compositions in normolipidaemic xanthelasma patients.	Pubmed	0.00124	1	0.002621	0.02631	1	1	APOE
1615	Pubmed	163697	The regulation of serine dehydratase and glucose-6-phosphatase in hyperplastic nodules of rat liver during diethylnitrosamine and N-2-fluorenylacetamide feeding.	Pubmed	0.00124	1	0.002621	0.02631	1	1	SDS
1616	Pubmed	27440078	ROR2 is epigenetically inactivated in the early stages of colorectal neoplasia and is associated with proliferation and migration.	Pubmed	0.00124	1	0.002621	0.02631	1	1	ROR2
1617	Pubmed	10700181	Ror2, encoding a receptor-like tyrosine kinase, is required for cartilage and growth plate development.	Pubmed	0.00124	1	0.002621	0.02631	1	1	ROR2
1618	Pubmed	22386250	Increased expression of the TGF-b superfamily cytokine MIC-1/GDF15 protects ApoE(-/-) mice from the development of atherosclerosis.	Pubmed	0.00124	1	0.002621	0.02631	1	1	GDF15
1619	Pubmed	27441602	The APOE Genotype in Idiopathic Normal Pressure Hydrocephalus.	Pubmed	0.00124	1	0.002621	0.02631	1	1	APOE
1620	Pubmed	21945984	APOE ?4 is associated with exacerbation of cognitive decline in patients with multiple sclerosis.	Pubmed	0.00124	1	0.002621	0.02631	1	1	APOE
1621	Pubmed	17379005	Associations of apolipoprotein E polymorphism with low-density lipoprotein size and subfraction profiles in Arab patients with coronary heart disease.	Pubmed	0.00124	1	0.002621	0.02631	1	1	APOE
1622	Pubmed	26686670	Braak staging, plaque pathology, and APOE status in elderly persons without cognitive impairment.	Pubmed	0.00124	1	0.002621	0.02631	1	1	APOE
1623	Pubmed	22074736	Impaired ATP-induced coronary blood flow and diminished aortic NTPDase activity precede lesion formation in apolipoprotein E-deficient mice.	Pubmed	0.00124	1	0.002621	0.02631	1	1	APOE
1624	Pubmed	25806651	Newborn APOE genotype influences maternal lipid profile and the severity of high-risk pregnancy - preeclampsia: Interaction with maternal genotypes as a modulating risk factor in preeclampsia.	Pubmed	0.00124	1	0.002621	0.02631	1	1	APOE
1625	Pubmed	22544617	Cardiovascular risk in cognitively preserved elderlies is associated with glucose hypometabolism in the posterior cingulate cortex and precuneus regardless of brain atrophy and apolipoprotein gene variations.	Pubmed	0.00124	1	0.002621	0.02631	1	1	APOE
1626	Pubmed	24667279	Overexpression of Wilms tumor 1 gene as a negative prognostic indicator in acute myeloid leukemia.	Pubmed	0.00124	1	0.002621	0.02631	1	1	WT1
1627	Pubmed	28466783	SOX4 induces tumor invasion by targeting EMT-related pathway in prostate cancer.	Pubmed	0.00124	1	0.002621	0.02631	1	1	SOX4
1628	Pubmed	16418481	Tissue-specific RNAi reveals that WT1 expression in nurse cells controls germ cell survival and spermatogenesis.	Pubmed	0.00124	1	0.002621	0.02631	1	1	WT1
1629	Pubmed	19173612	Temporal analysis of neural differentiation using quantitative proteomics.	Pubmed	0.00124	1	0.002621	0.02631	1	1	CRABP2
1630	Pubmed	21643023	Wilms' tumor gene 1 expression: an independent acute leukemia prognostic indicator following allogeneic hematopoietic SCT.	Pubmed	0.00124	1	0.002621	0.02631	1	1	WT1
1631	Pubmed	15106800	A common polymorphism of uncoupling protein 2 gene is associated with hypertension.	Pubmed	0.00124	1	0.002621	0.02631	1	1	UCP2
1632	Pubmed	17071579	Teratogen-induced, dietary and genetic models of congenital diaphragmatic hernia share a common mechanism of pathogenesis.	Pubmed	0.00124	1	0.002621	0.02631	1	1	WT1
1633	Pubmed	12799191	WT1 expression does not disrupt myogenic differentiation in C2C12 murine myoblasts or in human rhabdomyosarcoma.	Pubmed	0.00124	1	0.002621	0.02631	1	1	WT1
1634	Pubmed	25033726	The frequency and significance of WT-1 expression in serous endometrial carcinoma.	Pubmed	0.00124	1	0.002621	0.02631	1	1	WT1
1635	Pubmed	28814641	Ceramide activation of RhoA/Rho kinase impairs actin polymerization during aggregated LDL catabolism.	Pubmed	0.00124	1	0.002621	0.02631	1	1	APOE
1636	Pubmed	8816744	Estrogen reduces atherosclerotic lesion development in apolipoprotein E-deficient mice.	Pubmed	0.00124	1	0.002621	0.02631	1	1	APOE
1637	Pubmed	21946467	Hemorrhagic bullae of the oral mucosa as an early manifestation of vascular-type ehlers-danlos syndrome.	Pubmed	0.00124	1	0.002621	0.02631	1	1	COL3A1
1638	Pubmed	23541187	Association of plasma and cortical amyloid beta is modulated by APOE ?4 status.	Pubmed	0.00124	1	0.002621	0.02631	1	1	APOE
1639	Pubmed	16518414	Antiapoptotic function of 17AA(+)WT1 (Wilms' tumor gene) isoforms on the intrinsic apoptosis pathway.	Pubmed	0.00124	1	0.002621	0.02631	1	1	WT1
1640	Pubmed	18322386	Apolipoprotein E epsilon 4 allele is associated with increased atrophy in progressive mild cognitive impairment: a voxel-based morphometric study.	Pubmed	0.00124	1	0.002621	0.02631	1	1	APOE
1641	Pubmed	20060117	Ritonavir protects against the development of atherosclerosis in APOE*3-Leiden mice.	Pubmed	0.00124	1	0.002621	0.02631	1	1	APOE
1642	Pubmed	17312390	IGFBP7 plays a potential tumor suppressor role in colorectal carcinogenesis.	Pubmed	0.00124	1	0.002621	0.02631	1	1	IGFBP7
1643	Pubmed	11748362	Apolipoprotein E genotype in Korean schizophrenic patients.	Pubmed	0.00124	1	0.002621	0.02631	1	1	APOE
1644	Pubmed	15623696	MCI conversion to dementia and the APOE genotype: a prediction study with FDG-PET.	Pubmed	0.00124	1	0.002621	0.02631	1	1	APOE
1645	Pubmed	19450584	Apolipoprotein E limits oxidative stress-induced cell dysfunctions in human adipocytes.	Pubmed	0.00124	1	0.002621	0.02631	1	1	APOE
1646	Pubmed	25738563	Apolipoprotein ?4 is associated with lower brain volume in cognitively normal Chinese but not white older adults.	Pubmed	0.00124	1	0.002621	0.02631	1	1	APOE
1647	Pubmed	15880838	[ApoE genotype and efficacy of neurotrophic and cholinergic therapy in Alzheimer's disease].	Pubmed	0.00124	1	0.002621	0.02631	1	1	APOE
1648	Pubmed	16182410	Apolipoprotein E epsilon4 is associated with atrophy of the amygdala in Alzheimer's disease.	Pubmed	0.00124	1	0.002621	0.02631	1	1	APOE
1649	Pubmed	24570178	Apolipoprotein E mutations: a comparison between lipoprotein glomerulopathy and type III hyperlipoproteinemia.	Pubmed	0.00124	1	0.002621	0.02631	1	1	APOE
1650	Pubmed	25750192	Inhibition of indoleamine 2,3-dioxygenase promotes vascular inflammation and increases atherosclerosis in Apoe-/- mice.	Pubmed	0.00124	1	0.002621	0.02631	1	1	APOE
1651	Pubmed	23296339	Apolipoprotein E and Alzheimer disease: risk, mechanisms and therapy.	Pubmed	0.00124	1	0.002621	0.02631	1	1	APOE
1652	Pubmed	15953853	The effect of apolipoprotein E polymorphism on lipid levels in Korean adults.	Pubmed	0.00124	1	0.002621	0.02631	1	1	APOE
1653	Pubmed	16501668	Association of serum lipids and apolipoprotein E gene polymorphism with the risk of colorectal adenomas.	Pubmed	0.00124	1	0.002621	0.02631	1	1	APOE
1654	Pubmed	17518534	Apolipoprotein E4 allele presence and functional outcome after severe traumatic brain injury.	Pubmed	0.00124	1	0.002621	0.02631	1	1	APOE
1655	Pubmed	15326239	APOE epsilon4 is associated with obstructive sleep apnea/hypopnea: the Sleep Heart Health Study.	Pubmed	0.00124	1	0.002621	0.02631	1	1	APOE
1656	Pubmed	25642191	Distribution of syndecan-1 protein in developing mouse teeth.	Pubmed	0.00124	1	0.002621	0.02631	1	1	SDC1
1657	Pubmed	27163745	Metabolic shifts toward fatty-acid usage and increased thermogenesis are associated with impaired adipogenesis in mice expressing human APOE4.	Pubmed	0.00124	1	0.002621	0.02631	1	1	APOE
1658	Pubmed	1429845	The breast cancer-associated stromelysin-3 gene is expressed during mouse mammary gland apoptosis.	Pubmed	0.00124	1	0.002621	0.02631	1	1	MMP11
1659	Pubmed	23590303	Mitochondrial hyperpolarization in pulmonary vascular remodeling. Mitochondrial uncoupling protein deficiency as disease model.	Pubmed	0.00124	1	0.002621	0.02631	1	1	UCP2
1660	Pubmed	16651623	Uncoupling protein 2 has protective function during experimental autoimmune encephalomyelitis.	Pubmed	0.00124	1	0.002621	0.02631	1	1	UCP2
1661	Pubmed	16049344	Endothelial KLF2 links local arterial shear stress levels to the expression of vascular tone-regulating genes.	Pubmed	0.00124	1	0.002621	0.02631	1	1	APOE
1662	Pubmed	16051894	Impact of hypertension and apolipoprotein E4 on poststroke cognition in subjects >75 years of age.	Pubmed	0.00124	1	0.002621	0.02631	1	1	APOE
1663	Pubmed	27345391	Native Piezo2 Interactomics Identifies Pericentrin as a Novel Regulator of Piezo2 in Somatosensory Neurons.	Pubmed	0.00124	1	0.002621	0.02631	1	1	PIEZO2
1664	Pubmed	12886039	The combined effects of apolipoprotein E polymorphism and low-density lipoprotein cholesterol on cognitive performance in young adults.	Pubmed	0.00124	1	0.002621	0.02631	1	1	APOE
1665	Pubmed	14741429	APOE genotype-specific differences in human and mouse macrophage nitric oxide production.	Pubmed	0.00124	1	0.002621	0.02631	1	1	APOE
1666	Pubmed	24141782	Stromal matrix metalloproteinase-11 is involved in the mammary gland postnatal development.	Pubmed	0.00124	1	0.002621	0.02631	1	1	MMP11
1667	Pubmed	22510499	Clinicopathological significance of SOX4 expression in primary gallbladder carcinoma.	Pubmed	0.00124	1	0.002621	0.02631	1	1	SOX4
1668	Pubmed	26340080	Differential effects of white matter hyperintensity on geriatric depressive symptoms according to APOE-?4 status.	Pubmed	0.00124	1	0.002621	0.02631	1	1	APOE
1669	Pubmed	21339420	Harlequin ichthyosis: a review of clinical and molecular findings in 45 cases.	Pubmed	0.00124	1	0.002621	0.02631	1	1	ABCA12
1670	Pubmed	26635116	Induction of the Matrix Metalloproteinase 13 Gene in Bronchial Epithelial Cells by Interferon and Identification of its Novel Functional Polymorphism.	Pubmed	0.00124	1	0.002621	0.02631	1	1	MMP13
1671	Pubmed	18063831	Association between apolipoprotein E genotype and carotid intima-media thickness may suggest a specific effect on large artery atherothrombotic stroke.	Pubmed	0.00124	1	0.002621	0.02631	1	1	APOE
1672	Pubmed	20479360	APOE epsilon4 and the cognitive genetics of multiple sclerosis.	Pubmed	0.00124	1	0.002621	0.02631	1	1	APOE
1673	Pubmed	15656760	Apolipoprotein E and prospective memory in normally aging adults.	Pubmed	0.00124	1	0.002621	0.02631	1	1	APOE
1674	Pubmed	12960780	APOE and cerebral amyloid angiopathy in the elderly.	Pubmed	0.00124	1	0.002621	0.02631	1	1	APOE
1675	Pubmed	21304180	The secretory small GTPase Rab27B as a marker for breast cancer progression.	Pubmed	0.00124	1	0.002621	0.02631	1	1	RAB27B
1676	Pubmed	28140404	Particulate air pollutants, APOE alleles and their contributions to cognitive impairment in older women and to amyloidogenesis in experimental models.	Pubmed	0.00124	1	0.002621	0.02631	1	1	APOE
1677	Pubmed	20820167	The APOE ?4 allele modulates brain white matter integrity in healthy adults.	Pubmed	0.00124	1	0.002621	0.02631	1	1	APOE
1678	Pubmed	15286719	Transcriptional activation of c-myc proto-oncogene by WT1 protein.	Pubmed	0.00124	1	0.002621	0.02631	1	1	WT1
1679	Pubmed	26177270	APOE Effects on Default Mode Network in Chinese Cognitive Normal Elderly: Relationship with Clinical Cognitive Performance.	Pubmed	0.00124	1	0.002621	0.02631	1	1	APOE
1680	Pubmed	21769591	The ApoE gene of Alzheimer's disease (AD).	Pubmed	0.00124	1	0.002621	0.02631	1	1	APOE
1681	Pubmed	27012212	Short-term treatment with a 2-carba analog of cyclic phosphatidic acid induces lowering of plasma cholesterol levels in ApoE-deficient mice.	Pubmed	0.00124	1	0.002621	0.02631	1	1	APOE
1682	Pubmed	26578818	Upregulated Expression of SOX4 Is Associated with Tumor Growth and Metastasis in Nasopharyngeal Carcinoma.	Pubmed	0.00124	1	0.002621	0.02631	1	1	SOX4
1683	Pubmed	19735958	Insulin increases shedding of syndecan-1 in the serum of patients with type 2 diabetes mellitus.	Pubmed	0.00124	1	0.002621	0.02631	1	1	SDC1
1684	Pubmed	18593285	Genetic susceptibility sets for Alzheimer's disease identified from diverse candidate loci.	Pubmed	0.00124	1	0.002621	0.02631	1	1	APOE
1685	Pubmed	16021520	Association of a common polymorphism in the promoter of UCP2 with susceptibility to multiple sclerosis.	Pubmed	0.00124	1	0.002621	0.02631	1	1	UCP2
1686	Pubmed	22251476	Triglyceride levels and apolipoprotein E polymorphism in patients with acute pancreatitis.	Pubmed	0.00124	1	0.002621	0.02631	1	1	APOE
1687	Pubmed	28003161	Apolipoprotein E4 causes early olfactory network abnormalities and short-term olfactory memory impairments.	Pubmed	0.00124	1	0.002621	0.02631	1	1	APOE
1688	Pubmed	19533773	A novel subtype of distal symphalangism affecting only the 4th finger.	Pubmed	0.00124	1	0.002621	0.02631	1	1	ROR2
1689	Pubmed	12529167	Apolipoprotein E gene polymorphism and colorectal cancer: gender-specific modulation of risk and prognosis.	Pubmed	0.00124	1	0.002621	0.02631	1	1	APOE
1690	Pubmed	25512478	Elevated serum levels of syndecan-1 are associated with renal involvement in patients with systemic lupus erythematosus.	Pubmed	0.00124	1	0.002621	0.02631	1	1	SDC1
1691	Pubmed	19020708	Clinical significance of ApoE expression in human gastric cancer.	Pubmed	0.00124	1	0.002621	0.02631	1	1	APOE
1692	Pubmed	12144130	CD138.	Pubmed	0.00124	1	0.002621	0.02631	1	1	SDC1
1693	Pubmed	26088962	Elevation of Twist expression by arecoline contributes to the pathogenesis of oral submucous fibrosis.	Pubmed	0.00124	1	0.002621	0.02631	1	1	TWIST1
1694	Pubmed	20432703	[Functional importance of apolipoprotein-E in lipid metabolism in inhabitants of the European North].	Pubmed	0.00124	1	0.002621	0.02631	1	1	APOE
1695	Pubmed	16645276	Apolipoprotein E epsilon4 allele frequency in vascular dementia.	Pubmed	0.00124	1	0.002621	0.02631	1	1	APOE
1696	Pubmed	22334766	Association of leisure-time physical activity with cognition by apolipoprotein-E genotype in persons aged 60 years and over: the National Health and Nutrition Examination Survey (NHANES-III).	Pubmed	0.00124	1	0.002621	0.02631	1	1	APOE
1697	Pubmed	28245821	GDF-15 plasma levels in chronic obstructive pulmonary disease are associated with subclinical coronary artery disease.	Pubmed	0.00124	1	0.002621	0.02631	1	1	GDF15
1698	Pubmed	26861489	Matrix metalloproteinase-11 as a marker of metastasis and predictor of poor survival in urothelial carcinomas.	Pubmed	0.00124	1	0.002621	0.02631	1	1	MMP11
1699	Pubmed	11445565	Molecular cloning and characterization of human nonsteroidal anti-inflammatory drug-activated gene promoter. Basal transcription is mediated by Sp1 and Sp3.	Pubmed	0.00124	1	0.002621	0.02631	1	1	GDF15
1700	Pubmed	15099158	Utilization of cognitive support in episodic free recall as a function of apolipoprotein E and vitamin B12 or folate among adults aged 75 years and older.	Pubmed	0.00124	1	0.002621	0.02631	1	1	APOE
1701	Pubmed	20427016	Single nucleotide polymorphism rs1333049 on chromosome 9p21.3 is associated with Alzheimer's disease in Han Chinese.	Pubmed	0.00124	1	0.002621	0.02631	1	1	APOE
1702	Pubmed	11058710	Apolipoprotein E polymorphism and atherosclerosis: association of the epsilon4 allele with defects in the internal elastic lamina.	Pubmed	0.00124	1	0.002621	0.02631	1	1	APOE
1703	Pubmed	9727059	Immunoglobulin treatment reduces atherosclerosis in apo E knockout mice.	Pubmed	0.00124	1	0.002621	0.02631	1	1	APOE
1704	Pubmed	18945448	Relationship of apoE polymorphism with lipoprotein(a), apoA, apoB and lipid levels in atherosclerotic infarct.	Pubmed	0.00124	1	0.002621	0.02631	1	1	APOE
1705	Pubmed	11320185	Increased CSF cortisol in AD is a function of APOE genotype.	Pubmed	0.00124	1	0.002621	0.02631	1	1	APOE
1706	Pubmed	24023758	Lack of association of apolipoprotein E (Apo E) ?2/?3/?4 polymorphisms with primary open-angle glaucoma: a meta-analysis from 1916 cases and 1756 controls.	Pubmed	0.00124	1	0.002621	0.02631	1	1	APOE
1707	Pubmed	9147870	Abnormal extracellular matrix in Ehlers-Danlos syndrome type IV due to the substitution of glycine 934 by glutamic acid in the triple helical domain of type III collagen.	Pubmed	0.00124	1	0.002621	0.02631	1	1	COL3A1
1708	Pubmed	25968937	Association between Apolipoprotein E Variants and Obesity-Related Traits in Mexican School Children.	Pubmed	0.00124	1	0.002621	0.02631	1	1	APOE
1709	Pubmed	12729008	Effect of alpha-tocopherol on the oxidative modification of apolipoprotein E in human very-low-density lipoprotein.	Pubmed	0.00124	1	0.002621	0.02631	1	1	APOE
1710	Pubmed	26985958	Mutations in WT1 in boys with sporadic isolated steroid-resistant nephrotic syndrome.	Pubmed	0.00124	1	0.002621	0.02631	1	1	WT1
1711	Pubmed	18562290	Apolipoprotein (apo) E4 enhances HIV-1 cell entry in vitro, and the APOE epsilon4/epsilon4 genotype accelerates HIV disease progression.	Pubmed	0.00124	1	0.002621	0.02631	1	1	APOE
1712	Pubmed	26563666	Association study of apolipoprotein E promoter polymorphism (-427 T/C) and Alzheimer's disease in a Tunisian population.	Pubmed	0.00124	1	0.002621	0.02631	1	1	APOE
1713	Pubmed	8910479	Different collagenase gene products have different roles in degradation of type I collagen.	Pubmed	0.00124	1	0.002621	0.02631	1	1	MMP13
1714	Pubmed	20396415	Regulation of IkappaBalpha function and NF-kappaB signaling: AEBP1 is a novel proinflammatory mediator in macrophages.	Pubmed	0.00124	1	0.002621	0.02631	1	1	AEBP1
1715	Pubmed	15728209	Syndecan-1 is involved in osteoprotegerin-induced chemotaxis in human peripheral blood monocytes.	Pubmed	0.00124	1	0.002621	0.02631	1	1	SDC1
1716	Pubmed	12864777	Apolipoprotein E3Basel: new insights into a highly conserved protein region.	Pubmed	0.00124	1	0.002621	0.02631	1	1	APOE
1717	Pubmed	23063453	APOE e4 polymorphism in young adults is associated with improved attention and indexed by distinct neural signatures.	Pubmed	0.00124	1	0.002621	0.02631	1	1	APOE
1718	Pubmed	16882462	Apolipoprotein E genotype and gallbladder disease risk in a large population-based cohort.	Pubmed	0.00124	1	0.002621	0.02631	1	1	APOE
1719	Pubmed	20826564	Apolipoprotein A-I mimetic peptides prevent atherosclerosis development and reduce plaque inflammation in a murine model of diabetes.	Pubmed	0.00124	1	0.002621	0.02631	1	1	APOE
1720	Pubmed	19155747	Depressive symptoms moderate the influence of the apolipoproteine epsilon4 allele on cognitive decline in a sample of community dwelling older adults.	Pubmed	0.00124	1	0.002621	0.02631	1	1	APOE
1721	Pubmed	24085259	A polymorphism in a functional region of the COL5A1 gene: association with ultraendurance-running performance and joint range of motion.	Pubmed	0.00124	1	0.002621	0.02631	1	1	COL5A1
1722	Pubmed	16103409	11beta-HSD1 inhibition ameliorates metabolic syndrome and prevents progression of atherosclerosis in mice.	Pubmed	0.00124	1	0.002621	0.02631	1	1	APOE
1723	Pubmed	19095952	Valproate attenuates accelerated atherosclerosis in hyperglycemic apoE-deficient mice: evidence in support of a role for endoplasmic reticulum stress and glycogen synthase kinase-3 in lesion development and hepatic steatosis.	Pubmed	0.00124	1	0.002621	0.02631	1	1	APOE
1724	Pubmed	26687352	Non-lethal Inhibition of Gut Microbial Trimethylamine Production for the Treatment of Atherosclerosis.	Pubmed	0.00124	1	0.002621	0.02631	1	1	APOE
1725	Pubmed	11421132	[Analysis of Apolipoprotein E gene polymorphism in populations of the Volgo-Ural region].	Pubmed	0.00124	1	0.002621	0.02631	1	1	APOE
1726	Pubmed	16997467	Association between apolipoprotein E polymorphism and serum lipid and apolipoprotein levels with Alzheimer's disease.	Pubmed	0.00124	1	0.002621	0.02631	1	1	APOE
1727	Pubmed	18823563	Pharmaceutical induction of ApoE secretion by multipotent mesenchymal stromal cells (MSCs).	Pubmed	0.00124	1	0.002621	0.02631	1	1	APOE
1728	Pubmed	24875283	The ApoE4 genotype modifies the relationship of long-term glycemic control with cognitive functioning in elderly with type 2 diabetes.	Pubmed	0.00124	1	0.002621	0.02631	1	1	APOE
1729	Pubmed	23876113	Age and apolipoprotein E genotype influence rate of cognitive decline in nondemented elderly.	Pubmed	0.00124	1	0.002621	0.02631	1	1	APOE
1730	Pubmed	24609269	Visceral and subcutaneous fat have different origins and evidence supports a mesothelial source.	Pubmed	0.00124	1	0.002621	0.02631	1	1	WT1
1731	Pubmed	16484645	Association of APOE e4 and cerebrovascular pathology in traumatic brain injury.	Pubmed	0.00124	1	0.002621	0.02631	1	1	APOE
1732	Pubmed	26409839	ApoE gene polymorphism and its relationship with coronary artery disease in ethnic Kashmiri population.	Pubmed	0.00124	1	0.002621	0.02631	1	1	APOE
1733	Pubmed	15259389	The relation between APOE status and neuropsychological memory test performance: an analysis of the Canadian Study of Health and Aging.	Pubmed	0.00124	1	0.002621	0.02631	1	1	APOE
1734	Pubmed	12527542	Is the APOE epsilon4 genotype associated with higher hospital costs among elderly patients?	Pubmed	0.00124	1	0.002621	0.02631	1	1	APOE
1735	Pubmed	22581441	Twist expression associated with the epithelial-mesenchymal transition in gastric cancer.	Pubmed	0.00124	1	0.002621	0.02631	1	1	TWIST1
1736	Pubmed	12411326	Two distinct HLA-A0201-presented epitopes of the Wilms tumor antigen 1 can function as targets for leukemia-reactive CTL.	Pubmed	0.00124	1	0.002621	0.02631	1	1	WT1
1737	Pubmed	24698766	Altered neurotransmission in the lateral amygdala in aged human apoE4 targeted replacement mice.	Pubmed	0.00124	1	0.002621	0.02631	1	1	APOE
1738	Pubmed	26843007	APOE ?4 associated with preserved executive function performance and maintenance of temporal and cingulate brain volumes in younger adults.	Pubmed	0.00124	1	0.002621	0.02631	1	1	APOE
1739	Pubmed	19118252	Mechanisms of aortic and cardiac dysfunction in uremic mice with aortic calcification.	Pubmed	0.00124	1	0.002621	0.02631	1	1	APOE
1740	Pubmed	20943224	Topical HDL administration reduces vein graft atherosclerosis in apo E deficient mice.	Pubmed	0.00124	1	0.002621	0.02631	1	1	APOE
1741	Pubmed	16215318	Expression and functional influence of cellular retinoic acid-binding protein II in renal cell carcinoma.	Pubmed	0.00124	1	0.002621	0.02631	1	1	CRABP2
1742	Pubmed	15549644	APOE haplotypes influence bone mineral density in Caucasian males but not females.	Pubmed	0.00124	1	0.002621	0.02631	1	1	APOE
1743	Pubmed	23255822	Differential effect of APOE genotype on amyloid load and glucose metabolism in AD dementia.	Pubmed	0.00124	1	0.002621	0.02631	1	1	APOE
1744	Pubmed	19184578	Polymorphism in apolipoprotein E among migraineurs and tension-type headache subjects.	Pubmed	0.00124	1	0.002621	0.02631	1	1	APOE
1745	Pubmed	9326641	MIC-1, a novel macrophage inhibitory cytokine, is a divergent member of the TGF-beta superfamily.	Pubmed	0.00124	1	0.002621	0.02631	1	1	GDF15
1746	Pubmed	22750143	IGFBP7's susceptibility to proteolysis is altered by A-to-I RNA editing of its transcript.	Pubmed	0.00124	1	0.002621	0.02631	1	1	IGFBP7
1747	Pubmed	687591	Covalent structure of collagen: amino acid sequence of five consecutive CNBr peptides from type III collagen of human liver.	Pubmed	0.00124	1	0.002621	0.02631	1	1	COL3A1
1748	Pubmed	18843526	APOE genotyping: comparison of three methods.	Pubmed	0.00124	1	0.002621	0.02631	1	1	APOE
1749	Pubmed	12940632	Association between polymorphisms of apolipoprotein E, bone mineral density of the lower forearm, quantitative ultrasound of the calcaneus and osteoporotic fractures in postmenopausal women with hip or lower forearm fracture.	Pubmed	0.00124	1	0.002621	0.02631	1	1	APOE
1750	Pubmed	12133898	The Wilms' tumor suppressor Wt1 is associated with the differentiation of retinoblastoma cells.	Pubmed	0.00124	1	0.002621	0.02631	1	1	WT1
1751	Pubmed	23437414	UCP2 deficiency helps to restrict the pathogenesis of experimental cutaneous and visceral leishmaniosis in mice.	Pubmed	0.00124	1	0.002621	0.02631	1	1	UCP2
1752	Pubmed	21266206	Association of apolipoprotein E promoter polymorphisms with bone structural traits is modified by dietary saturated fat intake - the Cardiovascular Risk in Young Finns study.	Pubmed	0.00124	1	0.002621	0.02631	1	1	APOE
1753	Pubmed	15150775	Twenty-four new cases of WT1 germline mutations and review of the literature: genotype/phenotype correlations for Wilms tumor development.	Pubmed	0.00124	1	0.002621	0.02631	1	1	WT1
1754	Pubmed	18446027	Risk factors for Alzheimer dementia in a community-based birth cohort at the age of 75 years.	Pubmed	0.00124	1	0.002621	0.02631	1	1	APOE
1755	Pubmed	23905971	Early induction of uncoupling protein-2 in pulmonary macrophages in hyperoxia-associated lung injury.	Pubmed	0.00124	1	0.002621	0.02631	1	1	UCP2
1756	Pubmed	23270420	Genetic association between APOE*4 and neuropsychiatric symptoms in patients with probable Alzheimer's disease is dependent on the psychosis phenotype.	Pubmed	0.00124	1	0.002621	0.02631	1	1	APOE
1757	Pubmed	20954076	Rapid and direct detection of apolipoprotein E genotypes using whole blood from humans.	Pubmed	0.00124	1	0.002621	0.02631	1	1	APOE
1758	Pubmed	23460320	Adoptive transfer of genetically modified Wilms' tumor 1-specific T cells in a novel malignant skull base meningioma model.	Pubmed	0.00124	1	0.002621	0.02631	1	1	WT1
1759	Pubmed	12502505	Apolipoprotein-e influences aspects of intellectual ability in type 1 diabetes.	Pubmed	0.00124	1	0.002621	0.02631	1	1	APOE
1760	Pubmed	26544895	Mutant GDF15 presents a poor prognostic outcome for patients with oral squamous cell carcinoma.	Pubmed	0.00124	1	0.002621	0.02631	1	1	GDF15
1761	Pubmed	11498466	Compensatory enlargement and stenosis develop in apoE(-/-) and apoE*3-Leiden transgenic mice.	Pubmed	0.00124	1	0.002621	0.02631	1	1	APOE
1762	Pubmed	24985533	APOE ?4 influences ?-amyloid deposition in primary progressive aphasia and speech apraxia.	Pubmed	0.00124	1	0.002621	0.02631	1	1	APOE
1763	Pubmed	11863377	Parkinson's disease and apolipoprotein E: possible association with dementia but not age at onset.	Pubmed	0.00124	1	0.002621	0.02631	1	1	APOE
1764	Pubmed	24604622	Vascular smooth muscle cell apoptosis is an early trigger for hypothyroid atherosclerosis.	Pubmed	0.00124	1	0.002621	0.02631	1	1	APOE
1765	Pubmed	26543236	Risk prediction for sporadic Alzheimer's disease using genetic risk score in the Han Chinese population.	Pubmed	0.00124	1	0.002621	0.02631	1	1	APOE
1766	Pubmed	18464897	An inducible and reversible mouse genetic rescue system.	Pubmed	0.00124	1	0.002621	0.02631	1	1	APOE
1767	Pubmed	19144336	Progression of atherosclerosis in the Apo E-/- model: 12-month exposure to cigarette mainstream smoke combined with high-cholesterol/fat diet.	Pubmed	0.00124	1	0.002621	0.02631	1	1	APOE
1768	Pubmed	9003062	Characterization of the binding of amyloid-beta peptide to cell culture-derived native apolipoprotein E2, E3, and E4 isoforms and to isoforms from human plasma.	Pubmed	0.00124	1	0.002621	0.02631	1	1	APOE
1769	Pubmed	21571684	Genetic susceptibility of the arterial wall is an important determinant of atherosclerosis in C57BL/6 and FVB/N mouse strains.	Pubmed	0.00124	1	0.002621	0.02631	1	1	APOE
1770	Pubmed	15725730	Mining genetic epidemiology data with Bayesian networks application to APOE gene variation and plasma lipid levels.	Pubmed	0.00124	1	0.002621	0.02631	1	1	APOE
1771	Pubmed	20595630	Cellular source of apolipoprotein E4 determines neuronal susceptibility to excitotoxic injury in transgenic mice.	Pubmed	0.00124	1	0.002621	0.02631	1	1	APOE
1772	Pubmed	26646927	Role of apolipoprotein E polymorphism as a prognostic marker in traumatic brain injury and neurodegenerative disease: a critical review.	Pubmed	0.00124	1	0.002621	0.02631	1	1	APOE
1773	Pubmed	23008094	Uncoupling protein 2 expression affects androgen synthesis in polycystic ovary syndrome.	Pubmed	0.00124	1	0.002621	0.02631	1	1	UCP2
1774	Pubmed	23741431	ApoE4 induces synaptic and ERG impairments in the retina of young targeted replacement apoE4 mice.	Pubmed	0.00124	1	0.002621	0.02631	1	1	APOE
1775	Pubmed	20092642	Mutation or loss of Wilms' tumor gene 1 (WT1) are not major reasons for immune escape in patients with AML receiving WT1 peptide vaccination.	Pubmed	0.00124	1	0.002621	0.02631	1	1	WT1
1776	Pubmed	23503772	The number of cysteine residues per mole in apolipoprotein E affects systematically synchronous neural interactions in women's healthy brains.	Pubmed	0.00124	1	0.002621	0.02631	1	1	APOE
1777	Pubmed	19951691	GABAergic interneuron dysfunction impairs hippocampal neurogenesis in adult apolipoprotein E4 knockin mice.	Pubmed	0.00124	1	0.002621	0.02631	1	1	APOE
1778	Pubmed	19638168	WT 1 expression in nevi and melanomas: a marker of melanocytic invasion into the dermis.	Pubmed	0.00124	1	0.002621	0.02631	1	1	WT1
1779	Pubmed	25079806	Source analysis of spontaneous magnetoencephalograpic activity in healthy aging and mild cognitive impairment: influence of apolipoprotein E polymorphism.	Pubmed	0.00124	1	0.002621	0.02631	1	1	APOE
1780	Pubmed	8226969	Inhibition of basic fibroblast growth factor-induced growth promotion by overexpression of syndecan-1.	Pubmed	0.00124	1	0.002621	0.02631	1	1	SDC1
1781	Pubmed	21728427	Is the apolipoprotein e genotype a biomarker for mild cognitive impairment? Findings from a nationally representative study.	Pubmed	0.00124	1	0.002621	0.02631	1	1	APOE
1782	Pubmed	27750354	The Relationship between Metabolic Parameters, Cardiac Parameters and MIC-1/GDF15 in Obese Children.	Pubmed	0.00124	1	0.002621	0.02631	1	1	GDF15
1783	Pubmed	26846222	Mitochondrial Uncoupling Protein 2 (UCP2) Regulates Retinal Ganglion Cell Number and Survival.	Pubmed	0.00124	1	0.002621	0.02631	1	1	UCP2
1784	Pubmed	21888469	Expression of WT1 during normal human kidney development.	Pubmed	0.00124	1	0.002621	0.02631	1	1	WT1
1785	Pubmed	22837136	Apolipoprotein E polymorphism is associated with both number of diseased vessels and extent of coronary artery disease in Czech patients with CAD.	Pubmed	0.00124	1	0.002621	0.02631	1	1	APOE
1786	Pubmed	20469680	[APOE gene polimorphism and lithogenicity of the bile in the women with cholelithiasis].	Pubmed	0.00124	1	0.002621	0.02631	1	1	APOE
1787	Pubmed	16453339	Apolipoprotein (APOE) gene is associated with progression of age-related macular degeneration (AMD).	Pubmed	0.00124	1	0.002621	0.02631	1	1	APOE
1788	Pubmed	19609939	TWIST family of basic helix-loop-helix transcription factors mediate human mesenchymal stem cell growth and commitment.	Pubmed	0.00124	1	0.002621	0.02631	1	1	TWIST1
1789	Pubmed	7487954	Abnormal type III collagen produced by an exon-17-skipping mutation of the COL3A1 gene in Ehlers-Danlos syndrome type IV is not incorporated into the extracellular matrix.	Pubmed	0.00124	1	0.002621	0.02631	1	1	COL3A1
1790	Pubmed	15627763	Association analysis of apolipoprotein E genotype and risk of depressive symptoms in Alzheimer's disease.	Pubmed	0.00124	1	0.002621	0.02631	1	1	APOE
1791	Pubmed	16276176	APOE polymorphism is associated with risk of severe sepsis in surgical patients.	Pubmed	0.00124	1	0.002621	0.02631	1	1	APOE
1792	Pubmed	12580859	Effect of apolipoprotein E genotype on in-hospital mortality following intracerebral haemorrhage.	Pubmed	0.00124	1	0.002621	0.02631	1	1	APOE
1793	Pubmed	18762354	Apolipoprotein E mediates sulfatide depletion in animal models of Alzheimer's disease.	Pubmed	0.00124	1	0.002621	0.02631	1	1	APOE
1794	Pubmed	19118829	The calcimimetic R-568 retards uremia-enhanced vascular calcification and atherosclerosis in apolipoprotein E deficient (apoE-/-) mice.	Pubmed	0.00124	1	0.002621	0.02631	1	1	APOE
1795	Pubmed	16131797	APOE genotype and serum cholesterol in predicting risk for early death from ischemic stroke in men and women.	Pubmed	0.00124	1	0.002621	0.02631	1	1	APOE
1796	Pubmed	24659521	Impact of UCP2 polymorphism on long-term exercise-mediated changes in adipocytokines and markers of metabolic syndrome.	Pubmed	0.00124	1	0.002621	0.02631	1	1	UCP2
1797	Pubmed	21513571	Serum levels of MMP-11 correlate with clinical outcome in Chinese patients with advanced gastric adenocarcinoma.	Pubmed	0.00124	1	0.002621	0.02631	1	1	MMP11
1798	Pubmed	20430978	Effect of ApoE epsilon4 allele on visual evoked potentials and resultant flow coupling in patients with Alzheimer.	Pubmed	0.00124	1	0.002621	0.02631	1	1	APOE
1799	Pubmed	16807921	Shorter telomeres are associated with mortality in those with APOE epsilon4 and dementia.	Pubmed	0.00124	1	0.002621	0.02631	1	1	APOE
1800	Pubmed	15229191	Independent effects of APOE on cholesterol metabolism and brain Abeta levels in an Alzheimer disease mouse model.	Pubmed	0.00124	1	0.002621	0.02631	1	1	APOE
1801	Pubmed	12414997	Defects in keratinocyte activation during wound healing in the syndecan-1-deficient mouse.	Pubmed	0.00124	1	0.002621	0.02631	1	1	SDC1
1802	Pubmed	15448008	Expression of uncoupling protein-2 in human colon cancer.	Pubmed	0.00124	1	0.002621	0.02631	1	1	UCP2
1803	Pubmed	9294130	The syndecan family of proteoglycans. Novel receptors mediating internalization of atherogenic lipoproteins in vitro.	Pubmed	0.00124	1	0.002621	0.02631	1	1	SDC1
1804	Pubmed	23146133	Association between white matter hyperintensity severity and cognitive impairment according to the presence of the apolipoprotein E (APOE) ?4 allele in the elderly: retrospective analysis of data from the CREDOS study.	Pubmed	0.00124	1	0.002621	0.02631	1	1	APOE
1805	Pubmed	23844141	Apolipoprotein E mediates attachment of clinical hepatitis C virus to hepatocytes by binding to cell surface heparan sulfate proteoglycan receptors.	Pubmed	0.00124	1	0.002621	0.02631	1	1	APOE
1806	Pubmed	18959431	Biophysical properties of apolipoprotein E4 variants: implications in molecular mechanisms of correction of hypertriglyceridemia.	Pubmed	0.00124	1	0.002621	0.02631	1	1	APOE
1807	Pubmed	19230958	Proteomic profiling in apolipoprotein E-deficient mice during atherosclerosis progression.	Pubmed	0.00124	1	0.002621	0.02631	1	1	APOE
1808	Pubmed	16954688	Association of APOE genetic polymorphism with cognitive function and suicide history in geriatric depression.	Pubmed	0.00124	1	0.002621	0.02631	1	1	APOE
1809	Pubmed	26916531	Higher Plasma ApoE Levels are Associated with Low-Normal Thyroid Function: Studies in Diabetic and Nondiabetic Subjects.	Pubmed	0.00124	1	0.002621	0.02631	1	1	APOE
1810	Pubmed	23631810	Disturbance in uniformly 13C-labelled DHA metabolism in elderly human subjects carrying the apoE ?4 allele.	Pubmed	0.00124	1	0.002621	0.02631	1	1	APOE
1811	Pubmed	15584785	Apolipoprotein E and cognitive performance: a meta-analysis.	Pubmed	0.00124	1	0.002621	0.02631	1	1	APOE
1812	Pubmed	16385096	Does apolipoprotein E genotype influence the risk of ischemic stroke, intracerebral hemorrhage, or subarachnoid hemorrhage? Systematic review and meta-analyses of 31 studies among 5961 cases and 17,965 controls.	Pubmed	0.00124	1	0.002621	0.02631	1	1	APOE
1813	Pubmed	22434317	Desmoplastic small round cell tumor-clinicopathological spectrum, including unusual features and immunohistochemical analysis of 45 tumors diagnosed at a tertiary cancer referral centre, with molecular results t(11; 22) (p13; q12) (EWS-WT1) in select cases.	Pubmed	0.00124	1	0.002621	0.02631	1	1	WT1
1814	Pubmed	11673588	Head circumference and incident Alzheimer's disease: modification by apolipoprotein E.	Pubmed	0.00124	1	0.002621	0.02631	1	1	APOE
1815	Pubmed	18077166	Novel missense, insertion and deletion mutations in the neurotrophic tyrosine kinase receptor type 1 gene (NTRK1) associated with congenital insensitivity to pain with anhidrosis.	Pubmed	0.00124	1	0.002621	0.02631	1	1	NTRK1
1816	Pubmed	14512715	Apolipoprotein E in Taiwan Chinese patients with dementia.	Pubmed	0.00124	1	0.002621	0.02631	1	1	APOE
1817	Pubmed	8089103	Isoform-specific binding of apolipoprotein E to beta-amyloid.	Pubmed	0.00124	1	0.002621	0.02631	1	1	APOE
1818	Pubmed	19884594	Lipid profile in Portuguese obese children and adolescents: interaction of apolipoprotein E polymorphism with adiponectin levels.	Pubmed	0.00124	1	0.002621	0.02631	1	1	APOE
1819	Pubmed	10524241	Characterization of the rat, mouse, and human genes of growth/differentiation factor-15/macrophage inhibiting cytokine-1 (GDF-15/MIC-1).	Pubmed	0.00124	1	0.002621	0.02631	1	1	GDF15
1820	Pubmed	19473657	Effects of fasudil on early atherosclerotic plaque formation and established lesion progression in apolipoprotein E-knockout mice.	Pubmed	0.00124	1	0.002621	0.02631	1	1	APOE
1821	Pubmed	22257947	Non-bullous congentital ichthyosiform erythroderma associated with homozygosity for a novel missense mutation in an ATP binding domain of ABCA12.	Pubmed	0.00124	1	0.002621	0.02631	1	1	ABCA12
1822	Pubmed	16263083	Depressed glutathione synthesis precedes oxidative stress and atherogenesis in Apo-E(-/-) mice.	Pubmed	0.00124	1	0.002621	0.02631	1	1	APOE
1823	Pubmed	18031357	Effects of genetic polymorphism of uncoupling protein 2 on body fat and calorie restriction-induced changes.	Pubmed	0.00124	1	0.002621	0.02631	1	1	UCP2
1824	Pubmed	17923260	Evaluation of aortic remodeling in apolipoprotein E-deficient mice and renovascular hypertensive mice.	Pubmed	0.00124	1	0.002621	0.02631	1	1	APOE
1825	Pubmed	22952779	Macrophage inhibitory cytokine-1 (MIC-1/GDF15) slows cancer development but increases metastases in TRAMP prostate cancer prone mice.	Pubmed	0.00124	1	0.002621	0.02631	1	1	GDF15
1826	Pubmed	28482100	APOE Genotype and Nonrespiratory Sleep Parameters in Cognitively Intact Older Adults.	Pubmed	0.00124	1	0.002621	0.02631	1	1	APOE
1827	Pubmed	21359188	An essential role for diet in exercise-mediated protection against dyslipidemia, inflammation and atherosclerosis in ApoE?/? mice.	Pubmed	0.00124	1	0.002621	0.02631	1	1	APOE
1828	Pubmed	16882005	Uncoupling protein-2 promotes nigrostriatal dopamine neuronal function.	Pubmed	0.00124	1	0.002621	0.02631	1	1	UCP2
1829	Pubmed	27457486	APOE genotype and stress response - a mini review.	Pubmed	0.00124	1	0.002621	0.02631	1	1	APOE
1830	Pubmed	15600186	[Study on apolipoprotein E gene polymorphism in Chinese type 2 diabetes mellitus].	Pubmed	0.00124	1	0.002621	0.02631	1	1	APOE
1831	Pubmed	18263930	ApoE2-associated hypertriglyceridemia is ameliorated by increased levels of apoA-V but unaffected by apoC-III deficiency.	Pubmed	0.00124	1	0.002621	0.02631	1	1	APOE
1832	Pubmed	17894153	Ala55Val polymorphism on UCP2 gene predicts greater weight loss in morbidly obese patients undergoing gastric banding.	Pubmed	0.00124	1	0.002621	0.02631	1	1	UCP2
1833	Pubmed	22770993	ApoE and the role of very low density lipoproteins in adipose tissue inflammation.	Pubmed	0.00124	1	0.002621	0.02631	1	1	APOE
1834	Pubmed	23794363	A large ApoE ?4/?4 homozygous cohort reveals no association with Parkinson's disease.	Pubmed	0.00124	1	0.002621	0.02631	1	1	APOE
1835	Pubmed	15504250	Overexpression of the Wilms' tumor gene W T1 in primary astrocytic tumors.	Pubmed	0.00124	1	0.002621	0.02631	1	1	WT1
1836	Pubmed	12536572	[Serum apolipoprotein A I, B100 and E levels and apolipoprotein E polymorphism in patients with Alzheimer's disease and multiple infarction dementia in Chinese population].	Pubmed	0.00124	1	0.002621	0.02631	1	1	APOE
1837	Pubmed	18298348	Apolipoprotein E polymorphisms in Mexican patients with coronary artery disease.	Pubmed	0.00124	1	0.002621	0.02631	1	1	APOE
1838	Pubmed	24236027	Growth differentiation factor-15 suppresses maturation and function of dendritic cells and inhibits tumor-specific immune response.	Pubmed	0.00124	1	0.002621	0.02631	1	1	GDF15
1839	Pubmed	18701716	UCP2 is highly expressed in pancreatic alpha-cells and influences secretion and survival.	Pubmed	0.00124	1	0.002621	0.02631	1	1	UCP2
1840	Pubmed	19199875	Brain MRI, apoliprotein E genotype, and plasma homocysteine in American Indian Alzheimer disease patients and Indian controls.	Pubmed	0.00124	1	0.002621	0.02631	1	1	APOE
1841	Pubmed	15522200	Functional identification of the pro-apoptotic effector domain in human Sox4.	Pubmed	0.00124	1	0.002621	0.02631	1	1	SOX4
1842	Pubmed	25841655	Wilms Tumor 1 rs16754 predicts favorable clinical outcomes for acute myeloid leukemia patients in South Chinese population.	Pubmed	0.00124	1	0.002621	0.02631	1	1	WT1
1843	Pubmed	19164761	Apolipoprotein E epsilon4 is associated with disease-specific effects on brain atrophy in Alzheimer's disease and frontotemporal dementia.	Pubmed	0.00124	1	0.002621	0.02631	1	1	APOE
1844	Pubmed	9607706	Behavioural, physiological and morphological analysis of a line of apolipoprotein E knockout mouse.	Pubmed	0.00124	1	0.002621	0.02631	1	1	APOE
1845	Pubmed	16953225	Juvenile syndecan-1 null mice are protected from carcinogen-induced tumor development.	Pubmed	0.00124	1	0.002621	0.02631	1	1	SDC1
1846	Pubmed	20167658	Nitro-fatty acids reduce atherosclerosis in apolipoprotein E-deficient mice.	Pubmed	0.00124	1	0.002621	0.02631	1	1	APOE
1847	Pubmed	19877080	Identification of RGS1 as a candidate biomarker for undifferentiated spondylarthritis by genome-wide expression profiling and real-time polymerase chain reaction.	Pubmed	0.00124	1	0.002621	0.02631	1	1	RGS1
1848	Pubmed	10353607	Human fibroblast growth factor-18 stimulates fibroblast cell proliferation and is mapped to chromosome 14p11.	Pubmed	0.00124	1	0.002621	0.02631	1	1	FGF18
1849	Pubmed	22276610	High Wilms' tumour gene (WT1) expression and low mitotic count are independent predictors of survival in diffuse peritoneal mesothelioma.	Pubmed	0.00124	1	0.002621	0.02631	1	1	WT1
1850	Pubmed	16466709	Distinct roles for ephrinB3 in the formation and function of hippocampal synapses.	Pubmed	0.00124	1	0.002621	0.02631	1	1	EFNB3
1851	Pubmed	8956030	A novel mutation H373Y in the Wilms' tumor suppressor gene, WT1, associated with Denys-Drash syndrome.	Pubmed	0.00124	1	0.002621	0.02631	1	1	WT1
1852	Pubmed	21798384	The role of apolipoprotein E in bone metabolism.	Pubmed	0.00124	1	0.002621	0.02631	1	1	APOE
1853	Pubmed	12034716	Regulation of macrophage ApoE expression and processing by extracellular matrix.	Pubmed	0.00124	1	0.002621	0.02631	1	1	APOE
1854	Pubmed	18827228	The effect of the ApoE genotype on the association between head circumference and cognition.	Pubmed	0.00124	1	0.002621	0.02631	1	1	APOE
1855	Pubmed	25469543	PIEZO2 is required for mechanotransduction in human stem cell-derived touch receptors.	Pubmed	0.00124	1	0.002621	0.02631	1	1	PIEZO2
1856	Pubmed	17560088	Apolipoprotein e deficiency leads to altered brain uptake of alpha tocopherol injected into lateral cerebral ventricles.	Pubmed	0.00124	1	0.002621	0.02631	1	1	APOE
1857	Pubmed	26224397	Wilms tumor gene single nucleotide polymorphism rs16754 predicts a favorable outcome in children with acute lymphoblastic leukemia.	Pubmed	0.00124	1	0.002621	0.02631	1	1	WT1
1858	Pubmed	22688351	Wilms' tumor gene 1: a possible new proangiogenic factor in Hodgkin lymphoma.	Pubmed	0.00124	1	0.002621	0.02631	1	1	WT1
1859	Pubmed	9857223	Immunohistochemical expression of syndecan-1 in human endometrial cancer cells.	Pubmed	0.00124	1	0.002621	0.02631	1	1	SDC1
1860	Pubmed	19531688	Walking the line: a randomised trial on the effects of a short term walking programme on cognition in dementia.	Pubmed	0.00124	1	0.002621	0.02631	1	1	APOE
1861	Pubmed	17676504	Apolipoprotein E genotypes and their relation to lipid levels in a rural South African population.	Pubmed	0.00124	1	0.002621	0.02631	1	1	APOE
1862	Pubmed	18988885	Role of hydrogen sulfide in the development of atherosclerotic lesions in apolipoprotein E knockout mice.	Pubmed	0.00124	1	0.002621	0.02631	1	1	APOE
1863	Pubmed	22348126	Overexpression of mitochondrial uncoupling protein 2 inhibits inflammatory cytokines and activates cell survival factors after cerebral ischemia.	Pubmed	0.00124	1	0.002621	0.02631	1	1	UCP2
1864	Pubmed	9012418	Apolipoprotein E and Alzheimer disease: genotype-specific risks by age and sex.	Pubmed	0.00124	1	0.002621	0.02631	1	1	APOE
1865	Pubmed	20925654	Ephrin-B3 binds to a sulfated cell-surface receptor.	Pubmed	0.00124	1	0.002621	0.02631	1	1	EFNB3
1866	Pubmed	18835923	Permeability change of arterial endothelium is an age-dependent function of lesion size in apolipoprotein E-null mice.	Pubmed	0.00124	1	0.002621	0.02631	1	1	APOE
1867	Pubmed	27775850	Clinicopathological characteristics and genomic profile of primary sinonasal tract diffuse large B cell lymphoma (DLBCL) reveals gain at 1q31 and RGS1 encoding protein; high RGS1 immunohistochemical expression associates with poor overall survival in DLBCL not otherwise specified (NOS).	Pubmed	0.00124	1	0.002621	0.02631	1	1	RGS1
1868	Pubmed	26714935	Inverse effect of the APOE epsilon4 allele in late- and early-onset Alzheimer's disease.	Pubmed	0.00124	1	0.002621	0.02631	1	1	APOE
1869	Pubmed	29096332	High prognostic value of pre-allogeneic stem cell transplantation minimal residual disease detection by WT1 gene expression in AML transplanted in cytologic complete remission.	Pubmed	0.00124	1	0.002621	0.02631	1	1	WT1
1870	Pubmed	26406403	Clinicopathological significance and prognostic value of Wilms' tumor gene expression in colorectal cancer.	Pubmed	0.00124	1	0.002621	0.02631	1	1	WT1
1871	Pubmed	21611149	A novel splice variant in the N-propeptide of COL5A1 causes an EDS phenotype with severe kyphoscoliosis and eye involvement.	Pubmed	0.00124	1	0.002621	0.02631	1	1	COL5A1
1872	Pubmed	19152406	Expression of macrophage inhibitory cytokine-1 in prostate cancer bone metastases induces osteoclast activation and weight loss.	Pubmed	0.00124	1	0.002621	0.02631	1	1	GDF15
1873	Pubmed	23998924	APOE ?4, rated life experiences, and affect among centenarians.	Pubmed	0.00124	1	0.002621	0.02631	1	1	APOE
1874	Pubmed	20036233	Sdc1 negatively modulates carcinoma cell motility and invasion.	Pubmed	0.00124	1	0.002621	0.02631	1	1	SDC1
1875	Pubmed	17504266	Folate deprivation increases presenilin expression, gamma-secretase activity, and Abeta levels in murine brain: potentiation by ApoE deficiency and alleviation by dietary S-adenosyl methionine.	Pubmed	0.00124	1	0.002621	0.02631	1	1	APOE
1876	Pubmed	14646100	Crystallization and preliminary crystallographic analysis of human serine dehydratase.	Pubmed	0.00124	1	0.002621	0.02631	1	1	SDS
1877	Pubmed	19734938	The neuroblastoma tumour-suppressor TrkAI and its oncogenic alternative TrkAIII splice variant exhibit geldanamycin-sensitive interactions with Hsp90 in human neuroblastoma cells.	Pubmed	0.00124	1	0.002621	0.02631	1	1	NTRK1
1878	Pubmed	15903153	Asymmetry in auditory and spatial attention span in normal elderly genetically at risk for Alzheimer's disease.	Pubmed	0.00124	1	0.002621	0.02631	1	1	APOE
1879	Pubmed	20340021	SNP-SNP interactions within APOE gene influence plasma lipids in postmenopausal osteoporosis.	Pubmed	0.00124	1	0.002621	0.02631	1	1	APOE
1880	Pubmed	27002762	Elevated serum levels of MMP-11 correlate with poor prognosis in colon cancer patients.	Pubmed	0.00124	1	0.002621	0.02631	1	1	MMP11
1881	Pubmed	25886299	Low levels of IGFBP7 expression in high-grade serous ovarian carcinoma is associated with patient outcome.	Pubmed	0.00124	1	0.002621	0.02631	1	1	IGFBP7
1882	Pubmed	26004619	Role of GDF15 (growth and differentiation factor 15) in pulmonary oxygen toxicity.	Pubmed	0.00124	1	0.002621	0.02631	1	1	GDF15
1883	Pubmed	17169026	Syndecan-1 expression in the lung during Pneumocystis infection.	Pubmed	0.00124	1	0.002621	0.02631	1	1	SDC1
1884	Pubmed	25327758	Reduced expression of GDF-15 is associated with atrophic inflammatory lesions of the prostate.	Pubmed	0.00124	1	0.002621	0.02631	1	1	GDF15
1885	Pubmed	19901249	Clinical syndromes associated with posterior atrophy: early age at onset AD spectrum.	Pubmed	0.00124	1	0.002621	0.02631	1	1	APOE
1886	Pubmed	11983299	Apolipoprotein E4 and tau allele frequencies among Choctaw Indians.	Pubmed	0.00124	1	0.002621	0.02631	1	1	APOE
1887	Pubmed	21244352	Cholesterol and LDL relate to neuritic plaques and to APOE4 presence but not to neurofibrillary tangles.	Pubmed	0.00124	1	0.002621	0.02631	1	1	APOE
1888	Pubmed	19278396	Association between anticholinergic drugs and apolipoprotein E epsilon4 allele and poorer cognitive function in older cardiovascular patients: a cross-sectional study.	Pubmed	0.00124	1	0.002621	0.02631	1	1	APOE
1889	Pubmed	25358504	Apolipoprotein E in synaptic plasticity and Alzheimer's disease: potential cellular and molecular mechanisms.	Pubmed	0.00124	1	0.002621	0.02631	1	1	APOE
1890	Pubmed	23292450	Positive association of Apolipoprotein E4 polymorphism with recurrent pregnancy loss in Iranian patients.	Pubmed	0.00124	1	0.002621	0.02631	1	1	APOE
1891	Pubmed	22905184	UCP2 induced by natural birth regulates neuronal differentiation of the hippocampus and related adult behavior.	Pubmed	0.00124	1	0.002621	0.02631	1	1	UCP2
1892	Pubmed	11520900	Differential capacities of the RGS1, RGS16 and RGS-GAIP regulators of G protein signaling to enhance alpha2A-adrenoreceptor agonist-stimulated GTPase activity of G(o1)alpha.	Pubmed	0.00124	1	0.002621	0.02631	1	1	RGS1
1893	Pubmed	27314523	A Validation Study of Vascular Cognitive Impairment Genetics Meta-Analysis Findings in an Independent Collaborative Cohort.	Pubmed	0.00124	1	0.002621	0.02631	1	1	APOE
1894	Pubmed	23463770	New quantitative trait loci for carotid atherosclerosis identified in an intercross derived from apolipoprotein E-deficient mouse strains.	Pubmed	0.00124	1	0.002621	0.02631	1	1	APOE
1895	Pubmed	27631337	Validation of specificity of antibodies for immunohistochemistry: the case of ROR2.	Pubmed	0.00124	1	0.002621	0.02631	1	1	ROR2
1896	Pubmed	17296843	Apolipoprotein E gene polymorphism, total plasma cholesterol level, and Parkinson disease dementia.	Pubmed	0.00124	1	0.002621	0.02631	1	1	APOE
1897	Pubmed	15905464	Effects of recombinant adenovirus-mediated uncoupling protein 2 overexpression on endothelial function and apoptosis.	Pubmed	0.00124	1	0.002621	0.02631	1	1	UCP2
1898	Pubmed	20693183	Apolipoprotein E genotype and mortality in Southern European and Anglo-Celt patients with type 2 diabetes: the Fremantle Diabetes Study.	Pubmed	0.00124	1	0.002621	0.02631	1	1	APOE
1899	Pubmed	12860569	Immunoglobulin treatment suppresses atherosclerosis in apolipoprotein E-deficient mice via the Fc portion.	Pubmed	0.00124	1	0.002621	0.02631	1	1	APOE
1900	Pubmed	15308133	A polymorphism in the promoter of UCP2 gene modulates lipid levels in patients with type 2 diabetes.	Pubmed	0.00124	1	0.002621	0.02631	1	1	UCP2
1901	Pubmed	21464926	TWIST1 is expressed in colorectal carcinomas and predicts patient survival.	Pubmed	0.00124	1	0.002621	0.02631	1	1	TWIST1
1902	Pubmed	22031601	A dynamic model of calcific nodule destabilization in response to monocyte- and oxidized lipid-induced matrix metalloproteinases.	Pubmed	0.00124	1	0.002621	0.02631	1	1	APOE
1903	Pubmed	16352910	Incidence of dementia in very elderly individuals: a clinical, neuropathological and molecular genetic study.	Pubmed	0.00124	1	0.002621	0.02631	1	1	APOE
1904	Pubmed	20675645	Abolished synthesis of cholic acid reduces atherosclerotic development in apolipoprotein E knockout mice.	Pubmed	0.00124	1	0.002621	0.02631	1	1	APOE
1905	Pubmed	23023254	Genetics and outcomes after traumatic brain injury (TBI): what do we know about pediatric TBI?	Pubmed	0.00124	1	0.002621	0.02631	1	1	APOE
1906	Pubmed	19960482	Cognitive impairment and the role of the ApoE epsilon4-allele after stroke--a 13 months follow-up study.	Pubmed	0.00124	1	0.002621	0.02631	1	1	APOE
1907	Pubmed	19205749	Membranoproliferative glomerulonephritis associated with a mutation in Wilms' tumour suppressor gene 1.	Pubmed	0.00124	1	0.002621	0.02631	1	1	WT1
1908	Pubmed	22244650	Vascular risk factors, apolipoprotein E, and hippocampal decline on magnetic resonance imaging over a 10-year follow-up.	Pubmed	0.00124	1	0.002621	0.02631	1	1	APOE
1909	Pubmed	22760259	Association of apoE gene expression and its gene polymorphism with nephrotic syndrome susceptibility: a meta-analysis of experimental and human studies.	Pubmed	0.00124	1	0.002621	0.02631	1	1	APOE
1910	Pubmed	7749859	Phenotypic correction of hypercholesterolemia in apoE-deficient mice by adenovirus-mediated in vivo gene transfer.	Pubmed	0.00124	1	0.002621	0.02631	1	1	APOE
1911	Pubmed	12858170	Uncoupling protein-2 prevents neuronal death and diminishes brain dysfunction after stroke and brain trauma.	Pubmed	0.00124	1	0.002621	0.02631	1	1	UCP2
1912	Pubmed	21475195	Gut flora metabolism of phosphatidylcholine promotes cardiovascular disease.	Pubmed	0.00124	1	0.002621	0.02631	1	1	APOE
1913	Pubmed	21225684	Exacerbation of type II collagen-induced arthritis in apolipoprotein E-deficient mice in association with the expansion of Th1 and Th17 cells.	Pubmed	0.00124	1	0.002621	0.02631	1	1	APOE
1914	Pubmed	26733415	Growth/differentiation factor-15 deficiency compromises dopaminergic neuron survival and microglial response in the 6-hydroxydopamine mouse model of Parkinson's disease.	Pubmed	0.00124	1	0.002621	0.02631	1	1	GDF15
1915	Pubmed	8325889	Tissue-specific alternative splicing generates two isoforms of the trkA receptor.	Pubmed	0.00124	1	0.002621	0.02631	1	1	NTRK1
1916	Pubmed	21952537	Regional differences in effects of APOE ?4 on cognitive impairment in non-demented subjects.	Pubmed	0.00124	1	0.002621	0.02631	1	1	APOE
1917	Pubmed	17853491	Interface membrane fibroblasts around aseptically loosened endoprostheses express MMP-13.	Pubmed	0.00124	1	0.002621	0.02631	1	1	MMP13
1918	Pubmed	12701674	Apolipoprotein E genotype and major depression in a community of older adults. The Cache County Study.	Pubmed	0.00124	1	0.002621	0.02631	1	1	APOE
1919	Pubmed	23434936	UCP2 regulates the glucagon response to fasting and starvation.	Pubmed	0.00124	1	0.002621	0.02631	1	1	UCP2
1920	Pubmed	10861286	Therapeutic liver repopulation in a mouse model of hypercholesterolemia.	Pubmed	0.00124	1	0.002621	0.02631	1	1	APOE
1921	Pubmed	22918225	Total ApoE and ApoE4 isoform assays in an Alzheimer's disease case-control study by targeted mass spectrometry (n=669): a pilot assay for methionine-containing proteotypic peptides.	Pubmed	0.00124	1	0.002621	0.02631	1	1	APOE
1922	Pubmed	11902115	A new role for apolipoprotein E: modulating transport of polyunsaturated phospholipid molecular species in synaptic plasma membranes.	Pubmed	0.00124	1	0.002621	0.02631	1	1	APOE
1923	Pubmed	28185024	Disturbed iron metabolism in erythropoietic protoporphyria and association of GDF15 and gender with disease severity.	Pubmed	0.00124	1	0.002621	0.02631	1	1	GDF15
1924	Pubmed	16091303	TrkA signalling pathways in human airway smooth muscle cell proliferation.	Pubmed	0.00124	1	0.002621	0.02631	1	1	NTRK1
1925	Pubmed	7761390	Apolipoprotein E and Alzheimer disease.	Pubmed	0.00124	1	0.002621	0.02631	1	1	APOE
1926	Pubmed	22226798	Cardiovascular fitness is associated with altered cortical glucose metabolism during working memory in ?4 carriers.	Pubmed	0.00124	1	0.002621	0.02631	1	1	APOE
1927	Pubmed	17541636	WT1 gene mutations in three girls with nephrotic syndrome.	Pubmed	0.00124	1	0.002621	0.02631	1	1	WT1
1928	Pubmed	24373620	Insulin-like growth factor binding protein-related protein 1 contributes to hepatic fibrogenesis.	Pubmed	0.00124	1	0.002621	0.02631	1	1	IGFBP7
1929	Pubmed	8145823	Severe sensory and sympathetic neuropathies in mice carrying a disrupted Trk/NGF receptor gene.	Pubmed	0.00124	1	0.002621	0.02631	1	1	NTRK1
1930	Pubmed	22190281	Positive regulation of osteoclastic differentiation by growth differentiation factor 15 upregulated in osteocytic cells under hypoxia.	Pubmed	0.00124	1	0.002621	0.02631	1	1	GDF15
1931	Pubmed	15514092	Three novel mutations in the apolipoprotein E gene in a sample of individuals with type 2 diabetes mellitus.	Pubmed	0.00124	1	0.002621	0.02631	1	1	APOE
1932	Pubmed	16682795	The effect of apolipoprotein polymorphism on brain in mild cognitive impairment: a voxel-based morphometric study.	Pubmed	0.00124	1	0.002621	0.02631	1	1	APOE
1933	Pubmed	14688681	Apolipoprotein E genotype and neurodevelopmental sequelae of infant cardiac surgery.	Pubmed	0.00124	1	0.002621	0.02631	1	1	APOE
1934	Pubmed	17666000	Downregulation of extracellular matrix-related gene clusters during osteogenic differentiation of human bone marrow- and adipose tissue-derived stromal cells.	Pubmed	0.00124	1	0.002621	0.02631	1	1	COL5A2
1935	Pubmed	17559752	Effects of ezetimibe on lipids and lipoproteins in patients with hypercholesterolemia and different apolipoprotein E genotypes.	Pubmed	0.00124	1	0.002621	0.02631	1	1	APOE
1936	Pubmed	12105308	Contribution of APOE promoter polymorphisms to Alzheimer's disease risk.	Pubmed	0.00124	1	0.002621	0.02631	1	1	APOE
1937	Pubmed	7860728	Inhibition of diet-induced atheroma formation in transgenic mice expressing apolipoprotein E in the arterial wall.	Pubmed	0.00124	1	0.002621	0.02631	1	1	APOE
1938	Pubmed	17711604	Apolipoprotein E genotype and lifetime cognitive decline.	Pubmed	0.00124	1	0.002621	0.02631	1	1	APOE
1939	Pubmed	23592036	Young APOE4 targeted replacement mice exhibit poor spatial learning and memory, with reduced dendritic spine density in the medial entorhinal cortex.	Pubmed	0.00124	1	0.002621	0.02631	1	1	APOE
1940	Pubmed	20691984	Uncoupling protein-2 deficient mice are not protected against warm ischemia/reperfusion injury of the liver.	Pubmed	0.00124	1	0.002621	0.02631	1	1	UCP2
1941	Pubmed	25814675	Endothelial uncoupling protein 2 regulates mitophagy and pulmonary hypertension during intermittent hypoxia.	Pubmed	0.00124	1	0.002621	0.02631	1	1	UCP2
1942	Pubmed	23011382	Default mode network activity and white matter integrity in healthy middle-aged ApoE4 carriers.	Pubmed	0.00124	1	0.002621	0.02631	1	1	APOE
1943	Pubmed	11438679	Impaired abdominal wall development and deficient wound healing in mice lacking aortic carboxypeptidase-like protein.	Pubmed	0.00124	1	0.002621	0.02631	1	1	AEBP1
1944	Pubmed	9266610	Absence of central cholinergic deficits in ApoE knockout mice.	Pubmed	0.00124	1	0.002621	0.02631	1	1	APOE
1945	Pubmed	23300273	Polymeric nanoparticle PET/MR imaging allows macrophage detection in atherosclerotic plaques.	Pubmed	0.00124	1	0.002621	0.02631	1	1	APOE
1946	Pubmed	25673977	Associations between apolipoprotein E gene polymorphisms and Alzheimer's disease risk in a large Chinese Han population.	Pubmed	0.00124	1	0.002621	0.02631	1	1	APOE
1947	Pubmed	18560129	Risk factors for dementia of Alzheimer type and aging-associated cognitive decline in a Spanish population based sample, and in brains with pathology confirmed Alzheimer's disease.	Pubmed	0.00124	1	0.002621	0.02631	1	1	APOE
1948	Pubmed	12231459	Olfactory identification and apolipoprotein E epsilon 4 allele in mild cognitive impairment.	Pubmed	0.00124	1	0.002621	0.02631	1	1	APOE
1949	Pubmed	18190728	Physical, social and productive leisure activities, cognitive decline and interaction with APOE-epsilon 4 genotype in Chinese older adults.	Pubmed	0.00124	1	0.002621	0.02631	1	1	APOE
1950	Pubmed	23492875	High apolipoprotein E4 allele frequency in FXTAS patients.	Pubmed	0.00124	1	0.002621	0.02631	1	1	APOE
1951	Pubmed	19129374	Maternal stress and development of atherosclerosis in the adult apolipoprotein E-deficient mouse offspring.	Pubmed	0.00124	1	0.002621	0.02631	1	1	APOE
1952	Pubmed	26104765	Shikonin inhibits invasiveness of osteosarcoma through MMP13 suppression.	Pubmed	0.00124	1	0.002621	0.02631	1	1	MMP13
1953	Pubmed	19147819	Matrix metalloproteinase-1 promotes muscle cell migration and differentiation.	Pubmed	0.00124	1	0.002621	0.02631	1	1	MMP13
1954	Pubmed	25622896	Structure-function studies of the bHLH phosphorylation domain of TWIST1 in prostate cancer cells.	Pubmed	0.00124	1	0.002621	0.02631	1	1	TWIST1
1955	Pubmed	11315514	Polymorphisms in the apolipoprotein E (APOE) gene in gerontopsychiatric patients.	Pubmed	0.00124	1	0.002621	0.02631	1	1	APOE
1956	Pubmed	15082069	Proteomic identification of specific oxidized proteins in ApoE-knockout mice: relevance to Alzheimer's disease.	Pubmed	0.00124	1	0.002621	0.02631	1	1	APOE
1957	Pubmed	12139441	The structure, regulation, and function of human matrix metalloproteinase-13.	Pubmed	0.00124	1	0.002621	0.02631	1	1	MMP13
1958	Pubmed	23840615	Association between an Alzheimer's Disease-Related Index and APOE ?4 Gene Dose.	Pubmed	0.00124	1	0.002621	0.02631	1	1	APOE
1959	Pubmed	17509484	Cortical morphology in children and adolescents with different apolipoprotein E gene polymorphisms: an observational study.	Pubmed	0.00124	1	0.002621	0.02631	1	1	APOE
1960	Pubmed	12915478	Mutations in the transporter ABCA12 are associated with lamellar ichthyosis type 2.	Pubmed	0.00124	1	0.002621	0.02631	1	1	ABCA12
1961	Pubmed	12167762	Identification of a protective allele against Alzheimer disease in the APOE gene promoter.	Pubmed	0.00124	1	0.002621	0.02631	1	1	APOE
1962	Pubmed	17721898	Work-related physical activity and the risk of dementia and Alzheimer's disease.	Pubmed	0.00124	1	0.002621	0.02631	1	1	APOE
1963	Pubmed	12507771	Microglial function in human APOE3 and APOE4 transgenic mice: altered arginine transport.	Pubmed	0.00124	1	0.002621	0.02631	1	1	APOE
1964	Pubmed	27329241	Association of APOE (E2, E3 and E4) gene variants and lipid levels in ischemic stroke, its subtypes and hemorrhagic stroke in a South Indian population.	Pubmed	0.00124	1	0.002621	0.02631	1	1	APOE
1965	Pubmed	18301352	The UCP2-866 A/A genotype is associated with low density lipoprotein particle sizes in the general population.	Pubmed	0.00124	1	0.002621	0.02631	1	1	UCP2
1966	Pubmed	25961914	Deficiency in WT1-targeting microRNA-125a leads to myeloid malignancies and urogenital abnormalities.	Pubmed	0.00124	1	0.002621	0.02631	1	1	WT1
1967	Pubmed	24838924	Association of matrix metalloproteinase-11 polymorphisms with susceptibility and clinicopathologic characteristics for oral squamous cell carcinoma.	Pubmed	0.00124	1	0.002621	0.02631	1	1	MMP11
1968	Pubmed	22771190	Apolipoprotein E mimetic is more effective than apolipoprotein A-I mimetic in reducing lesion formation in older female apo E null mice.	Pubmed	0.00124	1	0.002621	0.02631	1	1	APOE
1969	Pubmed	8411057	The substitution of glycine 661 by arginine in type III collagen produces mutant molecules with different thermal stabilities and causes Ehlers-Danlos syndrome type IV.	Pubmed	0.00124	1	0.002621	0.02631	1	1	COL3A1
1970	Pubmed	18985055	Matrix metalloproteinase-13 is activated and is found in the nucleus of neural cells after cerebral ischemia.	Pubmed	0.00124	1	0.002621	0.02631	1	1	MMP13
1971	Pubmed	28213371	Polygenic risk scores in familial Alzheimer disease.	Pubmed	0.00124	1	0.002621	0.02631	1	1	APOE
1972	Pubmed	11378846	Investigation of association of 13 polymorphisms in eight genes in southeastern African American Alzheimer disease patients as compared to age-matched controls.	Pubmed	0.00124	1	0.002621	0.02631	1	1	APOE
1973	Pubmed	12573381	Large-scale evidence that the cardiotoxicity of smoking is not significantly modified by the apolipoprotein E epsilon2/epsilon3/epsilon4 genotype.	Pubmed	0.00124	1	0.002621	0.02631	1	1	APOE
1974	Pubmed	22450050	Mechanical injured neurons stimulate astrocytes to express apolipoprotein E through ERK pathway.	Pubmed	0.00124	1	0.002621	0.02631	1	1	APOE
1975	Pubmed	16092050	Influence of apolipoprotein E genotype on the reliability of the Friedewald formula in the estimation of low-density lipoprotein cholesterol concentrations.	Pubmed	0.00124	1	0.002621	0.02631	1	1	APOE
1976	Pubmed	25479012	Novel ABCA12 mutations in harlequin ichthyosis: a journey from photo diagnosis to prenatal diagnosis.	Pubmed	0.00124	1	0.002621	0.02631	1	1	ABCA12
1977	Pubmed	17541051	Correlations between apolipoprotein E epsilon4 gene dose and whole brain atrophy rates.	Pubmed	0.00124	1	0.002621	0.02631	1	1	APOE
1978	Pubmed	20479234	Apolipoprotein E (APOE) genotype has dissociable effects on memory and attentional-executive network function in Alzheimer's disease.	Pubmed	0.00124	1	0.002621	0.02631	1	1	APOE
1979	Pubmed	28239522	Disrupted neural activity patterns to novelty and effort in young adult APOE-e4 carriers performing a subsequent memory task.	Pubmed	0.00124	1	0.002621	0.02631	1	1	APOE
1980	Pubmed	12914969	Wilms' tumor suppressor (WT1) is a mediator of neuronal degeneration associated with the pathogenesis of Alzheimer's disease.	Pubmed	0.00124	1	0.002621	0.02631	1	1	WT1
1981	Pubmed	21447033	Ephrin-B3 binds specifically to B lymphocytes in blood and induces migration.	Pubmed	0.00124	1	0.002621	0.02631	1	1	EFNB3
1982	Pubmed	11583973	Angiotensin II increases urokinase-type plasminogen activator expression and induces aneurysm in the abdominal aorta of apolipoprotein E-deficient mice.	Pubmed	0.00124	1	0.002621	0.02631	1	1	APOE
1983	Pubmed	25617864	The neuropathology of stillbirth - correlation with apolipoprotein genotype in a Scottish population based study.	Pubmed	0.00124	1	0.002621	0.02631	1	1	APOE
1984	Pubmed	17655277	Residues Leu261, Trp264, and Phe265 account for apolipoprotein E-induced dyslipidemia and affect the formation of apolipoprotein E-containing high-density lipoprotein.	Pubmed	0.00124	1	0.002621	0.02631	1	1	APOE
1985	Pubmed	12095653	The Th1/E47cs-G apolipoprotein E (APOE) promoter allele is a risk factor for Alzheimer disease of very later onset.	Pubmed	0.00124	1	0.002621	0.02631	1	1	APOE
1986	Pubmed	24670925	Rate of atherosclerosis progression in ApoE-/- mice long after discontinuation of cola beverage drinking.	Pubmed	0.00124	1	0.002621	0.02631	1	1	APOE
1987	Pubmed	12600078	[Study on apoE gene polymorphism in Chinese type II b hyperlipidemia].	Pubmed	0.00124	1	0.002621	0.02631	1	1	APOE
1988	Pubmed	10195908	Ultrastructure of early lipid accumulation in ApoE-deficient mice.	Pubmed	0.00124	1	0.002621	0.02631	1	1	APOE
1989	Pubmed	20813684	[Expression of uncoupling protein 2 on macrophages and its relation to interleukin-10/interferon ratio in patients with unexplained recurrent spontaneous abortion].	Pubmed	0.00124	1	0.002621	0.02631	1	1	UCP2
1990	Pubmed	27390356	Co-operative leukemogenesis in acute myeloid leukemia and acute promyelocytic leukemia reveals C/EBP? as a common target of TRIB1 and PML/RARA.	Pubmed	0.00124	1	0.002621	0.02631	1	1	TRIB1
1991	Pubmed	24965893	The neuroprotective effect of human uncoupling protein 2 (hUCP2) requires cAMP-dependent protein kinase in a toxin model of Parkinson's disease.	Pubmed	0.00124	1	0.002621	0.02631	1	1	UCP2
1992	Pubmed	18486114	An observational study on the influence of the APOE-epsilon4 allele on the correlation between 'free' copper toxicosis and EEG activity in Alzheimer disease.	Pubmed	0.00124	1	0.002621	0.02631	1	1	APOE
1993	Pubmed	24385135	CSF Apo-E levels associate with cognitive decline and MRI changes.	Pubmed	0.00124	1	0.002621	0.02631	1	1	APOE
1994	Pubmed	14695947	Coenzyme Q10, antioxidant status and ApoE isoforms.	Pubmed	0.00124	1	0.002621	0.02631	1	1	APOE
1995	Pubmed	22287584	Pressure overload-dependent membrane type 1-matrix metalloproteinase induction: relationship to LV remodeling and fibrosis.	Pubmed	0.00124	1	0.002621	0.02631	1	1	MMP13
1996	Pubmed	21251163	APOE ?4 allele is associated with an increased risk of bulbar-onset amyotrophic lateral sclerosis in men.	Pubmed	0.00124	1	0.002621	0.02631	1	1	APOE
1997	Pubmed	1370809	A 27-bp deletion from one allele of the type III collagen gene (COL3A1) in a large family with Ehlers-Danlos syndrome type IV.	Pubmed	0.00124	1	0.002621	0.02631	1	1	COL3A1
1998	Pubmed	24267230	APOE p.Leu167del mutation in familial hypercholesterolemia.	Pubmed	0.00124	1	0.002621	0.02631	1	1	APOE
[truncated: 13,791 more rows]

## Sheet: IPF-DN-Esomeprazole-UP
Enrichment analysis of 34 genes that are DOWN in IPF but UP in Esomeprazole
S.NO.	Category	ID	Name	Source	p-value	q-value Bonferroni	q-value FDR B&H	q-value FDR B&Y	Hit Count in Query List	Hit Count in Genome	Hit in Query List
1	GO: Molecular Function	GO:0031711	bradykinin receptor binding		9.655e-06	0.002858	0.002858	0.01792	2	3	ADRB2,AGTR1
2	GO: Molecular Function	GO:0008134	transcription factor binding		7.31e-05	0.02164	0.01082	0.06783	7	584	ID1,TBX3,PPARG,KAT6B,WFS1,PIK3R1,GPX3
3	GO: Molecular Function	GO:0033613	activating transcription factor binding		0.000185	0.05477	0.01437	0.09009	3	61	TBX3,PPARG,WFS1
4	GO: Molecular Function	GO:0046934	phosphatidylinositol-4,5-bisphosphate 3-kinase activity		0.0001942	0.05748	0.01437	0.09009	3	62	FGFR4,EGFR,PIK3R1
5	GO: Molecular Function	GO:0052813	phosphatidylinositol bisphosphate kinase activity		0.0003024	0.08952	0.0179	0.1122	3	72	FGFR4,EGFR,PIK3R1
6	GO: Molecular Function	GO:0035004	phosphatidylinositol 3-kinase activity		0.0003686	0.1091	0.01819	0.114	3	77	FGFR4,EGFR,PIK3R1
7	GO: Molecular Function	GO:0042562	hormone binding		0.0004596	0.136	0.01943	0.1218	3	83	EGFR,PIK3R1,AGTR1
8	GO: Molecular Function	GO:0019199	transmembrane receptor protein kinase activity		0.0006017	0.1781	0.02226	0.1396	3	91	TGFBR2,FGFR4,EGFR
9	GO: Molecular Function	GO:0004702	signal transducer, downstream of receptor, with serine/threonine kinase activity		0.0008388	0.2483	0.02759	0.173	3	102	TGFBR2,EGFR,MAP2K5
10	GO: Molecular Function	GO:0004871	signal transducer activity		0.0009613	0.2845	0.02845	0.1784	10	1786	TGFBR2,GNA11,FGFR4,ADRB2,PPARG,EGFR,MAP2K5,PIK3R1,AGTR1,TLR4
11	GO: Molecular Function	GO:0008289	lipid binding		0.001505	0.4454	0.03001	0.1882	6	701	PACSIN3,DLC1,PPARG,SNX24,NBEAL2,TLR4
12	GO: Molecular Function	GO:0001664	G-protein coupled receptor binding		0.001531	0.4532	0.03001	0.1882	4	276	PF4,GNA11,ADRB2,AGTR1
13	GO: Molecular Function	GO:0001965	G-protein alpha-subunit binding		0.001642	0.4861	0.03001	0.1882	2	33	ADRB2,AGTR1
14	GO: Molecular Function	GO:0005102	signaling receptor binding		0.001793	0.5308	0.03001	0.1882	9	1601	TGFBR2,PF4,GNA11,ADRB2,EFNB2,PPARG,EGFR,PIK3R1,AGTR1
15	GO: Molecular Function	GO:0001596	angiotensin type I receptor activity		0.001825	0.5403	0.03001	0.1882	1	1	AGTR1
16	GO: Molecular Function	GO:0050038	L-xylulose reductase (NADP+) activity		0.001825	0.5403	0.03001	0.1882	1	1	DCXR
17	GO: Molecular Function	GO:0031713	B2 bradykinin receptor binding		0.001825	0.5403	0.03001	0.1882	1	1	ADRB2
18	GO: Molecular Function	GO:0004941	beta2-adrenergic receptor activity		0.001825	0.5403	0.03001	0.1882	1	1	ADRB2
19	GO: Molecular Function	GO:0019838	growth factor binding		0.002172	0.6429	0.03064	0.1921	3	142	TGFBR2,FGFR4,EGFR
20	GO: Molecular Function	GO:0019903	protein phosphatase binding		0.002172	0.6429	0.03064	0.1921	3	142	PPARG,EGFR,PIK3R1
21	GO: Molecular Function	GO:0043548	phosphatidylinositol 3-kinase binding		0.002174	0.6435	0.03064	0.1921	2	38	PIK3R1,TLR4
22	GO: Molecular Function	GO:0016303	1-phosphatidylinositol-3-kinase activity		0.002777	0.8219	0.03736	0.2342	2	43	FGFR4,PIK3R1
23	GO: Molecular Function	GO:0017046	peptide hormone binding		0.003037	0.899	0.03909	0.245	2	45	PIK3R1,AGTR1
24	GO: Molecular Function	GO:0030331	estrogen receptor binding		0.003309	0.9794	0.04081	0.2558	2	47	PPARG,PIK3R1
25	GO: Molecular Function	GO:0098772	molecular function regulator		0.003498	1	0.04142	0.2596	8	1430	PACSIN3,SERPINA3,FGFR4,ADRB2,DLC1,EGFR,GIT1,PIK3R1
26	GO: Molecular Function	GO:0005026	transforming growth factor beta receptor activity, type II		0.003641	1	0.04145	0.2599	1	2	TGFBR2
27	GO: Molecular Function	GO:0016301	kinase activity		0.004022	1	0.04409	0.2764	6	853	TJP2,TGFBR2,FGFR4,EGFR,MAP2K5,PIK3R1
28	GO: Molecular Function	GO:0004713	protein tyrosine kinase activity		0.004372	1	0.04482	0.281	3	182	FGFR4,EGFR,MAP2K5
29	GO: Molecular Function	GO:0005057	signal transducer activity, downstream of receptor		0.004646	1	0.04482	0.281	3	186	TGFBR2,EGFR,MAP2K5
30	GO: Molecular Function	GO:0043621	protein self-association		0.004666	1	0.04482	0.281	2	56	ID1,AGTR1
31	GO: Molecular Function	GO:0019902	phosphatase binding		0.004716	1	0.04482	0.281	3	187	PPARG,EGFR,PIK3R1
32	GO: Molecular Function	GO:0005516	calmodulin binding		0.004929	1	0.04482	0.281	3	190	EGFR,WFS1,PIK3R1
33	GO: Molecular Function	GO:0052742	phosphatidylinositol kinase activity		0.004997	1	0.04482	0.281	2	58	FGFR4,PIK3R1
34	GO: Molecular Function	GO:0031826	type 2A serotonin receptor binding		0.005456	1	0.04486	0.2813	1	3	GNA11
35	GO: Molecular Function	GO:0004939	beta-adrenergic receptor activity		0.005456	1	0.04486	0.2813	1	3	ADRB2
36	GO: Molecular Function	GO:0005006	epidermal growth factor-activated receptor activity		0.005456	1	0.04486	0.2813	1	3	EGFR
37	GO: Biological Process	GO:0042127	regulation of cell proliferation		7.262e-09	1.697e-05	1.697e-05	0.0001414	16	1666	ID1,TGFBR2,PF4,TBX3,SRPX,FGFR4,ADRB2,DLC1,EFNB2,PPARG,EGFR,MAP2K5,PIK3R1,AGTR1,TLR4,TBX2
38	GO: Biological Process	GO:0007507	heart development		6.535e-08	0.0001527	7.637e-05	0.0006364	10	593	ID1,TGFBR2,TBX3,GNA11,DLC1,EFNB2,PPARG,MAP2K5,AGTR1,TBX2
39	GO: Biological Process	GO:0072359	circulatory system development		1.817e-07	0.0004245	0.0001061	0.0008845	12	1058	ID1,TGFBR2,PF4,TBX3,GNA11,ADRB2,DLC1,EFNB2,PPARG,MAP2K5,AGTR1,TBX2
40	GO: Biological Process	GO:0072358	cardiovascular system development		1.817e-07	0.0004245	0.0001061	0.0008845	12	1058	ID1,TGFBR2,PF4,TBX3,GNA11,ADRB2,DLC1,EFNB2,PPARG,MAP2K5,AGTR1,TBX2
41	GO: Biological Process	GO:2000026	regulation of multicellular organismal development		3.437e-07	0.0008033	0.0001476	0.00123	15	1893	ID1,TJP2,TGFBR2,PF4,TBX3,GNA11,FGFR4,ADRB2,EFNB2,PPARG,MAP2K5,PIK3R1,AGTR1,TLR4,TBX2
42	GO: Biological Process	GO:0051093	negative regulation of developmental process		3.789e-07	0.0008854	0.0001476	0.00123	11	914	ID1,TJP2,TGFBR2,PF4,TBX3,ADRB2,PPARG,MAP2K5,PIK3R1,TLR4,TBX2
43	GO: Biological Process	GO:0032270	positive regulation of cellular protein metabolic process		1.16e-06	0.00271	0.0003454	0.002878	13	1512	PACSIN3,PRR16,TGFBR2,FGFR4,ADRB2,DLC1,PPARG,EGFR,MAP2K5,WFS1,PIK3R1,AGTR1,TLR4
44	GO: Biological Process	GO:0042981	regulation of apoptotic process		1.222e-06	0.002856	0.0003454	0.002878	13	1519	ID1,PF4,TBX3,SRPX,ADRB2,DLC1,PPARG,EGFR,MAP2K5,WFS1,PIK3R1,AGTR1,TLR4
45	GO: Biological Process	GO:0043067	regulation of programmed cell death		1.386e-06	0.00324	0.0003454	0.002878	13	1536	ID1,PF4,TBX3,SRPX,ADRB2,DLC1,PPARG,EGFR,MAP2K5,WFS1,PIK3R1,AGTR1,TLR4
46	GO: Biological Process	GO:0060429	epithelium development		1.596e-06	0.003729	0.0003454	0.002878	12	1296	ID1,TJP2,TGFBR2,TBX3,GNA11,FGFR4,DLC1,EFNB2,PPARG,EGFR,AGTR1,TBX2
47	GO: Biological Process	GO:0001568	blood vessel development		1.766e-06	0.004128	0.0003454	0.002878	9	651	ID1,TGFBR2,PF4,TBX3,ADRB2,EFNB2,MAP2K5,AGTR1,TBX2
48	GO: Biological Process	GO:0002573	myeloid leukocyte differentiation		2.267e-06	0.005298	0.0003454	0.002878	6	215	TJP2,TGFBR2,PF4,PPARG,PIK3R1,TLR4
49	GO: Biological Process	GO:0051247	positive regulation of protein metabolic process		2.374e-06	0.005547	0.0003454	0.002878	13	1611	PACSIN3,PRR16,TGFBR2,FGFR4,ADRB2,DLC1,PPARG,EGFR,MAP2K5,WFS1,PIK3R1,AGTR1,TLR4
50	GO: Biological Process	GO:1901700	response to oxygen-containing compound		2.424e-06	0.005664	0.0003454	0.002878	13	1614	ID1,TGFBR2,PF4,SERPINA3,GNA11,FGFR4,ADRB2,PPARG,EGFR,PIK3R1,AGTR1,TLR4,GPX3
51	GO: Biological Process	GO:0001944	vasculature development		2.438e-06	0.005699	0.0003454	0.002878	9	677	ID1,TGFBR2,PF4,TBX3,ADRB2,EFNB2,MAP2K5,AGTR1,TBX2
52	GO: Biological Process	GO:0035295	tube development		2.718e-06	0.006351	0.0003454	0.002878	9	686	ID1,TGFBR2,TBX3,FGFR4,DLC1,EFNB2,EGFR,AGTR1,TBX2
53	GO: Biological Process	GO:0006915	apoptotic process		2.818e-06	0.006586	0.0003454	0.002878	14	1923	ID1,TGFBR2,PF4,TBX3,SRPX,ADRB2,DLC1,PPARG,EGFR,MAP2K5,WFS1,PIK3R1,AGTR1,TLR4
54	GO: Biological Process	GO:0010562	positive regulation of phosphorus metabolic process		2.959e-06	0.006915	0.0003454	0.002878	11	1126	TGFBR2,PF4,FGFR4,ADRB2,DLC1,EGFR,MAP2K5,WFS1,PIK3R1,AGTR1,TLR4
55	GO: Biological Process	GO:0045937	positive regulation of phosphate metabolic process		2.959e-06	0.006915	0.0003454	0.002878	11	1126	TGFBR2,PF4,FGFR4,ADRB2,DLC1,EGFR,MAP2K5,WFS1,PIK3R1,AGTR1,TLR4
56	GO: Biological Process	GO:0051241	negative regulation of multicellular organismal process		2.985e-06	0.006975	0.0003454	0.002878	11	1127	ID1,TJP2,TGFBR2,PF4,FGFR4,ADRB2,PPARG,MAP2K5,PIK3R1,TLR4,TBX2
57	GO: Biological Process	GO:0010941	regulation of cell death		3.103e-06	0.007253	0.0003454	0.002878	13	1650	ID1,PF4,TBX3,SRPX,ADRB2,DLC1,PPARG,EGFR,MAP2K5,WFS1,PIK3R1,AGTR1,TLR4
58	GO: Biological Process	GO:0012501	programmed cell death		3.369e-06	0.007873	0.0003578	0.002982	14	1952	ID1,TGFBR2,PF4,TBX3,SRPX,ADRB2,DLC1,PPARG,EGFR,MAP2K5,WFS1,PIK3R1,AGTR1,TLR4
59	GO: Biological Process	GO:0008284	positive regulation of cell proliferation		3.8e-06	0.00888	0.0003861	0.003218	10	924	ID1,TGFBR2,TBX3,FGFR4,ADRB2,EGFR,MAP2K5,AGTR1,TLR4,TBX2
60	GO: Biological Process	GO:0030099	myeloid cell differentiation		5.344e-06	0.01249	0.0005204	0.004337	7	388	TJP2,TGFBR2,PF4,PPARG,PIK3R1,NBEAL2,TLR4
61	GO: Biological Process	GO:0009611	response to wounding		5.696e-06	0.01331	0.0005324	0.004437	10	967	TGFBR2,PF4,GNA11,ADRB2,PPARG,EGFR,PIK3R1,NBEAL2,AGTR1,TLR4
62	GO: Biological Process	GO:0042060	wound healing		6.59e-06	0.0154	0.0005923	0.004937	8	570	TGFBR2,PF4,GNA11,ADRB2,EGFR,PIK3R1,NBEAL2,TLR4
63	GO: Biological Process	GO:1901342	regulation of vasculature development		7.39e-06	0.01727	0.0006396	0.005331	6	264	ID1,TGFBR2,PF4,ADRB2,EFNB2,MAP2K5
64	GO: Biological Process	GO:0035239	tube morphogenesis		8.297e-06	0.01939	0.0006925	0.005771	7	415	TGFBR2,TBX3,DLC1,EFNB2,EGFR,AGTR1,TBX2
65	GO: Biological Process	GO:0045927	positive regulation of growth		9.137e-06	0.02135	0.0007363	0.006136	6	274	TGFBR2,ADRB2,EGFR,MAP2K5,WFS1,TBX2
66	GO: Biological Process	GO:0048646	anatomical structure formation involved in morphogenesis		1.168e-05	0.02729	0.0009095	0.00758	11	1299	ID1,TGFBR2,PF4,TBX3,FGFR4,ADRB2,DLC1,EFNB2,MAP2K5,NBEAL2,TBX2
67	GO: Biological Process	GO:0030168	platelet activation		1.267e-05	0.02962	0.0009554	0.007962	5	168	PF4,GNA11,ADRB2,PIK3R1,TLR4
68	GO: Biological Process	GO:0045671	negative regulation of osteoclast differentiation		1.765e-05	0.04126	0.00125	0.01042	3	28	TJP2,PIK3R1,TLR4
69	GO: Biological Process	GO:0010743	regulation of macrophage derived foam cell differentiation		1.765e-05	0.04126	0.00125	0.01042	3	28	PF4,PPARG,AGTR1
70	GO: Biological Process	GO:0060596	mammary placode formation		1.937e-05	0.04526	0.001331	0.01109	2	4	TBX3,TBX2
71	GO: Biological Process	GO:0032147	activation of protein kinase activity		2.051e-05	0.04793	0.001369	0.01141	6	316	TGFBR2,ADRB2,EGFR,MAP2K5,AGTR1,TLR4
72	GO: Biological Process	GO:0033002	muscle cell proliferation		2.126e-05	0.04968	0.00138	0.0115	5	187	TGFBR2,PPARG,EGFR,PIK3R1,TBX2
73	GO: Biological Process	GO:0022603	regulation of anatomical structure morphogenesis		2.197e-05	0.05135	0.001388	0.01157	10	1128	ID1,TGFBR2,PF4,FGFR4,ADRB2,DLC1,EFNB2,MAP2K5,AGTR1,TBX2
74	GO: Biological Process	GO:0019216	regulation of lipid metabolic process		2.487e-05	0.05811	0.001506	0.01255	6	327	SERPINA3,FGFR4,ADRB2,PPARG,PIK3R1,AGTR1
75	GO: Biological Process	GO:0045638	negative regulation of myeloid cell differentiation		2.514e-05	0.05874	0.001506	0.01255	4	94	TJP2,PF4,PIK3R1,TLR4
76	GO: Biological Process	GO:0010742	macrophage derived foam cell differentiation		2.66e-05	0.06216	0.001554	0.01295	3	32	PF4,PPARG,AGTR1
77	GO: Biological Process	GO:0090077	foam cell differentiation		2.922e-05	0.06829	0.001665	0.01388	3	33	PF4,PPARG,AGTR1
78	GO: Biological Process	GO:2000379	positive regulation of reactive oxygen species metabolic process		3.335e-05	0.07794	0.001856	0.01547	4	101	TGFBR2,EGFR,AGTR1,TLR4
79	GO: Biological Process	GO:0040008	regulation of growth		3.568e-05	0.08339	0.001923	0.01603	8	720	TGFBR2,ADRB2,PPARG,EGFR,MAP2K5,WFS1,AGTR1,TBX2
80	GO: Biological Process	GO:0019220	regulation of phosphate metabolic process		3.621e-05	0.08463	0.001923	0.01603	12	1756	ID1,TGFBR2,PF4,FGFR4,ADRB2,DLC1,EGFR,MAP2K5,WFS1,PIK3R1,AGTR1,TLR4
81	GO: Biological Process	GO:0051174	regulation of phosphorus metabolic process		3.897e-05	0.09108	0.002024	0.01687	12	1769	ID1,TGFBR2,PF4,FGFR4,ADRB2,DLC1,EGFR,MAP2K5,WFS1,PIK3R1,AGTR1,TLR4
82	GO: Biological Process	GO:0050878	regulation of body fluid levels		4.41e-05	0.1031	0.002214	0.01845	7	538	PF4,GNA11,ADRB2,WFS1,PIK3R1,NBEAL2,TLR4
83	GO: Biological Process	GO:0007596	blood coagulation		4.461e-05	0.1043	0.002214	0.01845	6	363	PF4,GNA11,ADRB2,PIK3R1,NBEAL2,TLR4
84	GO: Biological Process	GO:0031401	positive regulation of protein modification process		4.623e-05	0.108	0.002214	0.01845	10	1230	TGFBR2,FGFR4,ADRB2,DLC1,EGFR,MAP2K5,WFS1,PIK3R1,AGTR1,TLR4
85	GO: Biological Process	GO:0050817	coagulation		4.814e-05	0.1125	0.002214	0.01845	6	368	PF4,GNA11,ADRB2,PIK3R1,NBEAL2,TLR4
86	GO: Biological Process	GO:0007599	hemostasis		4.814e-05	0.1125	0.002214	0.01845	6	368	PF4,GNA11,ADRB2,PIK3R1,NBEAL2,TLR4
87	GO: Biological Process	GO:0032430	positive regulation of phospholipase A2 activity		4.831e-05	0.1129	0.002214	0.01845	2	6	EGFR,AGTR1
88	GO: Biological Process	GO:0048514	blood vessel morphogenesis		5.13e-05	0.1199	0.002288	0.01907	7	551	ID1,TGFBR2,PF4,ADRB2,EFNB2,MAP2K5,TBX2
89	GO: Biological Process	GO:0060562	epithelial tube morphogenesis		5.19e-05	0.1213	0.002288	0.01907	6	373	TGFBR2,TBX3,DLC1,EFNB2,AGTR1,TBX2
90	GO: Biological Process	GO:0001775	cell activation		5.597e-05	0.1308	0.002422	0.02019	9	1001	TGFBR2,PF4,GNA11,ADRB2,EFNB2,EGFR,GIT1,PIK3R1,TLR4
91	GO: Biological Process	GO:0043627	response to estrogen		6.202e-05	0.1449	0.002635	0.02196	5	234	TGFBR2,ADRB2,PPARG,EGFR,AGTR1
92	GO: Biological Process	GO:0033993	response to lipid		6.627e-05	0.1549	0.002765	0.02305	9	1023	TGFBR2,PF4,FGFR4,ADRB2,PPARG,EGFR,PIK3R1,AGTR1,TLR4
93	GO: Biological Process	GO:0045765	regulation of angiogenesis		6.855e-05	0.1602	0.002811	0.02342	5	239	ID1,TGFBR2,PF4,ADRB2,MAP2K5
94	GO: Biological Process	GO:0016477	cell migration		7.392e-05	0.1727	0.002847	0.02373	10	1300	ID1,TGFBR2,PF4,FGFR4,DLC1,EFNB2,EGFR,MAP2K5,PIK3R1,AGTR1
95	GO: Biological Process	GO:0002761	regulation of myeloid leukocyte differentiation		7.439e-05	0.1739	0.002847	0.02373	4	124	TJP2,PF4,PIK3R1,TLR4
96	GO: Biological Process	GO:0010628	positive regulation of gene expression		7.491e-05	0.1751	0.002847	0.02373	12	1890	ID1,PRR16,PF4,TBX3,FGFR4,ADRB2,PPARG,KAT6B,EGFR,MAP2K5,PIK3R1,TLR4
97	GO: Biological Process	GO:0044057	regulation of system process		7.565e-05	0.1768	0.002847	0.02373	7	586	FGFR4,ADRB2,EGFR,PIK3R1,AGTR1,TLR4,TBX2
98	GO: Biological Process	GO:0043085	positive regulation of catalytic activity		7.575e-05	0.177	0.002847	0.02373	11	1588	TGFBR2,FGFR4,ADRB2,DLC1,PPARG,EGFR,GIT1,MAP2K5,WFS1,AGTR1,TLR4
99	GO: Biological Process	GO:0016202	regulation of striated muscle tissue development		7.675e-05	0.1794	0.002847	0.02373	4	125	TGFBR2,ADRB2,EFNB2,TBX2
100	GO: Biological Process	GO:0048634	regulation of muscle organ development		8.164e-05	0.1908	0.002975	0.02479	4	127	TGFBR2,ADRB2,EFNB2,TBX2
101	GO: Biological Process	GO:1901861	regulation of muscle tissue development		8.416e-05	0.1967	0.002975	0.02479	4	128	TGFBR2,ADRB2,EFNB2,TBX2
102	GO: Biological Process	GO:0006357	regulation of transcription by RNA polymerase II		8.562e-05	0.2001	0.002975	0.02479	12	1916	ID1,PF4,TBX3,ADRB2,PPARG,KAT6B,EGFR,MAP2K5,WFS1,PIK3R1,TLR4,TBX2
103	GO: Biological Process	GO:0051240	positive regulation of multicellular organismal process		8.585e-05	0.2006	0.002975	0.02479	11	1610	TGFBR2,PF4,FGFR4,ADRB2,EFNB2,PPARG,EGFR,PIK3R1,AGTR1,TLR4,TBX2
104	GO: Biological Process	GO:0048660	regulation of smooth muscle cell proliferation		8.674e-05	0.2027	0.002975	0.02479	4	129	TGFBR2,PPARG,EGFR,PIK3R1
105	GO: Biological Process	GO:0031328	positive regulation of cellular biosynthetic process		8.782e-05	0.2052	0.002975	0.02479	12	1921	PRR16,PF4,TBX3,FGFR4,ADRB2,PPARG,KAT6B,EGFR,MAP2K5,WFS1,PIK3R1,TLR4
106	GO: Biological Process	GO:0030258	lipid modification		9.308e-05	0.2175	0.003107	0.0259	5	255	FGFR4,PPARG,EGFR,PIK3R1,AGTR1
107	GO: Biological Process	GO:0002009	morphogenesis of an epithelium		9.628e-05	0.225	0.003114	0.02596	7	609	TGFBR2,TBX3,DLC1,EFNB2,EGFR,AGTR1,TBX2
108	GO: Biological Process	GO:0002762	negative regulation of myeloid leukocyte differentiation		9.672e-05	0.226	0.003114	0.02596	3	49	TJP2,PIK3R1,TLR4
109	GO: Biological Process	GO:0048659	smooth muscle cell proliferation		9.765e-05	0.2282	0.003114	0.02596	4	133	TGFBR2,PPARG,EGFR,PIK3R1
110	GO: Biological Process	GO:0051173	positive regulation of nitrogen compound metabolic process		9.862e-05	0.2305	0.003114	0.02596	12	1944	PRR16,PF4,TBX3,FGFR4,ADRB2,PPARG,KAT6B,EGFR,MAP2K5,WFS1,PIK3R1,TLR4
111	GO: Biological Process	GO:0072593	reactive oxygen species metabolic process		0.0001057	0.2471	0.003268	0.02723	5	262	TGFBR2,EGFR,AGTR1,TLR4,GPX3
112	GO: Biological Process	GO:0009891	positive regulation of biosynthetic process		0.0001063	0.2483	0.003268	0.02723	12	1959	PRR16,PF4,TBX3,FGFR4,ADRB2,PPARG,KAT6B,EGFR,MAP2K5,WFS1,PIK3R1,TLR4
113	GO: Biological Process	GO:0060592	mammary gland formation		0.0001155	0.27	0.003507	0.02923	2	9	TBX3,TBX2
114	GO: Biological Process	GO:0001817	regulation of cytokine production		0.0001201	0.2807	0.003599	0.02999	7	631	PF4,FGFR4,PPARG,MAP2K5,PIK3R1,AGTR1,TLR4
115	GO: Biological Process	GO:2001239	regulation of extrinsic apoptotic signaling pathway in absence of ligand		0.0001224	0.286	0.00362	0.03017	3	53	PF4,SRPX,MAP2K5
116	GO: Biological Process	GO:1903707	negative regulation of hemopoiesis		0.0001258	0.294	0.003675	0.03062	4	142	TJP2,PF4,PIK3R1,TLR4
117	GO: Biological Process	GO:1902105	regulation of leukocyte differentiation		0.0001327	0.31	0.003816	0.0318	5	275	TJP2,TGFBR2,PF4,PIK3R1,TLR4
118	GO: Biological Process	GO:0009887	animal organ morphogenesis		0.0001339	0.3129	0.003816	0.0318	9	1121	ID1,TGFBR2,TBX3,FGFR4,DLC1,EFNB2,EGFR,AGTR1,TBX2
119	GO: Biological Process	GO:0010518	positive regulation of phospholipase activity		0.0001367	0.3195	0.003849	0.03208	3	55	DLC1,EGFR,AGTR1
120	GO: Biological Process	GO:0045595	regulation of cell differentiation		0.0001395	0.3261	0.003882	0.03235	11	1699	ID1,TJP2,TGFBR2,PF4,TBX3,GNA11,EFNB2,PPARG,PIK3R1,AGTR1,TLR4
121	GO: Biological Process	GO:0048870	cell motility		0.0001619	0.3784	0.0044	0.03667	10	1428	ID1,TGFBR2,PF4,FGFR4,DLC1,EFNB2,EGFR,MAP2K5,PIK3R1,AGTR1
122	GO: Biological Process	GO:0051674	localization of cell		0.0001619	0.3784	0.0044	0.03667	10	1428	ID1,TGFBR2,PF4,FGFR4,DLC1,EFNB2,EGFR,MAP2K5,PIK3R1,AGTR1
123	GO: Biological Process	GO:0022612	gland morphogenesis		0.0001677	0.3918	0.004453	0.03711	4	153	TGFBR2,TBX3,EGFR,TBX2
124	GO: Biological Process	GO:0001525	angiogenesis		0.0001722	0.4025	0.004453	0.03711	6	464	ID1,TGFBR2,PF4,ADRB2,EFNB2,MAP2K5
125	GO: Biological Process	GO:0032429	regulation of phospholipase A2 activity		0.0001761	0.4116	0.004453	0.03711	2	11	EGFR,AGTR1
126	GO: Biological Process	GO:0002024	diet induced thermogenesis		0.0001761	0.4116	0.004453	0.03711	2	11	ADRB2,PPARG
127	GO: Biological Process	GO:0043066	negative regulation of apoptotic process		0.0001771	0.4138	0.004453	0.03711	8	905	ID1,PF4,TBX3,EGFR,MAP2K5,WFS1,PIK3R1,AGTR1
128	GO: Biological Process	GO:0060986	endocrine hormone secretion		0.0001772	0.4141	0.004453	0.03711	3	60	TBX3,FGFR4,AGTR1
129	GO: Biological Process	GO:0060443	mammary gland morphogenesis		0.0001772	0.4141	0.004453	0.03711	3	60	TGFBR2,TBX3,TBX2
130	GO: Biological Process	GO:1903034	regulation of response to wounding		0.0001889	0.4416	0.004698	0.03915	6	472	TGFBR2,ADRB2,PPARG,EGFR,AGTR1,TLR4
131	GO: Biological Process	GO:0043069	negative regulation of programmed cell death		0.0001967	0.4598	0.00484	0.04034	8	919	ID1,PF4,TBX3,EGFR,MAP2K5,WFS1,PIK3R1,AGTR1
132	GO: Biological Process	GO:0009968	negative regulation of signal transduction		0.0001988	0.4647	0.00484	0.04034	9	1181	TGFBR2,PF4,ADRB2,DLC1,PPARG,EGFR,MAP2K5,WFS1,TLR4
133	GO: Biological Process	GO:0010557	positive regulation of macromolecule biosynthetic process		0.0002082	0.4866	0.004859	0.0405	11	1777	PRR16,PF4,TBX3,FGFR4,ADRB2,PPARG,KAT6B,EGFR,MAP2K5,PIK3R1,TLR4
134	GO: Biological Process	GO:0045414	regulation of interleukin-8 biosynthetic process		0.0002111	0.4933	0.004859	0.0405	2	12	MAP2K5,TLR4
135	GO: Biological Process	GO:0032930	positive regulation of superoxide anion generation		0.0002111	0.4933	0.004859	0.0405	2	12	EGFR,AGTR1
136	GO: Biological Process	GO:1990845	adaptive thermogenesis		0.0002111	0.4933	0.004859	0.0405	2	12	ADRB2,PPARG
137	GO: Biological Process	GO:1902531	regulation of intracellular signal transduction		0.0002124	0.4964	0.004859	0.0405	11	1781	ID1,PF4,FGFR4,ADRB2,DLC1,EGFR,MAP2K5,WFS1,PIK3R1,AGTR1,TLR4
138	GO: Biological Process	GO:0048636	positive regulation of muscle organ development		0.0002147	0.5017	0.004859	0.0405	3	64	ADRB2,EFNB2,TBX2
139	GO: Biological Process	GO:0045844	positive regulation of striated muscle tissue development		0.0002147	0.5017	0.004859	0.0405	3	64	ADRB2,EFNB2,TBX2
140	GO: Biological Process	GO:0045596	negative regulation of cell differentiation		0.0002162	0.5053	0.004859	0.0405	7	694	ID1,TJP2,PF4,TBX3,PPARG,PIK3R1,TLR4
141	GO: Biological Process	GO:0055024	regulation of cardiac muscle tissue development		0.0002248	0.5253	0.004956	0.0413	3	65	TGFBR2,EFNB2,TBX2
142	GO: Biological Process	GO:1901863	positive regulation of muscle tissue development		0.0002248	0.5253	0.004956	0.0413	3	65	ADRB2,EFNB2,TBX2
143	GO: Biological Process	GO:0001816	cytokine production		0.000228	0.5327	0.004979	0.04149	7	700	PF4,FGFR4,PPARG,MAP2K5,PIK3R1,AGTR1,TLR4
144	GO: Biological Process	GO:0010517	regulation of phospholipase activity		0.0002459	0.5747	0.00528	0.044	3	67	DLC1,EGFR,AGTR1
145	GO: Biological Process	GO:0045860	positive regulation of protein kinase activity		0.000247	0.5772	0.00528	0.044	6	496	TGFBR2,ADRB2,EGFR,MAP2K5,AGTR1,TLR4
146	GO: Biological Process	GO:0042228	interleukin-8 biosynthetic process		0.0002492	0.5824	0.00528	0.044	2	13	MAP2K5,TLR4
147	GO: Biological Process	GO:0006954	inflammatory response		0.0002508	0.586	0.00528	0.044	7	711	PF4,SERPINA3,ADRB2,PPARG,EGFR,AGTR1,TLR4
148	GO: Biological Process	GO:0060193	positive regulation of lipase activity		0.0002569	0.6004	0.005361	0.04468	3	68	DLC1,EGFR,AGTR1
149	GO: Biological Process	GO:0001934	positive regulation of protein phosphorylation		0.0002632	0.6151	0.005443	0.04536	8	959	TGFBR2,FGFR4,ADRB2,EGFR,MAP2K5,PIK3R1,AGTR1,TLR4
150	GO: Biological Process	GO:0045935	positive regulation of nucleobase-containing compound metabolic process		0.0002725	0.6369	0.005587	0.04656	11	1832	PF4,TBX3,FGFR4,ADRB2,PPARG,KAT6B,EGFR,MAP2K5,WFS1,PIK3R1,TLR4
151	GO: Biological Process	GO:0031399	regulation of protein modification process		0.0002845	0.6649	0.005742	0.04785	11	1841	ID1,TGFBR2,FGFR4,ADRB2,DLC1,EGFR,MAP2K5,WFS1,PIK3R1,AGTR1,TLR4
152	GO: Biological Process	GO:0007155	cell adhesion		0.000285	0.6661	0.005742	0.04785	10	1530	ID1,TGFBR2,SRPX,ADRB2,DLC1,EFNB2,EGFR,MAP2K5,PCDH9,PIK3R1
153	GO: Biological Process	GO:0045346	regulation of MHC class II biosynthetic process		0.0002904	0.6787	0.005798	0.04832	2	14	PF4,TLR4
154	GO: Biological Process	GO:2000377	regulation of reactive oxygen species metabolic process		0.0002927	0.6841	0.005798	0.04832	4	177	TGFBR2,EGFR,AGTR1,TLR4
155	GO: Biological Process	GO:0032103	positive regulation of response to external stimulus		0.0003007	0.7027	0.005876	0.04897	5	328	PF4,ADRB2,EGFR,AGTR1,TLR4
156	GO: Biological Process	GO:0022610	biological adhesion		0.0003037	0.7097	0.005876	0.04897	10	1542	ID1,TGFBR2,SRPX,ADRB2,DLC1,EFNB2,EGFR,MAP2K5,PCDH9,PIK3R1
157	GO: Biological Process	GO:0032760	positive regulation of tumor necrosis factor production		0.0003042	0.711	0.005876	0.04897	3	72	PF4,PIK3R1,TLR4
158	GO: Biological Process	GO:1901698	response to nitrogen compound		0.000307	0.7174	0.005881	0.04901	8	981	ID1,SERPINA3,GNA11,ADRB2,PPARG,EGFR,PIK3R1,AGTR1
159	GO: Biological Process	GO:0045670	regulation of osteoclast differentiation		0.0003169	0.7406	0.006021	0.05018	3	73	TJP2,PIK3R1,TLR4
160	GO: Biological Process	GO:1903522	regulation of blood circulation		0.0003268	0.7638	0.006159	0.05133	5	334	ADRB2,EGFR,PIK3R1,AGTR1,TBX2
161	GO: Biological Process	GO:1903557	positive regulation of tumor necrosis factor superfamily cytokine production		0.0003299	0.7709	0.006159	0.05133	3	74	PF4,PIK3R1,TLR4
162	GO: Biological Process	GO:0045342	MHC class II biosynthetic process		0.0003347	0.7822	0.006159	0.05133	2	15	PF4,TLR4
163	GO: Biological Process	GO:0010744	positive regulation of macrophage derived foam cell differentiation		0.0003347	0.7822	0.006159	0.05133	2	15	PF4,AGTR1
164	GO: Biological Process	GO:0060548	negative regulation of cell death		0.0003519	0.8223	0.006299	0.0525	8	1001	ID1,PF4,TBX3,EGFR,MAP2K5,WFS1,PIK3R1,AGTR1
165	GO: Biological Process	GO:0033674	positive regulation of kinase activity		0.0003524	0.8237	0.006299	0.0525	6	530	TGFBR2,ADRB2,EGFR,MAP2K5,AGTR1,TLR4
166	GO: Biological Process	GO:0007417	central nervous system development		0.0003542	0.8279	0.006299	0.0525	8	1002	ID1,TGFBR2,TBX3,DLC1,PPARG,EGFR,PCDH9,TLR4
167	GO: Biological Process	GO:0042327	positive regulation of phosphorylation		0.0003566	0.8335	0.006299	0.0525	8	1003	TGFBR2,FGFR4,ADRB2,EGFR,MAP2K5,PIK3R1,AGTR1,TLR4
168	GO: Biological Process	GO:0050727	regulation of inflammatory response		0.0003595	0.84	0.006299	0.0525	5	341	ADRB2,PPARG,EGFR,AGTR1,TLR4
169	GO: Biological Process	GO:0002521	leukocyte differentiation		0.0003596	0.8404	0.006299	0.0525	6	532	TJP2,TGFBR2,PF4,PPARG,PIK3R1,TLR4
170	GO: Biological Process	GO:0044093	positive regulation of molecular function		0.000363	0.8483	0.006299	0.0525	11	1893	TGFBR2,FGFR4,ADRB2,DLC1,PPARG,EGFR,GIT1,MAP2K5,WFS1,AGTR1,TLR4
171	GO: Biological Process	GO:0051338	regulation of transferase activity		0.0003639	0.8504	0.006299	0.0525	8	1006	TGFBR2,ADRB2,PPARG,EGFR,MAP2K5,PIK3R1,AGTR1,TLR4
172	GO: Biological Process	GO:1903036	positive regulation of response to wounding		0.0003681	0.8602	0.006325	0.05271	4	188	TGFBR2,EGFR,AGTR1,TLR4
173	GO: Biological Process	GO:0030162	regulation of proteolysis		0.000376	0.8787	0.006384	0.05321	7	760	PACSIN3,SERPINA3,FGFR4,DLC1,PPARG,MAP2K5,PIK3R1
174	GO: Biological Process	GO:0048729	tissue morphogenesis		0.000382	0.8928	0.006384	0.05321	7	762	TGFBR2,TBX3,DLC1,EFNB2,EGFR,AGTR1,TBX2
175	GO: Biological Process	GO:0032928	regulation of superoxide anion generation		0.0003821	0.8929	0.006384	0.05321	2	16	EGFR,AGTR1
176	GO: Biological Process	GO:0032101	regulation of response to external stimulus		0.0003838	0.897	0.006384	0.05321	8	1014	TGFBR2,PF4,ADRB2,EFNB2,PPARG,EGFR,AGTR1,TLR4
177	GO: Biological Process	GO:0043534	blood vessel endothelial cell migration		0.0003852	0.9002	0.006384	0.05321	3	78	ID1,EFNB2,MAP2K5
178	GO: Biological Process	GO:0007167	enzyme linked receptor protein signaling pathway		0.0003889	0.909	0.006401	0.05335	8	1016	ID1,TGFBR2,FGFR4,ADRB2,EFNB2,EGFR,GIT1,PIK3R1
179	GO: Biological Process	GO:0042693	muscle cell fate commitment		0.0004325	1	0.006982	0.05819	2	17	TBX3,TBX2
180	GO: Biological Process	GO:0030277	maintenance of gastrointestinal epithelium		0.0004325	1	0.006982	0.05819	2	17	SERPINA3,TLR4
181	GO: Biological Process	GO:0023057	negative regulation of signaling		0.0004332	1	0.006982	0.05819	9	1311	TGFBR2,PF4,ADRB2,DLC1,PPARG,EGFR,MAP2K5,WFS1,TLR4
182	GO: Biological Process	GO:0008217	regulation of blood pressure		0.0004393	1	0.007032	0.05861	4	197	ADRB2,PPARG,PIK3R1,AGTR1
183	GO: Biological Process	GO:0046879	hormone secretion		0.0004433	1	0.007048	0.05874	5	357	TBX3,FGFR4,PPARG,EGFR,AGTR1
184	GO: Biological Process	GO:0008015	blood circulation		0.0004591	1	0.007169	0.05975	6	557	ADRB2,PPARG,EGFR,PIK3R1,AGTR1,TBX2
185	GO: Biological Process	GO:0097192	extrinsic apoptotic signaling pathway in absence of ligand		0.0004623	1	0.007169	0.05975	3	83	PF4,SRPX,MAP2K5
186	GO: Biological Process	GO:0038034	signal transduction in absence of ligand		0.0004623	1	0.007169	0.05975	3	83	PF4,SRPX,MAP2K5
187	GO: Biological Process	GO:0051094	positive regulation of developmental process		0.0004632	1	0.007169	0.05975	9	1323	TGFBR2,PF4,FGFR4,ADRB2,EFNB2,PPARG,PIK3R1,AGTR1,TBX2
188	GO: Biological Process	GO:0014070	response to organic cyclic compound		0.0004697	1	0.007215	0.06013	8	1045	ID1,TGFBR2,FGFR4,ADRB2,PPARG,EGFR,PIK3R1,AGTR1
189	GO: Biological Process	GO:0003013	circulatory system process		0.0004723	1	0.007215	0.06013	6	560	ADRB2,PPARG,EGFR,PIK3R1,AGTR1,TBX2
190	GO: Biological Process	GO:0010648	negative regulation of cell communication		0.0004762	1	0.007227	0.06023	9	1328	TGFBR2,PF4,ADRB2,DLC1,PPARG,EGFR,MAP2K5,WFS1,TLR4
191	GO: Biological Process	GO:0016525	negative regulation of angiogenesis		0.0004958	1	0.007392	0.06161	3	85	PF4,ADRB2,MAP2K5
192	GO: Biological Process	GO:0042311	vasodilation		0.0004958	1	0.007392	0.06161	3	85	ADRB2,EGFR,AGTR1
193	GO: Biological Process	GO:0048511	rhythmic process		0.0004966	1	0.007392	0.06161	5	366	ID1,GNA11,ADRB2,PPARG,EGFR
194	GO: Biological Process	GO:0045637	regulation of myeloid cell differentiation		0.0005105	1	0.007527	0.06273	4	205	TJP2,PF4,PIK3R1,TLR4
195	GO: Biological Process	GO:0032231	regulation of actin filament bundle assembly		0.000513	1	0.007527	0.06273	3	86	ID1,DLC1,PIK3R1
196	GO: Biological Process	GO:0051050	positive regulation of transport		0.0005199	1	0.007527	0.06273	8	1061	FGFR4,ADRB2,PPARG,EGFR,WFS1,PIK3R1,AGTR1,TLR4
197	GO: Biological Process	GO:1903706	regulation of hemopoiesis		0.0005218	1	0.007527	0.06273	5	370	TJP2,TGFBR2,PF4,PIK3R1,TLR4
198	GO: Biological Process	GO:0009914	hormone transport		0.0005218	1	0.007527	0.06273	5	370	TBX3,FGFR4,PPARG,EGFR,AGTR1
199	GO: Biological Process	GO:0060191	regulation of lipase activity		0.0005307	1	0.007562	0.06303	3	87	DLC1,EGFR,AGTR1
200	GO: Biological Process	GO:0045445	myoblast differentiation		0.0005307	1	0.007562	0.06303	3	87	TBX3,PIK3R1,TBX2
201	GO: Biological Process	GO:0071696	ectodermal placode development		0.0005426	1	0.007593	0.06328	2	19	TBX3,TBX2
202	GO: Biological Process	GO:0060788	ectodermal placode formation		0.0005426	1	0.007593	0.06328	2	19	TBX3,TBX2
203	GO: Biological Process	GO:0071697	ectodermal placode morphogenesis		0.0005426	1	0.007593	0.06328	2	19	TBX3,TBX2
204	GO: Biological Process	GO:2000181	negative regulation of blood vessel morphogenesis		0.0005487	1	0.007633	0.06362	3	88	PF4,ADRB2,MAP2K5
205	GO: Biological Process	GO:0048545	response to steroid hormone		0.0005532	1	0.00765	0.06376	6	577	TGFBR2,ADRB2,PPARG,EGFR,PIK3R1,AGTR1
206	GO: Biological Process	GO:0048871	multicellular organismal homeostasis		0.000575	1	0.007905	0.06588	5	378	SERPINA3,ADRB2,EGFR,WFS1,TLR4
207	GO: Biological Process	GO:0031100	animal organ regeneration		0.000586	1	0.007962	0.06636	3	90	TGFBR2,ADRB2,PPARG
208	GO: Biological Process	GO:0060021	roof of mouth development		0.000586	1	0.007962	0.06636	3	90	TGFBR2,TBX3,TBX2
209	GO: Biological Process	GO:1902106	negative regulation of leukocyte differentiation		0.0006052	1	0.008176	0.06814	3	91	TJP2,PIK3R1,TLR4
210	GO: Biological Process	GO:0048738	cardiac muscle tissue development		0.0006106	1	0.008201	0.06834	4	215	TGFBR2,TBX3,EFNB2,TBX2
211	GO: Biological Process	GO:0032940	secretion by cell		0.0006219	1	0.008236	0.06864	8	1090	PF4,SERPINA3,TBX3,FGFR4,PPARG,EGFR,AGTR1,TLR4
212	GO: Biological Process	GO:0018108	peptidyl-tyrosine phosphorylation		0.0006248	1	0.008236	0.06864	5	385	FGFR4,EGFR,MAP2K5,AGTR1,TLR4
213	GO: Biological Process	GO:0040007	growth		0.0006257	1	0.008236	0.06864	8	1091	TGFBR2,ADRB2,PPARG,EGFR,MAP2K5,WFS1,AGTR1,TBX2
214	GO: Biological Process	GO:0051336	regulation of hydrolase activity		0.0006273	1	0.008236	0.06864	9	1379	SERPINA3,FGFR4,ADRB2,DLC1,PPARG,EGFR,GIT1,MAP2K5,AGTR1
215	GO: Biological Process	GO:0045944	positive regulation of transcription by RNA polymerase II		0.0006372	1	0.008305	0.06921	8	1094	PF4,ADRB2,PPARG,KAT6B,EGFR,MAP2K5,PIK3R1,TLR4
216	GO: Biological Process	GO:0018212	peptidyl-tyrosine modification		0.0006397	1	0.008305	0.06921	5	387	FGFR4,EGFR,MAP2K5,AGTR1,TLR4
217	GO: Biological Process	GO:1901699	cellular response to nitrogen compound		0.0006619	1	0.00845	0.07042	6	597	ID1,GNA11,PPARG,EGFR,PIK3R1,AGTR1
218	GO: Biological Process	GO:1901343	negative regulation of vasculature development		0.0006653	1	0.00845	0.07042	3	94	PF4,ADRB2,MAP2K5
219	GO: Biological Process	GO:0046854	phosphatidylinositol phosphorylation		0.0006653	1	0.00845	0.07042	3	94	FGFR4,EGFR,PIK3R1
220	GO: Biological Process	GO:0030816	positive regulation of cAMP metabolic process		0.0006653	1	0.00845	0.07042	3	94	PF4,ADRB2,WFS1
221	GO: Biological Process	GO:0043549	regulation of kinase activity		0.0006946	1	0.008774	0.07313	7	842	TGFBR2,ADRB2,EGFR,MAP2K5,PIK3R1,AGTR1,TLR4
222	GO: Biological Process	GO:0051090	regulation of DNA binding transcription factor activity		0.0007016	1	0.008815	0.07347	5	395	ID1,PPARG,MAP2K5,WFS1,TLR4
223	GO: Biological Process	GO:0001932	regulation of protein phosphorylation		0.0007147	1	0.008922	0.07436	9	1404	ID1,TGFBR2,FGFR4,ADRB2,EGFR,MAP2K5,PIK3R1,AGTR1,TLR4
224	GO: Biological Process	GO:0014706	striated muscle tissue development		0.0007178	1	0.008922	0.07436	5	397	TGFBR2,TBX3,ADRB2,EFNB2,TBX2
225	GO: Biological Process	GO:0097305	response to alcohol		0.0007259	1	0.008976	0.07481	5	398	TGFBR2,ADRB2,EGFR,AGTR1,TLR4
226	GO: Biological Process	GO:0030097	hemopoiesis		0.0007398	1	0.009099	0.07583	7	851	TJP2,TGFBR2,PF4,PPARG,PIK3R1,NBEAL2,TLR4
227	GO: Biological Process	GO:0046834	lipid phosphorylation		0.0007737	1	0.009466	0.07889	3	99	FGFR4,EGFR,PIK3R1
228	GO: Biological Process	GO:0040011	locomotion		0.0007787	1	0.009478	0.07899	10	1735	ID1,TGFBR2,PF4,FGFR4,DLC1,EFNB2,EGFR,MAP2K5,PIK3R1,AGTR1
229	GO: Biological Process	GO:0010669	epithelial structure maintenance		0.0007991	1	0.009626	0.08022	2	23	SERPINA3,TLR4
230	GO: Biological Process	GO:0014002	astrocyte development		0.0007991	1	0.009626	0.08022	2	23	EGFR,TLR4
231	GO: Biological Process	GO:0030316	osteoclast differentiation		0.00082	1	0.009731	0.0811	3	101	TJP2,PIK3R1,TLR4
232	GO: Biological Process	GO:0040012	regulation of locomotion		0.0008203	1	0.009731	0.0811	7	866	TGFBR2,PF4,DLC1,EFNB2,EGFR,MAP2K5,PIK3R1
233	GO: Biological Process	GO:0010243	response to organonitrogen compound		0.0008203	1	0.009731	0.0811	7	866	ID1,SERPINA3,ADRB2,PPARG,EGFR,PIK3R1,AGTR1
234	GO: Biological Process	GO:0097190	apoptotic signaling pathway		0.0008481	1	0.009998	0.08333	6	626	PF4,SRPX,MAP2K5,WFS1,PIK3R1,TLR4
235	GO: Biological Process	GO:0010631	epithelial cell migration		0.0008514	1	0.009998	0.08333	4	235	ID1,TGFBR2,EFNB2,MAP2K5
236	GO: Biological Process	GO:0050886	endocrine process		0.000868	1	0.01007	0.08396	3	103	TBX3,FGFR4,AGTR1
237	GO: Biological Process	GO:0022600	digestive system process		0.000868	1	0.01007	0.08396	3	103	TJP2,SERPINA3,TLR4
238	GO: Biological Process	GO:0002021	response to dietary excess		0.0008707	1	0.01007	0.08396	2	24	ADRB2,PPARG
239	GO: Biological Process	GO:0060537	muscle tissue development		0.0008761	1	0.01009	0.08406	5	415	TGFBR2,TBX3,ADRB2,EFNB2,TBX2
240	GO: Biological Process	GO:0090132	epithelium migration		0.0008925	1	0.01017	0.0848	4	238	ID1,TGFBR2,EFNB2,MAP2K5
241	GO: Biological Process	GO:0001894	tissue homeostasis		0.0008925	1	0.01017	0.0848	4	238	SERPINA3,ADRB2,EGFR,TLR4
242	GO: Biological Process	GO:0002683	negative regulation of immune system process		0.0009244	1	0.01049	0.0874	5	420	TJP2,PF4,PPARG,PIK3R1,TLR4
243	GO: Biological Process	GO:0042307	positive regulation of protein import into nucleus		0.0009433	1	0.01065	0.08876	3	106	EGFR,PIK3R1,TLR4
244	GO: Biological Process	GO:0019637	organophosphate metabolic process		0.000958	1	0.01076	0.08971	8	1164	TJP2,PF4,FGFR4,ADRB2,EGFR,WFS1,DCXR,PIK3R1
245	GO: Biological Process	GO:0001818	negative regulation of cytokine production		0.0009642	1	0.01078	0.08986	4	243	FGFR4,PPARG,MAP2K5,TLR4
246	GO: Biological Process	GO:0090130	tissue migration		0.000979	1	0.0109	0.0908	4	244	ID1,TGFBR2,EFNB2,MAP2K5
247	GO: Biological Process	GO:0048534	hematopoietic or lymphoid organ development		0.001015	1	0.01121	0.09347	7	898	TJP2,TGFBR2,PF4,PPARG,PIK3R1,NBEAL2,TLR4
248	GO: Biological Process	GO:1904591	positive regulation of protein import		0.001023	1	0.01121	0.09347	3	109	EGFR,PIK3R1,TLR4
249	GO: Biological Process	GO:0097191	extrinsic apoptotic signaling pathway		0.001024	1	0.01121	0.09347	4	247	PF4,SRPX,MAP2K5,PIK3R1
250	GO: Biological Process	GO:0022407	regulation of cell-cell adhesion		0.001027	1	0.01121	0.09347	5	430	TGFBR2,ADRB2,EFNB2,MAP2K5,PIK3R1
251	GO: Biological Process	GO:0007162	negative regulation of cell adhesion		0.001071	1	0.01164	0.09705	4	250	ADRB2,DLC1,MAP2K5,PIK3R1
252	GO: Biological Process	GO:0009967	positive regulation of signal transduction		0.001085	1	0.01174	0.09781	9	1488	PF4,SRPX,FGFR4,ADRB2,EGFR,MAP2K5,PIK3R1,AGTR1,TLR4
253	GO: Biological Process	GO:0061061	muscle structure development		0.00109	1	0.01174	0.09781	6	657	TGFBR2,TBX3,ADRB2,EFNB2,PIK3R1,TBX2
254	GO: Biological Process	GO:0071364	cellular response to epidermal growth factor stimulus		0.001104	1	0.01178	0.09814	2	27	ID1,EGFR
255	GO: Biological Process	GO:0090322	regulation of superoxide metabolic process		0.001104	1	0.01178	0.09814	2	27	EGFR,AGTR1
256	GO: Biological Process	GO:0051347	positive regulation of transferase activity		0.00116	1	0.01226	0.1021	6	665	TGFBR2,ADRB2,EGFR,MAP2K5,AGTR1,TLR4
257	GO: Biological Process	GO:0006897	endocytosis		0.00116	1	0.01226	0.1021	6	665	PACSIN3,TGFBR2,SRPX,ADRB2,PPARG,PIK3R1
258	GO: Biological Process	GO:0030801	positive regulation of cyclic nucleotide metabolic process		0.001164	1	0.01226	0.1021	3	114	PF4,ADRB2,WFS1
259	GO: Biological Process	GO:0035909	aorta morphogenesis		0.001187	1	0.01233	0.1028	2	28	EFNB2,TBX2
260	GO: Biological Process	GO:0042554	superoxide anion generation		0.001187	1	0.01233	0.1028	2	28	EGFR,AGTR1
261	GO: Biological Process	GO:1900101	regulation of endoplasmic reticulum unfolded protein response		0.001187	1	0.01233	0.1028	2	28	WFS1,PIK3R1
262	GO: Biological Process	GO:0042325	regulation of phosphorylation		0.001205	1	0.01246	0.1038	9	1510	ID1,TGFBR2,FGFR4,ADRB2,EGFR,MAP2K5,PIK3R1,AGTR1,TLR4
263	GO: Biological Process	GO:0051345	positive regulation of hydrolase activity		0.001238	1	0.01264	0.1053	7	929	FGFR4,ADRB2,DLC1,PPARG,EGFR,GIT1,AGTR1
264	GO: Biological Process	GO:0033500	carbohydrate homeostasis		0.001238	1	0.01264	0.1053	4	260	FGFR4,PPARG,WFS1,PIK3R1
265	GO: Biological Process	GO:0042593	glucose homeostasis		0.001238	1	0.01264	0.1053	4	260	FGFR4,PPARG,WFS1,PIK3R1
266	GO: Biological Process	GO:0048585	negative regulation of response to stimulus		0.001251	1	0.01271	0.1059	9	1518	TGFBR2,PF4,ADRB2,DLC1,PPARG,EGFR,MAP2K5,WFS1,TLR4
267	GO: Biological Process	GO:0007202	activation of phospholipase C activity		0.001274	1	0.01288	0.1074	2	29	DLC1,EGFR
268	GO: Biological Process	GO:1903508	positive regulation of nucleic acid-templated transcription		0.00131	1	0.01314	0.1095	9	1528	PF4,TBX3,ADRB2,PPARG,KAT6B,EGFR,MAP2K5,PIK3R1,TLR4
269	GO: Biological Process	GO:0045893	positive regulation of transcription, DNA-templated		0.00131	1	0.01314	0.1095	9	1528	PF4,TBX3,ADRB2,PPARG,KAT6B,EGFR,MAP2K5,PIK3R1,TLR4
270	GO: Biological Process	GO:0046903	secretion		0.001356	1	0.01354	0.1128	8	1228	PF4,SERPINA3,TBX3,FGFR4,PPARG,EGFR,AGTR1,TLR4
271	GO: Biological Process	GO:0010558	negative regulation of macromolecule biosynthetic process		0.001385	1	0.01377	0.1148	9	1540	ID1,PF4,TBX3,PPARG,KAT6B,EGFR,MAP2K5,WFS1,TBX2
272	GO: Biological Process	GO:0007267	cell-cell signaling		0.001391	1	0.01378	0.1148	8	1233	TBX3,GNA11,FGFR4,ADRB2,EFNB2,PPARG,EGFR,AGTR1
273	GO: Biological Process	GO:0002520	immune system development		0.001401	1	0.01381	0.1151	7	949	TJP2,TGFBR2,PF4,PPARG,PIK3R1,NBEAL2,TLR4
274	GO: Biological Process	GO:1902680	positive regulation of RNA biosynthetic process		0.001423	1	0.01398	0.1165	9	1546	PF4,TBX3,ADRB2,PPARG,KAT6B,EGFR,MAP2K5,PIK3R1,TLR4
[truncated: 23,574 more rows]
