# Supplementary material for: Esomeprazole attenuates inflammatory and fibrotic response in lung cells through the MAPK/Nrf2/HO1 pathway
Source: J Inflamm (Lond). 2021 May 19;18:17. doi: 10.1186/s12950-021-00284-6 (PMC8136131; doi:10.1186/s12950-021-00284-6)
Supplement: Supplementary file 2 — Additional file 2: Table S2. RNA-sequencing (RNA-seq) data comparing differential gene expression in mouse lung fibroblasts stimulated with the profibrotic cytokine TGFβ (control; 10 ng/mL) or treated with TGFβ (10 ng/mL) and esomeprazole (100 μM). The fold-change, gene symbol, and description of the significantly downregulated genes (p < 0.05) is shown. Experiment was run in duplicate for each condition. [file 12950_2021_284_MOESM2_ESM.xls]

## Sheet: Table S2
Table S2: RNA-seq data showing downregulation of several profibrotic, pro-inflammatory and prooxidant genes by esomeprazole.
Gene_id	TGFb + Esomeprazole	TGFb + Esomeprazole	TGFb Control	TGFb Control	log2FoldChange	pvalue	padj	gene_name	gene_chr	gene_start	gene_end	gene_strand	gene_length	gene_biotype	gene_description
ENSMUSG00000001506	45734.4	49965.6	163076	162890	-1.76819	0	0	Col1a1	11	94936224	94953042	+	6563	protein_coding	collagen, type I, alpha 1 [Source:MGI Symbol;Acc:MGI:88467]
ENSMUSG00000026042	14999.1	17089.1	66627.2	66844.1	-2.05659	0	0	Col5a2	1	45374321	45503282	-	9591	protein_coding	collagen, type V, alpha 2 [Source:MGI Symbol;Acc:MGI:88458]
ENSMUSG00000035783	4317.3	4393.87	25676.1	27631.9	-2.6135	0	0	Acta2	19	34241090	34255336	-	1781	protein_coding	actin, alpha 2, smooth muscle, aorta [Source:MGI Symbol;Acc:MGI:87909]
ENSMUSG00000068196	1944.4	2136.01	14394.5	13131.9	-2.75469	0	0	Col8a1	16	57624258	57754737	-	7833	protein_coding	collagen, type VIII, alpha 1 [Source:MGI Symbol;Acc:MGI:88463]
ENSMUSG00000024087	947.444	1050.82	7623.11	7296.85	-2.90155	0	0	Cyp1b1	17	79706953	79715041	-	5128	protein_coding	cytochrome P450, family 1, subfamily b, polypeptide 1 [Source:MGI Symbol;Acc:MGI:88590]
ENSMUSG00000021186	2677.6	2931.68	22677.5	23407.2	-3.03905	0	0	Fbln5	12	101746565	101819055	-	6911	protein_coding	fibulin 5 [Source:MGI Symbol;Acc:MGI:1346091]
ENSMUSG00000001119	3052.77	3313.89	18110.6	18031.1	-2.5056	0	0	Col6a1	10	76708792	76726168	-	4380	protein_coding	collagen, type VI, alpha 1 [Source:MGI Symbol;Acc:MGI:88459]
ENSMUSG00000024164	341.842	412.414	6044.82	5317.23	-3.91573	0	0	C3	17	57203970	57228136	-	5143	protein_coding	complement component 3 [Source:MGI Symbol;Acc:MGI:88227]
ENSMUSG00000041559	96.1727	134.347	4561.94	4910.13	-5.36857	0	0	Fmod	1	134037254	134048277	+	3306	protein_coding	fibromodulin [Source:MGI Symbol;Acc:MGI:1328364]
ENSMUSG00000026837	3659.32	3500.31	13951.2	14113.8	-1.97053	5.64e-308	4.54e-305	Col5a1	2	27886425	28039514	+	8490	protein_coding	collagen, type V, alpha 1 [Source:MGI Symbol;Acc:MGI:88457]
ENSMUSG00000052353	4178.28	4186.62	21143.9	18583.9	-2.24774	7.77e-293	5.93e-290	Cemip	7	83932857	84086502	-	12232	protein_coding	cell migration inducing protein, hyaluronan binding [Source:MGI Symbol;Acc:MGI:2443629]
ENSMUSG00000020241	1574.95	1830.87	9970.67	9826.25	-2.5403	1.05e-287	7.61e-285	Col6a2	10	76595762	76623630	-	8326	protein_coding	collagen, type VI, alpha 2 [Source:MGI Symbol;Acc:MGI:88460]
ENSMUSG00000019997	13179.5	13533.6	37488.4	38525.7	-1.50879	4.28e-275	2.82e-272	Ctgf	10	24595442	24598683	+	2861	protein_coding	connective tissue growth factor [Source:MGI Symbol;Acc:MGI:95537]
ENSMUSG00000027966	516.095	617.579	5396.8	5019.89	-3.20197	6.02e-272	3.8e-269	Col11a1	3	114030540	114220718	+	12744	protein_coding	collagen, type XI, alpha 1 [Source:MGI Symbol;Acc:MGI:88446]
ENSMUSG00000023886	499.908	621.745	5360.03	5160.58	-3.23208	5.26e-268	3.18e-265	Smoc2	17	14279506	14404790	+	6951	protein_coding	SPARC related modular calcium binding 2 [Source:MGI Symbol;Acc:MGI:1929881]
ENSMUSG00000061353	7635.73	7518.22	22547.3	22260.7	-1.564	8.3e-265	4.81e-262	Cxcl12	6	117168535	117181367	+	8176	protein_coding	chemokine (C-X-C motif) ligand 12 [Source:MGI Symbol;Acc:MGI:103556]
ENSMUSG00000018593	70270.8	73118	187459	196175	-1.41982	3.45e-261	1.85e-258	Sparc	11	55394500	55423183	-	3788	protein_coding	secreted acidic cysteine rich glycoprotein [Source:MGI Symbol;Acc:MGI:98373]
ENSMUSG00000056481	1046.47	1108.1	5983.2	6710.15	-2.5591	1.08e-231	5.04e-229	Cd248	19	5068078	5070637	+	2560	protein_coding	CD248 antigen, endosialin [Source:MGI Symbol;Acc:MGI:1917695]
ENSMUSG00000039405	1072.18	1089.35	5449.48	5384.09	-2.32555	7.05e-230	3.19e-227	Prss23	7	89507783	89527187	-	3767	protein_coding	protease, serine 23 [Source:MGI Symbol;Acc:MGI:1923703]
ENSMUSG00000031451	4342.06	4603.2	13250.5	13410.3	-1.57582	1.83e-193	8.04e-191	Gas6	8	13465374	13494490	-	2548	protein_coding	growth arrest specific 6 [Source:MGI Symbol;Acc:MGI:95660]
ENSMUSG00000040152	53994.8	52071.4	125760	118669	-1.20443	5.21e-174	1.89e-171	Thbs1	2	118111876	118127133	+	6073	protein_coding	thrombospondin 1 [Source:MGI Symbol;Acc:MGI:98737]
ENSMUSG00000054196	88.5551	92.6889	1724.39	1823.96	-4.29212	7.39e-172	2.61e-169	Cthrc1	15	39076932	39087121	+	1593	protein_coding	collagen triple helix repeat containing 1 [Source:MGI Symbol;Acc:MGI:1915838]
ENSMUSG00000000753	2533.82	2771.29	9267	10223.4	-1.87776	5.75e-168	1.94e-165	Serpinf1	11	75409769	75422701	-	2359	protein_coding	serine (or cysteine) peptidase inhibitor, clade F, member 1 [Source:MGI Symbol;Acc:MGI:108080]
ENSMUSG00000052957	67.6066	74.9843	1905.28	1664.32	-4.64812	1.42e-167	4.68e-165	Gas1	13	60174405	60177365	-	2961	protein_coding	growth arrest specific 1 [Source:MGI Symbol;Acc:MGI:95655]
ENSMUSG00000024063	3473.64	3832.53	11358.1	11753	-1.66187	1.82e-167	5.86e-165	Lbh	17	72918305	72941947	+	3212	protein_coding	limb-bud and heart [Source:MGI Symbol;Acc:MGI:1925139]
ENSMUSG00000017493	3111.81	3220.16	9490.62	9197.65	-1.56162	1.95e-164	6.13e-162	Igfbp4	11	99041244	99054392	+	4416	protein_coding	insulin-like growth factor binding protein 4 [Source:MGI Symbol;Acc:MGI:96439]
ENSMUSG00000026193	61334.4	62572.3	137843	130424	-1.11443	9.36e-161	2.83e-158	Fn1	1	71585520	71653200	-	11685	protein_coding	fibronectin 1 [Source:MGI Symbol;Acc:MGI:95566]
ENSMUSG00000031380	730.341	890.438	4730.9	4393.28	-2.49469	3.73e-157	1.08e-154	Vegfd	X	164373378	164402650	+	2408	protein_coding	vascular endothelial growth factor D [Source:MGI Symbol;Acc:MGI:108037]
ENSMUSG00000071984	36.1838	43.7408	1564.38	1623.41	-5.32265	7.78e-157	2.21e-154	Fndc1	17	7738569	7827302	-	9903	protein_coding	fibronectin type III domain containing 1 [Source:MGI Symbol;Acc:MGI:1915905]
ENSMUSG00000029718	5461.85	5555.09	14674.7	16082.4	-1.48126	6.71e-153	1.84e-150	Pcolce	5	137605103	137613784	-	3823	protein_coding	procollagen C-endopeptidase enhancer protein [Source:MGI Symbol;Acc:MGI:105099]
ENSMUSG00000030717	1981.54	2177.67	7024.79	7374.68	-1.79224	1.89e-152	5.08e-150	Nupr1	7	126623249	126630861	-	2514	protein_coding	nuclear protein transcription regulator 1 [Source:MGI Symbol;Acc:MGI:1891834]
ENSMUSG00000048376	13684.1	13406.6	30799.6	28995.8	-1.14219	8.44e-134	2.11e-131	F2r	13	95601803	95618487	-	3336	protein_coding	coagulation factor II (thrombin) receptor [Source:MGI Symbol;Acc:MGI:101802]
ENSMUSG00000038463	1837.76	1881.9	5734.73	5707.37	-1.62129	8.57e-134	2.11e-131	Olfml2b	1	170644532	170682789	+	3095	protein_coding	olfactomedin-like 2B [Source:MGI Symbol;Acc:MGI:2443310]
ENSMUSG00000043079	331.367	392.626	2441.98	2344.81	-2.72712	1.93e-131	4.66e-129	Synpo	18	60593973	60660142	-	9533	protein_coding	synaptopodin [Source:MGI Symbol;Acc:MGI:1099446]
ENSMUSG00000054675	496.099	645.698	3399.09	3620.99	-2.62252	1.91e-130	4.54e-128	Tmem119	5	113793729	113800516	-	2315	protein_coding	transmembrane protein 119 [Source:MGI Symbol;Acc:MGI:2385228]
ENSMUSG00000020044	38604.3	40773.7	87194.7	82287.9	-1.09437	4.6e-130	1.08e-127	Timp3	10	86300372	86349506	+	8144	protein_coding	tissue inhibitor of metalloproteinase 3 [Source:MGI Symbol;Acc:MGI:98754]
ENSMUSG00000021136	780.808	888.355	3600.85	3701.81	-2.13048	7.12e-129	1.64e-126	Smoc1	12	81026808	81186414	+	3496	protein_coding	SPARC related modular calcium binding 1 [Source:MGI Symbol;Acc:MGI:1929878]
ENSMUSG00000031673	372.312	332.222	2184.56	2249.02	-2.65227	2.13e-126	4.75e-124	Cdh11	8	102632095	102785642	-	8904	protein_coding	cadherin 11 [Source:MGI Symbol;Acc:MGI:99217]
ENSMUSG00000058914	37.136	36.4507	1177.76	1419.86	-5.14113	1.42e-122	3.12e-120	C1qtnf3	15	10952332	10980150	+	2557	protein_coding	C1q and tumor necrosis factor related protein 3 [Source:MGI Symbol;Acc:MGI:1932136]
ENSMUSG00000031906	105.695	130.181	1374.55	1408.88	-3.56444	6.84e-117	1.42e-114	Smpd3	8	106252548	106337988	-	5232	protein_coding	sphingomyelin phosphodiesterase 3, neutral [Source:MGI Symbol;Acc:MGI:1927578]
ENSMUSG00000047497	246.621	264.528	1795.95	1767.09	-2.80229	3.39e-116	6.93e-114	Adamts12	15	11064790	11349231	+	10921	protein_coding	a disintegrin-like and metallopeptidase (reprolysin type) with thrombospondin type 1 motif, 12 [Source:MGI Symbol;Acc:MGI:2146046]
ENSMUSG00000027574	130.452	139.554	1381.5	1408.88	-3.37056	1.38e-115	2.79e-113	Nkain4	2	180934772	180954699	-	1239	protein_coding	Na+/K+ transporting ATPase interacting 4 [Source:MGI Symbol;Acc:MGI:1915372]
ENSMUSG00000036545	1638.75	1718.39	5007.2	5174.55	-1.60103	3.96e-115	7.88e-113	Adamts2	11	50602084	50807573	+	9336	protein_coding	a disintegrin-like and metallopeptidase (reprolysin type) with thrombospondin type 1 motif, 2 [Source:MGI Symbol;Acc:MGI:1347356]
ENSMUSG00000020053	796.044	940.428	4969.43	4036.07	-2.37573	5.69e-113	1.12e-110	Igf1	10	87858265	87937042	+	9904	protein_coding	insulin-like growth factor 1 [Source:MGI Symbol;Acc:MGI:96432]
ENSMUSG00000090958	3648.85	3988.75	9643.68	9927.03	-1.35792	1.06e-112	2.05e-110	Lrrc32	7	98489283	98502181	+	4688	protein_coding	leucine rich repeat containing 32 [Source:MGI Symbol;Acc:MGI:93882]
ENSMUSG00000027656	239.956	315.559	5805.29	6398.84	-4.45892	2.41e-111	4.53e-109	Wisp2	2	163820861	163833146	+	1924	protein_coding	WNT1 inducible signaling pathway protein 2 [Source:MGI Symbol;Acc:MGI:1328326]
ENSMUSG00000067818	1583.52	1487.19	4710.03	5123.66	-1.67872	1.51e-107	2.77e-105	Myl9	2	156775420	156781658	+	1162	protein_coding	myosin, light polypeptide 9, regulatory [Source:MGI Symbol;Acc:MGI:2138915]
ENSMUSG00000017009	4058.3	3925.22	9424.03	9180.68	-1.2204	3.08e-107	5.58e-105	Sdc4	2	164424247	164443887	-	2547	protein_coding	syndecan 4 [Source:MGI Symbol;Acc:MGI:1349164]
ENSMUSG00000031503	18434.7	20120.8	39868.8	40289.8	-1.05605	4.09e-106	7.33e-104	Col4a2	8	11312805	11449287	+	6619	protein_coding	collagen, type IV, alpha 2 [Source:MGI Symbol;Acc:MGI:88455]
ENSMUSG00000023224	2190.07	2446.36	6521.88	6658.27	-1.50791	1.19e-105	2.1e-103	Serping1	2	84765387	84775444	-	2325	protein_coding	serine (or cysteine) peptidase inhibitor, clade G, member 1 [Source:MGI Symbol;Acc:MGI:894696]
ENSMUSG00000070436	13365.2	14250.1	28417.2	30320.9	-1.08895	4.87e-104	8.51e-102	Serpinh1	7	99345376	99353239	-	2443	protein_coding	serine (or cysteine) peptidase inhibitor, clade H, member 1 [Source:MGI Symbol;Acc:MGI:88283]
ENSMUSG00000032334	1942.5	1970.42	5309.34	5670.45	-1.48862	2.74e-103	4.74e-101	Loxl1	9	58287738	58313186	-	3297	protein_coding	lysyl oxidase-like 1 [Source:MGI Symbol;Acc:MGI:106096]
ENSMUSG00000026421	3673.61	3576.33	8469.9	9013.05	-1.26977	2.55e-102	4.31e-100	Csrp1	1	135720061	135752232	+	1956	protein_coding	cysteine and glycine-rich protein 1 [Source:MGI Symbol;Acc:MGI:88549]
ENSMUSG00000075254	1105.51	1203.91	4521.19	3949.26	-1.8755	3.69e-100	6.01e-98	Heg1	16	33684370	33771576	+	12728	protein_coding	heart development protein with EGF-like domains 1 [Source:MGI Symbol;Acc:MGI:1924696]
ENSMUSG00000027074	2006.3	2271.4	6105.45	6054.6	-1.50795	1.48e-97	2.3e-95	Slc43a3	2	84936579	84958509	+	4464	protein_coding	solute carrier family 43, member 3 [Source:MGI Symbol;Acc:MGI:1931054]
ENSMUSG00000028600	24.7573	36.4507	950.156	956.882	-4.97089	4.53e-97	6.99e-95	Podn	4	108014791	108096445	-	4270	protein_coding	podocan [Source:MGI Symbol;Acc:MGI:2674939]
ENSMUSG00000032374	1607.32	1888.15	5525.02	5417.01	-1.64724	1.85e-95	2.79e-93	Plod2	9	92542223	92608428	+	5392	protein_coding	procollagen lysine, 2-oxoglutarate 5-dioxygenase 2 [Source:MGI Symbol;Acc:MGI:1347007]
ENSMUSG00000024620	7756.66	8324.3	16602.9	16772.9	-1.05367	2.61e-95	3.9e-93	Pdgfrb	18	61045150	61085061	+	5478	protein_coding	platelet derived growth factor receptor, beta polypeptide [Source:MGI Symbol;Acc:MGI:97531]
ENSMUSG00000021806	514.191	624.869	3438.85	2759.89	-2.4456	3.71e-93	5.44e-91	Nid2	14	19751265	19811787	+	5174	protein_coding	nidogen 2 [Source:MGI Symbol;Acc:MGI:1298229]
ENSMUSG00000028195	3873.57	4061.65	9181.52	8691.77	-1.17169	1.49e-88	2.13e-86	Cyr61	3	145646976	145649981	-	2019	protein_coding	cysteine rich protein 61 [Source:MGI Symbol;Acc:MGI:88613]
ENSMUSG00000001870	2632.85	2582.79	6799.18	6241.19	-1.32197	2.16e-87	3.04e-85	Ltbp1	17	75005568	75392512	+	10480	protein_coding	latent transforming growth factor beta binding protein 1 [Source:MGI Symbol;Acc:MGI:109151]
ENSMUSG00000052911	2484.3	2479.69	5838.09	6168.35	-1.27422	3.06e-86	4.26e-84	Lamb2	9	108479736	108490530	+	6082	protein_coding	laminin, beta 2 [Source:MGI Symbol;Acc:MGI:99916]
ENSMUSG00000021765	92.3639	97.8961	1147.94	980.829	-3.48499	3.32e-86	4.59e-84	Fst	13	114452290	114458951	-	4589	protein_coding	follistatin [Source:MGI Symbol;Acc:MGI:95586]
ENSMUSG00000027204	13770.8	14844.8	28618	27449.3	-0.9705	8.6e-86	1.18e-83	Fbn1	2	125300594	125507993	-	12128	protein_coding	fibrillin 1 [Source:MGI Symbol;Acc:MGI:95489]
ENSMUSG00000020866	210.437	201	1391.44	1292.14	-2.70479	2.33e-84	3.16e-82	Cacna1g	11	94408391	94474198	-	10137	protein_coding	calcium channel, voltage-dependent, T type, alpha 1G subunit [Source:MGI Symbol;Acc:MGI:1201678]
ENSMUSG00000026365	812.231	903.977	3561.1	3037.28	-1.94367	2.48e-84	3.33e-82	Cfh	1	140084708	140183764	-	8383	protein_coding	complement component factor h [Source:MGI Symbol;Acc:MGI:88385]
ENSMUSG00000026494	49.5147	66.6527	892.51	889.033	-3.94474	6.82e-84	9e-82	Kif26b	1	178529125	178939200	+	14696	protein_coding	kinesin family member 26B [Source:MGI Symbol;Acc:MGI:2447076]
ENSMUSG00000000957	21310.4	21260.1	36350.4	36280.7	-0.77073	2.14e-83	2.79e-81	Mmp14	14	54431612	54445364	+	5960	protein_coding	matrix metallopeptidase 14 (membrane-inserted) [Source:MGI Symbol;Acc:MGI:101900]
ENSMUSG00000073418	253.287	280.15	1523.63	1466.75	-2.48823	4.59e-83	5.94e-81	C4b	17	34728380	34743882	-	5695	protein_coding	complement component 4B (Chido blood group) [Source:MGI Symbol;Acc:MGI:88228]
ENSMUSG00000018217	1211.21	1272.65	3498.48	3604.02	-1.51613	2.5e-81	3.21e-79	Pmp22	11	63128982	63159547	+	2354	protein_coding	peripheral myelin protein 22 [Source:MGI Symbol;Acc:MGI:97631]
ENSMUSG00000021365	145.687	193.709	1368.58	1243.25	-2.9478	1.43e-79	1.82e-77	Nedd9	13	41309581	41487362	-	6376	protein_coding	neural precursor cell expressed, developmentally down-regulated gene 9 [Source:MGI Symbol;Acc:MGI:97302]
ENSMUSG00000055172	903.643	969.588	3028.37	2878.63	-1.65749	2.03e-78	2.53e-76	C1ra	6	124512405	124523443	+	2981	protein_coding	complement component 1, r subcomponent A [Source:MGI Symbol;Acc:MGI:1355313]
ENSMUSG00000021091	137.118	152.051	1094.27	1082.6	-2.91384	1.38e-77	1.71e-75	Serpina3n	12	104406729	104414329	+	2064	protein_coding	serine (or cysteine) peptidase inhibitor, clade A, member 3N [Source:MGI Symbol;Acc:MGI:105045]
ENSMUSG00000029648	270.426	317.642	1523.63	1555.56	-2.39039	2.49e-77	3.04e-75	Flt1	5	147561604	147726011	-	13504	protein_coding	FMS-like tyrosine kinase 1 [Source:MGI Symbol;Acc:MGI:95558]
ENSMUSG00000021453	1154.07	1224.74	3519.35	3336.62	-1.52758	3.86e-77	4.66e-75	Gadd45g	13	51846678	51848468	+	1173	protein_coding	growth arrest and DNA-damage-inducible 45 gamma [Source:MGI Symbol;Acc:MGI:1346325]
ENSMUSG00000002020	749.386	609.247	2564.23	2656.12	-1.94035	9.29e-75	1.1e-72	Ltbp2	12	84783212	84876532	-	8184	protein_coding	latent transforming growth factor beta binding protein 2 [Source:MGI Symbol;Acc:MGI:99502]
ENSMUSG00000031548	118.073	108.311	938.229	1010.76	-3.1045	1.88e-74	2.22e-72	Sfrp1	8	23411502	23449632	+	4372	protein_coding	secreted frizzled-related protein 1 [Source:MGI Symbol;Acc:MGI:892014]
ENSMUSG00000064080	74044.4	70859.1	118411	122690	-0.734521	3.89e-72	4.41e-70	Fbln2	6	91212455	91272540	+	6370	protein_coding	fibulin 2 [Source:MGI Symbol;Acc:MGI:95488]
ENSMUSG00000016024	301.849	249.948	1464.99	1437.82	-2.39306	6.35e-72	7.13e-70	Lbp	2	158306493	158332852	+	4831	protein_coding	lipopolysaccharide binding protein [Source:MGI Symbol;Acc:MGI:1098776]
ENSMUSG00000020032	992.198	888.355	3006.51	2840.71	-1.63574	2.16e-71	2.41e-69	Nuak1	10	84370905	84440597	-	5625	protein_coding	NUAK family, SNF1-like kinase, 1 [Source:MGI Symbol;Acc:MGI:1925226]
ENSMUSG00000022206	2238.63	2403.66	5717.83	5347.17	-1.2535	2.25e-71	2.5e-69	Npr3	15	11839896	11907287	-	9389	protein_coding	natriuretic peptide receptor 3 [Source:MGI Symbol;Acc:MGI:97373]
ENSMUSG00000039542	911.26	815.454	2671.57	2718.98	-1.64149	6.98e-70	7.61e-68	Ncam1	9	49502136	49798925	-	8664	protein_coding	neural cell adhesion molecule 1 [Source:MGI Symbol;Acc:MGI:97281]
ENSMUSG00000026478	3122.28	3222.24	6719.67	6549.51	-1.06467	1.35e-69	1.46e-67	Lamc1	1	153218922	153332786	-	8272	protein_coding	laminin, gamma 1 [Source:MGI Symbol;Acc:MGI:99914]
ENSMUSG00000020423	2359.56	2317.22	6935.34	5776.22	-1.44249	2.09e-69	2.24e-67	Btg2	1	134075170	134079120	-	2743	protein_coding	B cell translocation gene 2, anti-proliferative [Source:MGI Symbol;Acc:MGI:108384]
ENSMUSG00000032420	588.463	671.734	2496.64	2180.18	-1.89296	1e-66	1.07e-64	Nt5e	9	88327197	88372092	+	8602	protein_coding	5' nucleotidase, ecto [Source:MGI Symbol;Acc:MGI:99782]
ENSMUSG00000022665	1229.3	1379.92	3505.44	3554.13	-1.43676	1.1e-66	1.16e-64	Ccdc80	16	45093402	45128077	+	4293	protein_coding	coiled-coil domain containing 80 [Source:MGI Symbol;Acc:MGI:1915146]
ENSMUSG00000024501	3604.1	3328.47	7182.82	7444.53	-1.07683	6.22e-66	6.53e-64	Dpysl3	18	43320979	43438286	-	6265	protein_coding	dihydropyrimidinase-like 3 [Source:MGI Symbol;Acc:MGI:1349762]
ENSMUSG00000017446	161.875	164.549	1015.75	1006.77	-2.63157	7.93e-65	8.27e-63	C1qtnf1	11	118428203	118449963	+	3131	protein_coding	C1q and tumor necrosis factor related protein 1 [Source:MGI Symbol;Acc:MGI:1919254]
ENSMUSG00000020733	1639.7	1725.68	3962.63	4169.77	-1.27325	8.63e-65	8.94e-63	Slc9a3r1	11	115163341	115181181	+	1925	protein_coding	solute carrier family 9 (sodium/hydrogen exchanger), member 3 regulator 1 [Source:MGI Symbol;Acc:MGI:1349482]
ENSMUSG00000032332	657.022	671.734	2177.61	2088.38	-1.68301	1.04e-64	1.07e-62	Col12a1	9	79598991	79718831	-	15228	protein_coding	collagen, type XII, alpha 1 [Source:MGI Symbol;Acc:MGI:88448]
ENSMUSG00000029484	3974.5	4164.75	7856.67	7999.3	-0.962281	3.7e-63	3.76e-61	Anxa3	5	96793339	96845966	+	3643	protein_coding	annexin A3 [Source:MGI Symbol;Acc:MGI:1201378]
ENSMUSG00000001349	65.7022	70.8185	701.684	740.362	-3.40225	9.98e-63	1.01e-60	Cnn1	9	22099216	22109630	+	2736	protein_coding	calponin 1 [Source:MGI Symbol;Acc:MGI:104979]
ENSMUSG00000072941	9070.71	8222.23	16146.7	16847.7	-0.931796	1.65e-62	1.65e-60	Sod3	5	52363791	52371418	+	3738	protein_coding	superoxide dismutase 3, extracellular [Source:MGI Symbol;Acc:MGI:103181]
ENSMUSG00000030978	1436.88	1579.88	4086.86	3738.73	-1.37579	2.65e-62	2.63e-60	Rrm1	7	102441695	102469771	+	11012	protein_coding	ribonucleotide reductase M1 [Source:MGI Symbol;Acc:MGI:98180]
ENSMUSG00000031119	1994.87	1796.5	4556.97	4436.18	-1.24549	1.55e-61	1.51e-59	Gpc4	X	52053021	52165252	-	2651	protein_coding	glypican 4 [Source:MGI Symbol;Acc:MGI:104902]
ENSMUSG00000020473	31302.8	31487.1	48697.5	48885.8	-0.636109	2.36e-61	2.3e-59	Aebp1	11	5861947	5872088	+	4058	protein_coding	AE binding protein 1 [Source:MGI Symbol;Acc:MGI:1197012]
ENSMUSG00000032366	14511.6	14037.7	23648.5	23393.2	-0.720408	7.61e-61	7.36e-59	Tpm1	9	67022590	67049406	-	6485	protein_coding	tropomyosin 1, alpha [Source:MGI Symbol;Acc:MGI:98809]
ENSMUSG00000006651	3847.86	3988.75	7582.36	8175.91	-1.00796	1.34e-60	1.28e-58	Aplp1	7	30434982	30445535	-	3017	protein_coding	amyloid beta (A4) precursor-like protein 1 [Source:MGI Symbol;Acc:MGI:88046]
ENSMUSG00000007872	2171.03	2232.87	4841.22	4687.63	-1.1137	1.49e-60	1.42e-58	Id3	4	136143497	136145755	+	1791	protein_coding	inhibitor of DNA binding 3 [Source:MGI Symbol;Acc:MGI:96398]
ENSMUSG00000026748	5174.28	5630.07	10591.8	10243.3	-0.947716	2.91e-60	2.76e-58	Plxdc2	2	16356304	16755839	+	6947	protein_coding	plexin domain containing 2 [Source:MGI Symbol;Acc:MGI:1914698]
ENSMUSG00000031502	27353	29811.5	50388.1	48475.7	-0.790409	8.73e-60	8.22e-58	Col4a1	8	11198423	11312826	-	7464	protein_coding	collagen, type IV, alpha 1 [Source:MGI Symbol;Acc:MGI:88454]
ENSMUSG00000025492	1716.83	1828.78	4009.34	4154.81	-1.20367	3.12e-59	2.92e-57	Ifitm3	7	141009586	141010770	-	678	protein_coding	interferon induced transmembrane protein 3 [Source:MGI Symbol;Acc:MGI:1913391]
ENSMUSG00000028128	5684.67	6197.66	12693.9	11474.6	-1.02456	3.16e-59	2.94e-57	F3	3	121723537	121735048	+	2527	protein_coding	coagulation factor III [Source:MGI Symbol;Acc:MGI:88381]
ENSMUSG00000051279	14.2831	18.7461	543.656	573.73	-5.0871	1.6e-58	1.48e-56	Gdf6	4	9844372	9862345	+	3532	protein_coding	growth differentiation factor 6 [Source:MGI Symbol;Acc:MGI:95689]
ENSMUSG00000038725	89.5073	102.062	792.128	755.328	-3.01603	2.06e-58	1.89e-56	Pkhd1l1	15	44457494	44601369	+	18536	protein_coding	polycystic kidney and hepatic disease 1-like 1 [Source:MGI Symbol;Acc:MGI:2183153]
ENSMUSG00000031274	1611.13	1743.38	4747.8	4062.01	-1.39342	6.93e-58	6.32e-56	Col4a5	X	141475385	141689234	+	6718	protein_coding	collagen, type IV, alpha 5 [Source:MGI Symbol;Acc:MGI:88456]
ENSMUSG00000018339	674.161	563.424	2065.3	2363.77	-1.83812	1.62e-57	1.47e-55	Gpx3	11	54902453	54910377	+	1813	protein_coding	glutathione peroxidase 3 [Source:MGI Symbol;Acc:MGI:105102]
ENSMUSG00000023367	1020.76	1014.37	2624.85	2657.12	-1.3759	5.79e-57	5.22e-55	Tmem176a	6	48840919	48847071	+	3810	protein_coding	transmembrane protein 176A [Source:MGI Symbol;Acc:MGI:1913308]
ENSMUSG00000038648	4445.85	4468.85	8427.16	8073.13	-0.888263	1.75e-56	1.57e-54	Creb3l2	6	37327255	37442146	-	7283	protein_coding	cAMP responsive element binding protein 3-like 2 [Source:MGI Symbol;Acc:MGI:2442695]
ENSMUSG00000049907	165.684	233.284	1158.87	1160.43	-2.54312	3.39e-56	3.02e-54	Rasl11b	5	74195286	74199481	+	2161	protein_coding	RAS-like, family 11, member B [Source:MGI Symbol;Acc:MGI:1916189]
ENSMUSG00000035873	54.2757	69.777	747.403	625.616	-3.47259	6.08e-56	5.38e-54	Pawr	10	108332121	108414240	+	1745	protein_coding	PRKC, apoptosis, WT1, regulator [Source:MGI Symbol;Acc:MGI:2149961]
ENSMUSG00000037362	215.198	300.979	3365.3	3196.93	-3.66973	1.09e-55	9.53e-54	Nov	15	54745702	54754039	+	2869	protein_coding	nephroblastoma overexpressed gene [Source:MGI Symbol;Acc:MGI:109185]
ENSMUSG00000001555	5309.5	5303.05	9675.49	10692.3	-0.940508	2.17e-55	1.89e-53	Fkbp10	11	100415697	100424824	+	2935	protein_coding	FK506 binding protein 10 [Source:MGI Symbol;Acc:MGI:104769]
ENSMUSG00000052397	1931.07	1868.36	4119.66	4078.97	-1.10938	6.21e-55	5.36e-53	Ezr	17	6738041	6782784	-	3290	protein_coding	ezrin [Source:MGI Symbol;Acc:MGI:98931]
ENSMUSG00000022754	4181.13	4712.55	8798.88	8950.19	-0.997316	1.12e-54	9.58e-53	Tmem45a	16	56805161	56886166	-	3129	protein_coding	transmembrane protein 45a [Source:MGI Symbol;Acc:MGI:1913122]
ENSMUSG00000040010	613.22	699.853	2034.49	2355.79	-1.74233	1.21e-54	1.03e-52	Slc7a5	8	121881150	121907694	-	3708	protein_coding	solute carrier family 7 (cationic amino acid transporter, y+ system), member 5 [Source:MGI Symbol;Acc:MGI:1298205]
ENSMUSG00000022816	12386.3	13661.7	23013.4	22715.7	-0.812125	1.53e-54	1.29e-52	Fstl1	16	37776873	37836514	+	4914	protein_coding	follistatin-like 1 [Source:MGI Symbol;Acc:MGI:102793]
ENSMUSG00000000693	1141.69	1056.03	2813.69	3194.93	-1.4505	1.96e-54	1.64e-52	Loxl3	6	83034173	83052562	+	4603	protein_coding	lysyl oxidase-like 3 [Source:MGI Symbol;Acc:MGI:1337004]
ENSMUSG00000021390	170.445	191.626	1021.72	933.933	-2.43478	1.05e-53	8.64e-52	Ogn	13	49608046	49624501	+	2566	protein_coding	osteoglycin [Source:MGI Symbol;Acc:MGI:109278]
ENSMUSG00000028364	3628.85	3862.73	7962.03	7223.02	-1.01956	1.7e-53	1.39e-51	Tnc	4	63959785	64047015	-	7772	protein_coding	tenascin C [Source:MGI Symbol;Acc:MGI:101922]
ENSMUSG00000022894	466.581	517.6	1750.23	1619.42	-1.77657	2.03e-53	1.66e-51	Adamts5	16	85856173	85901828	-	10791	protein_coding	a disintegrin-like and metallopeptidase (reprolysin type) with thrombospondin type 1 motif, 5 (aggrecanase-2) [Source:MGI Symbol;Acc:MGI:1346321]
ENSMUSG00000016918	1589.23	1764.21	3880.13	3842.5	-1.20409	2.12e-53	1.72e-51	Sulf1	1	12692277	12861192	+	11294	protein_coding	sulfatase 1 [Source:MGI Symbol;Acc:MGI:2138563]
ENSMUSG00000035357	2284.34	2352.63	5119.51	4726.54	-1.08653	2.25e-53	1.82e-51	Pdzrn3	6	101149609	101377897	-	7256	protein_coding	PDZ domain containing RING finger 3 [Source:MGI Symbol;Acc:MGI:1933157]
ENSMUSG00000026574	3292.73	3625.28	7062.56	6802.95	-1.0035	2.33e-53	1.87e-51	Dpt	1	164796644	164824266	+	1724	protein_coding	dermatopontin [Source:MGI Symbol;Acc:MGI:1928392]
ENSMUSG00000055322	9196.4	9074.14	15789.9	14966.9	-0.751349	1.43e-52	1.13e-50	Tns1	1	73910231	74124449	-	16010	protein_coding	tensin 1 [Source:MGI Symbol;Acc:MGI:104552]
ENSMUSG00000035413	2667.13	2541.13	5145.35	5306.26	-1.00457	2.1e-52	1.65e-50	Tmem98	11	80810175	80822033	+	1633	protein_coding	transmembrane protein 98 [Source:MGI Symbol;Acc:MGI:1923457]
ENSMUSG00000026576	446.584	470.735	1824.78	1541.59	-1.87618	2.15e-52	1.69e-50	Atp1b1	1	164437109	164458355	-	3081	protein_coding	ATPase, Na+/K+ transporting, beta 1 polypeptide [Source:MGI Symbol;Acc:MGI:88108]
ENSMUSG00000079037	19042.2	19265.8	29753	29202.4	-0.622004	3.96e-51	3.04e-49	Prnp	2	131909928	131938429	+	2343	protein_coding	prion protein [Source:MGI Symbol;Acc:MGI:97769]
ENSMUSG00000027750	205.676	253.072	1071.41	1107.55	-2.25018	7.7e-51	5.88e-49	Postn	3	54361109	54391037	+	8702	protein_coding	periostin, osteoblast specific factor [Source:MGI Symbol;Acc:MGI:1926321]
ENSMUSG00000030208	3619.33	3797.12	6989.01	6809.93	-0.895994	7.79e-51	5.92e-49	Emp1	6	135362545	135383173	+	5935	protein_coding	epithelial membrane protein 1 [Source:MGI Symbol;Acc:MGI:107941]
ENSMUSG00000022037	168.54	191.626	1042.59	901.006	-2.43355	1.02e-50	7.71e-49	Clu	14	65968483	65981547	+	3437	protein_coding	clusterin [Source:MGI Symbol;Acc:MGI:88423]
ENSMUSG00000020467	536.092	614.454	2013.61	1781.06	-1.72276	1.7e-50	1.27e-48	Efemp1	11	28853204	28926743	+	2037	protein_coding	epidermal growth factor-containing fibulin-like extracellular matrix protein 1 [Source:MGI Symbol;Acc:MGI:1339998]
ENSMUSG00000021253	455.154	519.683	1605.13	1641.37	-1.73686	1.96e-50	1.45e-48	Tgfb3	12	86056745	86079041	-	3383	protein_coding	transforming growth factor, beta 3 [Source:MGI Symbol;Acc:MGI:98727]
ENSMUSG00000040612	259.952	282.232	1187.69	1103.56	-2.0802	2.34e-50	1.72e-48	Ildr2	1	166254139	166316823	+	8251	protein_coding	immunoglobulin-like domain containing receptor 2 [Source:MGI Symbol;Acc:MGI:1196370]
ENSMUSG00000040690	2292.91	2214.12	4561.94	4515.01	-1.00982	4.79e-50	3.5e-48	Col16a1	4	130047840	130099283	+	6750	protein_coding	collagen, type XVI, alpha 1 [Source:MGI Symbol;Acc:MGI:1095396]
ENSMUSG00000019916	6594.97	7149.54	12256.6	11966.5	-0.817786	4.8e-50	3.5e-48	P4ha1	10	59323296	59373304	+	4114	protein_coding	procollagen-proline, 2-oxoglutarate 4-dioxygenase (proline 4-hydroxylase), alpha 1 polypeptide [Source:MGI Symbol;Acc:MGI:97463]
ENSMUSG00000028763	7936.63	7428.65	14426.3	13266.6	-0.849676	1.09e-49	7.89e-48	Hspg2	4	137468769	137570630	+	14307	protein_coding	perlecan (heparan sulfate proteoglycan 2) [Source:MGI Symbol;Acc:MGI:96257]
ENSMUSG00000022893	420.875	437.408	1912.24	1490.7	-1.98759	1.58e-49	1.13e-47	Adamts1	16	85793827	85803113	-	5302	protein_coding	a disintegrin-like and metallopeptidase (reprolysin type) with thrombospondin type 1 motif, 1 [Source:MGI Symbol;Acc:MGI:109249]
ENSMUSG00000042406	3278.44	3596.12	7192.76	6622.34	-1.00729	5.92e-49	4.23e-47	Atf4	15	80255184	80257541	+	2358	protein_coding	activating transcription factor 4 [Source:MGI Symbol;Acc:MGI:88096]
ENSMUSG00000020900	2585.24	2405.75	5288.47	4953.04	-1.03667	6.28e-49	4.46e-47	Myh10	11	68691559	68816632	+	10458	protein_coding	myosin, heavy polypeptide 10, non-muscle [Source:MGI Symbol;Acc:MGI:1930780]
ENSMUSG00000063011	66.6544	105.186	770.262	702.446	-3.10569	6.78e-49	4.8e-47	Msln	17	25748614	25754327	-	2114	protein_coding	mesothelin [Source:MGI Symbol;Acc:MGI:1888992]
ENSMUSG00000046844	203.772	250.989	1023.7	1127.5	-2.24421	1.93e-48	1.35e-46	Vat1l	8	114205612	114374071	+	5462	protein_coding	vesicle amine transport protein 1 like [Source:MGI Symbol;Acc:MGI:2142534]
ENSMUSG00000015312	733.198	721.724	2006.66	1946.69	-1.442	5.91e-48	4.08e-46	Gadd45b	10	80930073	80932204	+	1589	protein_coding	growth arrest and DNA-damage-inducible 45 beta [Source:MGI Symbol;Acc:MGI:107776]
ENSMUSG00000029810	1402.6	1422.62	3085.02	3258.79	-1.16708	6.06e-48	4.17e-46	Tmem176b	6	48833818	48841496	-	2371	protein_coding	transmembrane protein 176B [Source:MGI Symbol;Acc:MGI:1916348]
ENSMUSG00000035258	216.151	219.746	1177.76	945.907	-2.2847	1.03e-46	6.98e-45	Abi3bp	16	56477878	56690135	+	7416	protein_coding	ABI gene family, member 3 (NESH) binding protein [Source:MGI Symbol;Acc:MGI:2444583]
ENSMUSG00000019539	4391.57	3981.46	7775.18	8422.36	-0.9516	1.07e-46	7.19e-45	Rcn3	7	45082913	45092221	-	1717	protein_coding	reticulocalbin 3, EF-hand calcium binding domain [Source:MGI Symbol;Acc:MGI:1277122]
ENSMUSG00000029661	35672.5	42146.4	131532	131676	-1.75803	1.6e-46	1.07e-44	Col1a2	6	4504814	4541544	+	12426	protein_coding	collagen, type I, alpha 2 [Source:MGI Symbol;Acc:MGI:88468]
ENSMUSG00000036596	150.448	186.419	846.791	959.876	-2.42557	3.08e-46	2.05e-44	Cpz	5	35502218	35525698	-	2245	protein_coding	carboxypeptidase Z [Source:MGI Symbol;Acc:MGI:88487]
ENSMUSG00000016382	8535.57	8503.43	13897.5	13475.2	-0.683888	4.01e-46	2.65e-44	Pls3	X	75785654	75875182	-	4238	protein_coding	plastin 3 (T-isoform) [Source:MGI Symbol;Acc:MGI:104807]
ENSMUSG00000026547	4507.74	4276.19	7641	7769.81	-0.810767	4.68e-45	3.06e-43	Tagln2	1	172500047	172507380	+	2082	protein_coding	transgelin 2 [Source:MGI Symbol;Acc:MGI:1312985]
ENSMUSG00000032925	1031.24	1015.41	2394.27	2477.52	-1.25106	5.1e-45	3.32e-43	Itgbl1	14	123659971	123975618	+	4229	protein_coding	integrin, beta-like 1 [Source:MGI Symbol;Acc:MGI:2443439]
ENSMUSG00000031273	274.235	367.631	1432.19	1274.18	-2.07853	5.99e-45	3.88e-43	Col4a6	X	141165403	141474076	-	7973	protein_coding	collagen, type IV, alpha 6 [Source:MGI Symbol;Acc:MGI:2152695]
ENSMUSG00000038521	3577.44	3810.66	7536.64	6780	-0.954669	7.35e-45	4.74e-43	C1s1	6	124530345	124542359	-	3129	protein_coding	complement component 1, s subcomponent 1 [Source:MGI Symbol;Acc:MGI:1355312]
ENSMUSG00000066026	372.312	385.336	1262.24	1288.15	-1.75146	1.34e-44	8.58e-43	Dhrs3	4	144892827	144928209	+	2927	protein_coding	dehydrogenase/reductase (SDR family) member 3 [Source:MGI Symbol;Acc:MGI:1315215]
ENSMUSG00000023885	6182.67	7715.05	36696.3	34323	-2.35344	3e-44	1.92e-42	Thbs2	17	14665500	14694235	-	7003	protein_coding	thrombospondin 2 [Source:MGI Symbol;Acc:MGI:98738]
ENSMUSG00000021950	673.209	696.729	1964.91	1801.01	-1.45919	4.36e-44	2.77e-42	Anxa8	14	34085981	34100571	+	1880	protein_coding	annexin A8 [Source:MGI Symbol;Acc:MGI:1201374]
ENSMUSG00000034205	178.062	263.486	1148.93	1082.6	-2.34107	4.81e-44	3.05e-42	Loxl2	14	69609068	69695834	+	5405	protein_coding	lysyl oxidase-like 2 [Source:MGI Symbol;Acc:MGI:2137913]
ENSMUSG00000029641	33.3272	43.7408	537.693	444.017	-3.67609	7.97e-44	5.02e-42	Rasl11a	5	146845071	146847726	+	1201	protein_coding	RAS-like, family 11, member A [Source:MGI Symbol;Acc:MGI:1916145]
ENSMUSG00000021756	5704.66	6070.6	10512.3	9901.09	-0.793975	1e-43	6.28e-42	Il6st	13	112464070	112510086	+	11099	protein_coding	interleukin 6 signal transducer [Source:MGI Symbol;Acc:MGI:96560]
ENSMUSG00000024659	9021.19	8942.92	14771.1	14031.9	-0.681084	2.14e-43	1.33e-41	Anxa1	19	20373428	20390944	-	2608	protein_coding	annexin A1 [Source:MGI Symbol;Acc:MGI:96819]
ENSMUSG00000024048	5073.35	5165.58	8462.94	8770.59	-0.751226	3.7e-43	2.27e-41	Myl12a	17	70993656	71002878	-	3360	protein_coding	myosin, light chain 12A, regulatory, non-sarcomeric [Source:MGI Symbol;Acc:MGI:1914518]
ENSMUSG00000031004	127.596	143.72	731.501	730.384	-2.43134	1.48e-42	9.03e-41	Mki67	7	135689784	135716361	-	10061	protein_coding	antigen identified by monoclonal antibody Ki 67 [Source:MGI Symbol;Acc:MGI:106035]
ENSMUSG00000042284	56.1801	65.6112	538.687	512.865	-3.11258	2.66e-42	1.62e-40	Itga1	13	114953096	115101964	-	18599	protein_coding	integrin alpha 1 [Source:MGI Symbol;Acc:MGI:96599]
ENSMUSG00000049775	14103.1	14263.7	21085.3	21415.6	-0.583318	1.35e-41	8.16e-40	Tmsb4x	X	167207093	167209315	-	1371	protein_coding	thymosin, beta 4, X chromosome [Source:MGI Symbol;Acc:MGI:99510]
ENSMUSG00000017969	10102.9	10362.4	15963.8	17240.8	-0.698261	1.82e-41	1.1e-39	Ptgis	2	167191805	167240604	-	2567	protein_coding	prostaglandin I2 (prostacyclin) synthase [Source:MGI Symbol;Acc:MGI:1097156]
ENSMUSG00000028464	1102.65	856.07	2645.73	2756.9	-1.46237	5.07e-41	3.01e-39	Tpm2	4	43514711	43523765	-	2909	protein_coding	tropomyosin 2, beta [Source:MGI Symbol;Acc:MGI:98810]
ENSMUSG00000021823	3497.45	3665.9	7452.16	6480.66	-0.959957	2.68e-40	1.57e-38	Vcl	14	20929398	21033676	+	8191	protein_coding	vinculin [Source:MGI Symbol;Acc:MGI:98927]
ENSMUSG00000022353	256.143	292.647	1177.76	1000.79	-1.99034	2.81e-40	1.64e-38	Mtss1	15	58941234	59082005	-	11345	protein_coding	metastasis suppressor 1 [Source:MGI Symbol;Acc:MGI:2384818]
ENSMUSG00000034981	845.558	737.345	2006.66	2102.35	-1.37521	3.34e-40	1.94e-38	Parm1	5	91517615	91626894	+	5068	protein_coding	prostate androgen-regulated mucin-like protein 1 [Source:MGI Symbol;Acc:MGI:2443349]
ENSMUSG00000014329	3446.98	3755.46	7200.71	6480.66	-0.925978	1.06e-39	6.15e-38	Bicc1	10	70922832	71159700	-	7441	protein_coding	BicC family RNA binding protein 1 [Source:MGI Symbol;Acc:MGI:1933388]
ENSMUSG00000026043	1338.8	2032.91	24985.3	25245.1	-3.8972	1.35e-39	7.79e-38	Col3a1	1	45311538	45349706	+	9816	protein_coding	collagen, type III, alpha 1 [Source:MGI Symbol;Acc:MGI:88453]
ENSMUSG00000031983	4596.29	4485.52	7504.84	7554.28	-0.729471	2.64e-39	1.51e-37	2310022B05Rik	8	124635756	124663369	-	3307	protein_coding	RIKEN cDNA 2310022B05 gene [Source:MGI Symbol;Acc:MGI:1916801]
ENSMUSG00000070047	5020.98	5186.41	9314.71	8472.25	-0.801326	2.69e-39	1.53e-37	Fat1	8	44935447	45052257	+	15655	protein_coding	FAT atypical cadherin 1 [Source:MGI Symbol;Acc:MGI:109168]
ENSMUSG00000030074	114.265	79.1501	609.253	792.247	-2.85275	3.36e-39	1.9e-37	Gxylt2	6	100704734	100810913	+	8510	protein_coding	glucoside xylosyltransferase 2 [Source:MGI Symbol;Acc:MGI:2682940]
ENSMUSG00000020914	368.503	400.958	1199.62	1260.21	-1.67744	3.76e-39	2.12e-37	Top2a	11	98992943	99024189	-	9013	protein_coding	topoisomerase (DNA) II alpha [Source:MGI Symbol;Acc:MGI:98790]
ENSMUSG00000021458	839.845	872.734	2136.86	1999.57	-1.27252	5.9e-39	3.32e-37	2010111I01Rik	13	62964893	63326096	+	11294	protein_coding	RIKEN cDNA 2010111I01 gene [Source:MGI Symbol;Acc:MGI:1919311]
ENSMUSG00000019947	1499.72	1413.25	3245.04	2981.4	-1.09556	7.65e-39	4.28e-37	Arid5b	10	68092520	68278740	-	10060	protein_coding	AT rich interactive domain 5B (MRF1-like) [Source:MGI Symbol;Acc:MGI:2175912]
ENSMUSG00000048332	2312.91	2330.76	4663.32	4267.56	-0.943589	7.94e-39	4.43e-37	Lhfp	3	53041528	53261679	+	5108	protein_coding	lipoma HMGIC fusion partner [Source:MGI Symbol;Acc:MGI:1920048]
ENSMUSG00000062184	1554	1485.11	3358.34	3052.25	-1.07655	4.59e-38	2.52e-36	Hs6st2	X	51387212	51681856	-	7807	protein_coding	heparan sulfate 6-O-sulfotransferase 2 [Source:MGI Symbol;Acc:MGI:1354959]
ENSMUSG00000027712	22728.2	23384.7	33601.3	35867.6	-0.591235	7.01e-38	3.83e-36	Anxa5	3	36448923	36475894	-	1777	protein_coding	annexin A5 [Source:MGI Symbol;Acc:MGI:106008]
ENSMUSG00000020048	17245.4	17640.1	26291.3	25250.1	-0.563153	2.39e-37	1.29e-35	Hsp90b1	10	86690209	86705509	-	4032	protein_coding	heat shock protein 90, beta (Grp94), member 1 [Source:MGI Symbol;Acc:MGI:98817]
ENSMUSG00000061731	6295.03	6150.79	10051.2	9716.5	-0.667396	3.36e-37	1.81e-35	Ext1	15	53064038	53346159	-	8077	protein_coding	exostoses (multiple) 1 [Source:MGI Symbol;Acc:MGI:894663]
ENSMUSG00000022377	3528.87	3470.11	5951.39	5909.92	-0.760962	4.55e-37	2.44e-35	Asap1	15	64086857	64382919	-	7482	protein_coding	ArfGAP with SH3 domain, ankyrin repeat and PH domain1 [Source:MGI Symbol;Acc:MGI:1342335]
ENSMUSG00000025324	367.551	408.248	1379.51	1176.4	-1.721	5.66e-37	3.02e-35	Atp10a	7	58656166	58829420	+	5587	protein_coding	ATPase, class V, type 10A [Source:MGI Symbol;Acc:MGI:1330809]
ENSMUSG00000038235	1747.3	1710.06	3329.52	3364.55	-0.953074	7.12e-37	3.78e-35	F11r	1	171437535	171464603	+	2663	protein_coding	F11 receptor [Source:MGI Symbol;Acc:MGI:1321398]
ENSMUSG00000037852	33963.3	34734.4	50358.2	48364	-0.523141	8.54e-37	4.5e-35	Cpe	8	64592542	64693054	-	2609	protein_coding	carboxypeptidase E [Source:MGI Symbol;Acc:MGI:101932]
ENSMUSG00000031375	106655	109759	149289	153252	-0.483347	1.37e-36	7.2e-35	Bgn	X	73483602	73495933	+	6099	protein_coding	biglycan [Source:MGI Symbol;Acc:MGI:88158]
ENSMUSG00000037419	969.345	910.226	2116.98	2153.23	-1.18343	3.12e-36	1.62e-34	Endod1	9	14353990	14381507	-	4645	protein_coding	endonuclease domain containing 1 [Source:MGI Symbol;Acc:MGI:1919196]
ENSMUSG00000020814	2859.47	2734.84	4854.14	5033.86	-0.821477	1.73e-35	8.94e-34	Mxra7	11	116803062	116828046	-	2391	protein_coding	matrix-remodelling associated 7 [Source:MGI Symbol;Acc:MGI:1914872]
ENSMUSG00000030513	514.191	488.439	1357.65	1387.93	-1.45286	2.39e-35	1.23e-33	Pcsk6	7	65861734	66050386	+	5190	protein_coding	proprotein convertase subtilisin/kexin type 6 [Source:MGI Symbol;Acc:MGI:102897]
ENSMUSG00000027499	234.242	221.828	918.351	827.169	-1.93577	2.4e-35	1.23e-33	Pkia	3	7366669	7445366	+	3721	protein_coding	protein kinase inhibitor, alpha [Source:MGI Symbol;Acc:MGI:104747]
ENSMUSG00000034684	590.367	612.372	1602.15	1508.66	-1.37128	2.97e-35	1.52e-33	Sema3f	9	107681500	107710475	-	5197	protein_coding	sema domain, immunoglobulin domain (Ig), short basic domain, secreted, (semaphorin) 3F [Source:MGI Symbol;Acc:MGI:1096347]
ENSMUSG00000074971	34.2794	23.9533	377.677	347.232	-3.63128	7.64e-34	3.85e-32	Fibin	2	110360917	110363183	-	2267	protein_coding	fin bud initiation factor homolog (zebrafish) [Source:MGI Symbol;Acc:MGI:1914856]
ENSMUSG00000036867	700.823	664.444	1624.01	1712.21	-1.2886	1.07e-33	5.37e-32	Smad6	9	63953076	64022059	-	3205	protein_coding	SMAD family member 6 [Source:MGI Symbol;Acc:MGI:1336883]
ENSMUSG00000030268	179.015	169.756	688.763	811.205	-2.10398	2.1e-33	1.05e-31	Bcat1	6	144993835	145076184	-	9322	protein_coding	branched chain aminotransferase 1, cytosolic [Source:MGI Symbol;Acc:MGI:104861]
ENSMUSG00000039943	264.713	277.025	1018.73	883.046	-1.81215	2.75e-33	1.37e-31	Plcb4	2	135659011	136014593	+	8970	protein_coding	phospholipase C, beta 4 [Source:MGI Symbol;Acc:MGI:107464]
ENSMUSG00000027962	13500.4	13057.7	20068.6	19177.6	-0.563329	3.41e-33	1.68e-31	Vcam1	3	116109949	116129688	-	8870	protein_coding	vascular cell adhesion molecule 1 [Source:MGI Symbol;Acc:MGI:98926]
ENSMUSG00000056174	6.66544	10.4145	286.239	345.236	-5.21962	3.61e-33	1.78e-31	Col8a2	4	126286793	126314330	+	4489	protein_coding	collagen, type VIII, alpha 2 [Source:MGI Symbol;Acc:MGI:88464]
ENSMUSG00000026864	16026.6	17496.3	27238.5	25263.1	-0.647335	6.77e-33	3.32e-31	Hspa5	2	34771970	34777547	+	4229	protein_coding	heat shock protein 5 [Source:MGI Symbol;Acc:MGI:95835]
ENSMUSG00000005667	953.157	1038.32	2165.68	2166.21	-1.12176	9.57e-33	4.68e-31	Mthfd2	6	83305691	83325908	-	3487	protein_coding	methylenetetrahydrofolate dehydrogenase (NAD+ dependent), methenyltetrahydrofolate cyclohydrolase [Source:MGI Symbol;Acc:MGI:1338850]
ENSMUSG00000029675	5.71323	5.20724	338.915	334.26	-5.94328	1.06e-32	5.15e-31	Eln	5	134702593	134747323	-	8098	protein_coding	elastin [Source:MGI Symbol;Acc:MGI:95317]
ENSMUSG00000006800	4228.74	4041.86	6695.81	6681.21	-0.693486	2.21e-32	1.07e-30	Sulf2	2	166073089	166155663	-	5871	protein_coding	sulfatase 2 [Source:MGI Symbol;Acc:MGI:1919293]
ENSMUSG00000021614	2420.51	2517.18	4495.35	4249.6	-0.824832	3.43e-32	1.66e-30	Vcan	13	89655312	89742509	-	14462	protein_coding	versican [Source:MGI Symbol;Acc:MGI:102889]
ENSMUSG00000041891	3858.34	3848.15	6270.43	6162.36	-0.689995	4.4e-32	2.12e-30	Lman1	18	65980754	66022580	-	6411	protein_coding	lectin, mannose-binding, 1 [Source:MGI Symbol;Acc:MGI:1917611]
ENSMUSG00000044337	20.9485	28.1191	306.117	360.203	-3.76901	4.86e-32	2.34e-30	Ackr3	1	90203980	90216751	+	3348	protein_coding	atypical chemokine receptor 3 [Source:MGI Symbol;Acc:MGI:109562]
ENSMUSG00000047420	59.9889	61.4454	455.2	413.086	-2.83837	5.37e-32	2.57e-30	Fam180a	6	35312668	35326141	-	1606	protein_coding	family with sequence similarity 180, member A [Source:MGI Symbol;Acc:MGI:3039626]
ENSMUSG00000042985	80.9374	82.2744	484.023	484.927	-2.56991	7.1e-32	3.37e-30	Upk3b	5	136038496	136046487	+	3530	protein_coding	uroplakin 3B [Source:MGI Symbol;Acc:MGI:2140882]
ENSMUSG00000039952	6577.83	6553.83	10177.4	9814.28	-0.60634	8.65e-32	4.1e-30	Dag1	9	108204634	108263958	-	6357	protein_coding	dystroglycan 1 [Source:MGI Symbol;Acc:MGI:101864]
ENSMUSG00000090841	11082.7	10805	15822.7	16704	-0.571433	1.14e-31	5.37e-30	Myl6	10	128490860	128494145	-	3187	protein_coding	myosin, light polypeptide 6, alkali, smooth muscle and non-muscle [Source:MGI Symbol;Acc:MGI:109318]
ENSMUSG00000037621	93.3161	128.098	590.369	585.704	-2.41296	1.41e-31	6.66e-30	Atoh8	6	72206177	72235577	-	2507	protein_coding	atonal bHLH transcription factor 8 [Source:MGI Symbol;Acc:MGI:1918343]
ENSMUSG00000031538	919.83	1113.31	2512.55	2277.96	-1.23754	1.76e-31	8.27e-30	Plat	8	22757727	22782844	+	6241	protein_coding	plasminogen activator, tissue [Source:MGI Symbol;Acc:MGI:97610]
ENSMUSG00000029781	8644.12	8860.64	12910.6	13882.3	-0.614163	2.36e-31	1.1e-29	Fkbp9	6	56832059	56879358	+	3314	protein_coding	FK506 binding protein 9 [Source:MGI Symbol;Acc:MGI:1350921]
ENSMUSG00000047557	830.323	914.392	1911.24	2004.56	-1.167	2.69e-31	1.25e-29	Lxn	3	67457998	67463926	-	1508	protein_coding	latexin [Source:MGI Symbol;Acc:MGI:107633]
ENSMUSG00000067212	1406.41	1430.95	2790.83	2697.03	-0.951819	2.82e-31	1.3e-29	H2-T23	17	36029773	36032855	-	2889	protein_coding	histocompatibility 2, T region locus 23 [Source:MGI Symbol;Acc:MGI:95957]
ENSMUSG00000052837	4431.56	3967.92	8235.34	7156.16	-0.873468	4.15e-31	1.9e-29	Junb	8	84974484	84978718	-	2301	protein_coding	jun B proto-oncogene [Source:MGI Symbol;Acc:MGI:96647]
ENSMUSG00000056427	352.316	531.139	5853	4950.05	-3.61276	4.95e-31	2.25e-29	Slit3	11	35121224	35708507	+	6067	protein_coding	slit guidance ligand 3 [Source:MGI Symbol;Acc:MGI:1315202]
ENSMUSG00000046186	2581.43	2675.48	4544.05	4443.17	-0.77386	5.42e-31	2.45e-29	Cd109	9	78615546	78716253	+	6900	protein_coding	CD109 antigen [Source:MGI Symbol;Acc:MGI:2445221]
ENSMUSG00000020644	284.709	232.243	926.302	876.061	-1.79987	9.95e-31	4.5e-29	Id2	12	25093799	25097140	-	2438	protein_coding	inhibitor of DNA binding 2 [Source:MGI Symbol;Acc:MGI:96397]
ENSMUSG00000004665	8455.58	7809.82	12730.7	14459	-0.741091	1.09e-30	4.91e-29	Cnn2	10	79988584	79996062	+	2460	protein_coding	calponin 2 [Source:MGI Symbol;Acc:MGI:105093]
ENSMUSG00000023046	766.525	763.382	1688.61	1773.08	-1.17799	1.2e-30	5.39e-29	Igfbp6	15	102144362	102149511	+	1112	protein_coding	insulin-like growth factor binding protein 6 [Source:MGI Symbol;Acc:MGI:96441]
ENSMUSG00000003534	3110.85	3046.24	5020.12	5147.61	-0.723563	3.08e-30	1.38e-28	Ddr1	17	35681567	35704621	-	4774	protein_coding	discoidin domain receptor family, member 1 [Source:MGI Symbol;Acc:MGI:99216]
ENSMUSG00000024299	1131.22	1126.85	2314.76	2228.07	-1.00848	9.02e-30	4e-28	Adamts10	17	33524204	33553782	+	5453	protein_coding	a disintegrin-like and metallopeptidase (reprolysin type) with thrombospondin type 1 motif, 10 [Source:MGI Symbol;Acc:MGI:2449112]
ENSMUSG00000005125	679.875	883.148	1976.84	1973.63	-1.33918	1.78e-29	7.86e-28	Ndrg1	15	66929318	66969640	-	6596	protein_coding	N-myc downstream regulated gene 1 [Source:MGI Symbol;Acc:MGI:1341799]
ENSMUSG00000059430	32.375	40.6165	336.928	344.238	-3.22606	2.66e-29	1.17e-27	Actg2	6	83512905	83536265	-	1557	protein_coding	actin, gamma 2, smooth muscle, enteric [Source:MGI Symbol;Acc:MGI:104589]
ENSMUSG00000027230	682.731	734.221	1716.44	1576.51	-1.21715	5.29e-29	2.31e-27	Creb3l1	2	91982328	92024502	-	2603	protein_coding	cAMP responsive element binding protein 3-like 1 [Source:MGI Symbol;Acc:MGI:1347062]
ENSMUSG00000053398	3190.84	3180.58	5097.64	5476.88	-0.730881	8.63e-29	3.75e-27	Phgdh	3	98313170	98339990	-	2486	protein_coding	3-phosphoglycerate dehydrogenase [Source:MGI Symbol;Acc:MGI:1355330]
ENSMUSG00000024529	52075.2	56662.1	84771.6	77625.2	-0.578717	1.18e-28	5.12e-27	Lox	18	52516069	52529867	-	4810	protein_coding	lysyl oxidase [Source:MGI Symbol;Acc:MGI:96817]
ENSMUSG00000038170	3355.57	3471.15	5449.48	5512.8	-0.683452	1.39e-28	6e-27	Pde4dip	3	97689824	97888707	-	16857	protein_coding	phosphodiesterase 4D interacting protein (myomegalin) [Source:MGI Symbol;Acc:MGI:1891434]
ENSMUSG00000063856	4233.5	3928.34	6721.66	7897.52	-0.840674	1.68e-28	7.22e-27	Gpx1	9	108338903	108340343	+	1441	protein_coding	glutathione peroxidase 1 [Source:MGI Symbol;Acc:MGI:104887]
ENSMUSG00000022261	2506.2	2711.93	5075.78	4456.14	-0.869563	2.35e-28	1e-26	Sdc2	15	32920723	33034935	+	3527	protein_coding	syndecan 2 [Source:MGI Symbol;Acc:MGI:1349165]
ENSMUSG00000035279	500.86	534.263	1256.27	1317.09	-1.31438	4.67e-28	1.98e-26	Ssc5d	7	4925785	4944826	+	4590	protein_coding	scavenger receptor cysteine rich family, 5 domains [Source:MGI Symbol;Acc:MGI:3606211]
ENSMUSG00000039476	33.3272	37.4921	307.111	346.234	-3.2076	6.11e-28	2.56e-26	Prrx2	2	30834972	30881251	+	1961	protein_coding	paired related homeobox 2 [Source:MGI Symbol;Acc:MGI:98218]
ENSMUSG00000061048	3.80882	5.20724	316.056	266.41	-6.02231	7.62e-28	3.19e-26	Cdh3	8	106510891	106557297	+	4384	protein_coding	cadherin 3 [Source:MGI Symbol;Acc:MGI:88356]
ENSMUSG00000006205	95.2205	96.8547	451.225	594.684	-2.44518	7.7e-28	3.21e-26	Htra1	7	130936111	130985660	+	2879	protein_coding	HtrA serine peptidase 1 [Source:MGI Symbol;Acc:MGI:1929076]
ENSMUSG00000027447	10520.9	11082.1	15726.3	17373.6	-0.615689	8.66e-28	3.6e-26	Cst3	2	148871722	148875692	-	1266	protein_coding	cystatin C [Source:MGI Symbol;Acc:MGI:102519]
ENSMUSG00000031825	69.511	101.02	460.17	528.83	-2.54044	1.14e-27	4.74e-26	Crispld2	8	119992438	120052793	+	4777	protein_coding	cysteine-rich secretory protein LCCL domain containing 2 [Source:MGI Symbol;Acc:MGI:1926142]
ENSMUSG00000033684	3470.79	3731.51	5730.75	6020.68	-0.706612	1.43e-27	5.93e-26	Qsox1	1	155776029	155812889	-	8291	protein_coding	quiescin Q6 sulfhydryl oxidase 1 [Source:MGI Symbol;Acc:MGI:1330818]
ENSMUSG00000022186	5846.54	5792.54	8545.44	8887.33	-0.582784	1.87e-27	7.68e-26	Oxct1	15	4026383	4155344	+	3701	protein_coding	3-oxoacid CoA transferase 1 [Source:MGI Symbol;Acc:MGI:1914291]
ENSMUSG00000015647	864.602	869.609	2194.5	1807	-1.20632	2.3e-27	9.43e-26	Lama5	2	180176373	180225859	-	11388	protein_coding	laminin, alpha 5 [Source:MGI Symbol;Acc:MGI:105382]
ENSMUSG00000108732	53.3235	34.3678	371.714	351.223	-3.03677	2.69e-27	1.1e-25	2310043P16Rik	7	34389732	34393612	+	3881	TEC	RIKEN cDNA 2310043P16 gene [Source:MGI Symbol;Acc:MGI:1917385]
ENSMUSG00000006931	4363	4185.58	6666	7502.4	-0.728768	3.8e-27	1.54e-25	P3h4	11	100408456	100414836	-	2178	protein_coding	prolyl 3-hydroxylase family member 4 (non-enzymatic) [Source:MGI Symbol;Acc:MGI:1913430]
ENSMUSG00000046719	123.787	134.347	559.558	541.801	-2.09407	5e-27	2.01e-25	Nxph3	11	95509845	95514570	-	2099	protein_coding	neurexophilin 3 [Source:MGI Symbol;Acc:MGI:1336188]
ENSMUSG00000018340	3121.33	3182.67	4963.47	5194.5	-0.688365	7.72e-27	3.09e-25	Anxa6	11	54979108	55033445	-	2930	protein_coding	annexin A6 [Source:MGI Symbol;Acc:MGI:88255]
ENSMUSG00000031595	55.2279	60.404	361.775	397.121	-2.71565	8.78e-27	3.51e-25	Pdgfrl	8	40926212	40990785	+	3126	protein_coding	platelet-derived growth factor receptor-like [Source:MGI Symbol;Acc:MGI:1916047]
ENSMUSG00000036777	185.68	178.088	731.501	626.613	-1.90011	8.82e-27	3.51e-25	Anln	9	22332012	22389188	-	9063	protein_coding	anillin, actin binding protein [Source:MGI Symbol;Acc:MGI:1920174]
ENSMUSG00000031558	3579.34	4340.76	14729.4	12857.5	-1.80051	1.42e-26	5.63e-25	Slit2	5	47983138	48307733	+	25433	protein_coding	slit guidance ligand 2 [Source:MGI Symbol;Acc:MGI:1315205]
ENSMUSG00000033174	395.165	503.02	1187.69	1359.99	-1.50576	1.61e-26	6.34e-25	Mgll	6	88724412	88828360	+	5077	protein_coding	monoglyceride lipase [Source:MGI Symbol;Acc:MGI:1346042]
ENSMUSG00000020122	4851.49	5108.3	8087.26	7507.39	-0.647055	1.83e-26	7.19e-25	Egfr	11	16752203	16918158	+	11326	protein_coding	epidermal growth factor receptor [Source:MGI Symbol;Acc:MGI:95294]
ENSMUSG00000068696	17.1397	13.5388	244.496	256.433	-4.02436	1.96e-26	7.68e-25	Gpr88	3	116249654	116253503	-	3504	protein_coding	G-protein coupled receptor 88 [Source:MGI Symbol;Acc:MGI:1927653]
ENSMUSG00000036181	5066.68	5322.84	7816.92	7861.6	-0.593858	2.11e-26	8.24e-25	Hist1h1c	13	23738808	23740367	+	1560	protein_coding	histone cluster 1, H1c [Source:MGI Symbol;Acc:MGI:1931526]
ENSMUSG00000063727	89.5073	126.015	529.742	524.839	-2.29466	2.14e-26	8.34e-25	Tnfrsf11b	15	54250619	54278484	-	2818	protein_coding	tumor necrosis factor receptor superfamily, member 11b (osteoprotegerin) [Source:MGI Symbol;Acc:MGI:109587]
ENSMUSG00000024085	4767.69	5342.63	8792.92	7978.34	-0.730483	2.43e-26	9.46e-25	Man2a1	17	64600736	64755110	+	7223	protein_coding	mannosidase 2, alpha 1 [Source:MGI Symbol;Acc:MGI:104669]
ENSMUSG00000029767	20478.1	21225.8	28282	28824.2	-0.453529	2.55e-26	9.88e-25	Calu	6	29348069	29377110	+	4663	protein_coding	calumenin [Source:MGI Symbol;Acc:MGI:1097158]
ENSMUSG00000040488	418.97	475.942	1240.37	1115.53	-1.39749	3.28e-26	1.27e-24	Ltbp4	7	27305136	27337692	-	6463	protein_coding	latent transforming growth factor beta binding protein 4 [Source:MGI Symbol;Acc:MGI:1321395]
ENSMUSG00000024940	7666.2	7425.53	10992.4	10822.1	-0.531416	3.34e-26	1.29e-24	Ltbp3	19	5740904	5758532	+	5190	protein_coding	latent transforming growth factor beta binding protein 3 [Source:MGI Symbol;Acc:MGI:1101355]
ENSMUSG00000001768	828.419	938.345	1936.09	1834.94	-1.09469	3.75e-26	1.44e-24	Rin2	2	145675215	145887616	+	11271	protein_coding	Ras and Rab interactor 2 [Source:MGI Symbol;Acc:MGI:1921280]
ENSMUSG00000039713	418.018	426.994	1055.51	1114.53	-1.36085	5.78e-26	2.21e-24	Plekhg5	4	152072498	152115400	+	4945	protein_coding	pleckstrin homology domain containing, family G (with RhoGef domain) member 5 [Source:MGI Symbol;Acc:MGI:2652860]
ENSMUSG00000041577	452.297	695.687	5196.04	5222.44	-3.1825	7.14e-26	2.71e-24	Prelp	1	133910304	133921414	-	3615	protein_coding	proline arginine-rich end leucine-rich repeat [Source:MGI Symbol;Acc:MGI:2151110]
ENSMUSG00000025408	2099.61	2265.15	3692.29	3791.61	-0.778293	7.37e-26	2.79e-24	Ddit3	10	127290774	127296288	+	1713	protein_coding	DNA-damage inducible transcript 3 [Source:MGI Symbol;Acc:MGI:109247]
ENSMUSG00000030409	3740.26	3802.33	5771.5	6271.12	-0.675077	9.22e-26	3.48e-24	Dmpk	7	19083849	19093821	+	4330	protein_coding	dystrophia myotonica-protein kinase [Source:MGI Symbol;Acc:MGI:94906]
ENSMUSG00000054555	155.209	136.43	683.794	544.794	-2.07345	9.69e-26	3.65e-24	Adam12	7	133883199	134232146	-	10573	protein_coding	a disintegrin and metallopeptidase domain 12 (meltrin alpha) [Source:MGI Symbol;Acc:MGI:105378]
ENSMUSG00000058056	1440.69	1558.01	2923.02	2690.05	-0.904916	1.29e-25	4.84e-24	Palld	8	61511433	61902690	-	10292	protein_coding	palladin, cytoskeletal associated protein [Source:MGI Symbol;Acc:MGI:1919583]
ENSMUSG00000031963	2212.92	2365.13	3996.42	3792.61	-0.767064	1.73e-25	6.47e-24	Bmper	9	23223076	23485200	+	4833	protein_coding	BMP-binding endothelial regulator [Source:MGI Symbol;Acc:MGI:1920480]
ENSMUSG00000027533	174.254	139.554	609.253	614.64	-1.96118	1.74e-25	6.47e-24	Fabp5	3	10012548	10016607	+	3567	protein_coding	fatty acid binding protein 5, epidermal [Source:MGI Symbol;Acc:MGI:101790]
ENSMUSG00000037235	1373.08	1443.45	2552.3	2607.23	-0.873643	1.75e-25	6.52e-24	Mxd4	5	34173883	34187720	-	8483	protein_coding	Max dimerization protein 4 [Source:MGI Symbol;Acc:MGI:104991]
ENSMUSG00000056749	161.875	114.559	646.026	568.741	-2.13223	2.2e-25	8.16e-24	Nfil3	13	52967209	52981073	-	2026	protein_coding	nuclear factor, interleukin 3, regulated [Source:MGI Symbol;Acc:MGI:109495]
ENSMUSG00000039058	451.345	421.787	1108.18	1090.59	-1.33185	2.35e-25	8.67e-24	Ak5	3	152462815	152668360	-	3404	protein_coding	adenylate kinase 5 [Source:MGI Symbol;Acc:MGI:2677491]
ENSMUSG00000053113	660.83	680.066	1789.99	1441.81	-1.26934	8.7e-25	3.18e-23	Socs3	11	117966079	117970047	-	2891	protein_coding	suppressor of cytokine signaling 3 [Source:MGI Symbol;Acc:MGI:1201791]
ENSMUSG00000047414	593.224	568.631	1330.81	1306.11	-1.18209	9.63e-25	3.51e-23	Flrt2	12	95692226	95785215	+	7721	protein_coding	fibronectin leucine rich transmembrane protein 2 [Source:MGI Symbol;Acc:MGI:3603594]
ENSMUSG00000062980	317.084	387.419	1027.68	959.876	-1.49796	1.17e-24	4.24e-23	Cped1	6	21985916	22256404	+	8279	protein_coding	cadherin-like and PC-esterase domain containing 1 [Source:MGI Symbol;Acc:MGI:2444814]
ENSMUSG00000005357	82.8419	49.9895	438.304	399.117	-2.65021	1.86e-24	6.7e-23	Slc1a6	10	78780496	78814765	+	2152	protein_coding	solute carrier family 1 (high affinity aspartate/glutamate transporter), member 6 [Source:MGI Symbol;Acc:MGI:1096331]
ENSMUSG00000038843	703.68	724.848	1572.33	1484.71	-1.09784	2.05e-24	7.36e-23	Gcnt1	19	17326141	17356667	-	5571	protein_coding	glucosaminyl (N-acetyl) transferase 1, core 2 [Source:MGI Symbol;Acc:MGI:95676]
ENSMUSG00000020256	334.224	318.683	862.694	940.918	-1.4655	3.1e-24	1.11e-22	Aldh1l2	10	83487450	83534140	-	7503	protein_coding	aldehyde dehydrogenase 1 family, member L2 [Source:MGI Symbol;Acc:MGI:2444680]
ENSMUSG00000019975	2866.14	3139.97	4951.54	4801.37	-0.699821	5.23e-24	1.87e-22	Ikbip	10	91082940	91102607	+	4933	protein_coding	IKBKB interacting protein [Source:MGI Symbol;Acc:MGI:1914704]
ENSMUSG00000039457	44.7536	48.9481	318.044	324.282	-2.77851	6.48e-24	2.31e-22	Ppl	16	5086291	5132421	-	6893	protein_coding	periplakin [Source:MGI Symbol;Acc:MGI:1194898]
ENSMUSG00000027357	1001.72	1168.5	2305.82	2113.32	-1.0268	8.1e-24	2.88e-22	Crls1	2	132846666	132866785	+	2082	protein_coding	cardiolipin synthase 1 [Source:MGI Symbol;Acc:MGI:1913836]
ENSMUSG00000071637	232.338	297.854	904.437	787.258	-1.67595	8.82e-24	3.13e-22	Cebpd	16	15887286	15891031	+	3746	protein_coding	CCAAT/enhancer binding protein (C/EBP), delta [Source:MGI Symbol;Acc:MGI:103573]
ENSMUSG00000043110	82.8419	138.513	1346.72	1237.26	-3.54745	1.16e-23	4.09e-22	Lrrn4	2	132868305	132880891	-	3715	protein_coding	leucine rich repeat neuronal 4 [Source:MGI Symbol;Acc:MGI:2445154]
ENSMUSG00000030770	3511.73	3505.51	5295.43	5429.98	-0.612043	1.52e-23	5.34e-22	Parva	7	112427505	112591692	+	10157	protein_coding	parvin, alpha [Source:MGI Symbol;Acc:MGI:1931144]
ENSMUSG00000025130	44190.9	45522.7	58533	61334.3	-0.418062	1.62e-23	5.66e-22	P4hb	11	120560298	120573253	-	2861	protein_coding	prolyl 4-hydroxylase, beta polypeptide [Source:MGI Symbol;Acc:MGI:97464]
ENSMUSG00000031523	1129.32	1212.25	2438	2149.24	-0.970586	1.8e-23	6.28e-22	Dlc1	8	36567751	36953143	-	14694	protein_coding	deleted in liver cancer 1 [Source:MGI Symbol;Acc:MGI:1354949]
ENSMUSG00000030772	639.882	746.718	1541.52	1513.65	-1.14078	1.87e-23	6.51e-22	Dkk3	7	112116017	112159057	-	3359	protein_coding	dickkopf WNT signaling pathway inhibitor 3 [Source:MGI Symbol;Acc:MGI:1354952]
ENSMUSG00000051323	294.231	339.512	976.991	839.143	-1.5201	3.55e-23	1.23e-21	Pcdh19	X	133582860	133688987	-	10464	protein_coding	protocadherin 19 [Source:MGI Symbol;Acc:MGI:2685563]
ENSMUSG00000033880	3073.72	3077.48	4679.22	4922.11	-0.642365	6.53e-23	2.24e-21	Lgals3bp	11	118392751	118402092	-	2847	protein_coding	lectin, galactoside-binding, soluble, 3 binding protein [Source:MGI Symbol;Acc:MGI:99554]
ENSMUSG00000034317	239.956	234.326	764.299	683.487	-1.60983	6.65e-23	2.28e-21	Trim59	3	69035288	69044755	-	3352	protein_coding	tripartite motif-containing 59 [Source:MGI Symbol;Acc:MGI:1914199]
ENSMUSG00000027134	1151.22	993.542	2073.25	2153.23	-0.977757	1.1e-22	3.73e-21	Lpcat4	2	112239468	112247111	+	2823	protein_coding	lysophosphatidylcholine acyltransferase 4 [Source:MGI Symbol;Acc:MGI:2138993]
ENSMUSG00000032431	3915.47	3951.25	5794.36	6042.63	-0.589503	1.11e-22	3.76e-21	Crtap	9	114375134	114390675	-	1772	protein_coding	cartilage associated protein [Source:MGI Symbol;Acc:MGI:1891221]
ENSMUSG00000046841	11266.5	10032.3	15534.4	17163	-0.618223	1.16e-22	3.92e-21	Ckap4	10	84526305	84534062	-	3089	protein_coding	cytoskeleton-associated protein 4 [Source:MGI Symbol;Acc:MGI:2444926]
ENSMUSG00000002489	476.103	451.989	1284.1	1058.66	-1.33552	1.4e-22	4.72e-21	Tiam1	16	89787111	90143769	-	10048	protein_coding	T cell lymphoma invasion and metastasis 1 [Source:MGI Symbol;Acc:MGI:103306]
ENSMUSG00000031778	250.43	194.751	716.592	721.404	-1.68933	1.58e-22	5.29e-21	Cx3cl1	8	94772009	94782427	+	3930	protein_coding	chemokine (C-X3-C motif) ligand 1 [Source:MGI Symbol;Acc:MGI:1097153]
ENSMUSG00000064373	6124.58	6854.81	10250	9619.71	-0.614636	2.27e-22	7.55e-21	Selenop	15	3268547	3280508	+	2842	protein_coding	selenoprotein P [Source:MGI Symbol;Acc:MGI:894288]
ENSMUSG00000062825	52930.2	53038.9	67754.2	70372.3	-0.382347	2.59e-22	8.59e-21	Actg1	11	120345690	120348542	-	2658	protein_coding	actin, gamma, cytoplasmic 1 [Source:MGI Symbol;Acc:MGI:87906]
ENSMUSG00000022241	3025.16	3193.08	4811.41	4794.39	-0.627667	5.49e-22	1.8e-20	Tars	15	11382301	11399665	-	5901	protein_coding	threonyl-tRNA synthetase [Source:MGI Symbol;Acc:MGI:106314]
ENSMUSG00000046402	868.411	966.464	1758.19	1921.75	-1.00467	5.67e-22	1.86e-20	Rbp1	9	98422961	98446575	+	2652	protein_coding	retinol binding protein 1, cellular [Source:MGI Symbol;Acc:MGI:97876]
ENSMUSG00000037820	1297.86	1380.96	2332.65	2552.35	-0.867117	6.33e-22	2.07e-20	Tgm2	2	158116402	158146436	-	4608	protein_coding	transglutaminase 2, C polypeptide [Source:MGI Symbol;Acc:MGI:98731]
ENSMUSG00000028019	223.768	209.331	662.922	658.543	-1.60871	7.81e-22	2.55e-20	Pdgfc	3	81036416	81214040	+	5089	protein_coding	platelet-derived growth factor, C polypeptide [Source:MGI Symbol;Acc:MGI:1859631]
ENSMUSG00000030468	153.305	205.165	619.191	633.598	-1.80794	9.97e-22	3.25e-20	Siglecg	7	43408204	43418358	+	4806	protein_coding	sialic acid binding Ig-like lectin G [Source:MGI Symbol;Acc:MGI:2443630]
ENSMUSG00000069833	19729.7	20809.2	27133.1	27241.7	-0.423722	1.21e-21	3.91e-20	Ahnak	19	8989284	9076919	+	18543	protein_coding	AHNAK nucleoprotein (desmoyokin) [Source:MGI Symbol;Acc:MGI:1316648]
ENSMUSG00000044786	1394.03	1383.04	3300.7	2502.46	-1.06327	1.54e-21	4.97e-20	Zfp36	7	28376784	28380253	-	3470	protein_coding	zinc finger protein 36 [Source:MGI Symbol;Acc:MGI:99180]
ENSMUSG00000001995	838.893	876.899	1912.24	1630.39	-1.04624	2.1e-21	6.7e-20	Sipa1l2	8	125418063	125569808	-	9617	protein_coding	signal-induced proliferation-associated 1 like 2 [Source:MGI Symbol;Acc:MGI:2676970]
ENSMUSG00000020108	1123.6	1089.35	2616.9	2039.49	-1.07312	3.29e-21	1.04e-19	Ddit4	10	59949669	59951834	-	1755	protein_coding	DNA-damage-inducible transcript 4 [Source:MGI Symbol;Acc:MGI:1921997]
ENSMUSG00000032243	1.90441	10.4145	196.79	197.563	-5.03498	3.89e-21	1.22e-19	Itga11	9	62677826	62783982	+	5131	protein_coding	integrin alpha 11 [Source:MGI Symbol;Acc:MGI:2442114]
ENSMUSG00000042745	2029.15	2064.15	3243.05	3490.28	-0.718137	4.57e-21	1.43e-19	Id1	2	152736251	152737410	+	1160	protein_coding	inhibitor of DNA binding 1 [Source:MGI Symbol;Acc:MGI:96396]
ENSMUSG00000029426	12000.6	13490.9	18701	18166.8	-0.532532	4.93e-21	1.54e-19	Scarb2	5	92441314	92506833	-	6285	protein_coding	scavenger receptor class B, member 2 [Source:MGI Symbol;Acc:MGI:1196458]
ENSMUSG00000045636	214.246	209.331	710.629	606.657	-1.63668	6.42e-21	2e-19	Mtus1	8	40990914	41133726	-	10078	protein_coding	mitochondrial tumor suppressor 1 [Source:MGI Symbol;Acc:MGI:2142572]
ENSMUSG00000028497	503.717	461.362	1069.42	1139.48	-1.19391	9.81e-21	3.05e-19	Hacd4	4	88396144	88438928	-	6756	protein_coding	3-hydroxyacyl-CoA dehydratase 4 [Source:MGI Symbol;Acc:MGI:1914025]
ENSMUSG00000032009	412.305	396.792	1100.23	924.953	-1.3234	1.03e-20	3.2e-19	Sesn3	9	14275067	14333101	+	15269	protein_coding	sestrin 3 [Source:MGI Symbol;Acc:MGI:1922997]
ENSMUSG00000031633	8312.75	8300.34	11267.7	11458.6	-0.452037	1.05e-20	3.26e-19	Slc25a4	8	46206797	46211284	-	2353	protein_coding	solute carrier family 25 (mitochondrial carrier, adenine nucleotide translocator), member 4 [Source:MGI Symbol;Acc:MGI:1353495]
ENSMUSG00000005958	632.264	590.501	1353.67	1257.22	-1.0939	1.09e-20	3.37e-19	Ephb3	16	21204755	21223305	+	6641	protein_coding	Eph receptor B3 [Source:MGI Symbol;Acc:MGI:104770]
ENSMUSG00000048327	49.5147	68.7356	311.087	368.185	-2.52629	1.67e-20	5.12e-19	Ckap2l	2	129268210	129297212	-	3137	protein_coding	cytoskeleton associated protein 2-like [Source:MGI Symbol;Acc:MGI:1917716]
ENSMUSG00000020614	294.231	333.263	784.177	956.882	-1.47323	1.69e-20	5.15e-19	Fam20a	11	109669749	109722279	-	3634	protein_coding	family with sequence similarity 20, member A [Source:MGI Symbol;Acc:MGI:2388266]
ENSMUSG00000054469	1808.24	1864.19	2979.67	3026.3	-0.709844	1.83e-20	5.57e-19	Lclat1	17	73107985	73243368	+	4894	protein_coding	lysocardiolipin acyltransferase 1 [Source:MGI Symbol;Acc:MGI:2684937]
ENSMUSG00000087141	728.437	748.801	1779.06	1439.81	-1.12384	1.93e-20	5.85e-19	Plcxd2	16	45959263	46010218	-	7140	protein_coding	phosphatidylinositol-specific phospholipase C, X domain containing 2 [Source:MGI Symbol;Acc:MGI:3647874]
ENSMUSG00000001403	110.456	116.642	453.212	431.046	-1.96178	2.64e-20	7.96e-19	Ube2c	2	164769898	164778822	+	2600	protein_coding	ubiquitin-conjugating enzyme E2C [Source:MGI Symbol;Acc:MGI:1915862]
ENSMUSG00000051236	2714.74	2679.65	4572.87	4085.96	-0.682671	3.89e-20	1.17e-18	Msrb3	10	120781096	120899101	-	4048	protein_coding	methionine sulfoxide reductase B3 [Source:MGI Symbol;Acc:MGI:2443538]
ENSMUSG00000001507	129.5	141.637	466.133	511.867	-1.85175	4.58e-20	1.37e-18	Itga3	11	95044474	95076801	-	5710	protein_coding	integrin alpha 3 [Source:MGI Symbol;Acc:MGI:96602]
ENSMUSG00000027248	21253.2	22330.7	29112.9	28523.9	-0.403272	5.39e-20	1.61e-18	Pdia3	2	121413775	121438687	+	3139	protein_coding	protein disulfide isomerase associated 3 [Source:MGI Symbol;Acc:MGI:95834]
ENSMUSG00000006442	1371.18	1396.58	2317.74	2622.2	-0.83586	6.1e-20	1.81e-18	Srm	4	148591503	148594993	+	1599	protein_coding	spermidine synthase [Source:MGI Symbol;Acc:MGI:102690]
ENSMUSG00000027639	589.415	535.304	1272.17	1172.41	-1.11932	7.65e-20	2.26e-18	Samhd1	2	157097533	157135265	-	9150	protein_coding	SAM domain and HD domain, 1 [Source:MGI Symbol;Acc:MGI:1927468]
ENSMUSG00000059173	66.6544	77.0672	399.542	319.293	-2.32417	1.24e-19	3.62e-18	Pde1a	2	79834453	80129458	-	6012	protein_coding	phosphodiesterase 1A, calmodulin-dependent [Source:MGI Symbol;Acc:MGI:1201792]
ENSMUSG00000005836	1123.6	1107.06	1995.72	1964.65	-0.828068	1.64e-19	4.79e-18	Gata6	18	11052508	11085635	+	5590	protein_coding	GATA binding protein 6 [Source:MGI Symbol;Acc:MGI:107516]
ENSMUSG00000028108	4595.34	4201.2	6418.52	6684.21	-0.574525	2.12e-19	6.14e-18	Ecm1	3	95734147	95739569	-	2521	protein_coding	extracellular matrix protein 1 [Source:MGI Symbol;Acc:MGI:103060]
ENSMUSG00000040618	1326.42	1317.43	2222.33	2320.86	-0.781013	2.36e-19	6.82e-18	Pck2	14	55540266	55551242	+	7806	protein_coding	phosphoenolpyruvate carboxykinase 2 (mitochondrial) [Source:MGI Symbol;Acc:MGI:1860456]
ENSMUSG00000003200	1863.47	2021.45	3088.01	3366.55	-0.732828	3.29e-19	9.47e-18	Sh3gl1	17	56016750	56036635	-	5012	protein_coding	SH3-domain GRB2-like 1 [Source:MGI Symbol;Acc:MGI:700010]
ENSMUSG00000027715	51.4191	63.5283	351.836	285.368	-2.47352	3.39e-19	9.74e-18	Ccna2	3	36564865	36572150	-	4083	protein_coding	cyclin A2 [Source:MGI Symbol;Acc:MGI:108069]
ENSMUSG00000013419	903.643	935.221	1691.6	1702.23	-0.884341	3.89e-19	1.11e-17	Zfp651	9	121759330	121771742	+	7063	protein_coding	zinc finger protein 651 [Source:MGI Symbol;Acc:MGI:2670992]
ENSMUSG00000024924	205.676	234.326	625.155	645.571	-1.53129	4.43e-19	1.27e-17	Vldlr	19	27216484	27254231	+	10068	protein_coding	very low density lipoprotein receptor [Source:MGI Symbol;Acc:MGI:98935]
ENSMUSG00000048126	3.80882	3.12434	150.077	226.499	-5.7579	6.05e-19	1.72e-17	Col6a3	1	90765923	90843971	-	11963	protein_coding	collagen, type VI, alpha 3 [Source:MGI Symbol;Acc:MGI:88461]
ENSMUSG00000044734	817.944	762.34	1473.93	1733.16	-1.02063	7.06e-19	2e-17	Serpinb1a	13	32842092	32851185	-	2303	protein_coding	serine (or cysteine) peptidase inhibitor, clade B, member 1a [Source:MGI Symbol;Acc:MGI:1913472]
ENSMUSG00000018672	1967.26	2069.36	3160.56	3616	-0.74762	7.27e-19	2.06e-17	Copz2	11	96849870	96861203	+	2208	protein_coding	coatomer protein complex, subunit zeta 2 [Source:MGI Symbol;Acc:MGI:1929008]
ENSMUSG00000032702	893.169	787.335	1772.1	1571.52	-0.991773	8.15e-19	2.3e-17	Kank1	19	25236975	25434496	+	6166	protein_coding	KN motif and ankyrin repeat domains 1 [Source:MGI Symbol;Acc:MGI:2147707]
ENSMUSG00000003814	28462.4	28600.3	36054.2	37529.9	-0.366854	9.4e-19	2.65e-17	Calr	8	84841850	84846934	-	2880	protein_coding	calreticulin [Source:MGI Symbol;Acc:MGI:88252]
ENSMUSG00000039607	771.286	899.811	1666.75	1606.44	-0.97088	1.07e-18	3.01e-17	Rbms3	9	116572746	117629913	-	10413	protein_coding	RNA binding motif, single stranded interacting protein [Source:MGI Symbol;Acc:MGI:2444477]
ENSMUSG00000020439	886.503	873.775	1597.18	1674.29	-0.894025	1.08e-18	3.02e-17	Smtn	11	3517523	3540612	-	4380	protein_coding	smoothelin [Source:MGI Symbol;Acc:MGI:1354727]
ENSMUSG00000048096	55.2279	66.6527	282.264	364.194	-2.40936	2.04e-18	5.68e-17	Lmod1	1	135324807	135368065	+	3948	protein_coding	leiomodin 1 (smooth muscle) [Source:MGI Symbol;Acc:MGI:2135671]
ENSMUSG00000029580	51252.4	49875	63749.9	67866.8	-0.380148	2.14e-18	5.96e-17	Actb	5	142903115	142906754	-	2679	protein_coding	actin, beta [Source:MGI Symbol;Acc:MGI:87904]
ENSMUSG00000025140	372.312	429.077	913.382	957.88	-1.22455	2.76e-18	7.66e-17	Pycr1	11	120635712	120643769	-	3935	protein_coding	pyrroline-5-carboxylate reductase 1 [Source:MGI Symbol;Acc:MGI:2384795]
ENSMUSG00000024190	2539.53	2546.34	4737.86	3887.4	-0.762099	3.21e-18	8.86e-17	Dusp1	17	26505590	26508519	-	2697	protein_coding	dual specificity phosphatase 1 [Source:MGI Symbol;Acc:MGI:105120]
ENSMUSG00000024548	275.187	277.025	776.225	677.501	-1.39654	3.25e-18	8.97e-17	Setbp1	18	78750380	79109391	-	9953	protein_coding	SET binding protein 1 [Source:MGI Symbol;Acc:MGI:1933199]
ENSMUSG00000036437	715.106	709.226	1450.08	1337.04	-0.968446	3.51e-18	9.67e-17	Npy1r	8	66697192	66706792	+	3454	protein_coding	neuropeptide Y receptor Y1 [Source:MGI Symbol;Acc:MGI:104963]
ENSMUSG00000032340	2752.83	2803.58	4078.91	4301.48	-0.59295	3.68e-18	1.01e-16	Neo1	9	58874687	59036441	-	8716	protein_coding	neogenin [Source:MGI Symbol;Acc:MGI:1097159]
ENSMUSG00000039477	1959.64	1864.19	3405.06	2984.4	-0.740457	3.91e-18	1.07e-16	Tnrc18	5	142724661	142817662	-	12266	protein_coding	trinucleotide repeat containing 18 [Source:MGI Symbol;Acc:MGI:3648294]
ENSMUSG00000032515	861.746	869.609	1649.85	1557.55	-0.889579	4.12e-18	1.13e-16	Csrnp1	9	119971163	119984658	-	3473	protein_coding	cysteine-serine-rich nuclear protein 1 [Source:MGI Symbol;Acc:MGI:2387989]
ENSMUSG00000024538	2176.74	2290.14	3479.6	3435.4	-0.630739	4.67e-18	1.27e-16	Ppic	18	53406341	53418007	-	1286	protein_coding	peptidylprolyl isomerase C [Source:MGI Symbol;Acc:MGI:97751]
ENSMUSG00000027469	627.503	567.589	1196.64	1247.24	-1.03131	7.97e-18	2.16e-16	Tpx2	2	152847964	152895321	+	4677	protein_coding	TPX2, microtubule-associated [Source:MGI Symbol;Acc:MGI:1919369]
ENSMUSG00000012443	75.2242	56.2382	370.72	294.349	-2.33549	8.38e-18	2.27e-16	Kif11	19	37376403	37421859	+	4819	protein_coding	kinesin family member 11 [Source:MGI Symbol;Acc:MGI:1098231]
ENSMUSG00000029076	3227.02	3185.79	4605.67	5013.9	-0.584948	8.92e-18	2.41e-16	Sdf4	4	155992872	156013610	+	6115	protein_coding	stromal cell derived factor 4 [Source:MGI Symbol;Acc:MGI:108079]
ENSMUSG00000060487	721.772	745.677	1492.82	1357	-0.957802	8.94e-18	2.41e-16	Samd5	10	9622936	9675208	-	6922	protein_coding	sterile alpha motif domain containing 5 [Source:MGI Symbol;Acc:MGI:2444815]
ENSMUSG00000023022	2922.32	2791.08	4275.7	4234.63	-0.574633	9.49e-18	2.55e-16	Lima1	15	99778470	99875456	-	7608	protein_coding	LIM domain and actin binding 1 [Source:MGI Symbol;Acc:MGI:1920992]
ENSMUSG00000037960	1836.8	1911.06	2893.2	3170.98	-0.694441	1.25e-17	3.37e-16	Card19	13	49202950	49216037	-	1477	protein_coding	caspase recruitment domain family, member 19 [Source:MGI Symbol;Acc:MGI:1915730]
ENSMUSG00000079017	9.52205	6.24869	159.022	153.66	-4.30012	1.27e-17	3.4e-16	Ifi27l2a	12	103442167	103443680	-	463	protein_coding	interferon, alpha-inducible protein 27 like 2A [Source:MGI Symbol;Acc:MGI:1924183]
ENSMUSG00000036438	9012.62	9373.03	12430.5	12166.1	-0.419998	1.46e-17	3.89e-16	Calm2	17	87433412	87446935	-	1467	protein_coding	calmodulin 2 [Source:MGI Symbol;Acc:MGI:103250]
ENSMUSG00000020105	581.797	641.532	1191.67	1315.09	-1.03568	1.58e-17	4.2e-16	Lrig3	10	125966168	126015359	+	8347	protein_coding	leucine-rich repeats and immunoglobulin-like domains 3 [Source:MGI Symbol;Acc:MGI:2443955]
ENSMUSG00000021678	128.548	98.9376	465.139	400.115	-1.92473	1.65e-17	4.39e-16	F2rl1	13	95511732	95525227	-	2741	protein_coding	coagulation factor II (thrombin) receptor-like 1 [Source:MGI Symbol;Acc:MGI:101910]
ENSMUSG00000022096	357.077	387.419	887.541	837.147	-1.21268	1.69e-17	4.48e-16	Hr	14	70552212	70573548	+	6919	protein_coding	hairless [Source:MGI Symbol;Acc:MGI:96223]
ENSMUSG00000004473	41.897	31.2434	242.508	239.47	-2.71601	1.72e-17	4.55e-16	Clec11a	7	44302687	44306902	-	2978	protein_coding	C-type lectin domain family 11, member a [Source:MGI Symbol;Acc:MGI:1298219]
ENSMUSG00000027188	201.868	239.533	701.684	583.708	-1.54352	1.82e-17	4.8e-16	Pamr1	2	102550012	102643041	+	6046	protein_coding	peptidase domain containing associated with muscle regeneration 1 [Source:MGI Symbol;Acc:MGI:2445082]
ENSMUSG00000039787	1228.34	1332.01	2120.95	2374.74	-0.812631	1.85e-17	4.86e-16	Cercam	2	29869164	29882840	+	3383	protein_coding	cerebral endothelial cell adhesion molecule [Source:MGI Symbol;Acc:MGI:2139134]
ENSMUSG00000031770	651.308	736.304	1404.36	1333.05	-0.981056	2.16e-17	5.67e-16	Herpud1	8	94386438	94395377	+	2333	protein_coding	homocysteine-inducible, endoplasmic reticulum stress-inducible, ubiquitin-like domain member 1 [Source:MGI Symbol;Acc:MGI:1927406]
ENSMUSG00000024074	2621.42	2598.41	4530.14	3875.42	-0.687323	2.21e-17	5.8e-16	Crim1	17	78200248	78376592	+	5995	protein_coding	cysteine rich transmembrane BMP regulator 1 (chordin like) [Source:MGI Symbol;Acc:MGI:1354756]
ENSMUSG00000032715	360.886	350.968	790.14	903.999	-1.25065	2.3e-17	6.01e-16	Trib3	2	152337422	152344032	-	2125	protein_coding	tribbles pseudokinase 3 [Source:MGI Symbol;Acc:MGI:1345675]
ENSMUSG00000020844	2616.66	2808.79	4012.32	4285.52	-0.61331	2.34e-17	6.11e-16	Nxn	11	76257198	76399140	-	3239	protein_coding	nucleoredoxin [Source:MGI Symbol;Acc:MGI:109331]
ENSMUSG00000020627	176.158	170.798	548.625	499.894	-1.59525	2.43e-17	6.34e-16	Klhl29	12	5077472	5375682	-	7041	protein_coding	kelch-like 29 [Source:MGI Symbol;Acc:MGI:2683857]
ENSMUSG00000047547	2745.21	2563	3931.82	4378.31	-0.646343	3.21e-17	8.32e-16	Cltb	13	54592401	54611344	-	4868	protein_coding	clathrin, light polypeptide (Lcb) [Source:MGI Symbol;Acc:MGI:1921575]
ENSMUSG00000005374	494.195	395.75	970.033	1167.42	-1.26268	3.44e-17	8.92e-16	Tbl2	5	135149657	135165760	+	7855	protein_coding	transducin (beta)-like 2 [Source:MGI Symbol;Acc:MGI:1351652]
ENSMUSG00000005124	8294.66	8805.45	12114.5	11401.8	-0.459814	3.51e-17	9.08e-16	Wisp1	15	66891320	66923201	+	5565	protein_coding	WNT1 inducible signaling pathway protein 1 [Source:MGI Symbol;Acc:MGI:1197008]
ENSMUSG00000040537	442.775	540.512	1138	1046.68	-1.15311	4.15e-17	1.07e-15	Adam22	5	8072352	8368160	-	14348	protein_coding	a disintegrin and metallopeptidase domain 22 [Source:MGI Symbol;Acc:MGI:1340046]
ENSMUSG00000045954	955.062	987.293	1947.02	1669.31	-0.896935	4.25e-17	1.09e-15	Cavin2	1	51289126	51302960	+	3055	protein_coding	caveolae associated 2 [Source:MGI Symbol;Acc:MGI:99513]
ENSMUSG00000003283	81.8897	72.9014	318.044	345.236	-2.09791	5.24e-17	1.34e-15	Hck	2	153108468	153151441	+	2092	protein_coding	hemopoietic cell kinase [Source:MGI Symbol;Acc:MGI:96052]
ENSMUSG00000040254	1809.19	1931.89	3427.92	2908.56	-0.760524	5.35e-17	1.37e-15	Sema3d	5	12383385	12588948	+	8595	protein_coding	sema domain, immunoglobulin domain (Ig), short basic domain, secreted, (semaphorin) 3D [Source:MGI Symbol;Acc:MGI:1860118]
ENSMUSG00000057969	305.658	294.73	718.58	742.357	-1.2826	5.35e-17	1.37e-15	Sema3b	9	107597674	107609229	-	4777	protein_coding	sema domain, immunoglobulin domain (Ig), short basic domain, secreted, (semaphorin) 3B [Source:MGI Symbol;Acc:MGI:107561]
ENSMUSG00000035385	1129.32	975.837	1879.44	1924.74	-0.852801	5.79e-17	1.48e-15	Ccl2	11	82035571	82037453	+	1138	protein_coding	chemokine (C-C motif) ligand 2 [Source:MGI Symbol;Acc:MGI:98259]
ENSMUSG00000038058	2100.56	2106.85	3260.94	3171.98	-0.612562	8.19e-17	2.08e-15	Nod1	6	54923949	54972612	-	5079	protein_coding	nucleotide-binding oligomerization domain containing 1 [Source:MGI Symbol;Acc:MGI:1341839]
ENSMUSG00000027642	9544.91	9643.81	12438.5	13015.2	-0.407642	1e-16	2.53e-15	Rpn2	2	157279017	157326319	+	4430	protein_coding	ribophorin II [Source:MGI Symbol;Acc:MGI:98085]
ENSMUSG00000022136	4288.73	4381.37	6305.22	5960.81	-0.500643	1.15e-16	2.9e-15	Dnajc3	14	118937976	118981697	+	5141	protein_coding	DnaJ heat shock protein family (Hsp40) member C3 [Source:MGI Symbol;Acc:MGI:107373]
ENSMUSG00000044783	920.782	933.138	1652.83	1626.4	-0.822876	1.2e-16	3.01e-15	Hjurp	1	88262471	88277633	-	8331	protein_coding	Holliday junction recognition protein [Source:MGI Symbol;Acc:MGI:2685821]
ENSMUSG00000001663	76.1764	90.606	362.769	325.28	-2.04654	1.2e-16	3.02e-15	Gstt1	10	75783813	75798584	-	1528	protein_coding	glutathione S-transferase, theta 1 [Source:MGI Symbol;Acc:MGI:107379]
ENSMUSG00000042613	3124.19	3064.98	4539.08	4433.19	-0.535635	1.23e-16	3.08e-15	Pbxip1	3	89436706	89450952	+	4674	protein_coding	pre B cell leukemia transcription factor interacting protein 1 [Source:MGI Symbol;Acc:MGI:2441670]
ENSMUSG00000024431	1522.58	1583	2641.75	2428.63	-0.707465	1.73e-16	4.3e-15	Nr3c1	18	39410545	39491301	-	7425	protein_coding	nuclear receptor subfamily 3, group C, member 1 [Source:MGI Symbol;Acc:MGI:95824]
ENSMUSG00000008575	1192.16	1365.34	2254.13	2158.22	-0.787571	1.77e-16	4.38e-15	Nfib	4	82290173	82705750	-	14957	protein_coding	nuclear factor I/B [Source:MGI Symbol;Acc:MGI:103188]
ENSMUSG00000024678	56.1801	72.9014	337.921	277.386	-2.25611	2.26e-16	5.57e-15	Ms4a4d	19	11536801	11558467	+	1513	protein_coding	membrane-spanning 4-domains, subfamily A, member 4D [Source:MGI Symbol;Acc:MGI:1913857]
ENSMUSG00000020154	360.886	337.429	886.547	763.311	-1.23989	2.32e-16	5.69e-15	Ptprb	10	116275523	116389535	+	13333	protein_coding	protein tyrosine phosphatase, receptor type, B [Source:MGI Symbol;Acc:MGI:97809]
ENSMUSG00000050288	2186.26	2177.67	3242.06	3369.54	-0.599343	2.55e-16	6.25e-15	Fzd2	11	102604396	102608058	+	3663	protein_coding	frizzled class receptor 2 [Source:MGI Symbol;Acc:MGI:1888513]
ENSMUSG00000002957	4715.32	4695.89	6522.88	6432.76	-0.461112	3e-16	7.3e-15	Ap2a2	7	141562173	141633011	+	5663	protein_coding	adaptor-related protein complex 2, alpha 2 subunit [Source:MGI Symbol;Acc:MGI:101920]
ENSMUSG00000026109	296.136	311.393	702.678	751.337	-1.25943	3.23e-16	7.84e-15	Tmeff2	1	50900647	51187270	+	6707	protein_coding	transmembrane protein with EGF-like and two follistatin-like domains 2 [Source:MGI Symbol;Acc:MGI:1861735]
ENSMUSG00000018906	1238.82	1252.86	2006.66	2203.12	-0.756678	3.47e-16	8.42e-15	P4ha2	11	54100095	54131665	+	6239	protein_coding	procollagen-proline, 2-oxoglutarate 4-dioxygenase (proline 4-hydroxylase), alpha II polypeptide [Source:MGI Symbol;Acc:MGI:894286]
ENSMUSG00000027978	299.945	252.03	690.751	699.452	-1.33116	3.6e-16	8.72e-15	Prss12	3	123446913	123506597	+	2602	protein_coding	protease, serine 12 neurotrypsin (motopsin) [Source:MGI Symbol;Acc:MGI:1100881]
ENSMUSG00000031972	246.621	219.746	574.466	742.357	-1.49659	3.71e-16	8.96e-15	Acta1	8	123891769	123894751	-	1536	protein_coding	actin, alpha 1, skeletal muscle [Source:MGI Symbol;Acc:MGI:87902]
ENSMUSG00000028641	2330.05	2479.69	3559.11	3697.82	-0.593713	3.76e-16	9.06e-15	P3h1	4	119232915	119248975	+	3846	protein_coding	prolyl 3-hydroxylase 1 [Source:MGI Symbol;Acc:MGI:1888921]
ENSMUSG00000039197	1350.23	1425.74	2316.75	2224.08	-0.710303	4.14e-16	9.97e-15	Adk	14	21052574	21448569	+	8526	protein_coding	adenosine kinase [Source:MGI Symbol;Acc:MGI:87930]
ENSMUSG00000037060	592.272	608.206	1129.06	1232.27	-0.976168	5.03e-16	1.2e-14	Cavin3	7	105480083	105482300	-	1662	protein_coding	caveolae associated 3 [Source:MGI Symbol;Acc:MGI:1923422]
ENSMUSG00000028047	95.2205	117.684	383.64	385.148	-1.85462	5.27e-16	1.26e-14	Thbs3	3	89215180	89226837	+	4823	protein_coding	thrombospondin 3 [Source:MGI Symbol;Acc:MGI:98739]
ENSMUSG00000024909	6779.7	6455.94	8825.71	9582.79	-0.475795	5.47e-16	1.3e-14	Efemp2	19	5473973	5481853	+	2648	protein_coding	epidermal growth factor-containing fibulin-like extracellular matrix protein 2 [Source:MGI Symbol;Acc:MGI:1891209]
ENSMUSG00000074457	1410.22	1531.97	2350.54	2447.58	-0.706054	5.57e-16	1.33e-14	S100a16	3	90537254	90543151	+	1617	protein_coding	S100 calcium binding protein A16 [Source:MGI Symbol;Acc:MGI:1915110]
ENSMUSG00000074364	5545.64	5403.03	7344.82	7603.17	-0.449089	5.83e-16	1.39e-14	Ehd2	7	15946958	15967567	-	5119	protein_coding	EH-domain containing 2 [Source:MGI Symbol;Acc:MGI:2154274]
ENSMUSG00000030116	2137.7	2407.83	3472.64	3614	-0.641192	6.18e-16	1.47e-14	Mfap5	6	122505845	122529290	+	3589	protein_coding	microfibrillar associated protein 5 [Source:MGI Symbol;Acc:MGI:1354387]
ENSMUSG00000025747	796.044	795.666	1448.09	1424.85	-0.85195	7.33e-16	1.73e-14	Tyms	5	30058202	30073617	-	6089	protein_coding	thymidylate synthase [Source:MGI Symbol;Acc:MGI:98878]
ENSMUSG00000022607	2177.69	2140.18	3193.36	3312.67	-0.591354	9.4e-16	2.21e-14	Ptk2	15	73205102	73423280	-	11803	protein_coding	PTK2 protein tyrosine kinase 2 [Source:MGI Symbol;Acc:MGI:95481]
ENSMUSG00000028603	1445.45	1436.16	2251.15	2414.66	-0.695204	1.01e-15	2.38e-14	Scp2	4	108043839	108144998	-	3478	protein_coding	sterol carrier protein 2, liver [Source:MGI Symbol;Acc:MGI:98254]
ENSMUSG00000037370	949.349	1049.78	1796.95	1707.22	-0.810339	1.26e-15	2.94e-14	Enpp1	10	24637914	24712159	-	10257	protein_coding	ectonucleotide pyrophosphatase/phosphodiesterase 1 [Source:MGI Symbol;Acc:MGI:97370]
ENSMUSG00000019942	504.669	414.496	960.094	1049.68	-1.12727	1.46e-15	3.4e-14	Cdk1	10	69335146	69352938	-	4934	protein_coding	cyclin-dependent kinase 1 [Source:MGI Symbol;Acc:MGI:88351]
ENSMUSG00000056708	1235.96	1265.36	2101.08	2011.55	-0.717526	1.52e-15	3.52e-14	Ier5	1	155096361	155099636	-	3276	protein_coding	immediate early response 5 [Source:MGI Symbol;Acc:MGI:1337072]
ENSMUSG00000030782	975.058	856.07	1612.08	1675.29	-0.843391	2e-15	4.6e-14	Tgfb1i1	7	128246812	128255699	+	5585	protein_coding	transforming growth factor beta 1 induced transcript 1 [Source:MGI Symbol;Acc:MGI:102784]
ENSMUSG00000038252	182.823	185.378	486.011	553.775	-1.49782	2.07e-15	4.75e-14	Ncapd2	6	125168007	125191701	-	6267	protein_coding	non-SMC condensin I complex, subunit D2 [Source:MGI Symbol;Acc:MGI:1915548]
ENSMUSG00000025511	1865.37	1890.23	2797.79	3035.28	-0.635272	2.26e-15	5.18e-14	Tspan4	7	141475240	141493427	+	2178	protein_coding	tetraspanin 4 [Source:MGI Symbol;Acc:MGI:1928097]
ENSMUSG00000040026	2.85662	3.12434	169.955	116.742	-5.58545	2.47e-15	5.65e-14	Saa3	7	46711998	46715700	-	2606	protein_coding	serum amyloid A 3 [Source:MGI Symbol;Acc:MGI:98223]
ENSMUSG00000096210	1807.29	1852.74	2750.08	2878.63	-0.621087	2.87e-15	6.55e-14	H1f0	15	79028450	79030504	+	2055	protein_coding	H1 histone family, member 0 [Source:MGI Symbol;Acc:MGI:95893]
ENSMUSG00000024308	3863.1	3732.55	5220.89	5505.82	-0.497805	2.9e-15	6.61e-14	Tapbp	17	33915899	33929288	+	3296	protein_coding	TAP binding protein [Source:MGI Symbol;Acc:MGI:1201689]
ENSMUSG00000021048	860.794	827.951	1485.86	1496.69	-0.820321	2.97e-15	6.74e-14	Mthfd1	12	76255298	76319803	+	4442	protein_coding	methylenetetrahydrofolate dehydrogenase (NADP+ dependent), methenyltetrahydrofolate cyclohydrolase, formyltetrahydrofolate synthase [Source:MGI Symbol;Acc:MGI:1342005]
ENSMUSG00000038068	110.456	87.4817	381.652	347.232	-1.87822	3.05e-15	6.93e-14	Rnf144b	13	47122656	47247991	+	4936	protein_coding	ring finger protein 144B [Source:MGI Symbol;Acc:MGI:2384986]
ENSMUSG00000027575	2265.3	2415.12	3418.97	3629.97	-0.591078	3.32e-15	7.5e-14	Arfgap1	2	180967225	180982526	+	5367	protein_coding	ADP-ribosylation factor GTPase activating protein 1 [Source:MGI Symbol;Acc:MGI:2183559]
ENSMUSG00000042821	921.735	928.972	1566.37	1637.38	-0.791727	3.79e-15	8.55e-14	Snai1	2	167538195	167542814	+	1621	protein_coding	snail family zinc finger 1 [Source:MGI Symbol;Acc:MGI:98330]
ENSMUSG00000047330	414.209	507.185	1127.07	937.924	-1.16553	3.96e-15	8.91e-14	Kcne4	1	78816758	78820028	+	2657	protein_coding	potassium voltage-gated channel, Isk-related subfamily, gene 4 [Source:MGI Symbol;Acc:MGI:1891125]
ENSMUSG00000062421	1358.8	1346.59	2317.74	2109.33	-0.710481	4.44e-15	9.94e-14	Arf2	11	103966739	103985337	+	2998	protein_coding	ADP-ribosylation factor 2 [Source:MGI Symbol;Acc:MGI:99595]
ENSMUSG00000021250	997.911	1106.02	4105.75	3037.28	-1.76358	5.03e-15	1.12e-13	Fos	12	85473890	85477273	+	2352	protein_coding	FBJ osteosarcoma oncogene [Source:MGI Symbol;Acc:MGI:95574]
ENSMUSG00000000126	749.386	741.511	1354.67	1333.05	-0.850128	5.68e-15	1.27e-13	Wnt9a	11	59306928	59333552	+	3329	protein_coding	wingless-type MMTV integration site family, member 9A [Source:MGI Symbol;Acc:MGI:2446084]
ENSMUSG00000020363	2059.62	1949.59	2978.68	3116.1	-0.603952	6.21e-15	1.38e-13	Gfpt2	11	49794178	49838613	+	5591	protein_coding	glutamine fructose-6-phosphate transaminase 2 [Source:MGI Symbol;Acc:MGI:1338883]
ENSMUSG00000026683	61.8933	56.2382	265.368	268.406	-2.17465	6.52e-15	1.45e-13	Nuf2	1	169497934	169531464	-	6341	protein_coding	NUF2, NDC80 kinetochore complex component [Source:MGI Symbol;Acc:MGI:1914227]
ENSMUSG00000021732	3641.23	3911.68	5586.64	5230.43	-0.518493	7.43e-15	1.64e-13	Fgf10	13	118669791	118792115	+	4601	protein_coding	fibroblast growth factor 10 [Source:MGI Symbol;Acc:MGI:1099809]
ENSMUSG00000040435	1221.68	1176.84	2074.24	1907.78	-0.731146	8.37e-15	1.85e-13	Ppp1r15a	7	45522916	45526268	-	2937	protein_coding	protein phosphatase 1, regulatory subunit 15A [Source:MGI Symbol;Acc:MGI:1927072]
ENSMUSG00000071650	4766.74	4903.14	6479.15	6687.2	-0.445398	8.55e-15	1.88e-13	Ganab	19	8898090	8916663	+	3862	protein_coding	alpha glucosidase 2 alpha neutral subunit [Source:MGI Symbol;Acc:MGI:1097667]
ENSMUSG00000046714	529.426	397.833	1051.53	1008.77	-1.15005	8.93e-15	1.97e-13	Foxc2	8	121116171	121118895	+	2725	protein_coding	forkhead box C2 [Source:MGI Symbol;Acc:MGI:1347481]
ENSMUSG00000032531	2560.48	2392.21	4160.41	3585.07	-0.6449	1.03e-14	2.25e-13	Amotl2	9	102716672	102733418	+	6289	protein_coding	angiomotin-like 2 [Source:MGI Symbol;Acc:MGI:1929286]
ENSMUSG00000028362	33.3272	55.1968	239.527	247.452	-2.4659	1.27e-14	2.77e-13	Tnfsf8	4	63831308	63861347	-	3807	protein_coding	tumor necrosis factor (ligand) superfamily, member 8 [Source:MGI Symbol;Acc:MGI:88328]
ENSMUSG00000042436	235.195	390.543	2024.55	2136.27	-2.73406	1.32e-14	2.87e-13	Mfap4	11	61485431	61488900	+	1922	protein_coding	microfibrillar-associated protein 4 [Source:MGI Symbol;Acc:MGI:1342276]
ENSMUSG00000031024	535.139	512.393	1112.16	984.821	-1.00103	1.32e-14	2.87e-13	St5	7	109523911	109703605	-	5738	protein_coding	suppression of tumorigenicity 5 [Source:MGI Symbol;Acc:MGI:108517]
ENSMUSG00000079111	4962.89	5479.06	7144.06	7491.42	-0.487385	1.5e-14	3.25e-13	Kdelr2	5	143403838	143421901	+	1829	protein_coding	KDEL (Lys-Asp-Glu-Leu) endoplasmic reticulum protein retention receptor 2 [Source:MGI Symbol;Acc:MGI:1914163]
ENSMUSG00000054808	6896.82	6611.11	9016.54	8882.34	-0.405916	1.58e-14	3.42e-13	Actn4	7	28893248	28962340	-	6127	protein_coding	actinin alpha 4 [Source:MGI Symbol;Acc:MGI:1890773]
ENSMUSG00000032763	3086.1	2955.63	4220.04	4466.12	-0.523548	1.62e-14	3.49e-13	Ilvbl	10	78574346	78584502	+	4420	protein_coding	ilvB (bacterial acetolactate synthase)-like [Source:MGI Symbol;Acc:MGI:1351911]
ENSMUSG00000060036	16171.3	15924.8	19939.4	20736.1	-0.341727	2.02e-14	4.31e-13	Rpl3	15	80077791	80091868	-	3175	protein_coding	ribosomal protein L3 [Source:MGI Symbol;Acc:MGI:1351605]
ENSMUSG00000017817	1552.09	1439.28	2321.72	2413.66	-0.662228	2.07e-14	4.41e-13	Jph2	2	163336242	163397993	-	4255	protein_coding	junctophilin 2 [Source:MGI Symbol;Acc:MGI:1891496]
ENSMUSG00000041431	240.908	204.124	607.265	548.786	-1.37583	2.26e-14	4.81e-13	Ccnb1	13	100778650	100786570	-	4217	protein_coding	cyclin B1 [Source:MGI Symbol;Acc:MGI:88302]
ENSMUSG00000063450	1457.83	1446.57	2585.1	2216.1	-0.725138	2.27e-14	4.84e-13	Syne2	12	75818134	76110926	+	26726	protein_coding	spectrin repeat containing, nuclear envelope 2 [Source:MGI Symbol;Acc:MGI:2449316]
ENSMUSG00000053560	1425.45	1346.59	2506.58	2141.26	-0.745354	2.55e-14	5.4e-13	Ier2	8	84661331	84662852	-	1522	protein_coding	immediate early response 2 [Source:MGI Symbol;Acc:MGI:104815]
ENSMUSG00000052698	696.062	641.532	1220.49	1244.25	-0.881213	2.75e-14	5.81e-13	Tln2	9	67217087	67559703	-	18357	protein_coding	talin 2 [Source:MGI Symbol;Acc:MGI:1917799]
ENSMUSG00000026483	3406.04	3691.93	5152.31	4944.06	-0.508696	2.97e-14	6.25e-13	Fam129a	1	151571186	151721939	+	7380	protein_coding	family with sequence similarity 129, member A [Source:MGI Symbol;Acc:MGI:2137237]
ENSMUSG00000042700	305.658	281.191	731.501	644.574	-1.22885	3.13e-14	6.58e-13	Sipa1l1	12	82169320	82451786	+	12806	protein_coding	signal-induced proliferation-associated 1 like 1 [Source:MGI Symbol;Acc:MGI:2443679]
ENSMUSG00000028173	8609.84	8530.5	11607.6	10913.8	-0.393883	3.44e-14	7.21e-13	Wls	3	159839672	159938664	+	8792	protein_coding	wntless WNT ligand secretion mediator [Source:MGI Symbol;Acc:MGI:1915401]
ENSMUSG00000019929	12094	14644.8	29247.1	27588.9	-1.08792	3.46e-14	7.23e-13	Dcn	10	97479609	97518143	+	5838	protein_coding	decorin [Source:MGI Symbol;Acc:MGI:94872]
ENSMUSG00000029705	1911.08	1907.93	2943.89	2799.8	-0.588781	3.5e-14	7.31e-13	Cux1	5	136248135	136567490	-	20024	protein_coding	cut-like homeobox 1 [Source:MGI Symbol;Acc:MGI:88568]
ENSMUSG00000041779	893.169	834.2	1595.19	1449.79	-0.817439	3.77e-14	7.85e-13	Tram2	1	20996299	21079229	-	6661	protein_coding	translocating chain-associating membrane protein 2 [Source:MGI Symbol;Acc:MGI:1924817]
ENSMUSG00000070576	2076.76	1968.34	3072.1	2977.41	-0.580357	3.93e-14	8.17e-13	Mn1	5	111417362	111457033	+	6940	protein_coding	meningioma 1 [Source:MGI Symbol;Acc:MGI:1261813]
ENSMUSG00000022528	1722.54	1715.27	3038.31	2557.34	-0.702822	4.08e-14	8.46e-13	Hes1	16	30064384	30067796	+	2037	protein_coding	hes family bHLH transcription factor 1 [Source:MGI Symbol;Acc:MGI:104853]
ENSMUSG00000063873	42.8492	72.9014	280.276	273.395	-2.26383	4.15e-14	8.59e-13	Slc24a3	2	145167754	145642166	+	4564	protein_coding	solute carrier family 24 (sodium/potassium/calcium exchanger), member 3 [Source:MGI Symbol;Acc:MGI:2137513]
ENSMUSG00000006398	121.882	133.305	398.549	390.137	-1.6288	4.17e-14	8.64e-13	Cdc20	4	118432901	118437352	-	1868	protein_coding	cell division cycle 20 [Source:MGI Symbol;Acc:MGI:1859866]
ENSMUSG00000022844	1599.7	1701.73	2594.04	2499.47	-0.625929	4.55e-14	9.37e-13	Pdia5	16	35397312	35490873	-	2771	protein_coding	protein disulfide isomerase associated 5 [Source:MGI Symbol;Acc:MGI:1919849]
ENSMUSG00000029659	161.875	198.917	580.43	462.975	-1.53379	4.66e-14	9.59e-13	Medag	5	149411749	149431723	+	3956	protein_coding	mesenteric estrogen dependent adipogenesis [Source:MGI Symbol;Acc:MGI:1917967]
ENSMUSG00000022892	22967.2	23915.8	30636.6	28964.9	-0.34634	4.77e-14	9.79e-13	App	16	84949685	85173766	-	12996	protein_coding	amyloid beta (A4) precursor protein [Source:MGI Symbol;Acc:MGI:88059]
ENSMUSG00000038943	144.735	171.839	444.267	464.971	-1.52371	5.13e-14	1.05e-12	Prc1	7	80294450	80316259	+	8225	protein_coding	protein regulator of cytokinesis 1 [Source:MGI Symbol;Acc:MGI:1858961]
ENSMUSG00000041734	2302.43	2223.49	3362.32	3256.79	-0.548242	6.34e-14	1.3e-12	Kirrel	3	87078593	87174747	-	7463	protein_coding	kirre like nephrin family adhesion molecule 1 [Source:MGI Symbol;Acc:MGI:1891396]
ENSMUSG00000007655	6096.97	6204.95	8200.56	8010.27	-0.398145	6.79e-14	1.39e-12	Cav1	6	17306335	17341452	+	3444	protein_coding	caveolin 1, caveolae protein [Source:MGI Symbol;Acc:MGI:102709]
ENSMUSG00000025880	2587.14	2523.43	3752.92	3605.02	-0.525694	7.05e-14	1.44e-12	Smad7	18	75367529	75395935	+	4521	protein_coding	SMAD family member 7 [Source:MGI Symbol;Acc:MGI:1100518]
ENSMUSG00000028034	637.025	582.17	1105.2	1198.35	-0.917291	7.15e-14	1.46e-12	Fubp1	3	152210422	152236826	+	15500	protein_coding	far upstream element (FUSE) binding protein 1 [Source:MGI Symbol;Acc:MGI:1196294]
ENSMUSG00000021133	2237.68	2187.04	3352.38	3165	-0.558592	7.24e-14	1.47e-12	Susd6	12	80790510	80880835	+	7615	protein_coding	sushi domain containing 6 [Source:MGI Symbol;Acc:MGI:2444661]
ENSMUSG00000017466	86197.4	81424.6	102567	106850	-0.321139	7.37e-14	1.5e-12	Timp2	11	118301069	118355740	-	3896	protein_coding	tissue inhibitor of metalloproteinase 2 [Source:MGI Symbol;Acc:MGI:98753]
ENSMUSG00000003847	2028.2	2104.77	3366.29	2979.41	-0.618791	7.62e-14	1.55e-12	Nfat5	8	107293470	107379517	+	18378	protein_coding	nuclear factor of activated T cells 5 [Source:MGI Symbol;Acc:MGI:1859333]
ENSMUSG00000022957	1497.82	1611.12	2658.65	2341.82	-0.686017	9.44e-14	1.91e-12	Itsn1	16	91729281	91920597	+	23425	protein_coding	intersectin 1 (SH3 domain protein 1A) [Source:MGI Symbol;Acc:MGI:1338069]
ENSMUSG00000026589	69.511	92.6889	320.031	299.338	-1.9361	1.01e-13	2.04e-12	Sec16b	1	157506728	157568425	+	5410	protein_coding	SEC16 homolog B (S. cerevisiae) [Source:MGI Symbol;Acc:MGI:2148802]
ENSMUSG00000024778	115.217	146.844	402.524	409.095	-1.6332	1.04e-13	2.1e-12	Fas	19	34290659	34327770	+	1801	protein_coding	Fas (TNF receptor superfamily member 6) [Source:MGI Symbol;Acc:MGI:95484]
ENSMUSG00000007892	19451.6	19954.1	24390	26661	-0.373561	1.06e-13	2.13e-12	Rplp1	9	61913284	61914542	-	499	protein_coding	ribosomal protein, large, P1 [Source:MGI Symbol;Acc:MGI:1927099]
ENSMUSG00000034457	362.79	300.979	852.755	701.448	-1.22616	1.14e-13	2.29e-12	Eda2r	X	97333840	97377216	-	5891	protein_coding	ectodysplasin A2 receptor [Source:MGI Symbol;Acc:MGI:2442860]
ENSMUSG00000032231	17745.3	17475.5	21686.6	23078.9	-0.34593	1.26e-13	2.5e-12	Anxa2	9	69453620	69491795	+	3731	protein_coding	annexin A2 [Source:MGI Symbol;Acc:MGI:88246]
ENSMUSG00000046546	460.867	415.538	959.101	850.119	-1.04497	1.36e-13	2.71e-12	Fam43a	16	30599723	30602797	+	3075	protein_coding	family with sequence similarity 43, member A [Source:MGI Symbol;Acc:MGI:2676309]
ENSMUSG00000038991	14238.3	14096	17576.9	18976	-0.367411	1.58e-13	3.13e-12	Txndc5	13	38500079	38528824	-	4492	protein_coding	thioredoxin domain containing 5 [Source:MGI Symbol;Acc:MGI:2145316]
ENSMUSG00000038244	10073.4	9733.38	12942.4	12513.3	-0.361904	1.61e-13	3.2e-12	Mical2	7	112225856	112413106	+	15218	protein_coding	microtubule associated monooxygenase, calponin and LIM domain containing 2 [Source:MGI Symbol;Acc:MGI:2444947]
ENSMUSG00000031532	4477.27	4656.32	6122.34	6176.33	-0.429415	1.73e-13	3.43e-12	Saraf	8	34154575	34170821	+	2929	protein_coding	store-operated calcium entry-associated regulatory factor [Source:MGI Symbol;Acc:MGI:1915137]
ENSMUSG00000040212	1992.01	2067.27	2918.05	3140.05	-0.577821	1.8e-13	3.55e-12	Emp3	7	45918023	45921404	-	1071	protein_coding	epithelial membrane protein 3 [Source:MGI Symbol;Acc:MGI:1098729]
ENSMUSG00000076441	2500.49	2433.86	3478.6	3614	-0.523306	1.81e-13	3.57e-12	Ass1	2	31470207	31520672	+	2414	protein_coding	argininosuccinate synthetase 1 [Source:MGI Symbol;Acc:MGI:88090]
ENSMUSG00000056888	352.316	275.984	723.549	729.386	-1.20765	1.85e-13	3.63e-12	Glipr1	10	111985448	112002631	-	1543	protein_coding	GLI pathogenesis-related 1 (glioma) [Source:MGI Symbol;Acc:MGI:1920940]
ENSMUSG00000023175	20817.1	20242.6	25189.1	26660	-0.336547	1.92e-13	3.78e-12	Bsg	10	79704491	79711969	+	1814	protein_coding	basigin [Source:MGI Symbol;Acc:MGI:88208]
ENSMUSG00000022033	73.3198	54.1553	273.319	264.415	-2.07326	2e-13	3.92e-12	Pbk	14	65805837	65817822	+	1791	protein_coding	PDZ binding kinase [Source:MGI Symbol;Acc:MGI:1289156]
ENSMUSG00000020330	97.1249	77.0672	345.873	294.349	-1.87553	2.17e-13	4.26e-12	Hmmr	11	40701395	40733422	-	5431	protein_coding	hyaluronan mediated motility receptor (RHAMM) [Source:MGI Symbol;Acc:MGI:104667]
ENSMUSG00000031668	748.433	787.335	1340.75	1331.05	-0.799211	2.46e-13	4.82e-12	Eif2ak3	6	70844515	70905245	+	6026	protein_coding	eukaryotic translation initiation factor 2 alpha kinase 3 [Source:MGI Symbol;Acc:MGI:1341830]
ENSMUSG00000028184	207.581	233.284	620.185	509.872	-1.35896	2.79e-13	5.44e-12	Adgrl2	3	148815583	148990555	-	14198	protein_coding	adhesion G protein-coupled receptor L2 [Source:MGI Symbol;Acc:MGI:2139714]
ENSMUSG00000020431	1496.87	1575.71	2398.25	2317.87	-0.618459	2.82e-13	5.49e-12	Adcy1	11	7063489	7178506	+	12522	protein_coding	adenylate cyclase 1 [Source:MGI Symbol;Acc:MGI:99677]
ENSMUSG00000030095	4549.64	4651.11	6080.6	6245.18	-0.421947	3.18e-13	6.17e-12	Tmem43	6	91473703	91488463	+	3973	protein_coding	transmembrane protein 43 [Source:MGI Symbol;Acc:MGI:1921372]
ENSMUSG00000016559	6029.36	6322.63	8478.85	7998.3	-0.415885	3.35e-13	6.49e-12	H3f3b	11	116021912	116027962	-	2976	protein_coding	H3 histone, family 3B [Source:MGI Symbol;Acc:MGI:1101768]
ENSMUSG00000025746	613.22	666.527	1313.92	1113.54	-0.924128	3.39e-13	6.56e-12	Il6	5	30013114	30019981	+	2428	protein_coding	interleukin 6 [Source:MGI Symbol;Acc:MGI:96559]
ENSMUSG00000027030	763.669	826.91	1391.44	1362.98	-0.792741	3.72e-13	7.16e-12	Stk39	2	68210445	68472268	-	4955	protein_coding	serine/threonine kinase 39 [Source:MGI Symbol;Acc:MGI:1858416]
ENSMUSG00000028633	1169.31	1202.87	1908.26	1861.88	-0.668591	4e-13	7.69e-12	Ctps	4	120539868	120570276	-	3316	protein_coding	cytidine 5'-triphosphate synthase [Source:MGI Symbol;Acc:MGI:1858304]
ENSMUSG00000056445	74.272	63.5283	311.087	245.457	-2.01225	5.33e-13	1.02e-11	Hoxaas2	6	52165674	52169564	+	3361	processed_transcript	Hoxa cluster antisense RNA 2 [Source:MGI Symbol;Acc:MGI:1913890]
ENSMUSG00000050541	36.1838	36.4507	197.783	191.576	-2.42248	5.36e-13	1.02e-11	Adra1b	11	43774606	43901210	-	3382	protein_coding	adrenergic receptor, alpha 1b [Source:MGI Symbol;Acc:MGI:104774]
ENSMUSG00000022687	125.691	106.228	356.805	368.185	-1.64267	5.39e-13	1.03e-11	Boc	16	44485049	44558897	-	4451	protein_coding	biregional cell adhesion molecule-related/down-regulated by oncogenes (Cdon) binding protein [Source:MGI Symbol;Acc:MGI:2151153]
ENSMUSG00000027306	78.0808	71.8599	269.343	292.353	-1.90446	5.51e-13	1.05e-11	Nusap1	2	119618298	119651244	+	4059	protein_coding	nucleolar and spindle associated protein 1 [Source:MGI Symbol;Acc:MGI:2675669]
ENSMUSG00000015932	6619.73	6448.65	8431.14	8550.08	-0.377762	5.64e-13	1.07e-11	Dstn	2	143915320	143943324	+	1911	protein_coding	destrin [Source:MGI Symbol;Acc:MGI:1929270]
ENSMUSG00000023092	29.5184	66.6527	267.356	251.444	-2.43969	6.16e-13	1.17e-11	Fhl1	X	56731787	56793346	+	3714	protein_coding	four and a half LIM domains 1 [Source:MGI Symbol;Acc:MGI:1298387]
ENSMUSG00000031661	20.9485	36.4507	180.887	186.587	-2.686	6.44e-13	1.22e-11	Nkd1	8	88521354	88594884	+	4558	protein_coding	naked cuticle 1 [Source:MGI Symbol;Acc:MGI:2135954]
ENSMUSG00000026343	1998.68	1971.46	2863.39	2927.52	-0.544518	7.26e-13	1.37e-11	Gpr39	1	125676995	125873862	+	3015	protein_coding	G protein-coupled receptor 39 [Source:MGI Symbol;Acc:MGI:1918361]
ENSMUSG00000024805	433.253	540.512	973.015	988.812	-1.012	7.5e-13	1.41e-11	Pcgf5	19	36348309	36460970	+	12629	protein_coding	polycomb group ring finger 5 [Source:MGI Symbol;Acc:MGI:1923505]
ENSMUSG00000024511	361.838	449.906	887.541	827.169	-1.08037	7.57e-13	1.42e-11	Rab27b	18	69979131	70141605	-	10679	protein_coding	RAB27B, member RAS oncogene family [Source:MGI Symbol;Acc:MGI:1931295]
ENSMUSG00000060591	1647.32	1772.54	2517.51	2667.1	-0.600685	8.62e-13	1.62e-11	Ifitm2	7	140954837	140955987	-	655	protein_coding	interferon induced transmembrane protein 2 [Source:MGI Symbol;Acc:MGI:1933382]
ENSMUSG00000016128	87.6029	68.7356	314.068	271.399	-1.90239	9.7e-13	1.81e-11	Stard13	5	151037510	151233836	-	8594	protein_coding	StAR-related lipid transfer (START) domain containing 13 [Source:MGI Symbol;Acc:MGI:2385331]
ENSMUSG00000047963	716.058	870.651	1399.39	1454.78	-0.848147	1.01e-12	1.88e-11	Stbd1	5	92603041	92606579	+	2221	protein_coding	starch binding domain 1 [Source:MGI Symbol;Acc:MGI:1261768]
ENSMUSG00000034118	739.863	811.288	1344.73	1337.04	-0.790465	1.03e-12	1.91e-11	Tpst1	5	130073326	130135729	+	2789	protein_coding	protein-tyrosine sulfotransferase 1 [Source:MGI Symbol;Acc:MGI:1298231]
ENSMUSG00000020493	50.4669	56.2382	248.472	218.516	-2.13108	1.03e-12	1.92e-11	Prr11	11	87089153	87108708	-	3824	protein_coding	proline rich 11 [Source:MGI Symbol;Acc:MGI:2444496]
ENSMUSG00000067158	30.4706	34.3678	166.973	205.545	-2.52399	1.05e-12	1.95e-11	Col4a4	1	82448423	82586849	-	10612	protein_coding	collagen, type IV, alpha 4 [Source:MGI Symbol;Acc:MGI:104687]
ENSMUSG00000023883	537.996	594.667	1104.21	1016.75	-0.905706	1.14e-12	2.11e-11	Phf10	17	14945009	14961273	-	4914	protein_coding	PHD finger protein 10 [Source:MGI Symbol;Acc:MGI:1919307]
ENSMUSG00000025579	12171.1	12138.1	14990.8	15519.7	-0.327793	1.23e-12	2.27e-11	Gaa	11	119267887	119285454	+	4783	protein_coding	glucosidase, alpha, acid [Source:MGI Symbol;Acc:MGI:95609]
ENSMUSG00000028776	9343.99	8367	11576.8	12182	-0.423584	1.35e-12	2.49e-11	Tinagl1	4	130164454	130175122	-	4358	protein_coding	tubulointerstitial nephritis antigen-like 1 [Source:MGI Symbol;Acc:MGI:2137617]
ENSMUSG00000075590	103.79	95.8132	313.074	335.258	-1.69875	1.38e-12	2.54e-11	Nrbp2	15	76085518	76091627	-	3894	protein_coding	nuclear receptor binding protein 2 [Source:MGI Symbol;Acc:MGI:2385017]
ENSMUSG00000035916	5.71323	7.29014	110.321	107.762	-4.07314	1.42e-12	2.61e-11	Ptprq	10	107517049	107720051	-	7499	protein_coding	protein tyrosine phosphatase, receptor type, Q [Source:MGI Symbol;Acc:MGI:1096349]
ENSMUSG00000036655	11.4265	10.4145	111.315	135.7	-3.49774	1.42e-12	2.61e-11	Colec11	12	28594173	28623377	-	1621	protein_coding	collectin sub-family member 11 [Source:MGI Symbol;Acc:MGI:1918943]
ENSMUSG00000001918	656.069	682.149	1154.9	1205.33	-0.818882	1.67e-12	3.07e-11	Slc1a5	7	16781340	16798274	+	4173	protein_coding	solute carrier family 1 (neutral amino acid transporter), member 5 [Source:MGI Symbol;Acc:MGI:105305]
ENSMUSG00000074766	12.3787	7.29014	153.059	99.7792	-3.6748	1.72e-12	3.15e-11	Ism1	2	139678178	139758581	+	2965	protein_coding	isthmin 1, angiogenesis inhibitor [Source:MGI Symbol;Acc:MGI:2442963]
ENSMUSG00000034807	5275.22	5397.83	6874.71	7283.88	-0.407784	1.76e-12	3.22e-11	Colgalt1	8	71610998	71624911	+	4326	protein_coding	collagen beta(1-O)galactosyltransferase 1 [Source:MGI Symbol;Acc:MGI:1924348]
ENSMUSG00000023505	82.8419	106.228	298.166	348.229	-1.77594	1.92e-12	3.5e-11	Cdca3	6	124829547	124833701	+	2866	protein_coding	cell division cycle associated 3 [Source:MGI Symbol;Acc:MGI:1315198]
ENSMUSG00000019846	354.22	412.414	800.079	778.278	-1.04295	2.01e-12	3.64e-11	Lama4	10	38965515	39110188	+	12068	protein_coding	laminin, alpha 4 [Source:MGI Symbol;Acc:MGI:109321]
ENSMUSG00000020808	46.6581	34.3678	190.826	218.516	-2.33302	2.33e-12	4.22e-11	Pimreg	11	72042032	72047370	+	2529	protein_coding	PICALM interacting mitotic regulator [Source:MGI Symbol;Acc:MGI:1924434]
ENSMUSG00000045679	1177.88	1343.47	2006.66	2019.53	-0.675947	2.37e-12	4.28e-11	Pqlc3	12	16988648	17000408	-	5408	protein_coding	PQ loop repeat containing [Source:MGI Symbol;Acc:MGI:2444067]
ENSMUSG00000029752	1805.38	1971.46	2722.26	2949.47	-0.587026	2.87e-12	5.15e-11	Asns	6	7675169	7693254	-	2735	protein_coding	asparagine synthetase [Source:MGI Symbol;Acc:MGI:1350929]
ENSMUSG00000031659	1086.47	1305.98	2000.69	1952.68	-0.725527	2.9e-12	5.19e-11	Adcy7	8	88272403	88329962	+	6733	protein_coding	adenylate cyclase 7 [Source:MGI Symbol;Acc:MGI:102891]
ENSMUSG00000020585	9766.77	9834.4	12994.1	12144.1	-0.358966	3.02e-12	5.4e-11	Laptm4a	12	8921664	8938742	+	1773	protein_coding	lysosomal-associated protein transmembrane 4A [Source:MGI Symbol;Acc:MGI:108017]
ENSMUSG00000021803	41.897	55.1968	224.618	214.525	-2.18056	3.06e-12	5.46e-11	Cdhr1	14	37077857	37098347	-	4332	protein_coding	cadherin-related family member 1 [Source:MGI Symbol;Acc:MGI:2157782]
ENSMUSG00000026405	66.6544	55.1968	251.453	238.472	-2.00529	3.14e-12	5.59e-11	C4bp	1	130634773	130661632	-	6730	protein_coding	complement component 4 binding protein [Source:MGI Symbol;Acc:MGI:88229]
ENSMUSG00000001986	704.632	670.693	1217.51	1179.39	-0.801058	3.17e-12	5.63e-11	Gria3	X	41400854	41678601	+	9859	protein_coding	glutamate receptor, ionotropic, AMPA3 (alpha 3) [Source:MGI Symbol;Acc:MGI:95810]
ENSMUSG00000022462	3478.41	3898.14	5712.86	5025.88	-0.542155	3.2e-12	5.68e-11	Slc38a2	15	96687392	96699730	-	8838	protein_coding	solute carrier family 38, member 2 [Source:MGI Symbol;Acc:MGI:1915010]
ENSMUSG00000031328	26065.7	25563.4	31052	32393.3	-0.297301	3.25e-12	5.76e-11	Flna	X	74223461	74249820	-	9400	protein_coding	filamin, alpha [Source:MGI Symbol;Acc:MGI:95556]
ENSMUSG00000060301	295.184	308.269	625.155	677.501	-1.11048	3.54e-12	6.26e-11	2610008E11Rik	10	79064374	79097600	-	5940	protein_coding	RIKEN cDNA 2610008E11 gene [Source:MGI Symbol;Acc:MGI:1919378]
ENSMUSG00000030867	78.0808	56.2382	252.447	276.388	-1.97363	3.59e-12	6.34e-11	Plk1	7	122159439	122169873	+	2199	protein_coding	polo like kinase 1 [Source:MGI Symbol;Acc:MGI:97621]
ENSMUSG00000043259	113.312	116.642	415.445	313.307	-1.66439	3.62e-12	6.39e-11	Fam13c	10	70440481	70558736	+	8263	protein_coding	family with sequence similarity 13, member C [Source:MGI Symbol;Acc:MGI:1918971]
ENSMUSG00000046318	140.926	187.461	470.108	432.044	-1.46038	4.07e-12	7.18e-11	Ccbe1	18	66045302	66302739	-	9511	protein_coding	collagen and calcium binding EGF domains 1 [Source:MGI Symbol;Acc:MGI:2445053]
ENSMUSG00000040204	111.408	101.02	362.769	308.318	-1.65859	4.15e-12	7.3e-11	Pclaf	9	65890237	65903266	+	4813	protein_coding	PCNA clamp associated factor [Source:MGI Symbol;Acc:MGI:1915276]
ENSMUSG00000004846	5790.36	5751.92	7343.83	7790.76	-0.39089	4.61e-12	8.06e-11	Plod3	5	136987019	136996648	+	4519	protein_coding	procollagen-lysine, 2-oxoglutarate 5-dioxygenase 3 [Source:MGI Symbol;Acc:MGI:1347008]
ENSMUSG00000050953	2127.23	2239.11	3157.58	3084.17	-0.515804	5.76e-12	1e-10	Gja1	10	56377330	56402513	+	10257	protein_coding	gap junction protein, alpha 1 [Source:MGI Symbol;Acc:MGI:95713]
ENSMUSG00000027955	7349.12	7901.47	9862.34	9897.1	-0.37389	5.98e-12	1.04e-10	Fam198b	3	79884533	79946280	+	9598	protein_coding	family with sequence similarity 198, member B [Source:MGI Symbol;Acc:MGI:1915909]
ENSMUSG00000026605	35.2316	38.5336	193.808	179.603	-2.34094	6.01e-12	1.04e-10	Cenpf	1	189640606	189688086	-	15433	protein_coding	centromere protein F [Source:MGI Symbol;Acc:MGI:1313302]
ENSMUSG00000033955	8050.9	7565.08	9891.16	10365.1	-0.375162	7.74e-12	1.34e-10	Tnks1bp1	2	85048022	85073048	+	6184	protein_coding	tankyrase 1 binding protein 1 [Source:MGI Symbol;Acc:MGI:2446193]
ENSMUSG00000009575	1493.06	1649.65	2363.46	2381.73	-0.594999	8.44e-12	1.46e-10	Cbx5	15	103191544	103239816	-	9006	protein_coding	chromobox 5 [Source:MGI Symbol;Acc:MGI:109372]
ENSMUSG00000020592	3470.79	3627.36	4790.53	4784.41	-0.432025	8.68e-12	1.5e-10	Sdc1	12	8771323	8793715	+	3809	protein_coding	syndecan 1 [Source:MGI Symbol;Acc:MGI:1349162]
ENSMUSG00000028369	1000.77	1291.4	3580.97	2983.4	-1.51825	8.77e-12	1.51e-10	Svep1	4	58042442	58206859	-	16117	protein_coding	sushi, von Willebrand factor type A, EGF and pentraxin domain containing 1 [Source:MGI Symbol;Acc:MGI:1928849]
ENSMUSG00000049791	445.632	496.771	897.48	889.033	-0.923527	9.5e-12	1.63e-10	Fzd4	7	89404355	89413134	+	6720	protein_coding	frizzled class receptor 4 [Source:MGI Symbol;Acc:MGI:108520]
ENSMUSG00000003545	495.147	475.942	1120.11	855.108	-1.02414	1.01e-11	1.73e-10	Fosb	7	19302696	19310051	-	6243	protein_coding	FBJ osteosarcoma oncogene B [Source:MGI Symbol;Acc:MGI:95575]
ENSMUSG00000019889	838.893	894.604	1450.08	1405.89	-0.720726	1.02e-11	1.75e-10	Ptprk	10	28074820	28597397	+	13328	protein_coding	protein tyrosine phosphatase, receptor type, K [Source:MGI Symbol;Acc:MGI:103310]
ENSMUSG00000030934	3875.48	3859.61	5104.6	5180.54	-0.411051	1.05e-11	1.79e-10	Oat	7	132557478	132576398	-	2360	protein_coding	ornithine aminotransferase [Source:MGI Symbol;Acc:MGI:97394]
ENSMUSG00000041355	1662.55	1687.15	2423.1	2488.49	-0.552241	1.06e-11	1.81e-10	Ssr2	3	88575876	88588419	+	1864	protein_coding	signal sequence receptor, beta [Source:MGI Symbol;Acc:MGI:1913506]
ENSMUSG00000036782	1915.84	2221.41	3342.44	2988.39	-0.61431	1.09e-11	1.86e-10	Klhl13	X	23219271	23365082	-	4253	protein_coding	kelch-like 13 [Source:MGI Symbol;Acc:MGI:1914705]
ENSMUSG00000025610	27.614	20.829	158.028	150.667	-2.66778	1.13e-11	1.93e-10	Map3k7cl	16	87553330	87595336	+	1652	protein_coding	Map3k7 C-terminal like [Source:MGI Symbol;Acc:MGI:2446584]
ENSMUSG00000041828	12.3787	35.4092	159.022	194.569	-2.89976	1.13e-11	1.93e-10	Abca8a	11	110025634	110095978	-	6272	protein_coding	ATP-binding cassette, sub-family A (ABC1), member 8a [Source:MGI Symbol;Acc:MGI:2386846]
ENSMUSG00000074676	975.058	942.511	1479.9	1740.15	-0.74759	1.27e-11	2.16e-10	Foxs1	2	152931898	152933208	-	1311	protein_coding	forkhead box S1 [Source:MGI Symbol;Acc:MGI:95546]
ENSMUSG00000037892	84.7463	102.062	335.934	280.38	-1.72397	1.31e-11	2.22e-10	Pcdh18	3	49743296	49757325	-	5366	protein_coding	protocadherin 18 [Source:MGI Symbol;Acc:MGI:1920423]
ENSMUSG00000026740	2720.45	2871.27	4071.95	3777.64	-0.489578	1.32e-11	2.24e-10	Dnajc1	2	18195654	18392830	-	11651	protein_coding	DnaJ heat shock protein family (Hsp40) member C1 [Source:MGI Symbol;Acc:MGI:103268]
ENSMUSG00000032518	30004	30149.9	35991.6	39284.1	-0.323527	1.42e-11	2.4e-10	Rpsa	9	120127689	120132369	+	3170	protein_coding	ribosomal protein SA [Source:MGI Symbol;Acc:MGI:105381]
ENSMUSG00000087247	74.272	64.5698	323.013	222.508	-1.97285	1.49e-11	2.51e-10	Alkal1	1	6359218	6394731	+	971	protein_coding	ALK and LTK ligand 1 [Source:MGI Symbol;Acc:MGI:3645495]
ENSMUSG00000049521	848.415	942.511	1466.98	1478.73	-0.718571	1.61e-11	2.71e-10	Cdc42ep1	15	78842624	78850897	+	2560	protein_coding	CDC42 effector protein (Rho GTPase binding) 1 [Source:MGI Symbol;Acc:MGI:1929763]
ENSMUSG00000015143	11396	10965.4	13877.6	13995	-0.317737	1.77e-11	2.96e-10	Actn1	12	80167547	80260371	-	5533	protein_coding	actinin, alpha 1 [Source:MGI Symbol;Acc:MGI:2137706]
ENSMUSG00000029860	10561.9	9591.74	12800.3	13445.2	-0.380832	1.87e-11	3.11e-10	Zyx	6	42349630	42360213	+	5390	protein_coding	zyxin [Source:MGI Symbol;Acc:MGI:103072]
ENSMUSG00000061983	15437.2	15524.9	19122.4	18740.5	-0.2903	2.31e-11	3.83e-10	Rps12	10	23785183	23787275	-	2027	protein_coding	ribosomal protein S12 [Source:MGI Symbol;Acc:MGI:98105]
ENSMUSG00000000838	3598.38	4310.55	10055.2	8389.43	-1.22173	2.43e-11	4.03e-10	Fmr1	X	68678541	68717963	+	8966	protein_coding	fragile X mental retardation 1 [Source:MGI Symbol;Acc:MGI:95564]
ENSMUSG00000023191	2063.43	2131.84	2890.22	3277.75	-0.55616	2.44e-11	4.04e-10	P3h3	6	124841089	124857752	-	3930	protein_coding	prolyl 3-hydroxylase 3 [Source:MGI Symbol;Acc:MGI:1315208]
ENSMUSG00000037211	40.9448	41.6579	218.655	171.62	-2.24048	2.48e-11	4.09e-10	Spry1	3	37639947	37644598	+	2906	protein_coding	sprouty RTK signaling antagonist 1 [Source:MGI Symbol;Acc:MGI:1345139]
ENSMUSG00000029777	5880.82	6110.18	7575.4	8080.12	-0.38484	2.52e-11	4.15e-10	Gars	6	55038007	55079500	+	3119	protein_coding	glycyl-tRNA synthetase [Source:MGI Symbol;Acc:MGI:2449057]
ENSMUSG00000033306	3596.48	3815.87	4982.35	4961.02	-0.424066	2.56e-11	4.22e-10	Lpp	16	24393507	24992578	+	22046	protein_coding	LIM domain containing preferred translocation partner in lipoma [Source:MGI Symbol;Acc:MGI:2441849]
ENSMUSG00000029581	3799.3	3605.49	4973.41	4934.08	-0.419828	2.91e-11	4.79e-10	Fscn1	5	142960343	142973185	+	3012	protein_coding	fascin actin-bundling protein 1 [Source:MGI Symbol;Acc:MGI:1352745]
ENSMUSG00000030067	2271.96	2229.74	3508.42	3069.21	-0.547034	3.07e-11	5.04e-10	Foxp1	6	98925338	99522721	-	13751	protein_coding	forkhead box P1 [Source:MGI Symbol;Acc:MGI:1914004]
ENSMUSG00000021054	792.235	832.117	1374.55	1306.11	-0.723058	3.23e-11	5.3e-10	Sgpp1	12	75714249	75735729	-	5649	protein_coding	sphingosine-1-phosphate phosphatase 1 [Source:MGI Symbol;Acc:MGI:2135760]
ENSMUSG00000034751	1959.64	1830.87	2929.98	2657.12	-0.559395	3.4e-11	5.56e-10	Mast4	13	102732486	103334497	-	32326	protein_coding	microtubule associated serine/threonine kinase family member 4 [Source:MGI Symbol;Acc:MGI:1918885]
ENSMUSG00000037544	54.2757	57.2797	203.747	242.463	-2.00055	3.58e-11	5.83e-10	Dlgap5	14	47387779	47418407	-	6805	protein_coding	DLG associated protein 5 [Source:MGI Symbol;Acc:MGI:2183453]
ENSMUSG00000022131	1194.07	1137.26	1796.95	1791.04	-0.621716	3.6e-11	5.86e-10	Gpr180	14	118137158	118163261	+	1875	protein_coding	G protein-coupled receptor 180 [Source:MGI Symbol;Acc:MGI:1930949]
ENSMUSG00000032172	462.772	521.766	907.419	915.973	-0.889962	3.62e-11	5.88e-10	Olfm2	9	20667690	20746349	-	2665	protein_coding	olfactomedin 2 [Source:MGI Symbol;Acc:MGI:3045350]
ENSMUSG00000025007	1758.72	1829.82	2523.48	2696.03	-0.540718	4.2e-11	6.76e-10	Aldh18a1	19	40550257	40588463	-	4072	protein_coding	aldehyde dehydrogenase 18 family, member A1 [Source:MGI Symbol;Acc:MGI:1888908]
ENSMUSG00000069920	865.555	888.355	1373.55	1478.73	-0.701695	4.27e-11	6.86e-10	B3gnt9	8	105252638	105255153	-	2516	protein_coding	UDP-GlcNAc:betaGal beta-1,3-N-acetylglucosaminyltransferase 9 [Source:MGI Symbol;Acc:MGI:2142841]
ENSMUSG00000027488	3383.19	3429.49	4454.6	5052.82	-0.480867	4.44e-11	7.13e-10	Snta1	2	154376313	154408099	-	3094	protein_coding	syntrophin, acidic 1 [Source:MGI Symbol;Acc:MGI:101772]
ENSMUSG00000025105	1211.21	1317.43	2355.51	1867.87	-0.740407	4.57e-11	7.32e-10	Bnc1	7	81966672	81992292	-	4646	protein_coding	basonuclin 1 [Source:MGI Symbol;Acc:MGI:1097164]
ENSMUSG00000020894	599.889	562.382	1060.48	994.799	-0.821944	5.01e-11	8.01e-10	Vamp2	11	69088490	69092384	+	3809	protein_coding	vesicle-associated membrane protein 2 [Source:MGI Symbol;Acc:MGI:1313277]
ENSMUSG00000048960	39.9926	39.575	180.887	186.587	-2.20725	5.01e-11	8.01e-10	Prex2	1	10993465	11303681	+	16609	protein_coding	phosphatidylinositol-3,4,5-trisphosphate-dependent Rac exchange factor 2 [Source:MGI Symbol;Acc:MGI:1923385]
ENSMUSG00000090733	3917.37	4076.23	5349.1	5218.45	-0.402901	5.14e-11	8.2e-10	Rps27	3	90212522	90213651	-	1043	protein_coding	ribosomal protein S27 [Source:MGI Symbol;Acc:MGI:1888676]
ENSMUSG00000027893	4079.25	4265.77	5457.43	5532.76	-0.397419	5.3e-11	8.43e-10	Ahcyl1	3	107663118	107696560	-	6690	protein_coding	S-adenosylhomocysteine hydrolase-like 1 [Source:MGI Symbol;Acc:MGI:2385184]
ENSMUSG00000027848	292.327	362.424	654.971	735.373	-1.08791	5.41e-11	8.59e-10	Olfml3	3	103722222	103738001	-	6161	protein_coding	olfactomedin-like 3 [Source:MGI Symbol;Acc:MGI:1914877]
ENSMUSG00000015850	145.687	126.015	346.866	399.117	-1.45578	6.1e-11	9.68e-10	Adamtsl4	3	95676201	95687917	-	4198	protein_coding	ADAMTS-like 4 [Source:MGI Symbol;Acc:MGI:2389008]
ENSMUSG00000006360	317.084	374.921	652.984	870.075	-1.13909	6.16e-11	9.77e-10	Crip1	12	113146316	113153879	+	2280	protein_coding	cysteine-rich protein 1 (intestinal) [Source:MGI Symbol;Acc:MGI:88501]
ENSMUSG00000020427	8.56985	14.5803	107.34	118.737	-3.29675	6.32e-11	1e-09	Igfbp3	11	7206086	7213923	-	3130	protein_coding	insulin-like growth factor binding protein 3 [Source:MGI Symbol;Acc:MGI:96438]
ENSMUSG00000032353	3845	4048.11	5124.48	5445.95	-0.421566	6.37e-11	1.01e-09	Tmed3	9	89699206	89705068	-	2847	protein_coding	transmembrane p24 trafficking protein 3 [Source:MGI Symbol;Acc:MGI:1913361]
ENSMUSG00000032116	6441.67	6720.47	8869.44	8233.78	-0.37801	6.38e-11	1.01e-09	Stt3a	9	36729344	36767679	-	8948	protein_coding	STT3, subunit of the oligosaccharyltransferase complex, homolog A (S. cerevisiae) [Source:MGI Symbol;Acc:MGI:105124]
ENSMUSG00000002732	1294.05	1251.82	1941.06	1897.8	-0.59232	6.41e-11	1.01e-09	Fkbp7	2	76663044	76673116	-	1485	protein_coding	FK506 binding protein 7 [Source:MGI Symbol;Acc:MGI:1336879]
ENSMUSG00000032085	36.1838	22.9119	153.059	179.603	-2.48708	6.44e-11	1.01e-09	Tagln	9	45929619	45936058	-	1988	protein_coding	transgelin [Source:MGI Symbol;Acc:MGI:106012]
ENSMUSG00000022324	1111.22	1199.75	1879.44	1730.17	-0.643801	6.52e-11	1.03e-09	Matn2	15	34306677	34436273	+	6263	protein_coding	matrilin 2 [Source:MGI Symbol;Acc:MGI:109613]
ENSMUSG00000019278	59.9889	47.9066	220.643	211.532	-1.99943	6.77e-11	1.06e-09	Dpep1	8	123186242	123201812	+	2486	protein_coding	dipeptidase 1 (renal) [Source:MGI Symbol;Acc:MGI:94917]
ENSMUSG00000000881	977.915	958.132	1750.23	1463.76	-0.731172	7.03e-11	1.1e-09	Dlg3	X	100767722	100818410	+	5844	protein_coding	discs large MAGUK scaffold protein 3 [Source:MGI Symbol;Acc:MGI:1888986]
ENSMUSG00000030218	17871	26552.8	80406.4	78680.9	-1.84043	7.03e-11	1.1e-09	Mgp	6	136872435	136875823	-	1187	protein_coding	matrix Gla protein [Source:MGI Symbol;Acc:MGI:96976]
ENSMUSG00000020262	265.665	211.414	566.515	529.828	-1.19865	7.04e-11	1.1e-09	Adarb1	10	77290726	77418270	-	11272	protein_coding	adenosine deaminase, RNA-specific, B1 [Source:MGI Symbol;Acc:MGI:891999]
ENSMUSG00000060671	2378.61	2438.03	3363.31	3290.72	-0.466336	7.13e-11	1.11e-09	Atp8b2	3	89939481	89963508	-	8561	protein_coding	ATPase, class I, type 8B, member 2 [Source:MGI Symbol;Acc:MGI:1859660]
ENSMUSG00000023243	20.9485	22.9119	159.022	124.724	-2.69494	7.63e-11	1.19e-09	Kcnk5	14	20140057	20181809	-	3404	protein_coding	potassium channel, subfamily K, member 5 [Source:MGI Symbol;Acc:MGI:1336175]
ENSMUSG00000003228	783.665	843.573	1308.95	1357.99	-0.71324	7.66e-11	1.19e-09	Grk5	19	60889749	61092553	+	3165	protein_coding	G protein-coupled receptor kinase 5 [Source:MGI Symbol;Acc:MGI:109161]
ENSMUSG00000034006	1138.84	1253.9	1778.06	1995.58	-0.657787	8.04e-11	1.25e-09	Pqlc1	18	80253292	80292725	+	6100	protein_coding	PQ loop repeat containing 1 [Source:MGI Symbol;Acc:MGI:1914193]
ENSMUSG00000022299	482.768	408.248	833.871	866.083	-0.930805	8.22e-11	1.27e-09	Slc25a32	15	39091231	39112716	-	6081	protein_coding	solute carrier family 25, member 32 [Source:MGI Symbol;Acc:MGI:1917156]
ENSMUSG00000020846	635.121	644.656	1117.13	1067.64	-0.7717	8.87e-11	1.37e-09	Rflnb	11	76019194	76027782	-	3512	protein_coding	refilin B [Source:MGI Symbol;Acc:MGI:1923816]
ENSMUSG00000022322	15.2353	26.0362	150.077	130.711	-2.77385	8.9e-11	1.37e-09	Shcbp1	8	4735976	4779567	-	6295	protein_coding	Shc SH2-domain binding protein 1 [Source:MGI Symbol;Acc:MGI:1338802]
ENSMUSG00000020484	2728.07	2911.89	3769.81	4047.04	-0.471181	9.19e-11	1.41e-09	Xbp1	11	5520659	5525893	+	3248	protein_coding	X-box binding protein 1 [Source:MGI Symbol;Acc:MGI:98970]
ENSMUSG00000048706	204.724	254.113	520.797	530.825	-1.19827	9.6e-11	1.47e-09	Lurap1l	4	80910646	80955628	+	3066	protein_coding	leucine rich adaptor protein 1-like [Source:MGI Symbol;Acc:MGI:106510]
ENSMUSG00000021248	4242.07	4203.29	5479.3	5518.79	-0.380979	9.65e-11	1.48e-09	Tmed10	12	85340614	85374847	-	5811	protein_coding	transmembrane p24 trafficking protein 10 [Source:MGI Symbol;Acc:MGI:1915831]
ENSMUSG00000044948	1058.85	1000.83	1542.51	1855.89	-0.722124	9.92e-11	1.52e-09	Cfap43	19	47737561	47919299	-	9955	protein_coding	cilia and flagella associated protein 43 [Source:MGI Symbol;Acc:MGI:1289258]
ENSMUSG00000032254	64.75	54.1553	239.527	212.53	-1.92473	9.94e-11	1.52e-09	Kif23	9	61915905	61946774	-	7901	protein_coding	kinesin family member 23 [Source:MGI Symbol;Acc:MGI:1919069]
ENSMUSG00000051048	77.1286	72.9014	251.453	253.439	-1.75012	1.09e-10	1.66e-09	P4ha3	7	100285520	100319699	+	3135	protein_coding	procollagen-proline, 2-oxoglutarate 4-dioxygenase (proline 4-hydroxylase), alpha polypeptide III [Source:MGI Symbol;Acc:MGI:2444049]
ENSMUSG00000025268	2278.63	2343.26	3115.83	3392.49	-0.493927	1.16e-10	1.77e-09	Maged2	X	150806370	150814345	-	3239	protein_coding	melanoma antigen, family D, 2 [Source:MGI Symbol;Acc:MGI:1933391]
ENSMUSG00000026176	2136.75	2097.48	2904.14	3028.3	-0.486419	1.2e-10	1.83e-09	Ctdsp1	1	74391509	74397285	+	3334	protein_coding	CTD (carboxy-terminal domain, RNA polymerase II, polypeptide A) small phosphatase 1 [Source:MGI Symbol;Acc:MGI:2654470]
ENSMUSG00000049807	1864.42	1802.75	2653.68	2574.3	-0.511405	1.22e-10	1.86e-09	Arhgap23	11	97415533	97502402	+	6637	protein_coding	Rho GTPase activating protein 23 [Source:MGI Symbol;Acc:MGI:3697726]
ENSMUSG00000023004	6371.21	6824.61	8797.88	8304.62	-0.374336	1.36e-10	2.06e-09	Tuba1b	15	98931425	98934565	-	1875	protein_coding	tubulin, alpha 1B [Source:MGI Symbol;Acc:MGI:107804]
ENSMUSG00000035372	1193.11	1217.45	1750.23	2012.55	-0.642513	1.59e-10	2.4e-09	1810055G02Rik	19	3708333	3717881	+	1882	protein_coding	RIKEN cDNA 1810055G02 gene [Source:MGI Symbol;Acc:MGI:1919306]
ENSMUSG00000067276	30.4706	43.7408	162.997	195.567	-2.27685	1.59e-10	2.4e-09	Capn6	X	143802231	143827414	-	7795	protein_coding	calpain 6 [Source:MGI Symbol;Acc:MGI:1100850]
ENSMUSG00000029108	3236.55	3506.56	4829.3	4434.19	-0.458457	1.66e-10	2.5e-09	Pcdh7	5	57717967	58133230	+	10604	protein_coding	protocadherin 7 [Source:MGI Symbol;Acc:MGI:1860487]
ENSMUSG00000030082	6834.93	6938.13	8620.97	8662.83	-0.327626	1.74e-10	2.61e-09	Sec61a1	6	88503579	88518905	-	6732	protein_coding	Sec61 alpha 1 subunit (S. cerevisiae) [Source:MGI Symbol;Acc:MGI:1858417]
ENSMUSG00000001911	4016.4	3677.35	5313.32	5051.82	-0.429653	1.82e-10	2.74e-09	Nfix	8	84699876	84800344	-	7351	protein_coding	nuclear factor I/X [Source:MGI Symbol;Acc:MGI:97311]
ENSMUSG00000037805	9495.39	9098.09	11371.1	12147.1	-0.338866	2.13e-10	3.18e-09	Rpl10a	17	28328471	28331033	+	2431	protein_coding	ribosomal protein L10A [Source:MGI Symbol;Acc:MGI:1343877]
ENSMUSG00000028480	322.798	396.792	686.776	770.295	-1.01921	2.36e-10	3.53e-09	Glipr2	4	43957401	43979118	+	2320	protein_coding	GLI pathogenesis-related 2 [Source:MGI Symbol;Acc:MGI:1917770]
ENSMUSG00000057967	107.599	102.062	282.264	332.265	-1.55089	2.52e-10	3.77e-09	Fgf18	11	33117430	33147400	-	1187	protein_coding	fibroblast growth factor 18 [Source:MGI Symbol;Acc:MGI:1277980]
ENSMUSG00000025574	139.022	102.062	325.001	368.185	-1.52101	2.62e-10	3.9e-09	Tk1	11	117815526	117826092	-	5198	protein_coding	thymidine kinase 1 [Source:MGI Symbol;Acc:MGI:98763]
ENSMUSG00000105987	2415.74	2742.13	3680.36	3584.07	-0.494602	2.64e-10	3.93e-09	AI506816	5	23698296	23712667	-	4479	processed_transcript	expressed sequence AI506816 [Source:MGI Symbol;Acc:MGI:2140929]
ENSMUSG00000058571	10.4743	28.1191	134.175	148.671	-2.88615	2.68e-10	3.98e-09	Gpc6	14	116925315	117976544	+	6425	protein_coding	glypican 6 [Source:MGI Symbol;Acc:MGI:1346322]
ENSMUSG00000040084	106.647	92.6889	291.209	298.34	-1.56303	2.72e-10	4.03e-09	Bub1b	2	118598211	118641591	+	4275	protein_coding	BUB1B, mitotic checkpoint serine/threonine kinase [Source:MGI Symbol;Acc:MGI:1333889]
ENSMUSG00000004885	79.033	72.9014	255.429	244.459	-1.71731	2.74e-10	4.06e-09	Crabp2	3	87948666	87953376	+	1322	protein_coding	cellular retinoic acid binding protein II [Source:MGI Symbol;Acc:MGI:88491]
ENSMUSG00000032911	29.5184	31.2434	149.083	160.644	-2.3505	2.98e-10	4.42e-09	Cspg4	9	56865033	56899870	+	11931	protein_coding	chondroitin sulfate proteoglycan 4 [Source:MGI Symbol;Acc:MGI:2153093]
ENSMUSG00000041482	33.3272	43.7408	160.016	195.567	-2.2092	3.42e-10	5.03e-09	Piezo2	18	63010213	63387183	-	14566	protein_coding	piezo-type mechanosensitive ion channel component 2 [Source:MGI Symbol;Acc:MGI:1918781]
ENSMUSG00000019978	2558.58	2769.21	3905.97	3549.15	-0.485035	3.53e-10	5.18e-09	Epb41l2	10	25359798	25523519	+	11843	protein_coding	erythrocyte membrane protein band 4.1 like 2 [Source:MGI Symbol;Acc:MGI:103009]
ENSMUSG00000031799	11483.6	12018.3	14864.6	14246.5	-0.308898	3.58e-10	5.26e-09	Tpm4	8	72134975	72153142	+	2203	protein_coding	tropomyosin 4 [Source:MGI Symbol;Acc:MGI:2449202]
ENSMUSG00000037379	107.599	130.181	315.062	346.234	-1.4774	3.62e-10	5.31e-09	Spon2	5	33198184	33218455	-	2947	protein_coding	spondin 2, extracellular matrix protein [Source:MGI Symbol;Acc:MGI:1923724]
ENSMUSG00000046491	141.879	136.43	357.799	357.21	-1.36091	3.87e-10	5.66e-09	C1qtnf2	11	43474276	43491525	+	1308	protein_coding	C1q and tumor necrosis factor related protein 2 [Source:MGI Symbol;Acc:MGI:1916433]
ENSMUSG00000025151	11452.2	11767.3	13979	14984.8	-0.318971	3.87e-10	5.67e-09	Maged1	X	94535474	94542143	-	4351	protein_coding	melanoma antigen, family D, 1 [Source:MGI Symbol;Acc:MGI:1930187]
ENSMUSG00000039239	28.5662	31.2434	141.132	166.631	-2.36452	3.99e-10	5.83e-09	Tgfb2	1	186622792	186705989	-	5791	protein_coding	transforming growth factor, beta 2 [Source:MGI Symbol;Acc:MGI:98726]
ENSMUSG00000064215	2409.08	2736.93	3499.47	3882.41	-0.520994	3.99e-10	5.83e-09	Ifi27	12	103434211	103440239	+	1467	protein_coding	interferon, alpha-inducible protein 27 [Source:MGI Symbol;Acc:MGI:1277180]
ENSMUSG00000003031	533.235	549.885	1128.06	887.037	-0.895871	4.09e-10	5.97e-09	Cdkn1b	6	134920401	134925513	+	4552	protein_coding	cyclin-dependent kinase inhibitor 1B [Source:MGI Symbol;Acc:MGI:104565]
ENSMUSG00000061306	8413.69	8296.18	10192.3	11365.8	-0.367493	4.28e-10	6.24e-09	Slc38a10	11	120103960	120151346	-	6421	protein_coding	solute carrier family 38, member 10 [Source:MGI Symbol;Acc:MGI:1919305]
ENSMUSG00000030122	7227.24	6822.53	8702.47	9602.75	-0.381555	4.38e-10	6.37e-09	Ptms	6	124913681	124920103	-	1619	protein_coding	parathymosin [Source:MGI Symbol;Acc:MGI:1916452]
ENSMUSG00000001228	219.959	231.202	477.066	512.865	-1.13409	4.46e-10	6.48e-09	Uhrf1	17	56303321	56323486	+	4259	protein_coding	ubiquitin-like, containing PHD and RING finger domains, 1 [Source:MGI Symbol;Acc:MGI:1338889]
ENSMUSG00000022865	340.889	369.714	732.494	655.549	-0.966558	4.48e-10	6.49e-09	Cxadr	16	78301489	78359774	+	7400	protein_coding	coxsackie virus and adenovirus receptor [Source:MGI Symbol;Acc:MGI:1201679]
ENSMUSG00000029061	74.272	101.02	274.313	278.384	-1.65968	4.79e-10	6.92e-09	Mmp23	4	155650655	155653384	-	2340	protein_coding	matrix metallopeptidase 23 [Source:MGI Symbol;Acc:MGI:1347361]
ENSMUSG00000036918	972.202	956.05	1450.08	1550.57	-0.637863	5.38e-10	7.75e-09	Ttc7	17	87282886	87381769	+	6315	protein_coding	tetratricopeptide repeat domain 7 [Source:MGI Symbol;Acc:MGI:1920999]
ENSMUSG00000069565	1036.95	909.184	1524.62	1553.56	-0.660694	5.49e-10	7.91e-09	Dazap1	10	80261486	80288408	+	2944	protein_coding	DAZ associated protein 1 [Source:MGI Symbol;Acc:MGI:1917498]
ENSMUSG00000026663	2409.08	2484.9	3271.87	3404.47	-0.448203	5.51e-10	7.93e-09	Atf6	1	170704674	170867771	-	9231	protein_coding	activating transcription factor 6 [Source:MGI Symbol;Acc:MGI:1926157]
ENSMUSG00000038349	110.456	155.176	389.604	343.24	-1.4669	5.52e-10	7.93e-09	Plcl1	1	55405921	55754285	+	6687	protein_coding	phospholipase C-like 1 [Source:MGI Symbol;Acc:MGI:3036262]
ENSMUSG00000029161	732.246	744.636	1154.9	1268.19	-0.714386	6.03e-10	8.64e-09	Cgref1	5	30933143	30945591	-	2082	protein_coding	cell growth regulator with EF hand domain 1 [Source:MGI Symbol;Acc:MGI:1915817]
ENSMUSG00000019359	6.66544	17.7046	115.291	107.762	-3.20883	6.21e-10	8.89e-09	Gdpd2	X	100729873	100738895	+	4609	protein_coding	glycerophosphodiester phosphodiesterase domain containing 2 [Source:MGI Symbol;Acc:MGI:1918834]
ENSMUSG00000031996	3552.68	3506.56	4891.91	4514.01	-0.414014	6.3e-10	9.02e-09	Aplp2	9	31149557	31211815	-	5875	protein_coding	amyloid beta (A4) precursor-like protein 2 [Source:MGI Symbol;Acc:MGI:88047]
ENSMUSG00000029185	3886.9	3972.08	5052.92	5141.62	-0.375477	6.64e-10	9.46e-09	Fam114a1	5	64970071	65041886	+	2976	protein_coding	family with sequence similarity 114, member A1 [Source:MGI Symbol;Acc:MGI:1915553]
ENSMUSG00000083282	621.79	646.739	1079.36	1041.69	-0.741908	6.79e-10	9.66e-09	Ctsf	19	4855129	4860912	+	1975	protein_coding	cathepsin F [Source:MGI Symbol;Acc:MGI:1861434]
ENSMUSG00000014959	5486.61	5368.67	6750.48	7132.22	-0.354805	7.07e-10	1e-08	Gorasp2	2	70661576	70712636	+	4145	protein_coding	golgi reassembly stacking protein 2 [Source:MGI Symbol;Acc:MGI:2135962]
ENSMUSG00000024590	169.493	172.88	388.61	426.057	-1.2508	7.08e-10	1e-08	Lmnb1	18	56707813	56753424	+	2962	protein_coding	lamin B1 [Source:MGI Symbol;Acc:MGI:96795]
ENSMUSG00000049580	2449.07	2486.98	3268.89	3459.34	-0.446939	7.65e-10	1.08e-08	Tsku	7	98350668	98361328	-	3050	protein_coding	tsukushi, small leucine rich proteoglycan [Source:MGI Symbol;Acc:MGI:2443855]
ENSMUSG00000041729	49.5147	53.1139	215.673	181.598	-1.95351	7.7e-10	1.09e-08	Coro2b	9	62419492	62537044	-	5919	protein_coding	coronin, actin binding protein, 2B [Source:MGI Symbol;Acc:MGI:2444283]
ENSMUSG00000034932	1349.27	1242.45	1889.38	1968.64	-0.573468	8.04e-10	1.14e-08	Mrpl54	10	81264713	81266934	-	825	protein_coding	mitochondrial ribosomal protein L54 [Source:MGI Symbol;Acc:MGI:1913297]
ENSMUSG00000067274	36716.1	36260.1	42817.6	47480.9	-0.307265	8.37e-10	1.18e-08	Rplp0	5	115559467	115563727	+	1659	protein_coding	ribosomal protein, large, P0 [Source:MGI Symbol;Acc:MGI:1927636]
ENSMUSG00000041313	1124.55	1279.94	1918.2	1777.07	-0.620642	8.61e-10	1.21e-08	Slc7a1	5	148327410	148399904	-	11530	protein_coding	solute carrier family 7 (cationic amino acid transporter, y+ system), member 1 [Source:MGI Symbol;Acc:MGI:88117]
ENSMUSG00000039982	570.371	549.885	985.936	934.931	-0.777681	8.75e-10	1.23e-08	Dtx4	19	12466341	12501996	-	5765	protein_coding	deltex 4, E3 ubiquitin ligase [Source:MGI Symbol;Acc:MGI:2672905]
ENSMUSG00000027496	255.191	219.746	502.907	521.845	-1.10826	9.41e-10	1.32e-08	Aurka	2	172356190	172370535	-	2531	protein_coding	aurora kinase A [Source:MGI Symbol;Acc:MGI:894678]
ENSMUSG00000053931	4991.46	5283.27	6564.62	6573.45	-0.35487	9.89e-10	1.39e-08	Cnn3	3	121426497	121458207	+	3037	protein_coding	calponin 3, acidic [Source:MGI Symbol;Acc:MGI:1919244]
ENSMUSG00000041959	4213.51	4147.05	5291.45	5516.79	-0.370387	1.01e-09	1.42e-08	S100a10	3	93555080	93564643	+	1212	protein_coding	S100 calcium binding protein A10 (calpactin) [Source:MGI Symbol;Acc:MGI:1339468]
ENSMUSG00000035673	1695.88	1618.41	2491.67	2286.94	-0.527661	1.03e-09	1.44e-08	Sbno2	10	80056992	80105571	-	10715	protein_coding	strawberry notch 2 [Source:MGI Symbol;Acc:MGI:2448490]
ENSMUSG00000031517	19.9963	33.3263	162.997	132.706	-2.47778	1.04e-09	1.46e-08	Gpm6a	8	54954843	55060871	+	3215	protein_coding	glycoprotein m6a [Source:MGI Symbol;Acc:MGI:107671]
ENSMUSG00000078350	463.724	511.351	824.926	933.933	-0.85169	1.06e-09	1.48e-08	Smim1	4	154020470	154026230	-	5761	protein_coding	small integral membrane protein 1 [Source:MGI Symbol;Acc:MGI:1916109]
ENSMUSG00000018042	14076.5	14029.3	16753	17154	-0.270705	1.06e-09	1.48e-08	Cyb5r3	15	83153494	83172592	-	4298	protein_coding	cytochrome b5 reductase 3 [Source:MGI Symbol;Acc:MGI:94893]
ENSMUSG00000016481	976.01	957.091	1535.55	1445.8	-0.624938	1.09e-09	1.52e-08	Cr1l	1	195097382	195131586	-	10349	protein_coding	complement component (3b/4b) receptor 1-like [Source:MGI Symbol;Acc:MGI:88513]
ENSMUSG00000042035	385.643	393.667	684.788	789.253	-0.919628	1.1e-09	1.54e-08	Igsf3	3	101377083	101463059	+	8479	protein_coding	immunoglobulin superfamily, member 3 [Source:MGI Symbol;Acc:MGI:1926158]
ENSMUSG00000017765	2524.3	2570.29	3361.32	3515.22	-0.432802	1.25e-09	1.73e-08	Slc12a4	8	105943590	105966097	-	4279	protein_coding	solute carrier family 12, member 4 [Source:MGI Symbol;Acc:MGI:1309465]
ENSMUSG00000020620	119.978	107.269	338.915	288.362	-1.46384	1.32e-09	1.82e-08	Abca8b	11	109932190	109995845	-	7423	protein_coding	ATP-binding cassette, sub-family A (ABC1), member 8b [Source:MGI Symbol;Acc:MGI:1351668]
ENSMUSG00000102918	1916.79	1844.4	2697.41	2568.32	-0.485241	1.33e-09	1.83e-08	Pcdhgc3	18	37806364	37841873	+	5499	protein_coding	protocadherin gamma subfamily C, 3 [Source:MGI Symbol;Acc:MGI:1935201]
ENSMUSG00000055761	21.9007	19.7875	120.26	130.711	-2.58834	1.41e-09	1.93e-08	Nkain3	4	20118874	20778866	-	6942	protein_coding	Na+/K+ transporting ATPase interacting 3 [Source:MGI Symbol;Acc:MGI:2444830]
ENSMUSG00000023015	377.073	419.704	743.427	731.381	-0.889073	1.46e-09	2e-08	Racgap1	15	99620496	99651656	-	7079	protein_coding	Rac GTPase-activating protein 1 [Source:MGI Symbol;Acc:MGI:1349423]
ENSMUSG00000054717	236.147	253.072	596.332	473.951	-1.12999	1.58e-09	2.16e-08	Hmgb2	8	57511907	57515999	+	3003	protein_coding	high mobility group box 2 [Source:MGI Symbol;Acc:MGI:96157]
ENSMUSG00000029761	33739.5	34138.7	42510.5	39537.5	-0.273535	1.61e-09	2.2e-08	Cald1	6	34598500	34775473	+	12041	protein_coding	caldesmon 1 [Source:MGI Symbol;Acc:MGI:88250]
ENSMUSG00000022306	751.29	809.205	1479.9	1181.39	-0.770527	1.68e-09	2.28e-08	Zfpm2	15	40655035	41104592	+	9536	protein_coding	zinc finger protein, multitype 2 [Source:MGI Symbol;Acc:MGI:1334444]
ENSMUSG00000066571	743.672	816.495	1303.98	1213.31	-0.690774	1.69e-09	2.3e-08	4931406P16Rik	7	34236707	34313551	-	8239	protein_coding	RIKEN cDNA 4931406P16 gene [Source:MGI Symbol;Acc:MGI:1924311]
ENSMUSG00000028068	32.375	16.6632	123.242	169.625	-2.57023	1.74e-09	2.36e-08	Iqgap3	3	88081971	88121048	+	11384	protein_coding	IQ motif containing GTPase activating protein 3 [Source:MGI Symbol;Acc:MGI:3028642]
ENSMUSG00000032047	1231.2	1187.25	1834.71	1746.14	-0.566007	1.78e-09	2.42e-08	Acat1	9	53580522	53610382	-	3758	protein_coding	acetyl-Coenzyme A acetyltransferase 1 [Source:MGI Symbol;Acc:MGI:87870]
ENSMUSG00000041453	12488.2	12777.5	15165.7	15355	-0.272667	1.85e-09	2.5e-08	Rpl21	5	146832890	146837032	+	3400	protein_coding	ribosomal protein L21 [Source:MGI Symbol;Acc:MGI:1278340]
ENSMUSG00000037742	136460	135985	157198	159167	-0.215625	2.07e-09	2.8e-08	Eef1a1	9	78478449	78489151	-	2493	protein_coding	eukaryotic translation elongation factor 1 alpha 1 [Source:MGI Symbol;Acc:MGI:1096881]
ENSMUSG00000027800	3886.9	3832.53	4931.67	5011.91	-0.365203	2.14e-09	2.89e-08	Tm4sf1	3	57285611	57301988	-	4163	protein_coding	transmembrane 4 superfamily member 1 [Source:MGI Symbol;Acc:MGI:104678]
ENSMUSG00000035530	7376.73	7499.47	9049.34	9368.27	-0.30813	2.4e-09	3.22e-08	Eif1	11	100319885	100322096	+	2098	protein_coding	eukaryotic translation initiation factor 1 [Source:MGI Symbol;Acc:MGI:105125]
ENSMUSG00000070284	867.459	891.48	1346.72	1372.96	-0.628907	2.42e-09	3.26e-08	Gmppb	9	108049242	108052801	+	2785	protein_coding	GDP-mannose pyrophosphorylase B [Source:MGI Symbol;Acc:MGI:2660880]
ENSMUSG00000021876	3760.26	3848.15	4820.35	5042.84	-0.374554	2.54e-09	3.4e-08	Rnase4	14	51091077	51106151	+	1637	protein_coding	ribonuclease, RNase A family 4 [Source:MGI Symbol;Acc:MGI:1926217]
ENSMUSG00000022123	19.9963	23.9533	127.217	124.724	-2.52169	2.54e-09	3.4e-08	Scel	14	103513342	103612797	+	2503	protein_coding	sciellin [Source:MGI Symbol;Acc:MGI:1891228]
ENSMUSG00000028634	223.768	211.414	591.363	423.064	-1.22063	2.84e-09	3.77e-08	Hivep3	4	119733784	120138045	+	17627	protein_coding	human immunodeficiency virus type I enhancer binding protein 3 [Source:MGI Symbol;Acc:MGI:106589]
ENSMUSG00000031465	311.371	331.181	635.094	602.666	-0.946335	2.89e-09	3.84e-08	Angpt2	8	18690263	18741562	-	3690	protein_coding	angiopoietin 2 [Source:MGI Symbol;Acc:MGI:1202890]
ENSMUSG00000031246	4536.31	5063.52	6667.99	6110.48	-0.412955	3e-09	3.98e-08	Sh3bgrl	X	109095365	109197873	+	3298	protein_coding	SH3-binding domain glutamic acid-rich protein like [Source:MGI Symbol;Acc:MGI:1930849]
ENSMUSG00000039481	103.79	107.269	290.215	284.371	-1.44519	3.43e-09	4.53e-08	Nrtn	17	56751325	56757530	-	1023	protein_coding	neurturin [Source:MGI Symbol;Acc:MGI:108417]
ENSMUSG00000017754	5060.97	5114.55	6275.4	6689.2	-0.349505	3.46e-09	4.57e-08	Pltp	2	164839518	164857711	-	2562	protein_coding	phospholipid transfer protein [Source:MGI Symbol;Acc:MGI:103151]
ENSMUSG00000028341	214.246	314.517	646.026	545.792	-1.1748	3.51e-09	4.63e-08	Nr4a3	4	48045153	48086447	+	5987	protein_coding	nuclear receptor subfamily 4, group A, member 3 [Source:MGI Symbol;Acc:MGI:1352457]
ENSMUSG00000022178	1047.43	974.796	1552.45	1512.65	-0.599554	3.53e-09	4.65e-08	Ajuba	14	54567472	54577558	-	3646	protein_coding	ajuba LIM protein [Source:MGI Symbol;Acc:MGI:1341886]
ENSMUSG00000019256	146.64	99.979	333.946	340.247	-1.44775	3.63e-09	4.77e-08	Ahr	12	35497974	35535038	-	6163	protein_coding	aryl-hydrocarbon receptor [Source:MGI Symbol;Acc:MGI:105043]
ENSMUSG00000032193	4045.92	4485.52	5593.59	5575.66	-0.389039	3.81e-09	5.01e-08	Ldlr	9	21723483	21749919	+	9622	protein_coding	low density lipoprotein receptor [Source:MGI Symbol;Acc:MGI:96765]
ENSMUSG00000034687	1.90441	3.12434	103.364	51.8852	-4.96009	3.82e-09	5.01e-08	Fras1	5	96373955	96784728	+	17709	protein_coding	Fraser extracellular matrix complex subunit 1 [Source:MGI Symbol;Acc:MGI:2385368]
ENSMUSG00000051817	569.419	544.677	975.997	907.991	-0.757621	3.89e-09	5.1e-08	Sox12	2	152393611	152398063	-	4453	protein_coding	SRY (sex determining region Y)-box 12 [Source:MGI Symbol;Acc:MGI:98360]
ENSMUSG00000025289	1825.38	1814.2	2470.8	2571.31	-0.470214	4.14e-09	5.4e-08	Prdx4	X	155323918	155340754	-	2106	protein_coding	peroxiredoxin 4 [Source:MGI Symbol;Acc:MGI:1859815]
ENSMUSG00000079553	122.834	108.311	365.75	274.393	-1.46857	4.15e-09	5.41e-08	Kifc1	17	33875666	33890661	-	3407	protein_coding	kinesin family member C1 [Source:MGI Symbol;Acc:MGI:109596]
ENSMUSG00000034311	84.7463	84.3573	270.337	234.481	-1.57784	4.15e-09	5.41e-08	Kif4	X	100625737	100727214	+	5514	protein_coding	kinesin family member 4 [Source:MGI Symbol;Acc:MGI:108389]
ENSMUSG00000037405	977.915	1051.86	1482.88	1620.41	-0.61289	4.26e-09	5.54e-08	Icam1	9	21015985	21028817	+	4360	protein_coding	intercellular adhesion molecule 1 [Source:MGI Symbol;Acc:MGI:96392]
ENSMUSG00000022146	1213.11	1372.63	2045.42	1845.92	-0.590321	4.3e-09	5.58e-08	Osmr	15	6813577	6874969	-	12113	protein_coding	oncostatin M receptor [Source:MGI Symbol;Acc:MGI:1330819]
ENSMUSG00000066406	1092.18	1176.84	1754.21	1638.37	-0.580766	4.64e-09	6.02e-08	Akap13	7	75455534	75754609	+	20914	protein_coding	A kinase (PRKA) anchor protein 13 [Source:MGI Symbol;Acc:MGI:2676556]
ENSMUSG00000025357	439.919	443.657	750.384	814.198	-0.824397	5.08e-09	6.57e-08	Dgka	10	128720134	128744855	-	4762	protein_coding	diacylglycerol kinase, alpha [Source:MGI Symbol;Acc:MGI:102952]
ENSMUSG00000028081	10972.3	11007.1	13099.4	13449.2	-0.272498	5.27e-09	6.81e-08	Rps3a1	3	86137940	86142702	-	977	protein_coding	ribosomal protein S3A1 [Source:MGI Symbol;Acc:MGI:1202063]
ENSMUSG00000070469	11.4265	18.7461	111.315	102.773	-2.83425	5.53e-09	7.15e-08	Adamtsl3	7	82335694	82614450	+	7744	protein_coding	ADAMTS-like 3 [Source:MGI Symbol;Acc:MGI:3028499]
ENSMUSG00000035107	1363.56	1480.94	2060.33	2030.51	-0.524691	5.56e-09	7.18e-08	Dcbld2	16	58408443	58469727	+	8401	protein_coding	discoidin, CUB and LCCL domain containing 2 [Source:MGI Symbol;Acc:MGI:1920629]
ENSMUSG00000074794	444.68	451.989	918.351	734.375	-0.882339	5.8e-09	7.49e-08	Arrdc3	13	80883384	80896042	+	6266	protein_coding	arrestin domain containing 3 [Source:MGI Symbol;Acc:MGI:2145242]
ENSMUSG00000017861	28.5662	20.829	154.052	114.746	-2.4401	5.83e-09	7.51e-08	Mybl2	2	163054687	163084688	+	4632	protein_coding	myeloblastosis oncogene-like 2 [Source:MGI Symbol;Acc:MGI:101785]
ENSMUSG00000022475	1791.1	1680.9	2509.56	2366.76	-0.489703	6.17e-09	7.94e-08	Hdac7	15	97792664	97844502	-	6755	protein_coding	histone deacetylase 7 [Source:MGI Symbol;Acc:MGI:1891835]
ENSMUSG00000025809	52799.8	53816.8	62535.3	61766.3	-0.22143	6.18e-09	7.94e-08	Itgb1	8	128685654	128733200	+	4081	protein_coding	integrin beta 1 (fibronectin receptor beta) [Source:MGI Symbol;Acc:MGI:96610]
ENSMUSG00000020019	55.2279	68.7356	202.753	215.523	-1.75682	6.22e-09	7.98e-08	Ntn4	10	93640681	93747207	+	3741	protein_coding	netrin 4 [Source:MGI Symbol;Acc:MGI:1888978]
ENSMUSG00000037138	27.614	23.9533	123.242	141.686	-2.35919	6.24e-09	8e-08	Aff3	1	38177326	38664955	-	6654	protein_coding	AF4/FMR2 family, member 3 [Source:MGI Symbol;Acc:MGI:106927]
ENSMUSG00000027472	3187.03	3085.81	3998.41	4267.56	-0.397909	6.54e-09	8.39e-08	Pdrg1	2	153008890	153015427	-	2443	protein_coding	p53 and DNA damage regulated 1 [Source:MGI Symbol;Acc:MGI:1915809]
ENSMUSG00000038205	498.003	491.564	836.853	853.112	-0.772025	6.73e-09	8.62e-08	Prkab2	3	97658193	97673812	+	5096	protein_coding	protein kinase, AMP-activated, beta 2 non-catalytic subunit [Source:MGI Symbol;Acc:MGI:1336185]
ENSMUSG00000013846	1277.86	1181	1776.08	1820.97	-0.548354	7.52e-09	9.6e-08	St3gal1	15	67102875	67176830	-	6851	protein_coding	ST3 beta-galactoside alpha-2,3-sialyltransferase 1 [Source:MGI Symbol;Acc:MGI:98304]
ENSMUSG00000072235	8726.01	9676.1	11274.7	12323.7	-0.359005	7.58e-09	9.66e-08	Tuba1a	15	98949837	98953703	-	1803	protein_coding	tubulin, alpha 1A [Source:MGI Symbol;Acc:MGI:98869]
ENSMUSG00000025362	16132.3	16139.3	18952.4	19464.9	-0.251492	7.86e-09	1e-07	Rps26	10	128624534	128626747	-	1544	protein_coding	ribosomal protein S26 [Source:MGI Symbol;Acc:MGI:1351628]
ENSMUSG00000024594	1686.36	1551.76	2306.81	2259	-0.49527	9.12e-09	1.15e-07	Prrc1	18	57354733	57392719	+	4801	protein_coding	proline-rich coiled-coil 1 [Source:MGI Symbol;Acc:MGI:1916106]
ENSMUSG00000040280	44.7536	42.6994	158.028	181.598	-1.95681	9.49e-09	1.2e-07	Ndufa4l2	10	127514967	127517154	+	1095	protein_coding	Ndufa4, mitochondrial complex associated like 2 [Source:MGI Symbol;Acc:MGI:3039567]
ENSMUSG00000044576	934.113	822.744	1328.83	1411.88	-0.640793	1.08e-08	1.35e-07	Garem2	5	30105161	30118378	+	3865	protein_coding	GRB2 associated regulator of MAPK1 subtype 2 [Source:MGI Symbol;Acc:MGI:2685290]
ENSMUSG00000052798	495.147	534.263	857.724	884.044	-0.759265	1.1e-08	1.38e-07	Nup107	10	117750621	117792705	-	3850	protein_coding	nucleoporin 107 [Source:MGI Symbol;Acc:MGI:2143854]
ENSMUSG00000060600	234.242	232.243	464.145	491.911	-1.03518	1.18e-08	1.47e-07	Eno3	11	70657202	70662513	+	1739	protein_coding	enolase 3, beta muscle [Source:MGI Symbol;Acc:MGI:95395]
ENSMUSG00000009394	11.4265	14.5803	96.407	96.7858	-2.89692	1.18e-08	1.48e-07	Syn2	6	115134902	115282006	+	7031	protein_coding	synapsin II [Source:MGI Symbol;Acc:MGI:103020]
ENSMUSG00000003038	506.573	468.652	794.115	904.997	-0.800433	1.19e-08	1.48e-07	Hmgn2	4	133964738	133968650	-	3060	protein_coding	high mobility group nucleosomal binding domain 2 [Source:MGI Symbol;Acc:MGI:96136]
ENSMUSG00000024795	79.033	73.9428	240.521	220.512	-1.59091	1.21e-08	1.51e-07	Kif20b	19	34922361	34975745	+	6957	protein_coding	kinesin family member 20B [Source:MGI Symbol;Acc:MGI:2444576]
ENSMUSG00000000740	16906.4	16458	19515	21269.9	-0.289679	1.24e-08	1.55e-07	Rpl13	8	123102350	123105244	+	2595	protein_coding	ribosomal protein L13 [Source:MGI Symbol;Acc:MGI:105922]
ENSMUSG00000003032	2495.73	2501.56	3733.04	3201.91	-0.472768	1.31e-08	1.63e-07	Klf4	4	55527143	55532466	-	3049	protein_coding	Kruppel-like factor 4 (gut) [Source:MGI Symbol;Acc:MGI:1342287]
ENSMUSG00000056501	4120.19	3998.12	5177.16	5127.65	-0.343934	1.35e-08	1.68e-07	Cebpb	2	167688915	167690418	+	1504	protein_coding	CCAAT/enhancer binding protein (C/EBP), beta [Source:MGI Symbol;Acc:MGI:88373]
ENSMUSG00000028412	1021.72	1098.73	1715.45	1506.67	-0.604057	1.36e-08	1.68e-07	Slc44a1	4	53440413	53622478	+	6945	protein_coding	solute carrier family 44, member 1 [Source:MGI Symbol;Acc:MGI:2140592]
ENSMUSG00000020076	2040.58	2024.58	2764	2721.98	-0.432398	1.41e-08	1.74e-07	Ddx50	10	62615895	62651218	-	10129	protein_coding	DEAD (Asp-Glu-Ala-Asp) box polypeptide 50 [Source:MGI Symbol;Acc:MGI:2182303]
ENSMUSG00000030102	559.897	544.677	946.18	888.035	-0.731493	1.41e-08	1.75e-07	Itpr1	6	108213096	108551109	+	18319	protein_coding	inositol 1,4,5-trisphosphate receptor 1 [Source:MGI Symbol;Acc:MGI:96623]
ENSMUSG00000002105	3050.87	3146.22	3925.85	4203.7	-0.391713	1.45e-08	1.79e-07	Slc39a13	2	91061791	91070417	-	4869	protein_coding	solute carrier family 39 (metal ion transporter), member 13 [Source:MGI Symbol;Acc:MGI:1915677]
ENSMUSG00000034173	139.974	142.678	351.836	323.285	-1.2563	1.48e-08	1.83e-07	Zbed5	5	129895723	129903623	+	4976	protein_coding	zinc finger, BED type containing 5 [Source:MGI Symbol;Acc:MGI:1919220]
ENSMUSG00000039202	1572.09	1769.42	2445.96	2305.9	-0.508573	1.49e-08	1.83e-07	Abhd2	7	79273199	79365508	+	10573	protein_coding	abhydrolase domain containing 2 [Source:MGI Symbol;Acc:MGI:1914344]
ENSMUSG00000022351	2495.73	2826.49	3589.92	3618.99	-0.438265	1.53e-08	1.89e-07	Sqle	15	59315077	59331192	+	5546	protein_coding	squalene epoxidase [Source:MGI Symbol;Acc:MGI:109296]
ENSMUSG00000003779	234.242	249.948	502.907	474.949	-1.01458	1.69e-08	2.08e-07	Kif20a	18	34624624	34633265	+	3796	protein_coding	kinesin family member 20A [Source:MGI Symbol;Acc:MGI:1201682]
ENSMUSG00000028945	2855.66	2968.13	3778.76	3809.57	-0.382011	1.79e-08	2.19e-07	Rheb	5	24802823	24842624	-	7721	protein_coding	Ras homolog enriched in brain [Source:MGI Symbol;Acc:MGI:97912]
ENSMUSG00000024053	914.117	953.967	1358.64	1465.76	-0.596634	1.79e-08	2.19e-07	Emilin2	17	71252172	71311978	-	5505	protein_coding	elastin microfibril interfacer 2 [Source:MGI Symbol;Acc:MGI:2389136]
ENSMUSG00000037470	2637.61	2720.26	3620.73	3444.38	-0.39921	1.88e-08	2.3e-07	Uggt1	1	36140027	36244720	-	12853	protein_coding	UDP-glucose glycoprotein glucosyltransferase 1 [Source:MGI Symbol;Acc:MGI:2443162]
ENSMUSG00000055320	3935.46	4260.56	5573.72	5126.65	-0.384946	1.95e-08	2.38e-07	Tead1	7	112679318	112906807	+	13570	protein_coding	TEA domain family member 1 [Source:MGI Symbol;Acc:MGI:101876]
ENSMUSG00000026393	2172.93	2077.69	3091.98	2767.87	-0.463004	1.97e-08	2.4e-07	Nek7	1	138482875	138620141	-	7376	protein_coding	NIMA (never in mitosis gene a)-related expressed kinase 7 [Source:MGI Symbol;Acc:MGI:1890645]
ENSMUSG00000037868	219.959	265.569	523.778	475.947	-1.0434	2.04e-08	2.48e-07	Egr2	10	67535475	67542188	+	3398	protein_coding	early growth response 2 [Source:MGI Symbol;Acc:MGI:95296]
ENSMUSG00000004460	3081.34	2963.96	3950.7	3896.38	-0.376156	2.08e-08	2.52e-07	Dnajb11	16	22857845	22879634	+	3236	protein_coding	DnaJ heat shock protein family (Hsp40) member B11 [Source:MGI Symbol;Acc:MGI:1915088]
ENSMUSG00000025892	240.908	292.647	564.528	508.874	-1.00991	2.23e-08	2.69e-07	Gria4	9	4417896	4796234	-	6305	protein_coding	glutamate receptor, ionotropic, AMPA4 (alpha 4) [Source:MGI Symbol;Acc:MGI:95811]
ENSMUSG00000075701	1575.9	1499.69	2144.81	2143.26	-0.47918	2.3e-08	2.78e-07	Selenos	7	66079649	66089405	+	1477	protein_coding	selenoprotein S [Source:MGI Symbol;Acc:MGI:95994]
ENSMUSG00000021411	176.158	161.424	346.866	427.055	-1.19621	2.63e-08	3.16e-07	Pxdc1	13	34627834	34653486	-	2914	protein_coding	PX domain containing 1 [Source:MGI Symbol;Acc:MGI:1914145]
ENSMUSG00000024500	0.952205	0	161.01	132.706	-8.20598	2.7e-08	3.25e-07	Ppp2r2b	18	42637432	43059471	-	3985	protein_coding	protein phosphatase 2, regulatory subunit B, beta [Source:MGI Symbol;Acc:MGI:1920180]
ENSMUSG00000002017	1793.95	1930.85	2678.52	2477.52	-0.469477	2.71e-08	3.26e-07	Fam98a	17	75537086	75551946	-	3479	protein_coding	family with sequence similarity 98, member A [Source:MGI Symbol;Acc:MGI:1919972]
ENSMUSG00000036098	4533.45	4263.69	5460.41	5771.23	-0.352226	2.71e-08	3.26e-07	Myrf	19	10208272	10240748	-	8562	protein_coding	myelin regulatory factor [Source:MGI Symbol;Acc:MGI:2684944]
ENSMUSG00000004500	112.36	88.5231	271.331	271.399	-1.43171	2.8e-08	3.35e-07	Zfp324	7	12965838	12974236	+	4776	protein_coding	zinc finger protein 324 [Source:MGI Symbol;Acc:MGI:2444641]
ENSMUSG00000069892	286.614	282.232	558.564	527.832	-0.933331	3.02e-08	3.62e-07	9930111J21Rik2	11	49015874	49051242	-	7017	protein_coding	RIKEN cDNA 9930111J21 gene 2 [Source:MGI Symbol;Acc:MGI:3711310]
ENSMUSG00000025232	7915.68	7903.55	9387.26	10113.6	-0.301848	3.33e-08	3.96e-07	Hexa	9	59539540	59565109	+	1996	protein_coding	hexosaminidase A [Source:MGI Symbol;Acc:MGI:96073]
ENSMUSG00000026615	5119.06	5220.78	6464.24	6354.94	-0.310173	3.35e-08	3.99e-07	Eprs	1	185363044	185428360	+	18102	protein_coding	glutamyl-prolyl-tRNA synthetase [Source:MGI Symbol;Acc:MGI:97838]
ENSMUSG00000020841	1813	2041.24	2735.18	2608.23	-0.471873	3.47e-08	4.12e-07	Cpd	11	76778424	76847018	-	8332	protein_coding	carboxypeptidase D [Source:MGI Symbol;Acc:MGI:107265]
ENSMUSG00000009621	800.805	789.418	1282.11	1170.41	-0.624965	3.47e-08	4.12e-07	Vav2	2	27262104	27427033	-	6915	protein_coding	vav 2 oncogene [Source:MGI Symbol;Acc:MGI:102718]
ENSMUSG00000032501	271.378	184.336	493.962	504.883	-1.12961	3.75e-08	4.44e-07	Trib1	15	59648350	59657099	+	6248	protein_coding	tribbles pseudokinase 1 [Source:MGI Symbol;Acc:MGI:2443397]
ENSMUSG00000027313	630.36	600.916	1131.04	927.946	-0.741539	3.77e-08	4.46e-07	Chac1	2	119351229	119354381	+	1637	protein_coding	ChaC, cation transport regulator 1 [Source:MGI Symbol;Acc:MGI:1916315]
ENSMUSG00000066842	1.90441	3.12434	83.4865	47.894	-4.71898	3.79e-08	4.48e-07	Hmcn1	1	150562524	150993435	-	21191	protein_coding	hemicentin 1 [Source:MGI Symbol;Acc:MGI:2685047]
ENSMUSG00000054855	737.007	683.19	1053.52	1237.26	-0.689284	4.02e-08	4.74e-07	Rnd1	15	98663421	98677461	-	2967	protein_coding	Rho family GTPase 1 [Source:MGI Symbol;Acc:MGI:2444878]
ENSMUSG00000044807	139.022	118.725	320.031	306.322	-1.27965	4.02e-08	4.74e-07	Zfp354c	11	50811086	50827724	-	5596	protein_coding	zinc finger protein 354C [Source:MGI Symbol;Acc:MGI:1353621]
ENSMUSG00000022742	347.555	273.901	568.503	645.571	-0.964543	4.03e-08	4.75e-07	Cpox	16	58670292	58717636	+	6661	protein_coding	coproporphyrinogen oxidase [Source:MGI Symbol;Acc:MGI:104841]
ENSMUSG00000030298	3931.66	4094.97	5005.21	5154.59	-0.340176	4.05e-08	4.77e-07	Sec13	6	113728062	113740743	-	3184	protein_coding	SEC13 homolog, nuclear pore and COPII coat complex component [Source:MGI Symbol;Acc:MGI:99832]
ENSMUSG00000030588	1024.57	983.127	1440.14	1521.63	-0.560652	4.11e-08	4.83e-07	Yif1b	7	29238329	29247597	+	1363	protein_coding	Yip1 interacting factor homolog B (S. cerevisiae) [Source:MGI Symbol;Acc:MGI:1924504]
ENSMUSG00000046364	8611.74	8183.7	10087.9	10382	-0.285288	4.33e-08	5.08e-07	Rpl27a	7	109519147	109522367	+	2774	protein_coding	ribosomal protein L27A [Source:MGI Symbol;Acc:MGI:1347076]
ENSMUSG00000022463	4048.78	4278.27	5173.18	5392.07	-0.343665	4.67e-08	5.46e-07	Srebf2	15	82147181	82205379	+	7184	protein_coding	sterol regulatory element binding factor 2 [Source:MGI Symbol;Acc:MGI:107585]
ENSMUSG00000049404	25.7095	47.9066	219.649	124.724	-2.23178	4.68e-08	5.47e-07	Rarres1	3	67478972	67515523	-	1325	protein_coding	retinoic acid receptor responder (tazarotene induced) 1 [Source:MGI Symbol;Acc:MGI:1924461]
ENSMUSG00000063275	266.617	297.854	525.766	553.775	-0.936279	4.71e-08	5.49e-07	Hacd1	2	13850282	14056135	-	2118	protein_coding	3-hydroxyacyl-CoA dehydratase 1 [Source:MGI Symbol;Acc:MGI:1353592]
ENSMUSG00000020888	890.312	864.402	1292.05	1334.05	-0.581488	5.04e-08	5.87e-07	Dvl2	11	70000595	70012301	+	6298	protein_coding	dishevelled segment polarity protein 2 [Source:MGI Symbol;Acc:MGI:106613]
ENSMUSG00000057738	12529.1	13450.3	15477.8	15954.7	-0.275028	5.13e-08	5.97e-07	Sptan1	2	29965560	30031451	+	13362	protein_coding	spectrin alpha, non-erythrocytic 1 [Source:MGI Symbol;Acc:MGI:98386]
ENSMUSG00000041859	434.206	447.823	703.672	849.121	-0.816135	5.47e-08	6.34e-07	Mcm3	1	20802968	20820312	-	3752	protein_coding	minichromosome maintenance complex component 3 [Source:MGI Symbol;Acc:MGI:101845]
ENSMUSG00000064210	2942.31	3146.22	3891.07	4014.12	-0.377002	5.51e-08	6.37e-07	Ano6	15	95790843	95974751	+	12269	protein_coding	anoctamin 6 [Source:MGI Symbol;Acc:MGI:2145890]
ENSMUSG00000048142	15.2353	4.16579	62.6149	135.7	-3.33713	5.62e-08	6.49e-07	Nat8l	5	33995984	34005916	+	6670	protein_coding	N-acetyltransferase 8-like [Source:MGI Symbol;Acc:MGI:2447776]
ENSMUSG00000058672	7172.96	7428.65	8707.44	9245.54	-0.298195	5.66e-08	6.53e-07	Tubb2a	13	34074274	34078007	-	1610	protein_coding	tubulin, beta 2A class IIA [Source:MGI Symbol;Acc:MGI:107861]
ENSMUSG00000034349	277.092	349.927	623.167	577.722	-0.939114	5.68e-08	6.55e-07	Smc4	3	69004738	69034623	+	5210	protein_coding	structural maintenance of chromosomes 4 [Source:MGI Symbol;Acc:MGI:1917349]
ENSMUSG00000028466	2999.45	2981.67	3752.92	4002.14	-0.374686	5.95e-08	6.85e-07	Creb3	4	43562332	43567060	+	2372	protein_coding	cAMP responsive element binding protein 3 [Source:MGI Symbol;Acc:MGI:99946]
ENSMUSG00000000326	2004.39	2089.15	2637.78	3034.29	-0.470682	5.96e-08	6.86e-07	Comt	16	18406886	18426852	-	2532	protein_coding	catechol-O-methyltransferase [Source:MGI Symbol;Acc:MGI:88470]
ENSMUSG00000058569	5589.44	5700.89	6837.94	7067.36	-0.300617	6.16e-08	7.07e-07	Tmed9	13	55573732	55597697	+	3439	protein_coding	transmembrane p24 trafficking protein 9 [Source:MGI Symbol;Acc:MGI:1914761]
ENSMUSG00000026519	1634.94	1642.36	2162.7	2394.7	-0.475709	6.29e-08	7.22e-07	Tmem63a	1	180942344	180975112	+	4492	protein_coding	transmembrane protein 63a [Source:MGI Symbol;Acc:MGI:2384789]
ENSMUSG00000036553	49.5147	72.9014	199.771	199.558	-1.70955	6.32e-08	7.25e-07	Sh3tc1	5	35697180	35739987	-	5735	protein_coding	SH3 domain and tetratricopeptide repeats 1 [Source:MGI Symbol;Acc:MGI:2678949]
ENSMUSG00000097789	297.088	303.061	547.632	564.75	-0.890406	6.84e-08	7.79e-07	Gm2115	7	84528954	84583531	+	7340	protein_coding	predicted gene 2115 [Source:MGI Symbol;Acc:MGI:3780284]
ENSMUSG00000052534	1966.3	1817.33	2802.76	2472.53	-0.479151	7.21e-08	8.19e-07	Pbx1	1	168119364	168432270	-	13844	protein_coding	pre B cell leukemia homeobox 1 [Source:MGI Symbol;Acc:MGI:97495]
ENSMUSG00000017774	20350.5	20263.5	23425.9	24169.5	-0.228836	7.39e-08	8.38e-07	Myo1c	11	75650504	75673910	+	6585	protein_coding	myosin IC [Source:MGI Symbol;Acc:MGI:106612]
ENSMUSG00000050896	144.735	155.176	328.976	349.227	-1.17777	7.49e-08	8.49e-07	Rtn4rl2	2	84871924	84886710	-	1506	protein_coding	reticulon 4 receptor-like 2 [Source:MGI Symbol;Acc:MGI:2669796]
ENSMUSG00000020099	5718.94	5205.16	6814.09	6936.65	-0.331692	7.51e-08	8.51e-07	Unc5b	10	60762593	60831581	-	6258	protein_coding	unc-5 netrin receptor B [Source:MGI Symbol;Acc:MGI:894703]
ENSMUSG00000029380	35.2316	32.2849	150.077	128.715	-2.04487	7.64e-08	8.63e-07	Cxcl1	5	90891241	90893115	+	1875	protein_coding	chemokine (C-X-C motif) ligand 1 [Source:MGI Symbol;Acc:MGI:108068]
ENSMUSG00000062647	11986.4	11709	13865.7	14430.1	-0.25592	7.64e-08	8.63e-07	Rpl7a	2	26910764	26913318	+	1781	protein_coding	ribosomal protein L7A [Source:MGI Symbol;Acc:MGI:1353472]
ENSMUSG00000033885	800.805	872.734	1371.56	1208.33	-0.624923	7.69e-08	8.69e-07	Pxk	14	8098211	8165117	+	4042	protein_coding	PX domain containing serine/threonine kinase [Source:MGI Symbol;Acc:MGI:1289230]
ENSMUSG00000009185	140.926	250.989	487.998	458.984	-1.27603	8.02e-08	9.03e-07	Ccl8	11	82115185	82116799	+	511	protein_coding	chemokine (C-C motif) ligand 8 [Source:MGI Symbol;Acc:MGI:101878]
ENSMUSG00000021916	588.463	572.797	936.241	916.971	-0.674154	8.95e-08	1e-06	Glt8d1	14	31001400	31011991	+	3331	protein_coding	glycosyltransferase 8 domain containing 1 [Source:MGI Symbol;Acc:MGI:1923735]
ENSMUSG00000027326	24.7573	22.9119	149.083	94.7902	-2.35412	9.6e-08	1.08e-06	Knl1	2	119047119	119105501	+	8542	protein_coding	kinetochore scaffold 1 [Source:MGI Symbol;Acc:MGI:1923714]
ENSMUSG00000065954	637.025	718.599	1111.17	1031.72	-0.661355	9.68e-08	1.08e-06	Tacc1	8	25154552	25256588	-	11920	protein_coding	transforming, acidic coiled-coil containing protein 1 [Source:MGI Symbol;Acc:MGI:2443510]
ENSMUSG00000041797	11.4265	18.7461	90.4437	101.775	-2.67839	1e-07	1.12e-06	Abca9	11	110100749	110168196	-	8048	protein_coding	ATP-binding cassette, sub-family A (ABC1), member 9 [Source:MGI Symbol;Acc:MGI:2386796]
ENSMUSG00000001123	2032.96	2119.35	2686.48	2876.63	-0.422177	1e-07	1.12e-06	Lgals9	11	78962974	78984946	-	2137	protein_coding	lectin, galactose binding, soluble 9 [Source:MGI Symbol;Acc:MGI:109496]
ENSMUSG00000045752	882.694	893.563	1275.16	1367.97	-0.57347	1e-07	1.12e-06	Tssc4	7	143069249	143071093	+	1845	protein_coding	tumor-suppressing subchromosomal transferable fragment 4 [Source:MGI Symbol;Acc:MGI:1861712]
ENSMUSG00000032399	25744.8	25561.3	29428	30311.9	-0.219553	1.01e-07	1.13e-06	Rpl4	9	64173375	64178666	+	2007	protein_coding	ribosomal protein L4 [Source:MGI Symbol;Acc:MGI:1915141]
ENSMUSG00000028063	13867	13273.3	15792.9	17627	-0.300199	1.12e-07	1.24e-06	Lmna	3	88480147	88509956	-	5838	protein_coding	lamin A [Source:MGI Symbol;Acc:MGI:96794]
ENSMUSG00000048779	49.5147	57.2797	174.924	176.609	-1.72036	1.12e-07	1.24e-06	P2ry6	7	100937630	100974649	-	2887	protein_coding	pyrimidinergic receptor P2Y, G-protein coupled, 6 [Source:MGI Symbol;Acc:MGI:2673874]
ENSMUSG00000021367	50.4669	31.2434	197.783	133.704	-2.01572	1.13e-07	1.25e-06	Edn1	13	42301476	42307990	+	2139	protein_coding	endothelin 1 [Source:MGI Symbol;Acc:MGI:95283]
ENSMUSG00000041084	1851.09	1767.34	2375.39	2537.38	-0.440922	1.13e-07	1.25e-06	Ostc	3	130695912	130709444	-	2751	protein_coding	oligosaccharyltransferase complex subunit (non-catalytic) [Source:MGI Symbol;Acc:MGI:1913607]
ENSMUSG00000001517	199.963	220.787	400.536	464.971	-1.04132	1.18e-07	1.31e-06	Foxm1	6	128362967	128376146	+	5754	protein_coding	forkhead box M1 [Source:MGI Symbol;Acc:MGI:1347487]
ENSMUSG00000037499	1429.26	1422.62	1908.26	2069.42	-0.479975	1.18e-07	1.31e-06	Nenf	1	191306789	191318194	-	742	protein_coding	neuron derived neurotrophic factor [Source:MGI Symbol;Acc:MGI:1913458]
ENSMUSG00000020571	4259.21	4137.67	5350.09	5154.59	-0.32299	1.22e-07	1.34e-06	Pdia6	12	17266545	17284770	+	3745	protein_coding	protein disulfide isomerase associated 6 [Source:MGI Symbol;Acc:MGI:1919103]
ENSMUSG00000037447	112.36	108.311	270.337	274.393	-1.30331	1.22e-07	1.35e-06	Arid5a	1	36307733	36324029	+	12540	protein_coding	AT rich interactive domain 5A (MRF1-like) [Source:MGI Symbol;Acc:MGI:2443039]
ENSMUSG00000003541	1195.02	1094.56	1766.14	1579.5	-0.546751	1.25e-07	1.38e-06	Ier3	17	35821684	35822923	+	1131	protein_coding	immediate early response 3 [Source:MGI Symbol;Acc:MGI:104814]
ENSMUSG00000019943	1890.13	2074.56	2703.37	2643.15	-0.431857	1.25e-07	1.38e-06	Atp2b1	10	98914406	99026143	+	15218	protein_coding	ATPase, Ca++ transporting, plasma membrane 1 [Source:MGI Symbol;Acc:MGI:104653]
ENSMUSG00000000708	392.309	410.331	710.629	667.523	-0.780249	1.4e-07	1.54e-06	Kat2b	17	53566861	53672720	+	4867	protein_coding	K(lysine) acetyltransferase 2B [Source:MGI Symbol;Acc:MGI:1343094]
ENSMUSG00000053460	1116.94	1134.14	1538.54	1720.19	-0.533762	1.43e-07	1.56e-06	Ggcx	6	72414308	72430712	+	3244	protein_coding	gamma-glutamyl carboxylase [Source:MGI Symbol;Acc:MGI:1927655]
ENSMUSG00000086290	159.97	146.844	352.83	327.276	-1.14768	1.53e-07	1.67e-06	Snhg12	4	132308623	132311024	+	2402	lincRNA	small nucleolar RNA host gene 12 [Source:MGI Symbol;Acc:MGI:1916721]
ENSMUSG00000013622	1576.85	1593.42	2251.15	2093.37	-0.454663	1.57e-07	1.72e-06	Atraid	5	31048312	31054623	+	2082	protein_coding	all-trans retinoic acid induced differentiation factor [Source:MGI Symbol;Acc:MGI:1918918]
ENSMUSG00000043903	827.466	757.133	1234.41	1166.42	-0.598871	1.72e-07	1.87e-06	Zfp469	8	122269569	122272650	+	3082	lincRNA	zinc finger protein 469 [Source:MGI Symbol;Acc:MGI:2684868]
ENSMUSG00000048040	58.0845	61.4454	169.955	203.55	-1.64429	1.79e-07	1.94e-06	Arxes2	X	135993824	135995355	+	1532	protein_coding	adipocyte-related X-chromosome expressed sequence 2 [Source:MGI Symbol;Acc:MGI:1924226]
ENSMUSG00000024601	449.441	432.201	798.091	699.452	-0.764093	1.79e-07	1.94e-06	Isoc1	18	58659482	58679570	+	2563	protein_coding	isochorismatase domain containing 1 [Source:MGI Symbol;Acc:MGI:1913557]
ENSMUSG00000079523	12972.8	12080.8	14822.8	15295.2	-0.265456	1.82e-07	1.97e-06	Tmsb10	6	72957347	72958748	-	1276	protein_coding	thymosin, beta 10 [Source:MGI Symbol;Acc:MGI:109146]
ENSMUSG00000023905	9387.79	8706.51	10710.1	11723.1	-0.309935	1.85e-07	2e-06	Tnfrsf12a	17	23675445	23677468	-	1932	protein_coding	tumor necrosis factor receptor superfamily, member 12a [Source:MGI Symbol;Acc:MGI:1351484]
ENSMUSG00000027654	48.5625	35.4092	177.906	136.697	-1.90231	1.88e-07	2.04e-06	Fam83d	2	158768093	158786637	+	3991	protein_coding	family with sequence similarity 83, member D [Source:MGI Symbol;Acc:MGI:1919128]
ENSMUSG00000024687	1749.2	1781.92	2378.37	2349.8	-0.421264	1.9e-07	2.05e-06	Osbp	19	11965844	11994105	+	4578	protein_coding	oxysterol binding protein [Source:MGI Symbol;Acc:MGI:97447]
ENSMUSG00000037440	105.695	123.932	259.404	306.322	-1.30215	1.9e-07	2.05e-06	Vnn1	10	23894688	23905343	+	2416	protein_coding	vanin 1 [Source:MGI Symbol;Acc:MGI:108395]
ENSMUSG00000051331	196.154	180.171	467.127	351.223	-1.12017	1.99e-07	2.14e-06	Cacna1c	6	118587240	119196418	-	21191	protein_coding	calcium channel, voltage-dependent, L type, alpha 1C subunit [Source:MGI Symbol;Acc:MGI:103013]
ENSMUSG00000020674	913.165	918.557	1406.35	1291.14	-0.558471	2.03e-07	2.18e-06	Pxdn	12	29937608	30017658	+	9648	protein_coding	peroxidasin [Source:MGI Symbol;Acc:MGI:1916925]
ENSMUSG00000032322	149.496	149.969	323.013	337.254	-1.14068	2.06e-07	2.21e-06	Pstpip1	9	56089962	56128888	+	3830	protein_coding	proline-serine-threonine phosphatase-interacting protein 1 [Source:MGI Symbol;Acc:MGI:1321396]
ENSMUSG00000035441	5307.59	5622.78	6676.93	6770.02	-0.299145	2.14e-07	2.29e-06	Myo1d	11	80482126	80780025	-	6465	protein_coding	myosin ID [Source:MGI Symbol;Acc:MGI:107728]
ENSMUSG00000031070	99.0293	101.02	261.392	243.461	-1.3357	2.14e-07	2.29e-06	Mrgprf	7	145300828	145309557	+	2214	protein_coding	MAS-related GPR, member F [Source:MGI Symbol;Acc:MGI:2384823]
ENSMUSG00000019773	58.0845	58.3211	182.875	177.607	-1.63081	2.23e-07	2.37e-06	Fbxo5	10	5799160	5805600	-	2003	protein_coding	F-box protein 5 [Source:MGI Symbol;Acc:MGI:1914391]
ENSMUSG00000029177	74.272	58.3211	188.838	208.539	-1.58115	2.25e-07	2.39e-06	Cenpa	5	30666777	30674830	+	5860	protein_coding	centromere protein A [Source:MGI Symbol;Acc:MGI:88375]
ENSMUSG00000041697	5902.72	5433.24	6867.76	7322.79	-0.32377	2.25e-07	2.39e-06	Cox6a1	5	115345642	115348981	-	702	protein_coding	cytochrome c oxidase subunit 6A1 [Source:MGI Symbol;Acc:MGI:103099]
ENSMUSG00000027829	457.059	501.978	943.198	730.384	-0.803842	2.32e-07	2.46e-06	Ccnl1	3	65946151	65958249	-	5997	protein_coding	cyclin L1 [Source:MGI Symbol;Acc:MGI:1922664]
ENSMUSG00000034881	84.7463	76.0257	188.838	280.38	-1.54426	2.34e-07	2.48e-06	Tbxa2r	10	81328731	81335172	+	1919	protein_coding	thromboxane A2 receptor [Source:MGI Symbol;Acc:MGI:98496]
ENSMUSG00000090124	692.253	629.035	1111.17	975.84	-0.658938	2.44e-07	2.58e-06	Ugt1a7c	1	88095062	88220002	+	4219	protein_coding	UDP glucuronosyltransferase 1 family, polypeptide A7C [Source:MGI Symbol;Acc:MGI:3032636]
ENSMUSG00000035232	427.54	404.082	707.647	693.465	-0.752169	2.46e-07	2.6e-06	Pdk3	X	93764607	93832201	-	2561	protein_coding	pyruvate dehydrogenase kinase, isoenzyme 3 [Source:MGI Symbol;Acc:MGI:2384308]
ENSMUSG00000022098	7516.71	7535.92	8832.67	9484.01	-0.283143	2.47e-07	2.61e-06	Bmp1	14	70474558	70520234	-	8870	protein_coding	bone morphogenetic protein 1 [Source:MGI Symbol;Acc:MGI:88176]
ENSMUSG00000021485	22.8529	26.0362	109.328	116.742	-2.21082	2.48e-07	2.62e-06	Mxd3	13	55325168	55329823	-	2369	protein_coding	Max dimerization protein 3 [Source:MGI Symbol;Acc:MGI:104987]
ENSMUSG00000027699	43.8014	32.2849	142.126	145.678	-1.91601	2.54e-07	2.68e-06	Ect2	3	27097222	27153878	-	5386	protein_coding	ect2 oncogene [Source:MGI Symbol;Acc:MGI:95281]
ENSMUSG00000020893	508.478	473.859	880.584	756.326	-0.736262	2.63e-07	2.77e-06	Per1	11	69095217	69109960	+	5631	protein_coding	period circadian clock 1 [Source:MGI Symbol;Acc:MGI:1098283]
ENSMUSG00000042029	109.504	95.8132	243.502	272.397	-1.32802	2.68e-07	2.82e-06	Ncapg2	12	116405402	116463731	+	9939	protein_coding	non-SMC condensin II complex, subunit G2 [Source:MGI Symbol;Acc:MGI:1923294]
ENSMUSG00000062762	1528.29	1473.65	2028.52	2059.44	-0.445274	2.75e-07	2.89e-06	Ei24	9	36779159	36797393	-	4868	protein_coding	etoposide induced 2.4 mRNA [Source:MGI Symbol;Acc:MGI:108090]
ENSMUSG00000004631	777.952	961.257	1429.21	1278.17	-0.639503	2.82e-07	2.95e-06	Sgce	6	4674350	4747207	-	10612	protein_coding	sarcoglycan, epsilon [Source:MGI Symbol;Acc:MGI:1329042]
ENSMUSG00000025085	595.128	617.579	974.009	920.962	-0.644206	2.82e-07	2.96e-06	Ablim1	19	57032733	57314919	-	11949	protein_coding	actin-binding LIM protein 1 [Source:MGI Symbol;Acc:MGI:1194500]
ENSMUSG00000030217	11.4265	22.9119	104.358	94.7902	-2.54486	2.87e-07	3e-06	Art4	6	136848451	136857733	-	2517	protein_coding	ADP-ribosyltransferase 4 [Source:MGI Symbol;Acc:MGI:1202710]
ENSMUSG00000052684	441.823	440.533	790.14	693.465	-0.74968	2.93e-07	3.06e-06	Jun	4	95049034	95052222	-	3189	protein_coding	jun proto-oncogene [Source:MGI Symbol;Acc:MGI:96646]
ENSMUSG00000027331	59.9889	68.7356	180.887	201.554	-1.57228	3.02e-07	3.16e-06	Knstrn	2	118814003	118853957	+	5158	protein_coding	kinetochore-localized astrin/SPAG5 binding [Source:MGI Symbol;Acc:MGI:1289298]
ENSMUSG00000031877	390.404	399.916	679.818	658.543	-0.760141	3.11e-07	3.25e-06	Ces2g	8	104961718	104969537	+	3574	protein_coding	carboxylesterase 2G [Source:MGI Symbol;Acc:MGI:1919611]
ENSMUSG00000003746	370.408	363.465	685.782	597.677	-0.806329	3.12e-07	3.25e-06	Man1a	10	53904785	54076609	-	9647	protein_coding	mannosidase 1, alpha [Source:MGI Symbol;Acc:MGI:104677]
ENSMUSG00000029730	677.018	700.895	1035.63	1059.66	-0.60489	3.14e-07	3.28e-06	Mcm7	5	138164583	138172422	-	4426	protein_coding	minichromosome maintenance complex component 7 [Source:MGI Symbol;Acc:MGI:1298398]
ENSMUSG00000039220	1009.34	868.568	1382.5	1404.89	-0.568949	3.22e-07	3.35e-06	Ppp1r10	17	35916434	35932283	+	5623	protein_coding	protein phosphatase 1, regulatory subunit 10 [Source:MGI Symbol;Acc:MGI:1289273]
ENSMUSG00000074227	32.375	44.7823	133.181	156.653	-1.91283	3.23e-07	3.36e-06	Spint2	7	29256323	29281912	-	4556	protein_coding	serine protease inhibitor, Kunitz type 2 [Source:MGI Symbol;Acc:MGI:1338031]
ENSMUSG00000071656	526.569	564.465	834.865	913.977	-0.681147	3.31e-07	3.44e-06	Lrrn4cl	19	8850785	8853909	+	2583	protein_coding	LRRN4 C-terminal like [Source:MGI Symbol;Acc:MGI:1916102]
ENSMUSG00000030465	134.261	119.767	297.172	289.36	-1.20624	3.32e-07	3.45e-06	Psd3	8	67689082	68212027	-	17632	protein_coding	pleckstrin and Sec7 domain containing 3 [Source:MGI Symbol;Acc:MGI:1918215]
ENSMUSG00000001270	1908.22	1930.85	2447.94	2721.98	-0.429427	3.36e-07	3.49e-06	Ckb	12	111669361	111672338	-	2895	protein_coding	creatine kinase, brain [Source:MGI Symbol;Acc:MGI:88407]
ENSMUSG00000039349	3.80882	1.04145	54.6638	55.8763	-4.48425	3.4e-07	3.52e-06	C130074G19Rik	1	184871926	184883218	-	3035	protein_coding	RIKEN cDNA C130074G19 gene [Source:MGI Symbol;Acc:MGI:2444831]
ENSMUSG00000043336	254.239	221.828	488.992	437.033	-0.958887	3.47e-07	3.58e-06	Filip1l	16	57353093	57573126	+	5335	protein_coding	filamin A interacting protein 1-like [Source:MGI Symbol;Acc:MGI:1925999]
ENSMUSG00000018567	13685.1	13404.5	15594.1	16498.5	-0.244453	3.73e-07	3.85e-06	Gabarap	11	69991143	69994951	+	1844	protein_coding	gamma-aminobutyric acid receptor associated protein [Source:MGI Symbol;Acc:MGI:1861742]
ENSMUSG00000032180	643.691	586.335	936.241	984.821	-0.642596	3.94e-07	4.06e-06	Tmed1	9	21507553	21510252	-	1519	protein_coding	transmembrane p24 trafficking protein 1 [Source:MGI Symbol;Acc:MGI:106201]
ENSMUSG00000031320	15734.2	15754	18106.6	18649.7	-0.223181	3.99e-07	4.1e-06	Rps4x	X	102184941	102189394	-	1631	protein_coding	ribosomal protein S4, X-linked [Source:MGI Symbol;Acc:MGI:98158]
ENSMUSG00000032440	3466.03	3800.24	4717.98	4533.97	-0.348901	3.99e-07	4.1e-06	Tgfbr2	9	116084293	116175360	-	8187	protein_coding	transforming growth factor, beta receptor II [Source:MGI Symbol;Acc:MGI:98729]
ENSMUSG00000028757	4491.55	4756.29	5650.25	5788.19	-0.30692	4.11e-07	4.22e-06	Ddost	4	138304730	138312628	+	2120	protein_coding	dolichyl-di-phosphooligosaccharide-protein glycotransferase [Source:MGI Symbol;Acc:MGI:1194508]
ENSMUSG00000102543	197.106	163.507	375.689	376.168	-1.05853	4.29e-07	4.4e-06	Pcdhgc5	18	37819513	37841873	+	7627	protein_coding	protocadherin gamma subfamily C, 5 [Source:MGI Symbol;Acc:MGI:1935205]
ENSMUSG00000023034	2327.19	1948.55	5017.14	3955.25	-1.0692	4.33e-07	4.43e-06	Nr4a1	15	101254269	101274795	+	3509	protein_coding	nuclear receptor subfamily 4, group A, member 1 [Source:MGI Symbol;Acc:MGI:1352454]
ENSMUSG00000055435	127.596	99.979	275.307	274.393	-1.27023	4.55e-07	4.64e-06	Maf	8	115682942	115707794	-	8241	protein_coding	avian musculoaponeurotic fibrosarcoma oncogene homolog [Source:MGI Symbol;Acc:MGI:96909]
ENSMUSG00000021130	7.61764	9.37303	75.5354	65.8543	-3.06031	4.67e-07	4.76e-06	Galnt16	12	80518277	80630972	+	8047	protein_coding	polypeptide N-acetylgalactosaminyltransferase 16 [Source:MGI Symbol;Acc:MGI:1917754]
ENSMUSG00000021388	4.76103	2.0829	51.6821	60.8653	-4.02316	4.73e-07	4.81e-06	Aspn	13	49544443	49567565	+	2354	protein_coding	asporin [Source:MGI Symbol;Acc:MGI:1913945]
ENSMUSG00000020372	24301.2	24546.9	27706.6	29379	-0.224832	4.73e-07	4.81e-06	Rack1	11	48800332	48806434	+	5119	protein_coding	receptor for activated C kinase 1 [Source:MGI Symbol;Acc:MGI:101849]
ENSMUSG00000031284	477.055	460.32	838.84	717.412	-0.731176	4.94e-07	5.01e-06	Pak3	X	143518591	143797796	+	9552	protein_coding	p21 (RAC1) activated kinase 3 [Source:MGI Symbol;Acc:MGI:1339656]
ENSMUSG00000042032	733.198	856.07	1221.49	1181.39	-0.597296	5.19e-07	5.26e-06	Mat2b	11	40679314	40695203	-	5001	protein_coding	methionine adenosyltransferase II, beta [Source:MGI Symbol;Acc:MGI:1913667]
ENSMUSG00000026628	247.573	295.771	586.393	463.973	-0.952146	5.4e-07	5.46e-06	Atf3	1	191170296	191218039	-	2154	protein_coding	activating transcription factor 3 [Source:MGI Symbol;Acc:MGI:109384]
ENSMUSG00000028678	44.7536	41.6579	167.967	132.706	-1.79818	5.67e-07	5.73e-06	Kif2c	4	117159639	117182639	-	4363	protein_coding	kinesin family member 2C [Source:MGI Symbol;Acc:MGI:1921054]
ENSMUSG00000039001	6413.1	7066.23	8177.7	8406.4	-0.299316	5.69e-07	5.74e-06	Rps21	2	180257377	180258445	+	810	protein_coding	ribosomal protein S21 [Source:MGI Symbol;Acc:MGI:1913731]
ENSMUSG00000030849	38.0882	41.6579	185.857	115.744	-1.92013	5.88e-07	5.93e-06	Fgfr2	7	130162451	133123350	-	10328	protein_coding	fibroblast growth factor receptor 2 [Source:MGI Symbol;Acc:MGI:95523]
ENSMUSG00000092035	102.838	78.1086	270.337	212.53	-1.41379	5.91e-07	5.95e-06	Peg10	6	4747306	4760517	+	6667	protein_coding	paternally expressed 10 [Source:MGI Symbol;Acc:MGI:2157785]
ENSMUSG00000031722	3.80882	2.0829	66.5904	42.9051	-4.20347	6.14e-07	6.18e-06	Hp	8	109575128	109579172	-	1606	protein_coding	haptoglobin [Source:MGI Symbol;Acc:MGI:96211]
ENSMUSG00000057113	8146.12	8067.06	9792.77	9499.98	-0.250864	6.35e-07	6.38e-06	Npm1	11	33152287	33163206	-	2665	protein_coding	nucleophosmin 1 [Source:MGI Symbol;Acc:MGI:106184]
ENSMUSG00000004040	3446.03	3621.12	4444.66	4389.29	-0.322154	6.41e-07	6.44e-06	Stat3	11	100885098	100939540	-	9527	protein_coding	signal transducer and activator of transcription 3 [Source:MGI Symbol;Acc:MGI:103038]
ENSMUSG00000028807	30.4706	21.8704	127.217	103.77	-2.13794	6.48e-07	6.5e-06	Zbtb8a	4	129353628	129378116	-	2321	protein_coding	zinc finger and BTB domain containing 8a [Source:MGI Symbol;Acc:MGI:1920930]
ENSMUSG00000001435	484.672	518.641	804.054	798.234	-0.675833	6.49e-07	6.51e-06	Col18a1	10	77052178	77166548	-	7021	protein_coding	collagen, type XVIII, alpha 1 [Source:MGI Symbol;Acc:MGI:88451]
ENSMUSG00000036256	21248.5	20289.5	23693.3	26058.3	-0.260254	6.54e-07	6.55e-06	Igfbp7	5	77349240	77408041	-	1209	protein_coding	insulin-like growth factor binding protein 7 [Source:MGI Symbol;Acc:MGI:1352480]
ENSMUSG00000071644	18229	18099.3	20685.8	21747.9	-0.224096	6.62e-07	6.62e-06	Eef1g	19	8967041	8978479	+	2600	protein_coding	eukaryotic translation elongation factor 1 gamma [Source:MGI Symbol;Acc:MGI:1914410]
ENSMUSG00000006057	1881.56	1861.07	2394.27	2560.33	-0.40465	7.01e-07	7e-06	Atp5g1	11	96068852	96075670	-	4912	protein_coding	ATP synthase, H+ transporting, mitochondrial F0 complex, subunit C1 (subunit 9) [Source:MGI Symbol;Acc:MGI:107653]
ENSMUSG00000034667	3426.99	3747.13	4650.4	4445.16	-0.342712	7.02e-07	7.01e-06	Xpot	10	121587380	121626332	-	6033	protein_coding	exportin, tRNA (nuclear export receptor for tRNAs) [Source:MGI Symbol;Acc:MGI:1920442]
ENSMUSG00000040124	462.772	394.709	701.684	734.375	-0.742875	7.34e-07	7.3e-06	Gorab	1	163384908	163403669	-	2855	protein_coding	golgin, RAB6-interacting [Source:MGI Symbol;Acc:MGI:2138271]
ENSMUSG00000024975	386.595	405.123	668.886	651.558	-0.738308	7.69e-07	7.62e-06	Pdcd4	19	53892231	53929861	+	2556	protein_coding	programmed cell death 4 [Source:MGI Symbol;Acc:MGI:107490]
ENSMUSG00000005973	7697.63	7750.46	9132.82	9200.64	-0.247074	7.93e-07	7.85e-06	Rcn1	2	105386291	105399319	-	3196	protein_coding	reticulocalbin 1 [Source:MGI Symbol;Acc:MGI:104559]
ENSMUSG00000026956	8172.78	8088.93	9429	10221.4	-0.273043	8.05e-07	7.95e-06	Uap1l1	2	25359889	25365682	-	4071	protein_coding	UDP-N-acteylglucosamine pyrophosphorylase 1-like 1 [Source:MGI Symbol;Acc:MGI:2443318]
ENSMUSG00000002845	765.573	861.278	1190.68	1218.3	-0.567048	8.07e-07	7.96e-06	Tmem39a	16	38558698	38592162	+	4094	protein_coding	transmembrane protein 39a [Source:MGI Symbol;Acc:MGI:1915096]
ENSMUSG00000039286	4079.25	4298.06	5539.92	5025.88	-0.335035	8.09e-07	7.98e-06	Fndc3b	3	27416162	27711307	-	11485	protein_coding	fibronectin type III domain containing 3B [Source:MGI Symbol;Acc:MGI:1919257]
ENSMUSG00000028565	318.037	344.719	600.308	555.77	-0.803289	8.13e-07	8.01e-06	Nfia	4	97772734	98118874	+	10891	protein_coding	nuclear factor I/A [Source:MGI Symbol;Acc:MGI:108056]
ENSMUSG00000086841	641.786	537.387	897.48	985.818	-0.674432	8.22e-07	8.09e-06	2410006H16Rik	11	62602877	62604807	+	462	processed_transcript	RIKEN cDNA 2410006H16 gene [Source:MGI Symbol;Acc:MGI:1916471]
ENSMUSG00000044646	321.845	278.067	551.607	525.836	-0.843745	8.48e-07	8.34e-06	Zbtb7c	18	75820178	76148561	+	4729	protein_coding	zinc finger and BTB domain containing 7C [Source:MGI Symbol;Acc:MGI:2443302]
ENSMUSG00000020649	453.25	395.75	684.788	731.381	-0.737232	8.55e-07	8.4e-06	Rrm2	12	24708241	24714146	+	2771	protein_coding	ribonucleotide reductase M2 [Source:MGI Symbol;Acc:MGI:98181]
ENSMUSG00000038150	2235.78	2213.08	2784.87	3019.32	-0.383597	8.58e-07	8.42e-06	Ormdl3	11	98581256	98587368	-	2184	protein_coding	ORM1-like 3 (S. cerevisiae) [Source:MGI Symbol;Acc:MGI:1913862]
ENSMUSG00000015766	2349.09	2353.67	3270.88	2911.56	-0.394693	8.62e-07	8.45e-06	Eps8	6	137477245	137654876	-	12355	protein_coding	epidermal growth factor receptor pathway substrate 8 [Source:MGI Symbol;Acc:MGI:104684]
ENSMUSG00000041073	102.838	96.8547	258.411	229.492	-1.2883	8.97e-07	8.79e-06	Nacad	11	6597823	6606053	-	4892	protein_coding	NAC alpha domain containing [Source:MGI Symbol;Acc:MGI:3603030]
ENSMUSG00000001105	1312.14	1431.99	1843.66	1925.74	-0.458455	9.11e-07	8.92e-06	Ift20	11	78536361	78541737	+	1525	protein_coding	intraflagellar transport 20 [Source:MGI Symbol;Acc:MGI:1915585]
ENSMUSG00000024194	1386.41	1234.12	1783.03	1867.87	-0.477774	9.12e-07	8.93e-06	Cuta	17	26937973	26939478	-	649	protein_coding	cutA divalent cation tolerance homolog [Source:MGI Symbol;Acc:MGI:1914925]
ENSMUSG00000018398	3503.16	3628.41	4576.85	4337.4	-0.322053	9.32e-07	9.11e-06	2021-09-08	11	53519257	53549565	+	6087	protein_coding	septin 8 [Source:MGI Symbol;Acc:MGI:894310]
ENSMUSG00000027896	127.596	130.181	314.068	267.408	-1.1738	9.37e-07	9.15e-06	Slc16a4	3	107291230	107312115	+	3879	protein_coding	solute carrier family 16 (monocarboxylic acid transporters), member 4 [Source:MGI Symbol;Acc:MGI:2385183]
ENSMUSG00000034394	2678.55	2349.51	3515.38	3187.95	-0.414405	9.42e-07	9.19e-06	Lif	11	4257557	4272514	+	4350	protein_coding	leukemia inhibitory factor [Source:MGI Symbol;Acc:MGI:96787]
ENSMUSG00000049288	1501.63	1578.84	2158.72	2006.56	-0.435549	1.01e-06	9.79e-06	Lix1l	3	96601149	96626171	+	3620	protein_coding	Lix1-like [Source:MGI Symbol;Acc:MGI:3036267]
ENSMUSG00000037411	103138	103292	115552	118611	-0.181859	1.01e-06	9.79e-06	Serpine1	5	137061504	137072268	-	3876	protein_coding	serine (or cysteine) peptidase inhibitor, clade E, member 1 [Source:MGI Symbol;Acc:MGI:97608]
ENSMUSG00000016262	93.3161	114.559	229.588	281.377	-1.29919	1.06e-06	1.02e-05	Sertad4	1	192844488	192855756	-	3850	protein_coding	SERTA domain containing 4 [Source:MGI Symbol;Acc:MGI:2443496]
ENSMUSG00000038732	59.0367	61.4454	161.01	193.572	-1.55766	1.08e-06	1.05e-05	Mboat1	13	30136489	30246717	+	3659	protein_coding	membrane bound O-acyltransferase domain containing 1 [Source:MGI Symbol;Acc:MGI:2387184]
ENSMUSG00000053477	969.345	1085.19	1524.62	1421.85	-0.52082	1.08e-06	1.05e-05	Tcf4	18	69343356	69689079	+	27382	protein_coding	transcription factor 4 [Source:MGI Symbol;Acc:MGI:98506]
ENSMUSG00000010797	33.3272	18.7461	99.3887	134.702	-2.16216	1.21e-06	1.17e-05	Wnt2	6	17988940	18030585	-	2255	protein_coding	wingless-type MMTV integration site family, member 2 [Source:MGI Symbol;Acc:MGI:98954]
ENSMUSG00000019715	1087.42	1007.08	1447.1	1510.66	-0.497435	1.22e-06	1.18e-05	Gle1	2	29935426	29960371	+	6087	protein_coding	GLE1 RNA export mediator (yeast) [Source:MGI Symbol;Acc:MGI:1921662]
ENSMUSG00000020325	785.569	936.262	1230.43	1349.01	-0.584017	1.24e-06	1.19e-05	Fstl3	10	79777272	79782630	+	2445	protein_coding	follistatin-like 3 [Source:MGI Symbol;Acc:MGI:1890391]
ENSMUSG00000033952	14.2831	28.1191	99.3887	107.762	-2.29634	1.26e-06	1.21e-05	Aspm	1	139454772	139494091	+	11590	protein_coding	abnormal spindle microtubule assembly [Source:MGI Symbol;Acc:MGI:1334448]
ENSMUSG00000030878	1889.18	1894.39	2388.31	2611.22	-0.402043	1.31e-06	1.26e-05	Cdr2	7	120957036	120982312	-	5684	protein_coding	cerebellar degeneration-related 2 [Source:MGI Symbol;Acc:MGI:1100885]
ENSMUSG00000056413	4.76103	10.4145	63.6087	67.8498	-3.1271	1.34e-06	1.29e-05	Adap1	5	139271876	139325622	-	3292	protein_coding	ArfGAP with dual PH domains 1 [Source:MGI Symbol;Acc:MGI:2442201]
ENSMUSG00000024921	870.316	871.692	1288.08	1217.31	-0.524302	1.4e-06	1.34e-05	Smarca2	19	26605050	26778322	+	14269	protein_coding	SWI/SNF related, matrix associated, actin dependent regulator of chromatin, subfamily a, member 2 [Source:MGI Symbol;Acc:MGI:99603]
ENSMUSG00000036275	8009.95	8041.02	9340.55	9673.59	-0.24442	1.47e-06	1.4e-05	9530068E07Rik	11	52396428	52408728	+	3296	protein_coding	RIKEN cDNA 9530068E07 gene [Source:MGI Symbol;Acc:MGI:2654705]
ENSMUSG00000022034	24.7573	24.9948	102.37	109.757	-2.09221	1.48e-06	1.42e-05	Esco2	14	65819038	65833994	-	6648	protein_coding	establishment of sister chromatid cohesion N-acetyltransferase 2 [Source:MGI Symbol;Acc:MGI:1919238]
ENSMUSG00000024056	42.8492	49.9895	167.967	134.702	-1.70655	1.51e-06	1.45e-05	Ndc80	17	71496100	71526857	-	6493	protein_coding	NDC80 kinetochore complex component [Source:MGI Symbol;Acc:MGI:1914302]
ENSMUSG00000037313	253.287	221.828	457.188	432.044	-0.903294	1.52e-06	1.46e-05	Tacc3	5	33658128	33678995	+	3552	protein_coding	transforming, acidic coiled-coil containing protein 3 [Source:MGI Symbol;Acc:MGI:1341163]
ENSMUSG00000037725	187.584	185.378	415.445	338.251	-1.0149	1.55e-06	1.48e-05	Ckap2	8	22168160	22185819	-	3215	protein_coding	cytoskeleton associated protein 2 [Source:MGI Symbol;Acc:MGI:1931797]
ENSMUSG00000039234	2700.45	2780.67	3547.18	3386.51	-0.339301	1.59e-06	1.52e-05	Sec24d	3	123267455	123365641	+	6325	protein_coding	Sec24 related gene family, member D (S. cerevisiae) [Source:MGI Symbol;Acc:MGI:1916858]
ENSMUSG00000020251	87.6029	58.3211	197.783	209.536	-1.4774	1.59e-06	1.52e-05	Glt8d2	10	82650433	82690650	-	5773	protein_coding	glycosyltransferase 8 domain containing 2 [Source:MGI Symbol;Acc:MGI:1922032]
ENSMUSG00000028266	245.669	244.74	404.512	549.783	-0.960376	1.62e-06	1.54e-05	Lmo4	3	144188530	144205220	-	3530	protein_coding	LIM domain only 4 [Source:MGI Symbol;Acc:MGI:109360]
ENSMUSG00000023904	1890.13	1838.16	2347.56	2601.24	-0.408416	1.62e-06	1.54e-05	Hcfc1r1	17	23673596	23675227	+	958	protein_coding	host cell factor C1 regulator 1 (XPO1-dependent) [Source:MGI Symbol;Acc:MGI:2663619]
ENSMUSG00000028479	889.36	857.112	1242.36	1257.22	-0.517002	1.65e-06	1.57e-05	Gne	4	44034075	44084177	-	6358	protein_coding	glucosamine (UDP-N-acetyl)-2-epimerase/N-acetylmannosamine kinase [Source:MGI Symbol;Acc:MGI:1354951]
ENSMUSG00000041075	1325.47	1224.74	1838.69	1689.26	-0.467804	1.69e-06	1.6e-05	Fzd7	1	59482424	59486955	+	4532	protein_coding	frizzled class receptor 7 [Source:MGI Symbol;Acc:MGI:108570]
ENSMUSG00000028560	382.787	415.538	692.739	630.604	-0.729726	1.73e-06	1.64e-05	Usp1	4	98923810	98935543	+	3733	protein_coding	ubiquitin specific peptidase 1 [Source:MGI Symbol;Acc:MGI:2385198]
ENSMUSG00000059291	6499.75	6343.46	7603.23	7718.92	-0.254522	1.74e-06	1.65e-05	Rpl11	4	136028265	136053428	-	2697	protein_coding	ribosomal protein L11 [Source:MGI Symbol;Acc:MGI:1914275]
ENSMUSG00000035403	61.8933	62.4869	162.997	191.576	-1.51139	1.77e-06	1.67e-05	Crb2	2	37776249	37799103	+	6698	protein_coding	crumbs family member 2 [Source:MGI Symbol;Acc:MGI:2679260]
ENSMUSG00000026836	896.977	986.252	1308.95	1387.93	-0.518627	1.79e-06	1.69e-05	Acvr1	2	58388644	58567157	-	4829	protein_coding	activin A receptor, type 1 [Source:MGI Symbol;Acc:MGI:87911]
ENSMUSG00000024810	0.952205	2.0829	48.7004	46.8962	-4.99613	1.8e-06	1.7e-05	Il33	19	29925114	29960718	+	2886	protein_coding	interleukin 33 [Source:MGI Symbol;Acc:MGI:1924375]
ENSMUSG00000030539	618.933	719.641	1017.74	1014.75	-0.603468	1.81e-06	1.71e-05	Sema4b	7	80186841	80226527	+	5645	protein_coding	sema domain, immunoglobulin domain (Ig), transmembrane domain (TM) and short cytoplasmic domain, (semaphorin) 4B [Source:MGI Symbol;Acc:MGI:107559]
ENSMUSG00000050965	895.073	972.713	1366.59	1300.12	-0.514244	1.87e-06	1.76e-05	Prkca	11	107933387	108343928	-	8992	protein_coding	protein kinase C, alpha [Source:MGI Symbol;Acc:MGI:97595]
ENSMUSG00000028649	4311.59	4529.26	5769.51	5247.39	-0.31764	1.87e-06	1.76e-05	Macf1	4	123349633	123684360	-	31402	protein_coding	microtubule-actin crosslinking factor 1 [Source:MGI Symbol;Acc:MGI:108559]
ENSMUSG00000030677	103.79	106.228	230.582	263.417	-1.23417	1.9e-06	1.78e-05	Kif22	7	127027729	127042471	-	4903	protein_coding	kinesin family member 22 [Source:MGI Symbol;Acc:MGI:109233]
ENSMUSG00000051550	424.684	377.004	660.935	662.534	-0.722384	1.91e-06	1.79e-05	Zfp579	7	4983483	4996158	-	4159	protein_coding	zinc finger protein 579 [Source:MGI Symbol;Acc:MGI:1915740]
ENSMUSG00000037887	30.4706	16.6632	112.309	101.775	-2.17656	1.92e-06	1.8e-05	Dusp8	7	142079490	142095843	-	4870	protein_coding	dual specificity phosphatase 8 [Source:MGI Symbol;Acc:MGI:106626]
ENSMUSG00000037706	11476	11535.1	13137.2	13959.1	-0.235775	1.94e-06	1.82e-05	Cd81	7	143052739	143067934	+	2879	protein_coding	CD81 antigen [Source:MGI Symbol;Acc:MGI:1096398]
ENSMUSG00000073889	1218.82	1158.09	1605.13	1661.32	-0.458325	1.95e-06	1.82e-05	Il11ra1	4	41699989	41769474	+	4471	protein_coding	interleukin 11 receptor, alpha chain 1 [Source:MGI Symbol;Acc:MGI:107426]
ENSMUSG00000025224	1833.95	1803.79	2290.91	2527.41	-0.405389	1.98e-06	1.85e-05	Gbf1	19	46152509	46286510	+	9062	protein_coding	golgi-specific brefeldin A-resistance factor 1 [Source:MGI Symbol;Acc:MGI:1861607]
ENSMUSG00000028159	196.154	154.134	357.799	359.205	-1.03161	1.99e-06	1.85e-05	Dapp1	3	137931007	137981545	-	4124	protein_coding	dual adaptor for phosphotyrosine and 3-phosphoinositides 1 [Source:MGI Symbol;Acc:MGI:1347063]
ENSMUSG00000019124	1067.42	1189.33	1520.65	1657.33	-0.494422	2.06e-06	1.92e-05	Scrn1	6	54501173	54566489	-	8613	protein_coding	secernin 1 [Source:MGI Symbol;Acc:MGI:1917188]
ENSMUSG00000023908	142.831	96.8547	279.282	284.371	-1.2307	2.11e-06	1.96e-05	Pkmyt1	17	23726336	23736735	+	3643	protein_coding	protein kinase, membrane associated tyrosine/threonine 1 [Source:MGI Symbol;Acc:MGI:2137630]
ENSMUSG00000026259	26.6617	35.4092	109.328	128.715	-1.94236	2.22e-06	2.05e-05	Ngef	1	87476834	87573870	-	3905	protein_coding	neuronal guanine nucleotide exchange factor [Source:MGI Symbol;Acc:MGI:1858414]
ENSMUSG00000002546	2747.11	2809.83	3465.68	3498.26	-0.325725	2.26e-06	2.09e-05	Golga2	2	32287384	32307921	+	5500	protein_coding	golgi autoantigen, golgin subfamily a, 2 [Source:MGI Symbol;Acc:MGI:2139395]
ENSMUSG00000047443	43.8014	29.1606	127.217	135.7	-1.84514	2.28e-06	2.11e-05	Erfe	1	91366430	91374217	+	2815	protein_coding	erythroferrone [Source:MGI Symbol;Acc:MGI:3606476]
ENSMUSG00000034165	2476.69	2539.05	3069.12	3387.5	-0.364413	2.3e-06	2.13e-05	Ccnd3	17	47505051	47599691	+	8775	protein_coding	cyclin D3 [Source:MGI Symbol;Acc:MGI:88315]
ENSMUSG00000035934	10.4743	37.4921	129.205	112.75	-2.34595	2.36e-06	2.18e-05	Pknox2	9	36890982	37147407	-	10335	protein_coding	Pbx/knotted 1 homeobox 2 [Source:MGI Symbol;Acc:MGI:2445415]
ENSMUSG00000020964	2409.08	2608.83	3274.86	3148.03	-0.35651	2.39e-06	2.21e-05	Sel1l	12	91806043	91849157	-	8555	protein_coding	sel-1 suppressor of lin-12-like (C. elegans) [Source:MGI Symbol;Acc:MGI:1329016]
ENSMUSG00000038034	3854.53	3911.68	4594.74	5207.48	-0.335932	2.59e-06	2.38e-05	Igsf8	1	172261641	172319841	+	5217	protein_coding	immunoglobulin superfamily, member 8 [Source:MGI Symbol;Acc:MGI:2154090]
ENSMUSG00000034614	259.952	329.098	533.717	521.845	-0.843139	2.61e-06	2.41e-05	Pik3ip1	11	3330401	3342971	+	4272	protein_coding	phosphoinositide-3-kinase interacting protein 1 [Source:MGI Symbol;Acc:MGI:1917016]
ENSMUSG00000074476	15.2353	15.6217	78.517	85.8101	-2.41323	2.71e-06	2.49e-05	Spc24	9	21755442	21760303	-	2573	protein_coding	SPC24, NDC80 kinetochore complex component, homolog (S. cerevisiae) [Source:MGI Symbol;Acc:MGI:1914879]
ENSMUSG00000038119	180.919	155.176	350.842	329.271	-1.01571	2.89e-06	2.66e-05	Cdon	9	35421128	35507652	+	7715	protein_coding	cell adhesion molecule-related/down-regulated by oncogenes [Source:MGI Symbol;Acc:MGI:1926387]
ENSMUSG00000031371	403.735	442.616	631.118	784.264	-0.74238	3.18e-06	2.91e-05	Haus7	X	73437315	73459044	-	1438	protein_coding	HAUS augmin-like complex, subunit 7 [Source:MGI Symbol;Acc:MGI:1920988]
ENSMUSG00000001964	1094.08	1066.44	1455.05	1527.62	-0.465056	3.23e-06	2.95e-05	Emd	X	74254687	74261548	+	2517	protein_coding	emerin [Source:MGI Symbol;Acc:MGI:108117]
ENSMUSG00000028234	8266.09	8050.4	9378.31	10111.6	-0.25632	3.36e-06	3.06e-05	Rps20	4	3831334	3835665	-	4080	protein_coding	ribosomal protein S20 [Source:MGI Symbol;Acc:MGI:1914677]
ENSMUSG00000044813	502.764	414.496	773.244	718.41	-0.700333	3.41e-06	3.11e-05	Shb	4	45423278	45532470	-	3199	protein_coding	src homology 2 domain-containing transforming protein B [Source:MGI Symbol;Acc:MGI:98294]
ENSMUSG00000022041	27.614	26.0362	90.4437	128.715	-2.0296	3.47e-06	3.16e-05	Chrna2	14	66135039	66152948	+	3787	protein_coding	cholinergic receptor, nicotinic, alpha polypeptide 2 (neuronal) [Source:MGI Symbol;Acc:MGI:87886]
ENSMUSG00000022663	1208.35	1216.41	1658.8	1625.4	-0.437744	3.5e-06	3.18e-05	Atg3	16	45158785	45188538	+	3154	protein_coding	autophagy related 3 [Source:MGI Symbol;Acc:MGI:1915091]
ENSMUSG00000091337	1444.5	1415.33	2033.49	1828.95	-0.4335	3.57e-06	3.24e-05	Eid1	2	125673095	125674785	+	1691	protein_coding	EP300 interacting inhibitor of differentiation 1 [Source:MGI Symbol;Acc:MGI:1889651]
ENSMUSG00000019731	2964.21	2859.82	3550.16	3744.71	-0.324691	3.61e-06	3.28e-05	Slc35e1	8	72480641	72492614	-	4470	protein_coding	solute carrier family 35, member E1 [Source:MGI Symbol;Acc:MGI:2142403]
ENSMUSG00000041064	8.56985	8.33159	72.5537	54.8786	-2.91411	3.69e-06	3.35e-05	Pif1	9	65587160	65595967	+	4388	protein_coding	PIF1 5'-to-3' DNA helicase [Source:MGI Symbol;Acc:MGI:2143057]
ENSMUSG00000030659	953.157	1098.73	1414.3	1495.69	-0.504815	3.7e-06	3.36e-05	Nucb2	7	116504369	116540584	+	2331	protein_coding	nucleobindin 2 [Source:MGI Symbol;Acc:MGI:1858179]
ENSMUSG00000032383	2855.66	2708.81	3388.16	3663.89	-0.341557	3.85e-06	3.48e-05	Ppib	9	66060222	66066623	+	3305	protein_coding	peptidylprolyl isomerase B [Source:MGI Symbol;Acc:MGI:97750]
ENSMUSG00000090035	561.801	621.745	891.516	899.011	-0.597928	3.88e-06	3.51e-05	Galnt4	10	99108159	99113247	+	5089	protein_coding	polypeptide N-acetylgalactosaminyltransferase 4 [Source:MGI Symbol;Acc:MGI:894692]
ENSMUSG00000035521	534.187	541.553	766.287	932.935	-0.659591	3.91e-06	3.54e-05	Gnptg	17	25233331	25240124	-	2249	protein_coding	N-acetylglucosamine-1-phosphotransferase, gamma subunit [Source:MGI Symbol;Acc:MGI:2147006]
ENSMUSG00000053930	6.66544	4.16579	64.6026	45.8984	-3.34272	3.97e-06	3.58e-05	Shisa6	11	66211725	66525964	-	7449	protein_coding	shisa family member 6 [Source:MGI Symbol;Acc:MGI:2685725]
ENSMUSG00000046768	450.393	407.206	698.702	676.503	-0.680585	3.99e-06	3.6e-05	Rhoj	12	75308322	75401456	+	6484	protein_coding	ras homolog family member J [Source:MGI Symbol;Acc:MGI:1931551]
ENSMUSG00000023961	462.772	491.564	727.525	766.304	-0.64685	4.01e-06	3.61e-05	Enpp4	17	44096308	44105809	-	4560	protein_coding	ectonucleotide pyrophosphatase/phosphodiesterase 4 [Source:MGI Symbol;Acc:MGI:2682634]
ENSMUSG00000021508	48.5625	35.4092	132.187	143.682	-1.71278	4.05e-06	3.65e-05	Cxcl14	13	56288643	56296551	-	1827	protein_coding	chemokine (C-X-C motif) ligand 14 [Source:MGI Symbol;Acc:MGI:1888514]
ENSMUSG00000068335	942.683	947.718	1273.17	1388.93	-0.493885	4.12e-06	3.7e-05	Dok1	6	83030934	83033471	-	1977	protein_coding	docking protein 1 [Source:MGI Symbol;Acc:MGI:893587]
ENSMUSG00000046879	2356.71	2279.73	2933.95	2935.5	-0.340037	4.16e-06	3.73e-05	Irgm1	11	48861968	48871683	-	5810	protein_coding	immunity-related GTPase family M member 1 [Source:MGI Symbol;Acc:MGI:107567]
ENSMUSG00000025810	396.117	409.289	665.904	632.6	-0.689305	4.2e-06	3.77e-05	Nrp1	8	128358604	128503363	+	9785	protein_coding	neuropilin 1 [Source:MGI Symbol;Acc:MGI:106206]
ENSMUSG00000038379	15.2353	21.8704	91.4376	85.8101	-2.2606	4.22e-06	3.78e-05	Ttk	9	83834689	83872389	+	4919	protein_coding	Ttk protein kinase [Source:MGI Symbol;Acc:MGI:1194921]
ENSMUSG00000027864	4482.03	4749	5623.41	5568.68	-0.278143	4.28e-06	3.83e-05	Ptgfrn	3	101040232	101110278	-	10464	protein_coding	prostaglandin F2 receptor negative regulator [Source:MGI Symbol;Acc:MGI:1277114]
ENSMUSG00000049001	23.8051	9.37303	104.358	77.8278	-2.44675	4.34e-06	3.88e-05	Ndnf	6	65671590	65712326	+	10114	protein_coding	neuron-derived neurotrophic factor [Source:MGI Symbol;Acc:MGI:1915419]
ENSMUSG00000038650	5876.06	6041.44	6891.61	7692.98	-0.291429	4.35e-06	3.89e-05	Rnh1	7	141160326	141172857	-	2594	protein_coding	ribonuclease/angiogenin inhibitor 1 [Source:MGI Symbol;Acc:MGI:1195456]
ENSMUSG00000029093	46.6581	58.3211	178.9	137.695	-1.5947	4.43e-06	3.95e-05	Sorcs2	5	36017180	36398139	-	8802	protein_coding	sortilin-related VPS10 domain containing receptor 2 [Source:MGI Symbol;Acc:MGI:1932289]
ENSMUSG00000043885	573.228	510.31	919.345	784.264	-0.652187	4.45e-06	3.97e-05	Slc36a4	9	15709738	15743361	+	6540	protein_coding	solute carrier family 36 (proton/amino acid symporter), member 4 [Source:MGI Symbol;Acc:MGI:2442595]
ENSMUSG00000052331	278.044	275.984	485.017	478.94	-0.798957	4.49e-06	4e-05	Ankrd44	1	54645340	54926387	-	14175	protein_coding	ankyrin repeat domain 44 [Source:MGI Symbol;Acc:MGI:3045243]
ENSMUSG00000026435	201.868	286.398	469.114	459.982	-0.930369	4.54e-06	4.04e-05	Slc45a3	1	131962967	131982969	+	3563	protein_coding	solute carrier family 45, member 3 [Source:MGI Symbol;Acc:MGI:1922082]
ENSMUSG00000021192	875.077	858.153	1259.25	1193.36	-0.500745	4.65e-06	4.13e-05	Golga5	12	102469135	102497907	+	3447	protein_coding	golgi autoantigen, golgin subfamily a, 5 [Source:MGI Symbol;Acc:MGI:1351475]
ENSMUSG00000022996	9.52205	19.7875	81.4987	80.8211	-2.47858	4.75e-06	4.22e-05	Wnt10b	15	98770712	98778150	-	3401	protein_coding	wingless-type MMTV integration site family, member 10B [Source:MGI Symbol;Acc:MGI:108061]
ENSMUSG00000038074	1879.65	2282.85	2749.09	2847.7	-0.427844	4.84e-06	4.28e-05	Fkbp14	6	54577604	54597308	-	4149	protein_coding	FK506 binding protein 14 [Source:MGI Symbol;Acc:MGI:2387639]
ENSMUSG00000037295	826.514	803.998	1089.3	1326.07	-0.566741	4.97e-06	4.39e-05	Ldlrap1	4	134741554	134768024	-	7010	protein_coding	low density lipoprotein receptor adaptor protein 1 [Source:MGI Symbol;Acc:MGI:2140175]
ENSMUSG00000028194	2073.9	1882.94	2511.55	2649.14	-0.382749	5.02e-06	4.43e-05	Ddah1	3	145758675	145894277	+	3983	protein_coding	dimethylarginine dimethylaminohydrolase 1 [Source:MGI Symbol;Acc:MGI:1916469]
ENSMUSG00000036158	41.897	60.404	167.967	142.684	-1.60595	5.2e-06	4.58e-05	Prickle1	15	93499114	93595891	-	4345	protein_coding	prickle planar cell polarity protein 1 [Source:MGI Symbol;Acc:MGI:1916034]
ENSMUSG00000026727	2215.78	2296.39	2914.08	2810.78	-0.343606	5.36e-06	4.71e-05	Rsu1	2	13076821	13271415	-	9299	protein_coding	Ras suppressor protein 1 [Source:MGI Symbol;Acc:MGI:103040]
ENSMUSG00000012428	0.952205	1.04145	46.7127	43.9028	-5.5087	5.47e-06	4.8e-05	Steap4	5	7960457	7982213	+	3155	protein_coding	STEAP family member 4 [Source:MGI Symbol;Acc:MGI:1923560]
ENSMUSG00000020986	2307.19	2409.91	3089.99	2903.57	-0.345734	5.65e-06	4.95e-05	Sec23a	12	58958383	59012017	-	4840	protein_coding	SEC23 homolog A, COPII coat complex component [Source:MGI Symbol;Acc:MGI:1349635]
ENSMUSG00000022094	1339.75	1427.83	1834.71	1851.9	-0.414034	5.66e-06	4.96e-05	Slc39a14	14	70303469	70351425	-	10550	protein_coding	solute carrier family 39 (zinc transporter), member 14 [Source:MGI Symbol;Acc:MGI:2384851]
ENSMUSG00000063568	56.1801	57.2797	142.126	183.594	-1.52159	5.67e-06	4.97e-05	Jazf1	6	52768797	53068631	-	2536	protein_coding	JAZF zinc finger 1 [Source:MGI Symbol;Acc:MGI:2141450]
ENSMUSG00000017314	720.819	665.485	1001.84	1025.73	-0.547989	5.74e-06	5.02e-05	Mpp2	11	102057015	102088515	-	4807	protein_coding	membrane protein, palmitoylated 2 (MAGUK p55 subfamily member 2) [Source:MGI Symbol;Acc:MGI:1858257]
ENSMUSG00000026577	474.198	525.931	793.122	756.326	-0.632263	5.84e-06	5.1e-05	Blzf1	1	164289800	164307489	-	5336	protein_coding	basic leucine zipper nuclear factor 1 [Source:MGI Symbol;Acc:MGI:1201607]
ENSMUSG00000020576	662.735	650.905	965.064	958.878	-0.550376	5.94e-06	5.18e-05	Nbas	12	13269133	13583811	+	9515	protein_coding	neuroblastoma amplified sequence [Source:MGI Symbol;Acc:MGI:1918419]
ENSMUSG00000030541	363.742	399.916	616.21	622.622	-0.698646	6.15e-06	5.36e-05	Idh2	7	80094846	80115392	-	2588	protein_coding	isocitrate dehydrogenase 2 (NADP+), mitochondrial [Source:MGI Symbol;Acc:MGI:96414]
ENSMUSG00000034591	1659.69	1698.6	2247.18	2130.29	-0.382503	6.16e-06	5.36e-05	Slc41a2	10	83230848	83337882	-	5349	protein_coding	solute carrier family 41, member 2 [Source:MGI Symbol;Acc:MGI:2442940]
ENSMUSG00000047459	4273.5	4504.26	5258.65	5374.11	-0.2768	6.24e-06	5.42e-05	Dynlrb1	2	155236533	155250277	+	1009	protein_coding	dynein light chain roadblock-type 1 [Source:MGI Symbol;Acc:MGI:1914318]
ENSMUSG00000025986	555.136	540.512	850.767	806.216	-0.596606	6.34e-06	5.51e-05	Slc39a10	1	46807544	46892852	-	6095	protein_coding	solute carrier family 39 (zinc transporter), member 10 [Source:MGI Symbol;Acc:MGI:1914515]
ENSMUSG00000069793	117.121	104.145	253.441	239.47	-1.15455	6.36e-06	5.52e-05	Slfn9	11	82978390	82991830	-	5965	protein_coding	schlafen 9 [Source:MGI Symbol;Acc:MGI:2445121]
ENSMUSG00000024660	367.551	327.015	568.503	583.708	-0.729394	6.48e-06	5.62e-05	Incenp	19	9872297	9899533	-	3217	protein_coding	inner centromere protein [Source:MGI Symbol;Acc:MGI:1313288]
ENSMUSG00000025092	317.084	342.636	507.876	625.616	-0.78131	6.59e-06	5.71e-05	Hspa12a	19	58795751	58860984	-	5733	protein_coding	heat shock protein 12A [Source:MGI Symbol;Acc:MGI:1920692]
ENSMUSG00000055866	19.0441	12.4974	73.5476	88.8035	-2.35841	6.74e-06	5.83e-05	Per2	1	91415982	91459324	-	5856	protein_coding	period circadian clock 2 [Source:MGI Symbol;Acc:MGI:1195265]
ENSMUSG00000037851	2862.33	2771.29	3487.55	3499.26	-0.31041	6.77e-06	5.85e-05	Iars	13	49682100	49734267	+	5272	protein_coding	isoleucine-tRNA synthetase [Source:MGI Symbol;Acc:MGI:2145219]
ENSMUSG00000042489	39.0404	34.3678	124.236	120.733	-1.73722	7.35e-06	6.33e-05	Clspn	4	126556935	126593903	+	7186	protein_coding	claspin [Source:MGI Symbol;Acc:MGI:2445153]
ENSMUSG00000056962	1306.43	1353.88	1689.61	1928.73	-0.443891	7.38e-06	6.35e-05	Jmjd6	11	116837432	116843449	-	4698	protein_coding	jumonji domain containing 6 [Source:MGI Symbol;Acc:MGI:1858910]
ENSMUSG00000060860	1222.63	1192.46	1547.48	1774.07	-0.45963	7.42e-06	6.38e-05	Ube2s	7	4794546	4812590	-	5141	protein_coding	ubiquitin-conjugating enzyme E2S [Source:MGI Symbol;Acc:MGI:1925141]
ENSMUSG00000048922	39.9926	56.2382	143.12	148.671	-1.60366	7.43e-06	6.39e-05	Cdca2	14	67676331	67715841	-	5715	protein_coding	cell division cycle associated 2 [Source:MGI Symbol;Acc:MGI:1919787]
ENSMUSG00000033863	1284.52	1373.67	1876.46	1710.22	-0.43257	7.59e-06	6.51e-05	Klf9	19	23141226	23166911	+	3263	protein_coding	Kruppel-like factor 9 [Source:MGI Symbol;Acc:MGI:1333856]
ENSMUSG00000031343	378.978	396.792	699.696	578.719	-0.720986	7.65e-06	6.55e-05	Gabra3	X	72432681	72656848	-	3924	protein_coding	gamma-aminobutyric acid (GABA) A receptor, subunit alpha 3 [Source:MGI Symbol;Acc:MGI:95615]
ENSMUSG00000005410	331.367	265.569	533.717	506.878	-0.800293	7.66e-06	6.56e-05	Mcm5	8	75109569	75128439	+	3993	protein_coding	minichromosome maintenance complex component 5 [Source:MGI Symbol;Acc:MGI:103197]
ENSMUSG00000020583	3.80882	0	43.731	43.9028	-4.47953	7.72e-06	6.6e-05	Matn3	12	8947929	8972028	+	3014	protein_coding	matrilin 3 [Source:MGI Symbol;Acc:MGI:1328350]
ENSMUSG00000024989	50.4669	54.1553	144.114	156.653	-1.52414	7.73e-06	6.61e-05	Cep55	19	38055025	38074425	+	2778	protein_coding	centrosomal protein 55 [Source:MGI Symbol;Acc:MGI:1921357]
ENSMUSG00000006958	340.889	418.662	617.204	636.591	-0.724396	7.99e-06	6.82e-05	Chrd	16	20733127	20742384	+	6258	protein_coding	chordin [Source:MGI Symbol;Acc:MGI:1313268]
ENSMUSG00000031168	932.209	1115.39	1389.45	1537.6	-0.516355	8e-06	6.82e-05	Ebp	X	8185329	8193512	-	2310	protein_coding	phenylalkylamine Ca2+ antagonist (emopamil) binding protein [Source:MGI Symbol;Acc:MGI:107822]
ENSMUSG00000032011	3457.46	3119.14	3943.74	4468.11	-0.354741	8.05e-06	6.86e-05	Thy1	9	44043384	44048579	+	2995	protein_coding	thymus cell antigen 1, theta [Source:MGI Symbol;Acc:MGI:98747]
ENSMUSG00000108414	254.239	316.6	491.974	507.876	-0.81011	8.08e-06	6.88e-05	Snhg1	19	8723475	8726443	+	2969	processed_transcript	small nucleolar RNA host gene 1 [Source:MGI Symbol;Acc:MGI:3763743]
ENSMUSG00000041133	1263.58	1382	1737.31	1812.99	-0.424839	8.27e-06	7.03e-05	Smc1a	X	152016428	152062694	+	5769	protein_coding	structural maintenance of chromosomes 1A [Source:MGI Symbol;Acc:MGI:1344345]
ENSMUSG00000025580	1922.5	1790.25	2418.13	2370.75	-0.366832	8.75e-06	7.41e-05	Eif4a3	11	119288363	119300089	-	2122	protein_coding	eukaryotic translation initiation factor 4A3 [Source:MGI Symbol;Acc:MGI:1923731]
ENSMUSG00000051378	39.0404	51.031	131.193	145.678	-1.62272	8.9e-06	7.52e-05	Kif18b	11	102905529	102925124	-	3572	protein_coding	kinesin family member 18B [Source:MGI Symbol;Acc:MGI:2446979]
ENSMUSG00000022338	518.952	543.636	814.987	789.253	-0.594631	8.91e-06	7.53e-05	Eny2	15	44428042	44438256	+	5763	protein_coding	ENY2 transcription and export complex 2 subunit [Source:MGI Symbol;Acc:MGI:1919286]
ENSMUSG00000038807	537.044	533.222	780.201	837.147	-0.595599	8.93e-06	7.54e-05	Rap1gap2	11	74383356	74610915	-	7164	protein_coding	RAP1 GTPase activating protein 2 [Source:MGI Symbol;Acc:MGI:3028623]
ENSMUSG00000034892	2147.22	2189.12	2782.88	2696.03	-0.337518	8.98e-06	7.58e-05	Rps29	12	69157722	69159186	-	693	protein_coding	ribosomal protein S29 [Source:MGI Symbol;Acc:MGI:107681]
ENSMUSG00000021835	9.52205	4.16579	66.5904	48.8918	-3.06434	9.1e-06	7.67e-05	Bmp4	14	46383520	46390669	-	2248	protein_coding	bone morphogenetic protein 4 [Source:MGI Symbol;Acc:MGI:88180]
ENSMUSG00000042359	59.9889	66.6527	152.065	189.58	-1.43268	9.17e-06	7.73e-05	Osbpl6	2	76406508	76600647	+	10063	protein_coding	oxysterol binding protein-like 6 [Source:MGI Symbol;Acc:MGI:2139014]
ENSMUSG00000034459	114.265	134.347	285.245	248.45	-1.10346	9.44e-06	7.94e-05	Ifit1	19	34640871	34650009	+	2656	protein_coding	interferon-induced protein with tetratricopeptide repeats 1 [Source:MGI Symbol;Acc:MGI:99450]
ENSMUSG00000072812	5152.38	5107.26	6073.64	6113.47	-0.248339	9.92e-06	8.31e-05	Ahnak2	12	112772194	112802657	-	14163	protein_coding	AHNAK nucleoprotein 2 [Source:MGI Symbol;Acc:MGI:2144831]
ENSMUSG00000020186	191.393	233.284	398.549	388.141	-0.890883	1e-05	8.4e-05	Csrp2	10	110919789	110939622	+	2171	protein_coding	cysteine and glycine-rich protein 2 [Source:MGI Symbol;Acc:MGI:1202907]
ENSMUSG00000071659	2553.81	2514.06	3285.79	3070.21	-0.326675	1.01e-05	8.43e-05	Hnrnpul2	19	8819401	8834142	+	5726	protein_coding	heterogeneous nuclear ribonucleoprotein U-like 2 [Source:MGI Symbol;Acc:MGI:1915943]
ENSMUSG00000027827	533.235	420.745	807.036	726.393	-0.683415	1.03e-05	8.57e-05	Kcnab1	3	65109384	65378223	+	8593	protein_coding	potassium voltage-gated channel, shaker-related subfamily, beta member 1 [Source:MGI Symbol;Acc:MGI:109155]
ENSMUSG00000018819	715.106	700.895	948.168	1174.4	-0.583849	1.03e-05	8.61e-05	Lsp1	7	142460809	142494867	+	5174	protein_coding	lymphocyte specific 1 [Source:MGI Symbol;Acc:MGI:96832]
ENSMUSG00000027276	310.419	320.766	541.668	508.874	-0.735251	1.05e-05	8.79e-05	Jag1	2	137081456	137116644	-	5827	protein_coding	jagged 1 [Source:MGI Symbol;Acc:MGI:1095416]
ENSMUSG00000025381	2493.83	2413.04	3145.65	3002.36	-0.325164	1.06e-05	8.83e-05	Cnpy2	10	128322459	128327553	+	1740	protein_coding	canopy FGF signaling regulator 2 [Source:MGI Symbol;Acc:MGI:1928477]
ENSMUSG00000028495	8060.42	8164.95	9279.92	9710.51	-0.227055	1.1e-05	9.18e-05	Rps6	4	86854660	86857412	-	1586	protein_coding	ribosomal protein S6 [Source:MGI Symbol;Acc:MGI:98159]
ENSMUSG00000046876	475.15	394.709	736.47	660.538	-0.682374	1.16e-05	9.64e-05	Atxn1	13	45549755	45965008	-	13914	protein_coding	ataxin 1 [Source:MGI Symbol;Acc:MGI:104783]
ENSMUSG00000048482	3215.6	3182.67	4383.04	3754.69	-0.34693	1.19e-05	9.83e-05	Bdnf	2	109674700	109727007	+	6217	protein_coding	brain derived neurotrophic factor [Source:MGI Symbol;Acc:MGI:88145]
ENSMUSG00000062609	248.526	291.606	462.157	474.949	-0.79604	1.19e-05	9.88e-05	Kcnj15	16	95257558	95300260	+	6313	protein_coding	potassium inwardly-rectifying channel, subfamily J, member 15 [Source:MGI Symbol;Acc:MGI:1310000]
ENSMUSG00000029598	5306.64	5078.1	6124.33	6253.16	-0.253083	1.21e-05	0.000100158	Plbd2	5	120483282	120503625	-	6620	protein_coding	phospholipase B domain containing 2 [Source:MGI Symbol;Acc:MGI:1919022]
ENSMUSG00000032855	3222.26	3125.39	4121.65	3761.68	-0.312471	1.26e-05	0.00010331	Pkd1	17	24549834	24596508	+	17415	protein_coding	polycystin 1, transient receptor poteintial channel interacting [Source:MGI Symbol;Acc:MGI:97603]
ENSMUSG00000033436	1616.84	1449.7	2064.3	1987.6	-0.401442	1.26e-05	0.000103667	Armcx2	X	134804145	134809221	-	4532	protein_coding	armadillo repeat containing, X-linked 2 [Source:MGI Symbol;Acc:MGI:1914666]
ENSMUSG00000032666	1070.28	1128.93	1461.01	1514.65	-0.436536	1.27e-05	0.000104642	1700025G04Rik	1	151852403	152090125	-	11788	protein_coding	RIKEN cDNA 1700025G04 gene [Source:MGI Symbol;Acc:MGI:1916649]
ENSMUSG00000039701	187.584	228.077	400.536	370.181	-0.89223	1.3e-05	0.000106829	Usp53	3	122931493	122984510	-	12572	protein_coding	ubiquitin specific peptidase 53 [Source:MGI Symbol;Acc:MGI:2139607]
ENSMUSG00000039081	1451.16	1494.48	1918.2	1920.75	-0.382301	1.35e-05	0.000110025	Zfp503	14	21983959	21989601	-	4216	protein_coding	zinc finger protein 503 [Source:MGI Symbol;Acc:MGI:1353644]
ENSMUSG00000024150	13645.1	13759.6	15522.5	15831	-0.19422	1.37e-05	0.000112026	Mcfd2	17	87254658	87265935	-	2612	protein_coding	multiple coagulation factor deficiency 2 [Source:MGI Symbol;Acc:MGI:2183439]
ENSMUSG00000034088	22883.4	23904.4	26302.2	27132	-0.191694	1.39e-05	0.000113221	Hdlbp	1	93405940	93478815	-	11320	protein_coding	high density lipoprotein (HDL) binding protein [Source:MGI Symbol;Acc:MGI:99256]
ENSMUSG00000034994	85558.5	80138.4	92015	99930.9	-0.21213	1.39e-05	0.000113738	Eef2	10	81176631	81182498	+	3324	protein_coding	eukaryotic translation elongation factor 2 [Source:MGI Symbol;Acc:MGI:95288]
ENSMUSG00000003992	536.092	585.294	793.122	901.006	-0.595776	1.4e-05	0.000114184	Ssbp2	13	91460283	91703429	+	7985	protein_coding	single-stranded DNA binding protein 2 [Source:MGI Symbol;Acc:MGI:1914220]
ENSMUSG00000085042	196.154	224.953	390.597	377.165	-0.867514	1.42e-05	0.00011568	Abhd11os	5	135012114	135013253	-	701	transcribed_unitary_pseudogene	abhydrolase domain containing 11, opposite strand [Source:MGI Symbol;Acc:MGI:1917062]
ENSMUSG00000029309	8.56985	13.5388	69.5721	61.8631	-2.57803	1.45e-05	0.000117573	Sparcl1	5	104079111	104113733	-	2937	protein_coding	SPARC-like 1 [Source:MGI Symbol;Acc:MGI:108110]
ENSMUSG00000046733	228.529	203.082	406.5	376.168	-0.857797	1.49e-05	0.000120788	Gprc5a	6	135065651	135084709	+	2083	protein_coding	G protein-coupled receptor, family C, group 5, member A [Source:MGI Symbol;Acc:MGI:1891250]
ENSMUSG00000025555	3263.21	3111.85	3955.67	3850.48	-0.291961	1.51e-05	0.000122507	Farp1	14	121035200	121283744	+	5524	protein_coding	FERM, RhoGEF (Arhgef) and pleckstrin domain protein 1 (chondrocyte-derived) [Source:MGI Symbol;Acc:MGI:2446173]
ENSMUSG00000021087	0	0	33.7921	22.9492	-7.27508	1.52e-05	0.000123174	Rtn1	12	72211752	72409054	-	4980	protein_coding	reticulon 1 [Source:MGI Symbol;Acc:MGI:1933947]
ENSMUSG00000029414	63.7978	47.9066	147.095	163.638	-1.47331	1.54e-05	0.000124814	Kntc1	5	123749716	123821593	+	7983	protein_coding	kinetochore associated 1 [Source:MGI Symbol;Acc:MGI:2673709]
ENSMUSG00000019054	2322.43	2225.57	2807.73	2896.59	-0.3266	1.55e-05	0.000125222	Fis1	5	136953275	136966234	+	1714	protein_coding	fission, mitochondrial 1 [Source:MGI Symbol;Acc:MGI:1913687]
ENSMUSG00000097195	249.478	272.859	483.029	425.059	-0.798518	1.55e-05	0.000125251	Snhg5	9	88521050	88522929	-	1730	processed_transcript	small nucleolar RNA host gene 5 [Source:MGI Symbol;Acc:MGI:1919905]
ENSMUSG00000025083	42.8492	40.6165	157.034	107.762	-1.66517	1.56e-05	0.000126123	Afap1l2	19	56912361	57008228	-	5675	protein_coding	actin filament associated protein 1-like 2 [Source:MGI Symbol;Acc:MGI:2147658]
ENSMUSG00000040675	583.702	610.289	854.743	898.013	-0.554117	1.56e-05	0.000126203	Mthfd1l	10	3973118	4167081	+	4435	protein_coding	methylenetetrahydrofolate dehydrogenase (NADP+ dependent) 1-like [Source:MGI Symbol;Acc:MGI:1924836]
ENSMUSG00000059602	68.5588	43.7408	172.936	147.673	-1.50957	1.57e-05	0.000126452	Syn3	10	86055125	86498896	-	12282	protein_coding	synapsin III [Source:MGI Symbol;Acc:MGI:1351334]
ENSMUSG00000028780	1746.34	1687.15	2312.77	2132.28	-0.372363	1.59e-05	0.00012839	Sema3c	5	17574281	17730268	+	7140	protein_coding	sema domain, immunoglobulin domain (Ig), short basic domain, secreted, (semaphorin) 3C [Source:MGI Symbol;Acc:MGI:107557]
ENSMUSG00000037712	2141.51	2213.08	2873.33	2649.14	-0.342948	1.6e-05	0.00012893	Fermt2	14	45458795	45530118	-	5191	protein_coding	fermitin family member 2 [Source:MGI Symbol;Acc:MGI:2385001]
ENSMUSG00000052026	5.71323	4.16579	54.6638	41.9073	-3.28369	1.62e-05	0.000130403	Slc6a7	18	60995381	61014199	-	3342	protein_coding	solute carrier family 6 (neurotransmitter transporter, L-proline), member 7 [Source:MGI Symbol;Acc:MGI:2147363]
ENSMUSG00000049999	106.647	151.01	286.239	265.413	-1.1009	1.64e-05	0.000132452	Ppp1r3d	2	178411206	178414472	-	3267	protein_coding	protein phosphatase 1, regulatory subunit 3D [Source:MGI Symbol;Acc:MGI:1917664]
ENSMUSG00000043088	6.66544	5.20724	37.7677	67.8498	-3.14905	1.67e-05	0.000134462	Il17re	6	113458484	113470758	+	5868	protein_coding	interleukin 17 receptor E [Source:MGI Symbol;Acc:MGI:1889371]
ENSMUSG00000031497	63.7978	63.5283	148.089	186.587	-1.39416	1.69e-05	0.000135982	Tnfsf13b	8	10006467	10039072	+	6868	protein_coding	tumor necrosis factor (ligand) superfamily, member 13b [Source:MGI Symbol;Acc:MGI:1344376]
ENSMUSG00000031146	3981.17	3983.54	4702.08	4872.22	-0.265541	1.71e-05	0.000137198	Plp2	X	7667941	7671390	-	1334	protein_coding	proteolipid protein 2 [Source:MGI Symbol;Acc:MGI:1298382]
ENSMUSG00000021807	3398.42	3340.97	4039.16	4137.84	-0.27887	1.73e-05	0.000138598	Rtraf	14	19811351	19823824	-	1927	protein_coding	RNA transcription, translation and transport factor [Source:MGI Symbol;Acc:MGI:1915295]
ENSMUSG00000024042	340.889	264.528	725.537	444.017	-0.948904	1.75e-05	0.000139953	Sik1	17	31844248	31855792	-	4511	protein_coding	salt inducible kinase 1 [Source:MGI Symbol;Acc:MGI:104754]
ENSMUSG00000037487	4676.28	5027.07	6378.76	5611.58	-0.305526	1.8e-05	0.000144139	Ubr5	15	37967328	38078854	-	15388	protein_coding	ubiquitin protein ligase E3 component n-recognin 5 [Source:MGI Symbol;Acc:MGI:1918040]
ENSMUSG00000020123	250.43	286.398	505.888	429.051	-0.801358	1.81e-05	0.000144357	Avpr1a	10	122448499	122453452	+	2670	protein_coding	arginine vasopressin receptor 1A [Source:MGI Symbol;Acc:MGI:1859216]
ENSMUSG00000024521	994.102	895.646	1423.25	1240.26	-0.494612	1.81e-05	0.000144357	Pmaip1	18	66458604	66465550	+	2646	protein_coding	phorbol-12-myristate-13-acetate-induced protein 1 [Source:MGI Symbol;Acc:MGI:1930146]
ENSMUSG00000051339	469.437	475.942	716.592	717.412	-0.60118	1.81e-05	0.000144464	2900026A02Rik	5	113086323	113221236	-	10814	protein_coding	RIKEN cDNA 2900026A02 gene [Source:MGI Symbol;Acc:MGI:1920194]
ENSMUSG00000071537	56.1801	72.9014	152.065	188.583	-1.40226	1.82e-05	0.000145408	Klrg2	6	38625693	38637242	-	3422	protein_coding	killer cell lectin-like receptor subfamily G, member 2 [Source:MGI Symbol;Acc:MGI:1921503]
ENSMUSG00000002059	2925.17	2898.35	3470.65	3710.79	-0.302327	1.85e-05	0.000147644	Rab34	11	78188430	78192193	+	2385	protein_coding	RAB34, member RAS oncogene family [Source:MGI Symbol;Acc:MGI:104606]
ENSMUSG00000038975	597.985	669.651	887.541	978.834	-0.558761	1.85e-05	0.000147726	Rabggtb	3	153907287	153913009	-	2421	protein_coding	Rab geranylgeranyl transferase, b subunit [Source:MGI Symbol;Acc:MGI:99537]
ENSMUSG00000052310	3650.75	3651.32	4321.42	4501.04	-0.272869	1.89e-05	0.000150391	Slc39a1	3	90248172	90253612	+	2364	protein_coding	solute carrier family 39 (zinc transporter), member 1 [Source:MGI Symbol;Acc:MGI:1353474]
ENSMUSG00000074896	284.709	284.315	496.943	458.984	-0.748417	1.94e-05	0.000153987	Ifit3	19	34583531	34588731	+	1745	protein_coding	interferon-induced protein with tetratricopeptide repeats 3 [Source:MGI Symbol;Acc:MGI:1101055]
ENSMUSG00000021200	4.76103	10.4145	50.6882	61.8631	-2.90218	1.96e-05	0.000155317	Asb2	12	103321142	103356001	-	3542	protein_coding	ankyrin repeat and SOCS box-containing 2 [Source:MGI Symbol;Acc:MGI:1929743]
ENSMUSG00000024236	776.047	713.392	1078.37	1036.71	-0.505423	2.01e-05	0.000159496	Svil	18	4920540	5119299	+	10701	protein_coding	supervillin [Source:MGI Symbol;Acc:MGI:2147319]
ENSMUSG00000060735	4.76103	1.04145	45.7188	38.9139	-3.84123	2.06e-05	0.000163116	Rxfp3	15	11033717	11037991	-	4275	protein_coding	relaxin family peptide receptor 3 [Source:MGI Symbol;Acc:MGI:2441827]
ENSMUSG00000024012	10336.2	10349.9	11621.5	12482.4	-0.220601	2.09e-05	0.000164794	Mtch1	17	29332072	29347904	-	2878	protein_coding	mitochondrial carrier 1 [Source:MGI Symbol;Acc:MGI:1929261]
ENSMUSG00000062683	1259.77	1255.99	1619.04	1705.23	-0.402018	2.1e-05	0.000165692	Atp5g2	15	102662864	102672352	-	1675	protein_coding	ATP synthase, H+ transporting, mitochondrial F0 complex, subunit C2 (subunit 9) [Source:MGI Symbol;Acc:MGI:1915192]
ENSMUSG00000028207	1183.59	1167.46	1550.46	1569.53	-0.408148	2.13e-05	0.000167743	Asph	4	9448069	9669344	-	16102	protein_coding	aspartate-beta-hydroxylase [Source:MGI Symbol;Acc:MGI:1914186]
ENSMUSG00000027070	6.66544	20.829	79.5109	72.8388	-2.48278	2.14e-05	0.000168353	Lrp2	2	69424340	69586065	-	16701	protein_coding	low density lipoprotein receptor-related protein 2 [Source:MGI Symbol;Acc:MGI:95794]
ENSMUSG00000046623	278.996	290.564	450.231	510.869	-0.755102	2.14e-05	0.000168504	Gjb4	4	127351086	127354081	-	1446	protein_coding	gap junction protein, beta 4 [Source:MGI Symbol;Acc:MGI:95722]
ENSMUSG00000026308	44.7536	72.9014	182.875	146.675	-1.49004	2.15e-05	0.000168721	Klhl30	1	91351016	91362416	+	3089	protein_coding	kelch-like 30 [Source:MGI Symbol;Acc:MGI:1918038]
ENSMUSG00000027323	122.834	119.767	264.374	240.468	-1.05705	2.15e-05	0.000169175	Rad51	2	119112793	119147445	+	6649	protein_coding	RAD51 recombinase [Source:MGI Symbol;Acc:MGI:97890]
ENSMUSG00000025428	9983.87	9697.97	11143.5	11690.1	-0.214211	2.2e-05	0.000172468	Atp5a1	18	77773729	77782869	+	3135	protein_coding	ATP synthase, H+ transporting, mitochondrial F1 complex, alpha subunit 1 [Source:MGI Symbol;Acc:MGI:88115]
ENSMUSG00000031486	1433.07	1586.13	1989.76	1958.67	-0.387646	2.21e-05	0.00017355	Adgra2	8	27085583	27123436	+	5775	protein_coding	adhesion G protein-coupled receptor A2 [Source:MGI Symbol;Acc:MGI:1925810]
ENSMUSG00000056116	1954.88	1985	2429.06	2549.36	-0.337608	2.22e-05	0.000173888	H2-T22	17	36037128	36042747	-	3414	protein_coding	histocompatibility 2, T region locus 22 [Source:MGI Symbol;Acc:MGI:95956]
ENSMUSG00000021583	383.739	394.709	603.289	615.638	-0.647135	2.24e-05	0.000175671	Erap1	13	74639568	74693201	+	7280	protein_coding	endoplasmic reticulum aminopeptidase 1 [Source:MGI Symbol;Acc:MGI:1933403]
ENSMUSG00000053965	14.2831	16.6632	62.6149	87.8057	-2.28305	2.25e-05	0.00017576	Pde5a	3	122728947	122859374	+	9831	protein_coding	phosphodiesterase 5A, cGMP-specific [Source:MGI Symbol;Acc:MGI:2651499]
ENSMUSG00000024974	707.488	764.423	1073.4	1015.75	-0.505717	2.27e-05	0.000177304	Smc3	19	53600398	53645833	+	5541	protein_coding	structural maintenance of chromosomes 3 [Source:MGI Symbol;Acc:MGI:1339795]
ENSMUSG00000062248	302.801	333.263	520.797	519.85	-0.710921	2.27e-05	0.000177522	Cks2	13	51645232	51650660	+	692	protein_coding	CDC28 protein kinase regulatory subunit 2 [Source:MGI Symbol;Acc:MGI:1913447]
ENSMUSG00000032575	2562.38	2742.13	3204.29	3401.47	-0.316796	2.28e-05	0.000177863	Manf	9	106838312	106891979	-	3524	protein_coding	mesencephalic astrocyte-derived neurotrophic factor [Source:MGI Symbol;Acc:MGI:1922090]
ENSMUSG00000027386	15.2353	20.829	67.5843	95.788	-2.18319	2.29e-05	0.00017853	Fbln7	2	128862981	128897034	+	3228	protein_coding	fibulin 7 [Source:MGI Symbol;Acc:MGI:1917620]
ENSMUSG00000014704	135.213	182.253	353.824	287.364	-1.01623	2.32e-05	0.000180685	Hoxa2	6	52162417	52164831	-	1775	protein_coding	homeobox A2 [Source:MGI Symbol;Acc:MGI:96174]
ENSMUSG00000044674	1756.82	1891.27	2424.09	2261.99	-0.361617	2.41e-05	0.000186719	Fzd1	5	4753839	4758035	-	4197	protein_coding	frizzled class receptor 1 [Source:MGI Symbol;Acc:MGI:1196625]
ENSMUSG00000028551	74.272	96.8547	190.826	211.532	-1.23563	2.41e-05	0.000186968	Cdkn2c	4	109660876	109667189	-	2686	protein_coding	cyclin dependent kinase inhibitor 2C [Source:MGI Symbol;Acc:MGI:105388]
ENSMUSG00000029381	74.272	82.2744	203.747	171.62	-1.26264	2.5e-05	0.000193301	Shroom3	5	92683435	92965318	+	13247	protein_coding	shroom family member 3 [Source:MGI Symbol;Acc:MGI:1351655]
ENSMUSG00000004383	4551.54	4661.52	5611.48	5368.12	-0.253175	2.5e-05	0.000193468	Large1	8	72814599	73353540	-	7976	protein_coding	LARGE xylosyl- and glucuronyltransferase 1 [Source:MGI Symbol;Acc:MGI:1342270]
ENSMUSG00000025278	15739	15898.7	18032.1	17860.5	-0.182061	2.54e-05	0.000196103	Flnb	14	7817957	7951588	+	9198	protein_coding	filamin, beta [Source:MGI Symbol;Acc:MGI:2446089]
ENSMUSG00000034659	1497.82	1349.72	1775.08	2074.41	-0.43448	2.54e-05	0.000196407	Tmem109	19	10870660	10882001	-	3798	protein_coding	transmembrane protein 109 [Source:MGI Symbol;Acc:MGI:1915789]
ENSMUSG00000027470	23.8051	20.829	84.4804	91.7969	-1.98005	2.59e-05	0.000199301	Mylk2	2	152911352	152923068	+	2951	protein_coding	myosin, light polypeptide kinase 2, skeletal muscle [Source:MGI Symbol;Acc:MGI:2139434]
ENSMUSG00000027078	792.235	825.868	1068.43	1217.31	-0.498568	2.59e-05	0.00019942	Ube2l6	2	84798828	84810335	+	1996	protein_coding	ubiquitin-conjugating enzyme E2L 6 [Source:MGI Symbol;Acc:MGI:1914500]
ENSMUSG00000024011	0	0	27.8288	23.947	-7.14293	2.61e-05	0.000200347	Pi16	17	29318877	29329413	+	3987	protein_coding	peptidase inhibitor 16 [Source:MGI Symbol;Acc:MGI:1921366]
ENSMUSG00000020525	189.489	208.29	355.811	364.194	-0.856764	2.62e-05	0.00020095	Ppm1d	11	85311244	85347066	+	3173	protein_coding	protein phosphatase 1D magnesium-dependent, delta isoform [Source:MGI Symbol;Acc:MGI:1858214]
ENSMUSG00000062270	3981.17	4132.47	4908.81	4805.37	-0.259905	2.63e-05	0.000201793	Morf4l1	9	90091665	90114774	-	9754	protein_coding	mortality factor 4 like 1 [Source:MGI Symbol;Acc:MGI:1096551]
ENSMUSG00000043811	75.2242	96.8547	203.747	196.565	-1.22021	2.68e-05	0.000205222	Rtn4r	16	18127642	18152408	+	1938	protein_coding	reticulon 4 receptor [Source:MGI Symbol;Acc:MGI:2136886]
ENSMUSG00000029446	672.257	706.102	913.382	1115.53	-0.557985	2.69e-05	0.000206306	Psph	5	129765558	129787449	-	4329	protein_coding	phosphoserine phosphatase [Source:MGI Symbol;Acc:MGI:97788]
ENSMUSG00000039323	28.5662	16.6632	71.5598	120.733	-2.08238	2.7e-05	0.000206697	Igfbp2	1	72824503	72852474	+	1847	protein_coding	insulin-like growth factor binding protein 2 [Source:MGI Symbol;Acc:MGI:96437]
ENSMUSG00000115049	584.654	554.05	860.706	810.207	-0.552903	2.71e-05	0.000207065	Gm49172	15	95972739	95994129	-	935	processed_transcript	predicted gene, 49172 [Source:MGI Symbol;Acc:MGI:6118604]
ENSMUSG00000026586	3338.43	3398.25	4281.66	3949.26	-0.289103	2.75e-05	0.000210213	Prrx1	1	163245119	163313710	-	11066	protein_coding	paired related homeobox 1 [Source:MGI Symbol;Acc:MGI:97712]
ENSMUSG00000038539	3348.91	3264.94	3924.86	4099.93	-0.278851	2.76e-05	0.000210215	Atf5	7	44812256	44816658	-	1993	protein_coding	activating transcription factor 5 [Source:MGI Symbol;Acc:MGI:2141857]
ENSMUSG00000059195	365.647	398.875	855.736	520.847	-0.848877	2.76e-05	0.000210245	Gm12715	4	103563402	103564529	+	1128	processed_pseudogene	predicted gene 12715 [Source:MGI Symbol;Acc:MGI:3650759]
ENSMUSG00000028476	325.654	388.46	610.246	549.783	-0.70109	2.76e-05	0.000210504	Reck	4	43875530	43944806	+	4779	protein_coding	reversion-inducing-cysteine-rich protein with kazal motifs [Source:MGI Symbol;Acc:MGI:1855698]
ENSMUSG00000029616	2128.18	2065.19	2539.38	2763.88	-0.338611	2.78e-05	0.000211975	Erp29	5	121428590	121452506	-	9060	protein_coding	endoplasmic reticulum protein 29 [Source:MGI Symbol;Acc:MGI:1914647]
ENSMUSG00000038296	446.584	540.512	732.494	783.267	-0.61991	2.81e-05	0.000213666	Galnt18	7	111471661	111779977	-	2575	protein_coding	polypeptide N-acetylgalactosaminyltransferase 18 [Source:MGI Symbol;Acc:MGI:2446239]
ENSMUSG00000030827	0	2.0829	36.7738	38.9139	-5.23625	2.82e-05	0.000214113	Fgf21	7	45613886	45615490	-	951	protein_coding	fibroblast growth factor 21 [Source:MGI Symbol;Acc:MGI:1861377]
ENSMUSG00000025794	13102.3	13347.2	14784.1	15640.4	-0.202024	2.88e-05	0.000218551	Rpl14	9	120571444	120574654	+	1651	protein_coding	ribosomal protein L14 [Source:MGI Symbol;Acc:MGI:1914365]
ENSMUSG00000062997	6907.3	6745.46	7867.61	8041.2	-0.220548	2.91e-05	0.000220391	Rpl35	2	39001580	39005624	-	1241	protein_coding	ribosomal protein L35 [Source:MGI Symbol;Acc:MGI:1913739]
ENSMUSG00000063457	13283.3	12214.1	14448.1	15527.6	-0.233303	2.93e-05	0.000221685	Rps15	10	80292453	80294114	+	630	protein_coding	ribosomal protein S15 [Source:MGI Symbol;Acc:MGI:98117]
ENSMUSG00000025762	657.022	604.04	874.62	958.878	-0.539423	2.93e-05	0.000221841	Larp1b	3	40949828	41040234	+	8366	protein_coding	La ribonucleoprotein domain family, member 1B [Source:MGI Symbol;Acc:MGI:1914604]
ENSMUSG00000030201	1157.88	1299.73	1724.39	1581.5	-0.428386	2.96e-05	0.000224153	Lrp6	6	134446476	134566965	-	13672	protein_coding	low density lipoprotein receptor-related protein 6 [Source:MGI Symbol;Acc:MGI:1298218]
ENSMUSG00000032508	699.871	752.967	996.868	1059.66	-0.501775	2.96e-05	0.000224153	Myd88	9	119335934	119341411	-	2576	protein_coding	myeloid differentiation primary response gene 88 [Source:MGI Symbol;Acc:MGI:108005]
ENSMUSG00000017144	439.919	314.517	683.794	590.693	-0.754727	3.05e-05	0.000229834	Rnd3	2	51130438	51149111	-	4432	protein_coding	Rho family GTPase 3 [Source:MGI Symbol;Acc:MGI:1921444]
ENSMUSG00000029322	66.6544	40.6165	169.955	136.697	-1.51119	3.1e-05	0.000233252	Plac8	5	100553725	100572245	-	1592	protein_coding	placenta-specific 8 [Source:MGI Symbol;Acc:MGI:2445289]
ENSMUSG00000037206	18.0919	14.5803	79.5109	69.8454	-2.18996	3.22e-05	0.000241687	Islr	9	58156268	58204306	-	2686	protein_coding	immunoglobulin superfamily containing leucine-rich repeat [Source:MGI Symbol;Acc:MGI:1349645]
ENSMUSG00000015880	55.2279	47.9066	142.126	139.691	-1.44886	3.28e-05	0.000245937	Ncapg	5	45669919	45700546	+	7066	protein_coding	non-SMC condensin I complex, subunit G [Source:MGI Symbol;Acc:MGI:1930197]
ENSMUSG00000069792	1.90441	0	42.7371	31.9293	-5.24213	3.3e-05	0.000246813	Wfdc17	11	83703991	83706268	+	533	protein_coding	WAP four-disulfide core domain 17 [Source:MGI Symbol;Acc:MGI:3649773]
ENSMUSG00000026766	1568.28	1619.45	2031.5	2044.48	-0.354796	3.31e-05	0.000247651	Mmadhc	2	50279881	50296801	-	2012	protein_coding	methylmalonic aciduria (cobalamin deficiency) cblD type, with homocystinuria [Source:MGI Symbol;Acc:MGI:1923786]
ENSMUSG00000044894	3334.62	3315.97	3945.73	4083.96	-0.27183	3.34e-05	0.00024949	Uqcrq	11	53427922	53430831	-	1831	protein_coding	ubiquinol-cytochrome c reductase, complex III subunit VII [Source:MGI Symbol;Acc:MGI:107807]
ENSMUSG00000022297	333.272	331.181	549.619	515.858	-0.681231	3.38e-05	0.000252921	Fzd6	15	39006034	39038188	+	4818	protein_coding	frizzled class receptor 6 [Source:MGI Symbol;Acc:MGI:108474]
ENSMUSG00000068040	2734.73	2647.36	3287.78	3299.7	-0.291396	3.41e-05	0.000254678	Tm9sf4	2	153161303	153210466	+	7281	protein_coding	transmembrane 9 superfamily protein member 4 [Source:MGI Symbol;Acc:MGI:2139220]
ENSMUSG00000032096	5678	5950.84	6925.4	6751.06	-0.234159	3.5e-05	0.000260714	Arcn1	9	44741564	44767845	-	14915	protein_coding	archain 1 [Source:MGI Symbol;Acc:MGI:2387591]
ENSMUSG00000033161	10029.6	10410.3	11534.1	12090.2	-0.208974	3.59e-05	0.000266753	Atp1a1	3	101576219	101604684	-	4568	protein_coding	ATPase, Na+/K+ transporting, alpha 1 polypeptide [Source:MGI Symbol;Acc:MGI:88105]
ENSMUSG00000039461	870.316	911.267	1205.58	1224.29	-0.448005	3.66e-05	0.000272028	Tcta	9	108302958	108306160	-	1838	protein_coding	T cell leukemia translocation altered gene [Source:MGI Symbol;Acc:MGI:1918829]
ENSMUSG00000053626	606.555	512.393	838.84	825.174	-0.571511	3.67e-05	0.000272551	Tll1	8	64014931	64206271	-	7758	protein_coding	tolloid-like [Source:MGI Symbol;Acc:MGI:106923]
ENSMUSG00000039852	1706.35	1661.11	2293.89	2055.45	-0.369023	3.68e-05	0.000272909	Rere	4	150281646	150621966	+	8528	protein_coding	arginine glutamic acid dipeptide (RE) repeats [Source:MGI Symbol;Acc:MGI:2683486]
ENSMUSG00000042759	281.853	278.067	462.157	462.975	-0.724341	3.76e-05	0.000279275	Apobr	7	126584942	126589112	+	3779	protein_coding	apolipoprotein B receptor [Source:MGI Symbol;Acc:MGI:2176230]
ENSMUSG00000045180	697.014	759.216	1162.85	955.885	-0.541439	3.81e-05	0.00028273	Shroom2	X	152609509	152769465	-	8375	protein_coding	shroom family member 2 [Source:MGI Symbol;Acc:MGI:107194]
ENSMUSG00000054728	822.705	841.49	1131.04	1153.45	-0.457187	3.9e-05	0.000288603	Phactr1	13	42680623	43138526	+	9611	protein_coding	phosphatase and actin regulator 1 [Source:MGI Symbol;Acc:MGI:2659021]
ENSMUSG00000030002	1315.95	1426.78	1811.86	1766.09	-0.383968	3.91e-05	0.000288977	Dusp11	6	85942268	85961667	-	8754	protein_coding	dual specificity phosphatase 11 (RNA/RNP complex 1-interacting) [Source:MGI Symbol;Acc:MGI:1919352]
ENSMUSG00000005233	260.904	219.746	397.555	439.028	-0.798299	3.99e-05	0.000295007	Spc25	2	69193895	69206194	-	3188	protein_coding	SPC25, NDC80 kinetochore complex component, homolog (S. cerevisiae) [Source:MGI Symbol;Acc:MGI:1913692]
ENSMUSG00000028226	178.062	168.715	297.172	352.221	-0.904644	4.04e-05	0.000298183	Mmp16	4	17852893	18119145	+	8667	protein_coding	matrix metallopeptidase 16 [Source:MGI Symbol;Acc:MGI:1276107]
ENSMUSG00000035325	7569.08	7235.98	8673.65	8534.11	-0.216826	4.06e-05	0.000299691	Sec31a	5	100361649	100416234	-	7884	protein_coding	Sec31 homolog A (S. cerevisiae) [Source:MGI Symbol;Acc:MGI:1916412]
ENSMUSG00000031434	146.64	194.751	341.897	311.311	-0.938144	4.12e-05	0.000303119	Morc4	X	139821632	139871677	-	6051	protein_coding	microrchidia 4 [Source:MGI Symbol;Acc:MGI:1922996]
ENSMUSG00000024098	3028.01	3283.69	3904.98	3803.58	-0.28878	4.12e-05	0.000303388	Twsg1	17	65921972	65951226	-	5153	protein_coding	twisted gastrulation BMP signaling modulator 1 [Source:MGI Symbol;Acc:MGI:2137520]
ENSMUSG00000032458	8171.83	7757.75	9132.82	9386.23	-0.217145	4.18e-05	0.00030702	Copb2	9	98563721	98588382	+	6351	protein_coding	coatomer protein complex, subunit beta 2 (beta prime) [Source:MGI Symbol;Acc:MGI:1354962]
ENSMUSG00000044068	264.713	197.875	443.273	390.137	-0.847455	4.2e-05	0.000308239	Zrsr1	11	22972005	22976496	+	4492	protein_coding	zinc finger (CCCH type), RNA binding motif and serine/arginine rich 1 [Source:MGI Symbol;Acc:MGI:98885]
ENSMUSG00000041571	2012.01	1761.09	2339.61	2551.35	-0.373798	4.23e-05	0.000309869	Selenow	7	15917208	15922402	-	736	protein_coding	selenoprotein W [Source:MGI Symbol;Acc:MGI:1100878]
ENSMUSG00000043099	658.926	615.496	903.443	915.973	-0.513188	4.31e-05	0.000315185	Hic1	11	75164565	75169519	-	3750	protein_coding	hypermethylated in cancer 1 [Source:MGI Symbol;Acc:MGI:1338010]
ENSMUSG00000031112	5.71323	5.20724	52.676	39.9117	-3.08228	4.31e-05	0.000315185	Stk26	X	50841047	50893097	+	5271	protein_coding	serine/threonine kinase 26 [Source:MGI Symbol;Acc:MGI:1917665]
ENSMUSG00000021575	25.7095	17.7046	78.517	93.7924	-1.98455	4.31e-05	0.000315185	Ahrr	13	74211118	74292331	-	9441	protein_coding	aryl-hydrocarbon receptor repressor [Source:MGI Symbol;Acc:MGI:1333776]
ENSMUSG00000020246	523.713	557.175	850.767	750.34	-0.567264	4.31e-05	0.000315313	Hcfc2	10	82696160	82742428	+	5485	protein_coding	host cell factor C2 [Source:MGI Symbol;Acc:MGI:1915183]
ENSMUSG00000031422	6578.79	6832.94	7829.84	7772.8	-0.218428	4.32e-05	0.000315728	Morf4l2	X	136732942	136743690	-	3135	protein_coding	mortality factor 4 like 2 [Source:MGI Symbol;Acc:MGI:1927167]
ENSMUSG00000059824	66.6544	86.4402	191.82	172.618	-1.25349	4.37e-05	0.000318772	Dbp	7	45705088	45710203	+	2993	protein_coding	D site albumin promoter binding protein [Source:MGI Symbol;Acc:MGI:94866]
ENSMUSG00000039953	1616.84	1619.45	2114.99	2010.55	-0.350259	4.5e-05	0.000327678	Clstn1	4	149586468	149648899	+	4662	protein_coding	calsyntenin 1 [Source:MGI Symbol;Acc:MGI:1929895]
ENSMUSG00000039831	475.15	597.791	790.14	836.15	-0.60128	4.51e-05	0.000328461	Arhgap29	3	121952541	122016753	+	8815	protein_coding	Rho GTPase activating protein 29 [Source:MGI Symbol;Acc:MGI:2443818]
ENSMUSG00000006356	975.058	1044.57	1302.99	1433.83	-0.438772	4.58e-05	0.000333032	Crip2	12	113140236	113145506	+	2099	protein_coding	cysteine rich protein 2 [Source:MGI Symbol;Acc:MGI:1915587]
ENSMUSG00000058153	16.1875	11.4559	84.4804	54.8786	-2.32959	4.58e-05	0.000333032	Sez6l	5	112419151	112577185	-	6070	protein_coding	seizure related 6 homolog like [Source:MGI Symbol;Acc:MGI:1935121]
ENSMUSG00000010803	5.71323	21.8704	82.4926	67.8498	-2.45991	4.65e-05	0.000338327	Gabra1	11	42130939	42182930	-	7326	protein_coding	gamma-aminobutyric acid (GABA) A receptor, subunit alpha 1 [Source:MGI Symbol;Acc:MGI:95613]
ENSMUSG00000038418	3443.17	3480.52	4720.96	3970.21	-0.328059	4.86e-05	0.000352719	Egr1	18	34859823	34864984	+	4484	protein_coding	early growth response 1 [Source:MGI Symbol;Acc:MGI:95295]
ENSMUSG00000024875	2496.68	2504.68	2970.73	3210.89	-0.305665	4.87e-05	0.000353002	Yif1a	19	5088538	5092879	+	1493	protein_coding	Yip1 interacting factor homolog A (S. cerevisiae) [Source:MGI Symbol;Acc:MGI:1915340]
ENSMUSG00000051220	76.1764	73.9428	179.893	171.62	-1.22721	4.98e-05	0.000361021	Ercc6l	X	102141716	102157091	-	5302	protein_coding	excision repair cross-complementing rodent repair deficiency complementation group 6 like [Source:MGI Symbol;Acc:MGI:2654144]
ENSMUSG00000027952	118.073	139.554	268.349	247.452	-1.00287	5.19e-05	0.000375249	Pmvk	3	89454541	89469013	+	1713	protein_coding	phosphomevalonate kinase [Source:MGI Symbol;Acc:MGI:1915853]
ENSMUSG00000044017	7.61764	11.4559	52.676	60.8653	-2.57927	5.19e-05	0.000375348	Adgrd1	5	129096750	129204599	+	8321	protein_coding	adhesion G protein-coupled receptor D1 [Source:MGI Symbol;Acc:MGI:3041203]
ENSMUSG00000021171	2629.04	2858.78	3658.5	3234.84	-0.329292	5.22e-05	0.000377082	Esyt2	12	116281196	116391050	+	9143	protein_coding	extended synaptotagmin-like protein 2 [Source:MGI Symbol;Acc:MGI:1261845]
ENSMUSG00000031134	92.3639	81.233	212.692	179.603	-1.17514	5.28e-05	0.000381368	Rbmx	X	57383530	57393036	-	4330	protein_coding	RNA binding motif protein, X chromosome [Source:MGI Symbol;Acc:MGI:1343044]
ENSMUSG00000037104	4970.51	4993.74	5865.92	5815.13	-0.229357	5.41e-05	0.00039061	Socs5	17	87107679	87137583	+	4392	protein_coding	suppressor of cytokine signaling 5 [Source:MGI Symbol;Acc:MGI:2385459]
ENSMUSG00000020185	39.0404	31.2434	110.321	108.759	-1.63792	5.6e-05	0.000402569	E2f7	10	110745439	110787384	+	9009	protein_coding	E2F transcription factor 7 [Source:MGI Symbol;Acc:MGI:1289147]
ENSMUSG00000041939	818.897	842.532	1091.29	1194.36	-0.46033	5.67e-05	0.000407419	Mvk	5	114444269	114460591	+	2675	protein_coding	mevalonate kinase [Source:MGI Symbol;Acc:MGI:107624]
ENSMUSG00000030020	326.606	403.04	660.935	532.821	-0.711462	5.72e-05	0.00041103	Prickle2	6	92370908	92706155	-	8631	protein_coding	prickle planar cell polarity protein 2 [Source:MGI Symbol;Acc:MGI:1925144]
ENSMUSG00000010067	527.522	519.683	727.525	815.196	-0.558815	5.74e-05	0.000411598	Rassf1	9	107551555	107562267	+	5845	protein_coding	Ras association (RalGDS/AF-6) domain family member 1 [Source:MGI Symbol;Acc:MGI:1928386]
ENSMUSG00000023919	55.2279	64.5698	178.9	131.709	-1.37591	5.87e-05	0.000420477	Cenpq	17	40923051	40935047	-	2604	protein_coding	centromere protein Q [Source:MGI Symbol;Acc:MGI:1933744]
ENSMUSG00000022620	3081.34	3030.61	3592.9	3820.55	-0.278426	5.93e-05	0.00042478	Arsa	15	89472476	89477425	-	3680	protein_coding	arylsulfatase A [Source:MGI Symbol;Acc:MGI:88077]
ENSMUSG00000037563	7604.31	7621.32	8612.03	8991.1	-0.209332	5.99e-05	0.000429127	Rps16	7	28350652	28353155	+	1266	protein_coding	ribosomal protein S16 [Source:MGI Symbol;Acc:MGI:98118]
ENSMUSG00000032547	2371.94	2331.8	2987.62	2815.77	-0.303013	6.04e-05	0.000432145	Ryk	9	102834917	102908305	+	4534	protein_coding	receptor-like tyrosine kinase [Source:MGI Symbol;Acc:MGI:101766]
ENSMUSG00000094526	11.4265	6.24869	60.6271	49.8896	-2.6362	6.11e-05	0.000436914	Gm21451	14	69390854	69480287	+	2775	unprocessed_pseudogene	predicted gene, 21451 [Source:MGI Symbol;Acc:MGI:5434806]
ENSMUSG00000016319	4320.16	4279.31	5072.8	5071.78	-0.238348	6.16e-05	0.000439964	Slc25a5	X	36795651	36798807	+	1646	protein_coding	solute carrier family 25 (mitochondrial carrier, adenine nucleotide translocator), member 5 [Source:MGI Symbol;Acc:MGI:1353496]
ENSMUSG00000008682	21321.8	21183.1	23366.3	24988.7	-0.186024	6.17e-05	0.000440838	Rpl10	X	74270812	74273135	+	2053	protein_coding	ribosomal protein L10 [Source:MGI Symbol;Acc:MGI:105943]
ENSMUSG00000031925	528.474	593.626	861.7	781.271	-0.550836	6.27e-05	0.000447609	Maml2	9	13297957	13709388	+	6598	protein_coding	mastermind like transcriptional coactivator 2 [Source:MGI Symbol;Acc:MGI:2389460]
ENSMUSG00000085766	17.1397	14.5803	62.6149	78.8256	-2.15471	6.78e-05	0.000482055	2810430I11Rik	2	27882925	27887052	-	3416	processed_transcript	RIKEN cDNA 2810430I11 gene [Source:MGI Symbol;Acc:MGI:3590515]
ENSMUSG00000022376	45.7059	56.2382	134.175	136.697	-1.41178	7.28e-05	0.000515748	Adcy8	15	64697084	64922296	-	8152	protein_coding	adenylate cyclase 8 [Source:MGI Symbol;Acc:MGI:1341110]
ENSMUSG00000034906	123.787	171.839	290.215	287.364	-0.968588	7.35e-05	0.000519837	Ncaph	2	127103809	127133954	-	4307	protein_coding	non-SMC condensin I complex, subunit H [Source:MGI Symbol;Acc:MGI:2444777]
ENSMUSG00000019055	2054.86	2150.59	2521.49	2732.95	-0.321481	7.41e-05	0.000523737	Plod1	4	147909753	147936767	-	6765	protein_coding	procollagen-lysine, 2-oxoglutarate 5-dioxygenase 1 [Source:MGI Symbol;Acc:MGI:99907]
ENSMUSG00000053198	41.897	48.9481	113.303	140.689	-1.48474	7.46e-05	0.000526758	Prx	7	27499324	27520214	+	5579	protein_coding	periaxin [Source:MGI Symbol;Acc:MGI:108176]
ENSMUSG00000034109	1725.4	1820.45	2391.29	2137.27	-0.353191	7.54e-05	0.000532238	Golim4	3	75875084	75956949	-	11072	protein_coding	golgi integral membrane protein 4 [Source:MGI Symbol;Acc:MGI:1920374]
ENSMUSG00000023393	74.272	71.8599	156.04	186.587	-1.22905	7.7e-05	0.000542939	Slc17a9	2	180725263	180742280	+	3200	protein_coding	solute carrier family 17, member 9 [Source:MGI Symbol;Acc:MGI:1919107]
ENSMUSG00000036446	5.71323	37.4921	449.237	476.945	-4.42553	7.85e-05	0.000552654	Lum	10	97565128	97572703	+	2448	protein_coding	lumican [Source:MGI Symbol;Acc:MGI:109347]
ENSMUSG00000002249	909.356	857.112	1195.65	1189.37	-0.432767	7.9e-05	0.000555591	Tead3	17	28331671	28350817	-	6714	protein_coding	TEA domain family member 3 [Source:MGI Symbol;Acc:MGI:109241]
ENSMUSG00000026355	745.577	647.781	945.186	1034.71	-0.506044	7.91e-05	0.000556223	Mcm6	1	128331590	128359664	-	4666	protein_coding	minichromosome maintenance complex component 6 [Source:MGI Symbol;Acc:MGI:1298227]
ENSMUSG00000075702	2931.84	2612.99	3259.95	3764.67	-0.340891	7.95e-05	0.000558826	Selenom	11	3514684	3517351	+	1481	protein_coding	selenoprotein M [Source:MGI Symbol;Acc:MGI:2149786]
ENSMUSG00000045328	111.408	88.5231	223.624	203.55	-1.09348	8.15e-05	0.000572387	Cenpe	3	135212537	135273611	+	8620	protein_coding	centromere protein E [Source:MGI Symbol;Acc:MGI:1098230]
ENSMUSG00000032527	364.695	436.367	567.509	703.443	-0.6669	8.29e-05	0.000582028	Pccb	9	100982032	101034898	-	2771	protein_coding	propionyl Coenzyme A carboxylase, beta polypeptide [Source:MGI Symbol;Acc:MGI:1914154]
ENSMUSG00000066735	1140.74	1102.89	1449.09	1489.7	-0.389177	8.41e-05	0.000590062	Vkorc1l1	5	129941970	129986692	+	5262	protein_coding	vitamin K epoxide reductase complex, subunit 1-like 1 [Source:MGI Symbol;Acc:MGI:1916818]
ENSMUSG00000062328	14397.3	14240.8	15873.4	16630.2	-0.182634	8.46e-05	0.000593339	Rpl17	18	75000477	75003381	+	775	protein_coding	ribosomal protein L17 [Source:MGI Symbol;Acc:MGI:2448270]
ENSMUSG00000036093	1435.93	1495.52	1961.93	1805.01	-0.362011	8.47e-05	0.000593538	Arl5a	2	52397951	52424901	-	5409	protein_coding	ADP-ribosylation factor-like 5A [Source:MGI Symbol;Acc:MGI:1922673]
ENSMUSG00000026622	81.8897	78.1086	189.832	170.622	-1.17137	8.53e-05	0.000597476	Nek2	1	191821444	191833050	+	4516	protein_coding	NIMA (never in mitosis gene a)-related expressed kinase 2 [Source:MGI Symbol;Acc:MGI:109359]
ENSMUSG00000015222	1.90441	14.5803	64.6026	52.883	-2.85329	8.71e-05	0.000609183	Map2	1	66175273	66442583	+	16449	protein_coding	microtubule-associated protein 2 [Source:MGI Symbol;Acc:MGI:97175]
ENSMUSG00000023990	256.143	236.409	374.695	468.962	-0.775807	8.72e-05	0.000609606	Tfeb	17	47737030	47792419	+	5669	protein_coding	transcription factor EB [Source:MGI Symbol;Acc:MGI:103270]
ENSMUSG00000008136	1124.55	1118.52	1423.25	1521.63	-0.392689	8.8e-05	0.00061473	Fhl2	1	43123074	43196984	-	1897	protein_coding	four and a half LIM domains 2 [Source:MGI Symbol;Acc:MGI:1338762]
ENSMUSG00000037784	1009.34	966.464	1304.97	1318.08	-0.408544	8.89e-05	0.000620251	Dzip1l	9	99629496	99669256	+	7984	protein_coding	DAZ interacting protein 1-like [Source:MGI Symbol;Acc:MGI:1919757]
ENSMUSG00000075585	88.5551	81.233	193.808	180.6	-1.14015	8.96e-05	0.000625067	6330403L08Rik	5	138995056	139000577	+	5522	antisense	RIKEN cDNA 6330403L08 gene [Source:MGI Symbol;Acc:MGI:1917994]
ENSMUSG00000007850	1785.38	1608	2427.07	2036.49	-0.395096	8.98e-05	0.00062583	Hnrnph1	11	50376990	50386528	+	5842	protein_coding	heterogeneous nuclear ribonucleoprotein H1 [Source:MGI Symbol;Acc:MGI:1891925]
ENSMUSG00000027330	208.533	237.45	377.677	384.15	-0.773423	9.01e-05	0.000627807	Cdc25b	2	131186949	131198497	+	3728	protein_coding	cell division cycle 25B [Source:MGI Symbol;Acc:MGI:99701]
ENSMUSG00000002014	2953.74	3280.56	3796.65	3799.59	-0.285476	9.05e-05	0.000630195	Ssr4	X	73787028	73790830	+	3096	protein_coding	signal sequence receptor, delta [Source:MGI Symbol;Acc:MGI:1099464]
ENSMUSG00000036966	1697.78	1571.55	1969.88	2277.96	-0.37738	9.16e-05	0.000636345	Spryd3	15	102116528	102136234	-	2927	protein_coding	SPRY domain containing 3 [Source:MGI Symbol;Acc:MGI:2446175]
ENSMUSG00000028833	1144.55	1129.97	1470.95	1494.69	-0.382702	9.18e-05	0.000637657	Ncdn	4	126743750	126753438	-	3710	protein_coding	neurochondrin [Source:MGI Symbol;Acc:MGI:1347351]
ENSMUSG00000085438	1249.29	1384.08	1762.16	1667.31	-0.381618	9.34e-05	0.000648528	1700020I14Rik	2	119594297	119607502	+	8306	lincRNA	RIKEN cDNA 1700020I14 gene [Source:MGI Symbol;Acc:MGI:1913852]
ENSMUSG00000029832	12.3787	11.4559	61.621	57.8719	-2.32478	9.36e-05	0.000649846	Nfe2l3	6	51432670	51458768	+	2973	protein_coding	nuclear factor, erythroid derived 2, like 3 [Source:MGI Symbol;Acc:MGI:1339958]
ENSMUSG00000094651	63.7978	57.2797	151.071	146.675	-1.29717	9.45e-05	0.000655181	Gal3st2	1	93861306	93876494	+	3063	protein_coding	galactose-3-O-sulfotransferase 2 [Source:MGI Symbol;Acc:MGI:2685834]
ENSMUSG00000109865	593.224	593.626	875.614	812.203	-0.508042	9.47e-05	0.000656457	Hspa14	2	3488850	3512814	-	4057	protein_coding	heat shock protein 14 [Source:MGI Symbol;Acc:MGI:1354164]
ENSMUSG00000033342	0	0	19.8777	21.9514	-6.83512	9.76e-05	0.000676093	Plppr5	3	117574836	117689507	+	4685	protein_coding	phospholipid phosphatase related 5 [Source:MGI Symbol;Acc:MGI:1923019]
ENSMUSG00000060227	881.742	869.609	1264.22	1120.52	-0.44531	9.82e-05	0.0006791	Casc4	2	121866970	121936220	+	5858	protein_coding	cancer susceptibility candidate 4 [Source:MGI Symbol;Acc:MGI:2443129]
ENSMUSG00000030329	12.3787	8.33159	47.7066	66.8521	-2.46239	9.84e-05	0.00068016	Pianp	6	124996694	125003096	+	2851	protein_coding	PILR alpha associated neural protein [Source:MGI Symbol;Acc:MGI:2441908]
ENSMUSG00000019899	402.783	390.543	597.326	600.671	-0.594422	9.89e-05	0.000683367	Lama2	10	26980036	27619758	-	16338	protein_coding	laminin, alpha 2 [Source:MGI Symbol;Acc:MGI:99912]
ENSMUSG00000033916	1844.42	1818.37	2240.22	2323.86	-0.317296	9.97e-05	0.000688317	Chmp2a	7	13032010	13034807	-	1162	protein_coding	charged multivesicular body protein 2A [Source:MGI Symbol;Acc:MGI:1916203]
ENSMUSG00000037169	2.85662	9.37303	45.7188	47.894	-2.95268	9.99e-05	0.000689474	Mycn	12	12936093	12941914	-	3295	protein_coding	v-myc avian myelocytomatosis viral related oncogene, neuroblastoma derived [Source:MGI Symbol;Acc:MGI:97357]
ENSMUSG00000024176	6.66544	2.0829	41.7432	40.9095	-3.22241	0.000101071	0.000696029	Sox8	17	25565892	25570686	-	3118	protein_coding	SRY (sex determining region Y)-box 8 [Source:MGI Symbol;Acc:MGI:98370]
ENSMUSG00000054640	53.3235	53.1139	143.12	129.713	-1.35799	0.000102851	0.000707614	Slc8a1	17	81388691	81649607	-	2934	protein_coding	solute carrier family 8 (sodium/calcium exchanger), member 1 [Source:MGI Symbol;Acc:MGI:107956]
ENSMUSG00000029103	1727.3	1768.38	2110.02	2297.91	-0.334634	0.000103359	0.000710773	Lrpap1	5	35091501	35105766	-	4116	protein_coding	low density lipoprotein receptor-related protein associated protein 1 [Source:MGI Symbol;Acc:MGI:96829]
ENSMUSG00000031529	2265.3	2263.07	2806.74	2731.95	-0.290555	0.000104035	0.000714745	Tnks	8	34826460	34965690	-	14888	protein_coding	tankyrase, TRF1-interacting ankyrin-related ADP-ribose polymerase [Source:MGI Symbol;Acc:MGI:1341087]
ENSMUSG00000032218	80.9374	90.606	196.79	178.605	-1.13081	0.000105228	0.000722251	Ccnb2	9	70407692	70421547	-	1531	protein_coding	cyclin B2 [Source:MGI Symbol;Acc:MGI:88311]
ENSMUSG00000015957	24.7573	20.829	64.6026	108.759	-1.92523	0.000105628	0.000724653	Wnt11	7	98835112	98855195	+	4137	protein_coding	wingless-type MMTV integration site family, member 11 [Source:MGI Symbol;Acc:MGI:101948]
ENSMUSG00000028175	15.2353	28.1191	89.4498	76.83	-1.94581	0.000107241	0.000734681	Depdc1a	3	159495433	159529955	+	3323	protein_coding	DEP domain containing 1a [Source:MGI Symbol;Acc:MGI:1923381]
ENSMUSG00000028618	4459.18	4387.62	5137.4	5238.41	-0.229924	0.000109904	0.000751856	Tmem59	4	107178399	107200996	+	2056	protein_coding	transmembrane protein 59 [Source:MGI Symbol;Acc:MGI:1929278]
ENSMUSG00000028893	521.808	514.475	746.409	746.348	-0.526465	0.000110183	0.000753409	Sesn2	4	132492032	132510501	-	3475	protein_coding	sestrin 2 [Source:MGI Symbol;Acc:MGI:2651874]
ENSMUSG00000033208	31.4228	28.1191	81.4987	113.748	-1.71214	0.00011169	0.000762277	S100b	10	76253853	76261159	+	1484	protein_coding	S100 protein, beta polypeptide, neural [Source:MGI Symbol;Acc:MGI:98217]
ENSMUSG00000040274	1485.44	1389.29	1845.65	1821.97	-0.351047	0.000113012	0.000770216	Cdk6	5	3341485	3531008	+	13989	protein_coding	cyclin-dependent kinase 6 [Source:MGI Symbol;Acc:MGI:1277162]
ENSMUSG00000030688	307.562	342.636	466.133	585.704	-0.694579	0.000114082	0.000777142	Stard10	7	101317086	101346626	+	2419	protein_coding	START domain containing 10 [Source:MGI Symbol;Acc:MGI:1860093]
ENSMUSG00000061477	9091.66	9032.48	10746.9	10091.7	-0.201332	0.000114501	0.000779631	Rps7	12	28630854	28635953	-	2015	protein_coding	ribosomal protein S7 [Source:MGI Symbol;Acc:MGI:1333818]
ENSMUSG00000045216	875.077	721.724	1117.13	1112.54	-0.480632	0.000114866	0.000781743	Hs6st1	1	36068400	36106446	+	5542	protein_coding	heparan sulfate 6-O-sulfotransferase 1 [Source:MGI Symbol;Acc:MGI:1354958]
ENSMUSG00000032554	53.3235	42.6994	159.022	106.764	-1.46694	0.000119647	0.00081238	Trf	9	103204001	103230444	-	3320	protein_coding	transferrin [Source:MGI Symbol;Acc:MGI:98821]
ENSMUSG00000055652	524.665	515.517	700.69	824.176	-0.551709	0.000121447	0.000823443	Klhl25	7	75848310	75874131	+	3856	protein_coding	kelch-like 25 [Source:MGI Symbol;Acc:MGI:2668031]
ENSMUSG00000039959	2210.07	2202.66	2745.11	2655.12	-0.29134	0.000122577	0.000830719	Hip1	5	135406531	135545120	-	12961	protein_coding	huntingtin interacting protein 1 [Source:MGI Symbol;Acc:MGI:1099804]
ENSMUSG00000009614	631.312	539.47	806.042	887.037	-0.531251	0.00012613	0.000852801	Sardh	2	27188393	27248337	-	5432	protein_coding	sarcosine dehydrogenase [Source:MGI Symbol;Acc:MGI:2183102]
ENSMUSG00000037894	1438.78	1411.16	1756.2	1878.84	-0.350917	0.000126293	0.000853508	H2afz	3	137864487	137866922	+	1776	protein_coding	H2A histone family, member Z [Source:MGI Symbol;Acc:MGI:1888388]
ENSMUSG00000037466	95.2205	112.476	190.826	245.457	-1.07202	0.000126572	0.000854782	Tedc1	12	113156421	113166048	+	4299	protein_coding	tubulin epsilon and delta complex 1 [Source:MGI Symbol;Acc:MGI:2144738]
ENSMUSG00000041736	3865.95	3813.78	4380.06	4825.32	-0.261357	0.000129853	0.000874712	Tspo	15	83563592	83574203	+	1051	protein_coding	translocator protein [Source:MGI Symbol;Acc:MGI:88222]
ENSMUSG00000049940	4686.75	4682.35	5425.63	5502.82	-0.222099	0.000130769	0.000880064	Pgrmc2	3	41066326	41083046	-	3242	protein_coding	progesterone receptor membrane component 2 [Source:MGI Symbol;Acc:MGI:1918054]
ENSMUSG00000032673	233.29	240.575	413.457	375.17	-0.735112	0.000133319	0.000895979	Prorsd1	11	29511757	29515033	-	2128	protein_coding	prolyl-tRNA synthetase domain containing 1 [Source:MGI Symbol;Acc:MGI:1915189]
ENSMUSG00000020471	259	257.238	388.61	465.969	-0.727095	0.000133978	0.00089999	Pold2	11	5872180	5878292	-	1896	protein_coding	polymerase (DNA directed), delta 2, regulatory subunit [Source:MGI Symbol;Acc:MGI:1097163]
ENSMUSG00000026749	1371.18	1411.16	1747.25	1790.04	-0.346507	0.000134059	0.000900119	Nek6	2	38511643	38594606	+	10714	protein_coding	NIMA (never in mitosis gene a)-related expressed kinase 6 [Source:MGI Symbol;Acc:MGI:1891638]
ENSMUSG00000032086	1145.5	1110.18	1421.26	1522.63	-0.383962	0.000134198	0.000900636	Bace1	9	45838580	45864399	+	6348	protein_coding	beta-site APP cleaving enzyme 1 [Source:MGI Symbol;Acc:MGI:1346542]
ENSMUSG00000097183	129.5	110.394	230.582	242.463	-0.978304	0.000134812	0.000903917	Gm17501	3	145650312	145677580	+	2130	lincRNA	predicted gene, 17501 [Source:MGI Symbol;Acc:MGI:4937135]
ENSMUSG00000058546	7054.89	6522.59	7846.74	7956.39	-0.218759	0.000135059	0.000905157	Rpl23a	11	78180932	78183584	-	847	protein_coding	ribosomal protein L23A [Source:MGI Symbol;Acc:MGI:3040672]
ENSMUSG00000053475	51.4191	43.7408	139.144	114.746	-1.41431	0.000135667	0.000908811	Tnfaip6	2	52038009	52056686	+	1710	protein_coding	tumor necrosis factor alpha induced protein 6 [Source:MGI Symbol;Acc:MGI:1195266]
ENSMUSG00000003429	6674.01	6491.35	7473.03	7710.94	-0.205702	0.000139194	0.000931582	Rps11	7	45122379	45124439	-	865	protein_coding	ribosomal protein S11 [Source:MGI Symbol;Acc:MGI:1351329]
ENSMUSG00000015243	1258.82	1455.94	1994.73	1653.34	-0.426896	0.000140053	0.000936127	Abca1	4	53030787	53159895	-	10363	protein_coding	ATP-binding cassette, sub-family A (ABC1), member 1 [Source:MGI Symbol;Acc:MGI:99607]
ENSMUSG00000006369	277.092	267.652	439.298	436.035	-0.684003	0.000140506	0.000938195	Fbln1	15	85205949	85286535	+	4368	protein_coding	fibulin 1 [Source:MGI Symbol;Acc:MGI:95487]
ENSMUSG00000030245	2490.97	2274.52	2871.34	2992.38	-0.298775	0.000142787	0.000951671	Golt1b	6	142387221	142403858	+	2818	protein_coding	golgi transport 1B [Source:MGI Symbol;Acc:MGI:1914214]
ENSMUSG00000022321	214.246	163.507	384.634	306.322	-0.869451	0.000143206	0.000954025	Cdh10	15	18818947	19014236	+	10051	protein_coding	cadherin 10 [Source:MGI Symbol;Acc:MGI:107436]
ENSMUSG00000047888	543.709	572.797	871.639	743.355	-0.532877	0.000143999	0.000958431	Tnrc6b	15	80711313	80941085	+	23677	protein_coding	trinucleotide repeat containing 6b [Source:MGI Symbol;Acc:MGI:2443730]
ENSMUSG00000032513	814.135	790.459	1086.32	1077.62	-0.431262	0.000144383	0.000960543	Gorasp1	9	119925257	119937565	-	4146	protein_coding	golgi reassembly stacking protein 1 [Source:MGI Symbol;Acc:MGI:1921748]
ENSMUSG00000006333	8573.66	7832.73	9354.46	9753.42	-0.219687	0.000146633	0.000974935	Rps9	7	3703993	3706897	+	2522	protein_coding	ribosomal protein S9 [Source:MGI Symbol;Acc:MGI:1924096]
ENSMUSG00000049100	87.6029	70.8185	168.961	184.592	-1.15635	0.000146681	0.000974935	Pcdh10	3	45378398	45435623	+	15888	protein_coding	protocadherin 10 [Source:MGI Symbol;Acc:MGI:1338042]
ENSMUSG00000028121	43.8014	41.6579	116.285	116.742	-1.44669	0.000148121	0.000984059	Bcar3	3	122294136	122530191	+	5604	protein_coding	breast cancer anti-estrogen resistance 3 [Source:MGI Symbol;Acc:MGI:1352501]
ENSMUSG00000029861	16.1875	9.37303	53.6699	69.8454	-2.26607	0.000149664	0.000992946	Fam131b	6	42315312	42324643	-	4104	protein_coding	family with sequence similarity 131, member B [Source:MGI Symbol;Acc:MGI:1923406]
ENSMUSG00000043556	130.452	132.264	253.441	245.457	-0.925358	0.00015093	0.00100043	Fbxl7	15	26540459	26895580	-	6526	protein_coding	F-box and leucine-rich repeat protein 7 [Source:MGI Symbol;Acc:MGI:3052506]
ENSMUSG00000026211	247.573	202.041	379.665	384.15	-0.763114	0.000152023	0.00100675	Obsl1	1	75479310	75506452	-	8467	protein_coding	obscurin-like 1 [Source:MGI Symbol;Acc:MGI:2138628]
ENSMUSG00000027422	18126.2	17635.9	19908.5	20156.4	-0.163855	0.000155227	0.00102703	Rrbp1	2	143947395	144011263	-	8786	protein_coding	ribosome binding protein 1 [Source:MGI Symbol;Acc:MGI:1932395]
ENSMUSG00000058690	1907.27	1978.75	2594.04	2291.93	-0.330536	0.000155988	0.00103113	Ccser2	14	36874936	36968777	-	8715	protein_coding	coiled-coil serine rich 2 [Source:MGI Symbol;Acc:MGI:101859]
ENSMUSG00000025823	5656.1	5925.84	6692.83	6724.12	-0.212349	0.000157811	0.0010418	Pdia4	6	47796141	47813430	-	2399	protein_coding	protein disulfide isomerase associated 4 [Source:MGI Symbol;Acc:MGI:104864]
ENSMUSG00000069662	5130.48	5285.35	6137.25	5968.79	-0.217068	0.000157818	0.0010418	Marcks	10	37133375	37138920	-	4048	protein_coding	myristoylated alanine rich protein kinase C substrate [Source:MGI Symbol;Acc:MGI:96907]
ENSMUSG00000053332	1009.34	897.728	1252.3	1296.13	-0.417589	0.000158394	0.00104513	Gas5	1	161034422	161038539	+	3760	processed_transcript	growth arrest specific 5 [Source:MGI Symbol;Acc:MGI:95659]
ENSMUSG00000029467	5494.22	5604.03	6531.82	6326	-0.212393	0.000159119	0.00104943	Atp2a2	5	122453513	122502225	-	6081	protein_coding	ATPase, Ca++ transporting, cardiac muscle, slow twitch 2 [Source:MGI Symbol;Acc:MGI:88110]
ENSMUSG00000043557	61.8933	98.9376	167.967	204.547	-1.21519	0.000159395	0.00105078	Mdga1	17	29827956	29970087	-	9395	protein_coding	MAM domain containing glycosylphosphatidylinositol anchor 1 [Source:MGI Symbol;Acc:MGI:1922012]
ENSMUSG00000115987	1047.43	952.925	1339.76	1306.11	-0.40295	0.000159531	0.00105119	Vps28	15	76622087	76626086	-	2304	protein_coding	vacuolar protein sorting 28 [Source:MGI Symbol;Acc:MGI:1914164]
ENSMUSG00000005583	112.36	136.43	244.496	238.472	-0.958524	0.000164366	0.00108207	Mef2c	13	83504034	83667080	+	15715	protein_coding	myocyte enhancer factor 2C [Source:MGI Symbol;Acc:MGI:99458]
ENSMUSG00000044254	82.8419	114.559	217.661	198.561	-1.07874	0.000165735	0.00109009	Pcsk9	4	106442329	106464329	-	3521	protein_coding	proprotein convertase subtilisin/kexin type 9 [Source:MGI Symbol;Acc:MGI:2140260]
ENSMUSG00000062006	6048.41	6113.3	7283.2	6834.87	-0.215241	0.000166331	0.00109352	Rpl34	3	130726831	130730398	-	2643	protein_coding	ribosomal protein L34 [Source:MGI Symbol;Acc:MGI:1915686]
ENSMUSG00000024370	691.301	686.314	891.516	1030.72	-0.480542	0.00016747	0.00110001	Cdc23	18	34630951	34651735	-	9500	protein_coding	CDC23 cell division cycle 23 [Source:MGI Symbol;Acc:MGI:1098815]
ENSMUSG00000036412	4.76103	1.04145	28.8227	41.9073	-3.58406	0.000169239	0.00111012	Arsi	18	60911780	60918561	+	2975	protein_coding	arylsulfatase i [Source:MGI Symbol;Acc:MGI:2670959]
ENSMUSG00000064326	350.412	278.067	489.986	514.861	-0.675571	0.000171114	0.00112089	Siva1	12	112644679	112649149	+	2420	protein_coding	SIVA1, apoptosis-inducing factor [Source:MGI Symbol;Acc:MGI:1353606]
ENSMUSG00000031563	3705.03	3658.61	4526.16	4222.66	-0.248628	0.00017157	0.00112337	Wwc2	8	47823959	47990924	-	13784	protein_coding	WW, C2 and coiled-coil domain containing 2 [Source:MGI Symbol;Acc:MGI:1261872]
ENSMUSG00000059981	1101.7	1109.14	1432.19	1428.84	-0.371978	0.00017362	0.00113577	Taok2	7	126865678	126884703	-	9316	protein_coding	TAO kinase 2 [Source:MGI Symbol;Acc:MGI:1915919]
ENSMUSG00000017615	3678.37	3612.78	4232.96	4374.32	-0.239325	0.000179229	0.00116983	Tnfaip1	11	78522850	78536332	-	3781	protein_coding	tumor necrosis factor, alpha-induced protein 1 (endothelial) [Source:MGI Symbol;Acc:MGI:104961]
ENSMUSG00000044201	19.0441	8.33159	72.5537	56.8741	-2.23206	0.000179837	0.00117327	Cdc25c	18	34732997	34751533	-	1941	protein_coding	cell division cycle 25C [Source:MGI Symbol;Acc:MGI:88350]
ENSMUSG00000067288	3501.26	3235.78	3947.72	4131.86	-0.261841	0.000180331	0.00117596	Rps28	17	33819027	33824562	-	1464	protein_coding	ribosomal protein S28 [Source:MGI Symbol;Acc:MGI:1859516]
ENSMUSG00000054150	147.592	197.875	333.946	296.344	-0.869485	0.000182067	0.00118568	Syne3	12	104929933	105009809	-	5548	protein_coding	spectrin repeat containing, nuclear envelope family member 3 [Source:MGI Symbol;Acc:MGI:2442408]
ENSMUSG00000025907	1314.04	1383.04	1761.17	1676.29	-0.350235	0.000182344	0.00118642	Rb1cc1	1	6206197	6276648	+	14690	protein_coding	RB1-inducible coiled-coil 1 [Source:MGI Symbol;Acc:MGI:1341850]
ENSMUSG00000041498	23.8051	19.7875	87.462	69.8454	-1.84944	0.000184897	0.00120195	Kif14	1	136466343	136531511	+	10358	protein_coding	kinesin family member 14 [Source:MGI Symbol;Acc:MGI:1098226]
ENSMUSG00000029068	709.393	766.506	1033.64	980.829	-0.449292	0.000186214	0.00120998	Ccnl2	4	155812489	155824543	+	5278	protein_coding	cyclin L2 [Source:MGI Symbol;Acc:MGI:1927119]
ENSMUSG00000047747	379.93	426.994	610.246	594.684	-0.579228	0.000191249	0.00124062	Rnf150	8	82863356	83091268	+	17242	protein_coding	ring finger protein 150 [Source:MGI Symbol;Acc:MGI:2443860]
ENSMUSG00000027379	64.75	61.4454	150.077	145.678	-1.22828	0.000192248	0.00124639	Bub1	2	127801122	127831865	-	4354	protein_coding	BUB1, mitotic checkpoint serine/threonine kinase [Source:MGI Symbol;Acc:MGI:1100510]
ENSMUSG00000036599	2411.94	2229.74	2703.37	3099.14	-0.321715	0.00020175	0.00130101	Chst12	5	140505550	140525724	+	2362	protein_coding	carbohydrate sulfotransferase 12 [Source:MGI Symbol;Acc:MGI:1929064]
ENSMUSG00000025969	613.22	644.656	872.632	869.077	-0.469838	0.000202216	0.00130344	Nrp2	1	62703285	62818695	+	11842	protein_coding	neuropilin 2 [Source:MGI Symbol;Acc:MGI:1100492]
ENSMUSG00000036781	3040.39	3211.83	3667.44	3800.59	-0.256598	0.000203146	0.00130885	Rps27l	9	66946086	66949516	+	816	protein_coding	ribosomal protein S27-like [Source:MGI Symbol;Acc:MGI:1915191]
ENSMUSG00000017716	153.305	137.471	242.508	302.331	-0.905081	0.000205545	0.00132138	Birc5	11	117849251	117855743	+	3402	protein_coding	baculoviral IAP repeat-containing 5 [Source:MGI Symbol;Acc:MGI:1203517]
ENSMUSG00000036882	7.61764	8.33159	64.6026	33.9249	-2.62837	0.000207479	0.00133252	Arhgap33	7	30522226	30535060	-	5336	protein_coding	Rho GTPase activating protein 33 [Source:MGI Symbol;Acc:MGI:2673998]
ENSMUSG00000022515	611.316	654.03	833.871	937.924	-0.486063	0.00020856	0.00133838	Anks3	16	4941436	4964205	-	5105	protein_coding	ankyrin repeat and sterile alpha motif domain containing 3 [Source:MGI Symbol;Acc:MGI:1919865]
ENSMUSG00000030862	3.80882	5.20724	34.786	40.9095	-3.07481	0.000208898	0.00133996	Cpxm2	7	132032687	132154739	-	4622	protein_coding	carboxypeptidase X 2 (M14 family) [Source:MGI Symbol;Acc:MGI:1926006]
ENSMUSG00000033327	565.61	601.957	925.308	757.324	-0.527593	0.000212545	0.00136155	Tnxb	17	34670535	34719815	+	12209	protein_coding	tenascin XB [Source:MGI Symbol;Acc:MGI:1932137]
ENSMUSG00000024065	212.342	203.082	320.031	392.132	-0.777273	0.000215282	0.00137725	Ehd3	17	73804134	73832094	+	6558	protein_coding	EH-domain containing 3 [Source:MGI Symbol;Acc:MGI:1928900]
ENSMUSG00000022452	1580.66	1388.25	1866.52	1928.73	-0.353626	0.000215426	0.00137757	Smdt1	15	82338959	82349091	+	1479	protein_coding	single-pass membrane protein with aspartate rich tail 1 [Source:MGI Symbol;Acc:MGI:1916279]
ENSMUSG00000026077	86.6507	107.269	197.783	201.554	-1.04387	0.000217228	0.00138676	Npas2	1	39193731	39363236	+	4791	protein_coding	neuronal PAS domain protein 2 [Source:MGI Symbol;Acc:MGI:109232]
ENSMUSG00000027335	113.312	141.637	281.27	218.516	-0.972743	0.000218233	0.00139245	Adra1d	2	131545850	131562283	-	1899	protein_coding	adrenergic receptor, alpha 1d [Source:MGI Symbol;Acc:MGI:106673]
ENSMUSG00000032135	3.80882	2.0829	18.8838	52.883	-3.59603	0.00021891	0.00139615	Mcam	9	44134469	44142727	+	3350	protein_coding	melanoma cell adhesion molecule [Source:MGI Symbol;Acc:MGI:1933966]
ENSMUSG00000029009	1005.53	985.21	1291.06	1306.11	-0.383508	0.000219074	0.00139659	Mthfr	4	148039077	148059551	+	7315	protein_coding	methylenetetrahydrofolate reductase [Source:MGI Symbol;Acc:MGI:106639]
ENSMUSG00000040841	174.254	186.419	304.129	322.287	-0.79693	0.000222263	0.00141567	Six5	7	19094594	19098549	+	3007	protein_coding	sine oculis-related homeobox 5 [Source:MGI Symbol;Acc:MGI:106220]
ENSMUSG00000016252	1713.97	1753.8	2093.13	2211.11	-0.31186	0.000222997	0.00141972	Atp5e	2	174461072	174464105	-	1756	protein_coding	ATP synthase, H+ transporting, mitochondrial F1 complex, epsilon subunit [Source:MGI Symbol;Acc:MGI:1855697]
ENSMUSG00000032370	230.434	250.989	389.604	395.126	-0.70551	0.000223287	0.00142095	Lactb	9	66955388	66975484	-	2036	protein_coding	lactamase, beta [Source:MGI Symbol;Acc:MGI:1933395]
ENSMUSG00000070867	0	2.0829	26.8349	30.9315	-4.84336	0.000224416	0.0014275	Trabd2b	4	114406724	114615098	+	6617	protein_coding	TraB domain containing 2B [Source:MGI Symbol;Acc:MGI:3650152]
ENSMUSG00000038840	4.76103	2.0829	33.7921	35.9205	-3.33464	0.000225945	0.00143597	Birc7	2	180929023	180934010	+	1532	protein_coding	baculoviral IAP repeat-containing 7 (livin) [Source:MGI Symbol;Acc:MGI:2676458]
ENSMUSG00000022090	811.279	892.521	1093.28	1202.34	-0.430644	0.00022793	0.00144605	Pdlim2	14	70164218	70177681	-	4486	protein_coding	PDZ and LIM domain 2 [Source:MGI Symbol;Acc:MGI:2384850]
ENSMUSG00000058756	695.11	639.449	879.59	970.852	-0.470988	0.000229241	0.00145309	Thra	11	98740638	98769006	+	4614	protein_coding	thyroid hormone receptor alpha [Source:MGI Symbol;Acc:MGI:98742]
ENSMUSG00000037062	4520.12	4624.03	5303.38	5321.22	-0.216583	0.000231037	0.00146384	Sh3glb1	3	144683678	144720335	-	7467	protein_coding	SH3-domain GRB2-like B1 (endophilin) [Source:MGI Symbol;Acc:MGI:1859730]
ENSMUSG00000089762	1152.17	1028.95	1342.74	1572.52	-0.418003	0.000232536	0.00147205	Ier5l	2	30471537	30474219	-	2683	protein_coding	immediate early response 5-like [Source:MGI Symbol;Acc:MGI:1919750]
ENSMUSG00000039835	292.327	374.921	533.717	514.861	-0.653668	0.000233448	0.00147589	Nhsl1	10	18318985	18533892	+	11348	protein_coding	NHS-like 1 [Source:MGI Symbol;Acc:MGI:106390]
ENSMUSG00000032741	1995.82	1870.44	2315.76	2469.53	-0.307338	0.000233876	0.00147796	Tpcn1	5	120534153	120588673	-	8462	protein_coding	two pore channel 1 [Source:MGI Symbol;Acc:MGI:2182472]
ENSMUSG00000030876	936.97	1035.2	1260.25	1344.03	-0.401641	0.000234056	0.00147845	Mettl9	7	121034445	121078329	+	4357	protein_coding	methyltransferase like 9 [Source:MGI Symbol;Acc:MGI:1914862]
ENSMUSG00000024747	12.3787	19.7875	92.4315	47.894	-2.13026	0.000235793	0.00148812	Aldh1a7	19	20692953	20727562	-	2066	protein_coding	aldehyde dehydrogenase family 1, subfamily A7 [Source:MGI Symbol;Acc:MGI:1347050]
ENSMUSG00000021427	8407.97	8899.18	9833.51	9925.04	-0.19127	0.000236467	0.00149173	Ssr1	13	37966605	37994217	-	10431	protein_coding	signal sequence receptor, alpha [Source:MGI Symbol;Acc:MGI:105082]
ENSMUSG00000020516	939.827	964.381	1324.85	1194.36	-0.403947	0.00023793	0.00149965	Rps6kb1	11	86498871	86544805	-	8658	protein_coding	ribosomal protein S6 kinase, polypeptide 1 [Source:MGI Symbol;Acc:MGI:1270849]
ENSMUSG00000047675	8547.95	8478.43	9562.18	9747.43	-0.181519	0.000244	0.00153458	Rps8	4	117153827	117156243	-	1726	protein_coding	ribosomal protein S8 [Source:MGI Symbol;Acc:MGI:98166]
ENSMUSG00000096472	155.209	156.217	273.319	283.373	-0.838029	0.000247407	0.00155466	Cdkn2d	9	21288410	21291407	-	1574	protein_coding	cyclin dependent kinase inhibitor 2D [Source:MGI Symbol;Acc:MGI:105387]
ENSMUSG00000035354	858.889	913.35	1146.95	1201.34	-0.406395	0.000248605	0.00156015	Uvrag	7	98885021	99141141	-	9035	protein_coding	UV radiation resistance associated gene [Source:MGI Symbol;Acc:MGI:1925860]
ENSMUSG00000015214	259	283.274	452.218	412.088	-0.673169	0.000252744	0.00158377	Mtmr1	X	71364760	71419196	+	5859	protein_coding	myotubularin related protein 1 [Source:MGI Symbol;Acc:MGI:1858271]
ENSMUSG00000037111	1420.69	1427.83	1882.42	1724.18	-0.340475	0.00025281	0.00158377	Setd7	3	51515319	51560879	-	10813	protein_coding	SET domain containing (lysine methyltransferase) 7 [Source:MGI Symbol;Acc:MGI:1920501]
ENSMUSG00000026888	180.919	155.176	296.178	298.34	-0.821702	0.000252914	0.00158377	Grb14	2	64912476	65024987	-	7185	protein_coding	growth factor receptor bound protein 14 [Source:MGI Symbol;Acc:MGI:1355324]
ENSMUSG00000022389	734.15	824.827	1022.71	1093.58	-0.441594	0.000253805	0.00158866	Tef	15	81802421	81826863	+	7867	protein_coding	thyrotroph embryonic factor [Source:MGI Symbol;Acc:MGI:98663]
ENSMUSG00000026247	74.272	61.4454	152.065	156.653	-1.18404	0.000258004	0.00161425	Ecel1	1	87147655	87156521	-	3500	protein_coding	endothelin converting enzyme-like 1 [Source:MGI Symbol;Acc:MGI:1343461]
ENSMUSG00000011114	3620.28	3580.5	4139.54	4350.37	-0.237539	0.000259391	0.00162153	Tbrg1	9	37648763	37657312	-	3901	protein_coding	transforming growth factor beta regulated gene 1 [Source:MGI Symbol;Acc:MGI:1100877]
ENSMUSG00000032593	120.93	113.518	209.71	244.459	-0.953433	0.000261025	0.00163104	Amigo3	9	108053159	108055701	+	2543	protein_coding	adhesion molecule with Ig like domain 3 [Source:MGI Symbol;Acc:MGI:2444854]
ENSMUSG00000047793	23.8051	27.0777	103.364	67.8498	-1.75193	0.00026218	0.00163755	Sned1	1	93235841	93301065	+	9491	protein_coding	sushi, nidogen and EGF-like domains 1 [Source:MGI Symbol;Acc:MGI:3045960]
ENSMUSG00000023940	59.0367	41.6579	132.187	124.724	-1.34822	0.000262793	0.00164068	Sgo1	17	53674786	53689333	-	3810	protein_coding	shugoshin 1 [Source:MGI Symbol;Acc:MGI:1919665]
ENSMUSG00000061887	798.9	758.174	1018.73	1073.62	-0.425959	0.00026566	0.00165715	Ssbp3	4	106910701	107049694	+	6582	protein_coding	single-stranded DNA binding protein 3 [Source:MGI Symbol;Acc:MGI:1919725]
ENSMUSG00000041936	637.025	597.791	991.899	784.264	-0.524181	0.000267184	0.00166594	Agrn	4	156165290	156197488	-	9285	protein_coding	agrin [Source:MGI Symbol;Acc:MGI:87961]
ENSMUSG00000056004	101.886	115.601	224.618	203.55	-0.978281	0.000270698	0.00168567	9330182L06Rik	5	9266118	9481825	+	7918	protein_coding	RIKEN cDNA 9330182L06 gene [Source:MGI Symbol;Acc:MGI:2443264]
ENSMUSG00000002222	808.422	862.319	1110.17	1109.54	-0.410283	0.000282743	0.0017524	Rmnd5a	6	71388634	71440637	-	6783	protein_coding	required for meiotic nuclear division 5 homolog A [Source:MGI Symbol;Acc:MGI:1915727]
ENSMUSG00000043716	16947.3	17278.7	18721.8	19706.4	-0.167105	0.000284277	0.00176041	Rpl7	1	16101295	16104662	-	2687	protein_coding	ribosomal protein L7 [Source:MGI Symbol;Acc:MGI:98073]
ENSMUSG00000021760	3713.6	3601.33	4262.78	4321.44	-0.230703	0.000289417	0.00179071	Gpx8	13	113042753	113046410	-	1048	protein_coding	glutathione peroxidase 8 (putative) [Source:MGI Symbol;Acc:MGI:1916840]
ENSMUSG00000055991	258.048	265.569	437.31	397.121	-0.672507	0.000292255	0.00180672	Zkscan5	5	145204562	145221750	+	4114	protein_coding	zinc finger with KRAB and SCAN domains 5 [Source:MGI Symbol;Acc:MGI:107533]
ENSMUSG00000032026	3350.81	3192.04	3771.8	4019.11	-0.251658	0.000293367	0.00181282	Rexo2	9	48468512	48480623	-	3385	protein_coding	RNA exonuclease 2 [Source:MGI Symbol;Acc:MGI:1888981]
ENSMUSG00000028698	143.783	163.507	257.417	297.342	-0.853185	0.00029679	0.00183164	Pik3r3	4	116221618	116303056	+	5300	protein_coding	phosphoinositide-3-kinase regulatory subunit 3 [Source:MGI Symbol;Acc:MGI:109277]
ENSMUSG00000036432	218.055	194.751	369.726	326.278	-0.75285	0.000297065	0.00183255	Siah2	3	58674938	58692400	-	2999	protein_coding	siah E3 ubiquitin protein ligase 2 [Source:MGI Symbol;Acc:MGI:108062]
ENSMUSG00000036768	30.4706	44.7823	158.028	75.8322	-1.63895	0.000300592	0.00185195	Kif15	9	122951046	123018733	+	11020	protein_coding	kinesin family member 15 [Source:MGI Symbol;Acc:MGI:1098258]
ENSMUSG00000030064	23.8051	17.7046	83.4865	65.8543	-1.84394	0.000301795	0.00185857	Frmd4b	6	97286867	97617541	-	14302	protein_coding	FERM domain containing 4B [Source:MGI Symbol;Acc:MGI:2141794]
ENSMUSG00000109145	34.2794	37.4921	102.37	98.7814	-1.48769	0.000312974	0.00192008	Gm20744	7	82070387	82081758	+	2626	lincRNA	predicted gene, 20744 [Source:MGI Symbol;Acc:MGI:5434100]
ENSMUSG00000000958	209.485	246.823	353.824	402.11	-0.72935	0.000314153	0.00192487	Slc7a7	14	54369442	54417780	-	3315	protein_coding	solute carrier family 7 (cationic amino acid transporter, y+ system), member 7 [Source:MGI Symbol;Acc:MGI:1337120]
ENSMUSG00000034780	32.375	32.2849	87.462	101.775	-1.54919	0.000321478	0.00196725	B3galt1	2	67565871	68122689	+	5753	protein_coding	UDP-Gal:betaGlcNAc beta 1,3-galactosyltransferase, polypeptide 1 [Source:MGI Symbol;Acc:MGI:1349403]
ENSMUSG00000019880	2380.51	2424.49	2816.67	2974.42	-0.269377	0.000327887	0.00200394	Rspo3	10	29452416	29535867	-	3090	protein_coding	R-spondin 3 [Source:MGI Symbol;Acc:MGI:1920030]
ENSMUSG00000026311	301.849	320.766	449.237	513.863	-0.629726	0.000330397	0.00201673	Asb1	1	91540544	91559589	+	6432	protein_coding	ankyrin repeat and SOCS box-containing 1 [Source:MGI Symbol;Acc:MGI:1929735]
ENSMUSG00000031913	1110.27	1162.26	1452.07	1454.78	-0.355428	0.000331337	0.00202162	Vps4a	8	107031222	107045755	+	2522	protein_coding	vacuolar protein sorting 4A [Source:MGI Symbol;Acc:MGI:1890520]
ENSMUSG00000014303	999.816	901.894	1245.34	1252.23	-0.392635	0.000337035	0.00205465	Glis2	16	4594713	4624924	+	4373	protein_coding	GLIS family zinc finger 2 [Source:MGI Symbol;Acc:MGI:1932535]
ENSMUSG00000026974	975.058	898.77	1195.65	1268.19	-0.394438	0.000339345	0.00206613	Zmynd19	2	24949792	24962075	+	4168	protein_coding	zinc finger, MYND domain containing 19 [Source:MGI Symbol;Acc:MGI:1914437]
ENSMUSG00000035299	72.3676	88.5231	183.869	160.644	-1.10016	0.000339548	0.0020665	Mid1	X	169685199	170005736	+	6720	protein_coding	midline 1 [Source:MGI Symbol;Acc:MGI:1100537]
ENSMUSG00000054889	6.66544	4.16579	45.7188	32.9271	-2.85314	0.000343106	0.00208553	Dsp	13	38151294	38198577	+	9659	protein_coding	desmoplakin [Source:MGI Symbol;Acc:MGI:109611]
ENSMUSG00000022453	1235.96	1303.89	1516.67	1782.06	-0.377386	0.000348719	0.00211787	Naga	15	82329532	82338925	-	2577	protein_coding	N-acetyl galactosaminidase, alpha [Source:MGI Symbol;Acc:MGI:1261422]
ENSMUSG00000048387	268.522	303.061	462.157	432.044	-0.646484	0.000349189	0.00211983	Osr1	12	9570116	9581500	+	2066	protein_coding	odd-skipped related transcription factor 1 [Source:MGI Symbol;Acc:MGI:1344424]
ENSMUSG00000032470	1123.6	1065.4	1428.22	1384.94	-0.361608	0.000354489	0.00214931	Mras	9	99385420	99437381	-	5134	protein_coding	muscle and microspikes RAS [Source:MGI Symbol;Acc:MGI:1100856]
ENSMUSG00000023827	1613.99	1741.3	2084.18	2072.41	-0.309363	0.000354932	0.0021511	Agpat4	17	12118704	12219645	+	2701	protein_coding	1-acylglycerol-3-phosphate O-acyltransferase 4 (lysophosphatidic acid acyltransferase, delta) [Source:MGI Symbol;Acc:MGI:1915512]
ENSMUSG00000037278	1280.72	1581.96	1791.98	1955.67	-0.389427	0.000355447	0.00215332	Tmem97	11	78541817	78550777	-	1375	protein_coding	transmembrane protein 97 [Source:MGI Symbol;Acc:MGI:1916321]
ENSMUSG00000029377	481.816	471.776	650.996	712.423	-0.515629	0.000356109	0.00215643	Ereg	5	91074622	91093646	+	4128	protein_coding	epiregulin [Source:MGI Symbol;Acc:MGI:107508]
ENSMUSG00000001348	482.768	543.636	749.391	708.432	-0.506973	0.000361033	0.00218169	Acp5	9	22126727	22135711	-	2030	protein_coding	acid phosphatase 5, tartrate resistant [Source:MGI Symbol;Acc:MGI:87883]
ENSMUSG00000066755	5.71323	31.2434	75.5354	88.8035	-2.16505	0.000361385	0.00218291	Tnfsf18	1	161494655	161505290	+	2066	protein_coding	tumor necrosis factor (ligand) superfamily, member 18 [Source:MGI Symbol;Acc:MGI:2673064]
ENSMUSG00000055053	3147.99	2885.85	3606.81	3601.03	-0.256121	0.000364444	0.00220047	Nfic	10	81396186	81455635	-	6630	protein_coding	nuclear factor I/C [Source:MGI Symbol;Acc:MGI:109591]
ENSMUSG00000038212	1021.72	1185.17	1542.51	1368.97	-0.400459	0.000377871	0.0022787	Mfsd14b	13	65064663	65112975	-	5531	protein_coding	major facilitator superfamily domain containing 14B [Source:MGI Symbol;Acc:MGI:1913881]
ENSMUSG00000033096	284.709	259.321	466.133	398.119	-0.667171	0.000380453	0.00229331	Apmap	2	150583080	150608567	-	2428	protein_coding	adipocyte plasma membrane associated protein [Source:MGI Symbol;Acc:MGI:1919131]
ENSMUSG00000038736	549.422	584.252	827.908	754.331	-0.481364	0.0003829	0.00230519	Nudcd1	15	44373163	44428307	-	13256	protein_coding	NudC domain containing 1 [Source:MGI Symbol;Acc:MGI:1914679]
ENSMUSG00000028005	39.0404	43.7408	99.3887	119.735	-1.4054	0.000383547	0.00230813	Gucy1b1	3	82032006	82074689	-	3927	protein_coding	guanylate cyclase 1, soluble, beta 1 [Source:MGI Symbol;Acc:MGI:1860604]
ENSMUSG00000007080	100.934	130.181	197.783	258.428	-0.982857	0.000387855	0.00233308	Pole	5	110286306	110337474	+	11160	protein_coding	polymerase (DNA directed), epsilon [Source:MGI Symbol;Acc:MGI:1196391]
ENSMUSG00000024487	2829.95	2887.94	3447.79	3335.62	-0.246631	0.00038812	0.00233371	Yipf5	18	40204865	40219399	-	2329	protein_coding	Yip1 domain family, member 5 [Source:MGI Symbol;Acc:MGI:1914430]
ENSMUSG00000069378	813.183	842.532	1107.19	1077.62	-0.400276	0.000391352	0.00235022	Prdm6	18	53464546	53575907	+	2895	protein_coding	PR domain containing 6 [Source:MGI Symbol;Acc:MGI:2684938]
ENSMUSG00000030022	36.1838	41.6579	103.364	105.766	-1.42714	0.000391736	0.00235155	Adamts9	6	92772699	92943492	-	15048	protein_coding	a disintegrin-like and metallopeptidase (reprolysin type) with thrombospondin type 1 motif, 9 [Source:MGI Symbol;Acc:MGI:1916320]
ENSMUSG00000035596	2521.44	2458.86	2911.09	3063.22	-0.26241	0.000393187	0.00235831	Mboat7	7	3677789	3693523	-	8339	protein_coding	membrane bound O-acyltransferase domain containing 7 [Source:MGI Symbol;Acc:MGI:1924832]
ENSMUSG00000035493	0.952205	14.5803	44.7249	61.8631	-2.79954	0.000395249	0.0023683	Tgfbi	13	56609523	56639562	+	3771	protein_coding	transforming growth factor, beta induced [Source:MGI Symbol;Acc:MGI:99959]
ENSMUSG00000078794	633.216	523.848	787.158	854.11	-0.50327	0.000395343	0.0023683	Dact3	7	16875317	16887462	+	2989	protein_coding	dishevelled-binding antagonist of beta-catenin 3 [Source:MGI Symbol;Acc:MGI:3654828]
ENSMUSG00000002413	616.077	639.449	855.736	857.103	-0.448339	0.000400125	0.00239497	Braf	6	39603237	39725463	-	13862	protein_coding	Braf transforming gene [Source:MGI Symbol;Acc:MGI:88190]
ENSMUSG00000006494	310.419	392.626	549.619	525.836	-0.614697	0.000404713	0.00242043	Pdk1	2	71873224	71903858	+	7779	protein_coding	pyruvate dehydrogenase kinase, isoenzyme 1 [Source:MGI Symbol;Acc:MGI:1926119]
ENSMUSG00000003233	876.981	912.309	1177.76	1160.43	-0.386249	0.000405689	0.00242427	Dvl3	16	20516982	20534010	+	6410	protein_coding	dishevelled segment polarity protein 3 [Source:MGI Symbol;Acc:MGI:108100]
ENSMUSG00000066705	3.80882	0	10.9328	57.8719	-4.13875	0.000406494	0.00242808	Fxyd6	9	45370185	45396159	+	4107	protein_coding	FXYD domain-containing ion transport regulator 6 [Source:MGI Symbol;Acc:MGI:1890226]
ENSMUSG00000042363	776.999	866.485	1147.94	1051.67	-0.42112	0.000407696	0.00243426	Lgalsl	11	20823576	20831056	-	4115	protein_coding	lectin, galactoside binding-like [Source:MGI Symbol;Acc:MGI:1916114]
ENSMUSG00000039671	1276.91	1099.77	1657.8	1460.77	-0.391286	0.000410226	0.00244836	Zmynd8	2	165784152	165899016	-	11031	protein_coding	zinc finger, MYND-type containing 8 [Source:MGI Symbol;Acc:MGI:1918025]
ENSMUSG00000034462	3132.76	3164.96	3765.84	3652.92	-0.236401	0.000412646	0.00245774	Pkd2	5	104459450	104505819	+	10169	protein_coding	polycystic kidney disease 2 [Source:MGI Symbol;Acc:MGI:1099818]
ENSMUSG00000086583	876.029	901.894	1140.98	1184.38	-0.387432	0.000413957	0.00246454	Gm15500	7	114705217	114706235	-	1019	transcribed_processed_pseudogene	predicted pseudogene 15500 [Source:MGI Symbol;Acc:MGI:3782947]
ENSMUSG00000030744	11765.4	11684	12984.1	13272.6	-0.163114	0.000417973	0.00248641	Rps3	7	99477896	99483738	-	4483	protein_coding	ribosomal protein S3 [Source:MGI Symbol;Acc:MGI:1350917]
ENSMUSG00000058558	13547	13432.6	15075.3	15001.8	-0.156773	0.000421463	0.00250612	Rpl5	5	107900502	107909005	+	3920	protein_coding	ribosomal protein L5 [Source:MGI Symbol;Acc:MGI:102854]
ENSMUSG00000024621	528.474	623.828	803.06	812.203	-0.488227	0.000421633	0.00250612	Csf1r	18	61105572	61132149	+	4885	protein_coding	colony stimulating factor 1 receptor [Source:MGI Symbol;Acc:MGI:1339758]
ENSMUSG00000010110	1751.11	1879.81	2181.58	2285.94	-0.299489	0.00042212	0.00250799	Stx5a	19	8741413	8756069	+	5808	protein_coding	syntaxin 5A [Source:MGI Symbol;Acc:MGI:1928483]
ENSMUSG00000004508	840.797	928.972	1197.63	1136.48	-0.3999	0.000428061	0.00254225	Gab2	7	97081586	97308946	+	6168	protein_coding	growth factor receptor bound protein 2-associated protein 2 [Source:MGI Symbol;Acc:MGI:1333854]
ENSMUSG00000021690	758.908	745.677	1035.63	972.847	-0.416641	0.000432103	0.00256415	Jmy	13	93430101	93499808	-	8858	protein_coding	junction-mediating and regulatory protein [Source:MGI Symbol;Acc:MGI:1913096]
ENSMUSG00000056091	1578.76	1598.62	1988.77	1931.73	-0.303273	0.00043792	0.00259655	St3gal5	6	72097592	72154571	+	2618	protein_coding	ST3 beta-galactoside alpha-2,3-sialyltransferase 5 [Source:MGI Symbol;Acc:MGI:1339963]
ENSMUSG00000042340	61.8933	39.575	121.254	133.704	-1.32547	0.000438628	0.00259968	Ctf1	7	127712736	127718192	+	1824	protein_coding	cardiotrophin 1 [Source:MGI Symbol;Acc:MGI:105115]
ENSMUSG00000046179	7.61764	12.4974	51.6821	47.894	-2.31384	0.000441169	0.00261154	E2f8	7	48866429	48881596	-	5443	protein_coding	E2F transcription factor 8 [Source:MGI Symbol;Acc:MGI:1922038]
ENSMUSG00000026134	259	303.061	466.133	417.077	-0.653094	0.000441413	0.00261192	Prim2	1	33453810	33669795	-	5938	protein_coding	DNA primase, p58 subunit [Source:MGI Symbol;Acc:MGI:97758]
ENSMUSG00000022680	3405.09	3483.64	3969.58	4107.91	-0.229766	0.000442431	0.00261687	Pdxdc1	16	13833148	13903131	-	7960	protein_coding	pyridoxal-dependent decarboxylase domain containing 1 [Source:MGI Symbol;Acc:MGI:1920909]
ENSMUSG00000029016	179.967	195.792	314.068	317.298	-0.749296	0.000444051	0.00262432	Clcn6	4	148004259	148038821	-	5933	protein_coding	chloride channel, voltage-sensitive 6 [Source:MGI Symbol;Acc:MGI:1347049]
ENSMUSG00000002395	1504.48	1428.87	1737.31	1981.61	-0.342071	0.000445233	0.00263023	Use1	8	71366848	71369732	+	2203	protein_coding	unconventional SNARE in the ER 1 homolog (S. cerevisiae) [Source:MGI Symbol;Acc:MGI:1914273]
ENSMUSG00000025264	334.224	384.294	507.876	573.73	-0.590942	0.000448395	0.00264783	Tsr2	X	151087094	151096543	-	3805	protein_coding	TSR2 20S rRNA accumulation [Source:MGI Symbol;Acc:MGI:1916749]
ENSMUSG00000034674	718.915	617.579	872.632	977.836	-0.468585	0.000449659	0.00265422	Tdg	10	82629828	82650799	+	5374	protein_coding	thymine DNA glycosylase [Source:MGI Symbol;Acc:MGI:108247]
ENSMUSG00000066568	1316.9	1430.95	1808.87	1667.31	-0.339641	0.000450633	0.0026578	Lsm14a	7	34344646	34393315	-	6136	protein_coding	LSM14A mRNA processing body assembly factor [Source:MGI Symbol;Acc:MGI:1914320]
ENSMUSG00000040952	8139.45	8270.14	9029.46	9713.5	-0.191845	0.000450831	0.00265789	Rps19	7	24884371	24889806	+	4685	protein_coding	ribosomal protein S19 [Source:MGI Symbol;Acc:MGI:1333780]
ENSMUSG00000020492	117.121	121.849	211.698	236.477	-0.907517	0.000454515	0.00267743	Ska2	11	87109234	87124635	+	3272	protein_coding	spindle and kinetochore associated complex subunit 2 [Source:MGI Symbol;Acc:MGI:1913390]
ENSMUSG00000031059	818.897	937.303	1134.02	1196.35	-0.408837	0.000455692	0.00268328	Ndufb11	X	20615326	20617619	-	908	protein_coding	NADH:ubiquinone oxidoreductase subunit B11 [Source:MGI Symbol;Acc:MGI:1349919]
ENSMUSG00000012848	9477.3	9328.25	10276.8	11244.1	-0.194536	0.000458889	0.00269881	Rps5	7	12922290	12926686	+	1734	protein_coding	ribosomal protein S5 [Source:MGI Symbol;Acc:MGI:1097682]
ENSMUSG00000020941	196.154	171.839	317.05	306.322	-0.759448	0.00046515	0.0027305	Map3k14	11	103219762	103267472	-	6550	protein_coding	mitogen-activated protein kinase kinase kinase 14 [Source:MGI Symbol;Acc:MGI:1858204]
ENSMUSG00000031642	777.952	828.993	1105.2	1027.73	-0.408909	0.000471068	0.00276148	Sh3rf1	8	61223872	61396071	+	7426	protein_coding	SH3 domain containing ring finger 1 [Source:MGI Symbol;Acc:MGI:1913066]
ENSMUSG00000025355	1240.72	1192.46	1586.24	1496.69	-0.341246	0.000479369	0.00280674	Mmp19	10	128790910	128800824	+	3533	protein_coding	matrix metallopeptidase 19 [Source:MGI Symbol;Acc:MGI:1927899]
ENSMUSG00000066551	2922.32	2972.29	3650.55	3367.55	-0.251769	0.000483635	0.00282943	Hmgb1	5	149046702	149184489	-	5023	protein_coding	high mobility group box 1 [Source:MGI Symbol;Acc:MGI:96113]
ENSMUSG00000017485	1095.04	1217.45	1567.36	1418.86	-0.369429	0.000484439	0.00283299	Top2b	14	16365179	16435462	+	14613	protein_coding	topoisomerase (DNA) II beta [Source:MGI Symbol;Acc:MGI:98791]
ENSMUSG00000031841	34.2794	41.6579	111.315	93.7924	-1.43538	0.000485191	0.0028351	Cdh13	8	118283733	119324921	+	11233	protein_coding	cadherin 13 [Source:MGI Symbol;Acc:MGI:99551]
ENSMUSG00000027602	2570.95	2304.73	2900.16	3018.32	-0.279155	0.000486632	0.00284237	Map1lc3a	2	155276297	155278073	+	1181	protein_coding	microtubule-associated protein 1 light chain 3 alpha [Source:MGI Symbol;Acc:MGI:1915661]
ENSMUSG00000025544	4298.25	4446.98	5127.46	4998.94	-0.211696	0.000487554	0.00284661	Tm9sf2	14	122107038	122159604	+	3107	protein_coding	transmembrane 9 superfamily member 2 [Source:MGI Symbol;Acc:MGI:1915309]
ENSMUSG00000039242	674.161	741.511	992.893	919.964	-0.434822	0.000491806	0.00286913	B3galnt2	13	13954469	13999103	+	6335	protein_coding	UDP-GalNAc:betaGlcNAc beta 1,3-galactosaminyltransferase, polypeptide 2 [Source:MGI Symbol;Acc:MGI:2145517]
ENSMUSG00000025572	949.349	877.941	1147.94	1251.23	-0.392371	0.000493848	0.00287873	Tmc6	11	117765988	117782198	-	4091	protein_coding	transmembrane channel-like gene family 6 [Source:MGI Symbol;Acc:MGI:1098686]
ENSMUSG00000020331	116.169	122.891	232.569	213.527	-0.900448	0.000495272	0.00288355	Hcn2	10	79716634	79736108	+	3195	protein_coding	hyperpolarization-activated, cyclic nucleotide-gated K+ 2 [Source:MGI Symbol;Acc:MGI:1298210]
ENSMUSG00000037990	82.8419	94.7718	179.893	179.603	-1.01834	0.000496596	0.0028901	Sh3rf3	10	58813359	59138916	+	7242	protein_coding	SH3 domain containing ring finger 3 [Source:MGI Symbol;Acc:MGI:2444637]
ENSMUSG00000004798	1250.25	1172.67	1534.56	1531.61	-0.339328	0.000497309	0.00289309	Ulk2	11	61775649	61855073	-	5977	protein_coding	unc-51 like kinase 2 [Source:MGI Symbol;Acc:MGI:1352758]
ENSMUSG00000030346	35.2316	30.202	72.5537	122.728	-1.57598	0.000497632	0.00289381	Rad51ap1	6	126923050	126939587	-	4813	protein_coding	RAD51 associated protein 1 [Source:MGI Symbol;Acc:MGI:1098224]
ENSMUSG00000075703	1311.19	1360.13	1708.49	1637.38	-0.325044	0.000503827	0.00292749	Selenoi	5	30232581	30272427	+	13135	protein_coding	selenoprotein I [Source:MGI Symbol;Acc:MGI:107898]
ENSMUSG00000020282	2237.68	2040.2	2517.51	2720.98	-0.291838	0.00050567	0.00293584	Rhbdf1	11	32209585	32222300	-	5433	protein_coding	rhomboid 5 homolog 1 [Source:MGI Symbol;Acc:MGI:104328]
ENSMUSG00000021629	1485.44	1638.2	1928.14	1958.67	-0.315855	0.000506941	0.00294204	Slc30a5	13	100802648	100833427	-	7294	protein_coding	solute carrier family 30 (zinc transporter), member 5 [Source:MGI Symbol;Acc:MGI:1916298]
ENSMUSG00000025745	3429.84	3254.53	3957.66	3896.38	-0.232413	0.000512308	0.00296963	Hadha	5	30118304	30155162	-	8730	protein_coding	hydroxyacyl-Coenzyme A dehydrogenase/3-ketoacyl-Coenzyme A thiolase/enoyl-Coenzyme A hydratase (trifunctional protein), alpha subunit [Source:MGI Symbol;Acc:MGI:2135593]
ENSMUSG00000032320	3452.7	3382.62	4088.85	3922.32	-0.228919	0.000513925	0.00297662	Rcn2	9	56041845	56061882	+	4745	protein_coding	reticulocalbin 2 [Source:MGI Symbol;Acc:MGI:1349765]
ENSMUSG00000074405	321.845	273.901	462.157	455.991	-0.622949	0.000515377	0.00298383	Zfp865	7	5020376	5036768	+	9850	protein_coding	zinc finger protein 865 [Source:MGI Symbol;Acc:MGI:2442656]
ENSMUSG00000011256	1676.83	1602.79	2090.14	1960.66	-0.304455	0.000519293	0.00300469	Adam19	11	46055992	46147343	+	7115	protein_coding	a disintegrin and metallopeptidase domain 19 (meltrin beta) [Source:MGI Symbol;Acc:MGI:105377]
ENSMUSG00000017404	16469.3	16882.9	18064.9	19543.8	-0.173314	0.000519394	0.00300469	Rpl19	11	98026710	98030492	+	1022	protein_coding	ribosomal protein L19 [Source:MGI Symbol;Acc:MGI:98020]
ENSMUSG00000027840	71.4154	32.2849	141.132	131.709	-1.39004	0.000522732	0.00301902	Wnt2b	3	104945272	104961921	-	4201	protein_coding	wingless-type MMTV integration site family, member 2B [Source:MGI Symbol;Acc:MGI:1261834]
ENSMUSG00000107476	68.5588	53.1139	123.242	159.647	-1.21508	0.000530655	0.00306129	Zfp862-ps	6	48504337	48534832	+	6979	transcribed_unitary_pseudogene	zinc finger protein 862, pseudogene [Source:MGI Symbol;Acc:MGI:1889827]
ENSMUSG00000024998	6.66544	10.4145	47.7066	42.9051	-2.41334	0.000531385	0.00306306	Plce1	19	38481109	38785030	+	15998	protein_coding	phospholipase C, epsilon 1 [Source:MGI Symbol;Acc:MGI:1921305]
ENSMUSG00000022817	14046.9	14692.8	15529.5	17511.2	-0.201257	0.000531842	0.00306356	Itgb5	16	33829665	33949338	+	3553	protein_coding	integrin beta 5 [Source:MGI Symbol;Acc:MGI:96614]
ENSMUSG00000054792	533.235	516.558	713.611	746.348	-0.475604	0.000538978	0.00309821	Klhl18	9	110425926	110476694	-	7021	protein_coding	kelch-like 18 [Source:MGI Symbol;Acc:MGI:2143315]
ENSMUSG00000027075	39.9926	39.575	144.114	78.8256	-1.4864	0.000543485	0.00312288	Slc43a1	2	84838850	84863594	+	5716	protein_coding	solute carrier family 43, member 1 [Source:MGI Symbol;Acc:MGI:1931352]
ENSMUSG00000039068	1177.88	1234.12	1736.32	1418.86	-0.387728	0.000558259	0.00319891	Zzz3	3	152395473	152462826	+	11499	protein_coding	zinc finger, ZZ domain containing 3 [Source:MGI Symbol;Acc:MGI:1920453]
ENSMUSG00000022332	366.599	336.388	609.253	469.96	-0.61796	0.000561216	0.00321278	Khdrbs3	15	68928420	69101211	+	3662	protein_coding	KH domain containing, RNA binding, signal transduction associated 3 [Source:MGI Symbol;Acc:MGI:1313312]
ENSMUSG00000020810	294.231	499.895	919.345	1099.57	-1.3467	0.000564119	0.00322738	Cygb	11	116645595	116654313	-	2331	protein_coding	cytoglobin [Source:MGI Symbol;Acc:MGI:2149481]
ENSMUSG00000024038	1357.84	1248.7	1579.29	1726.18	-0.342272	0.000566206	0.00323677	Ndufv3	17	31520115	31531326	+	2490	protein_coding	NADH:ubiquinone oxidoreductase core subunit V3 [Source:MGI Symbol;Acc:MGI:1890894]
ENSMUSG00000000594	1867.27	1821.49	2238.23	2240.04	-0.27967	0.000574361	0.00328012	Gm2a	11	55098115	55113029	+	4127	protein_coding	GM2 ganglioside activator protein [Source:MGI Symbol;Acc:MGI:95762]
ENSMUSG00000032006	79.9852	88.5231	167.967	175.611	-1.02865	0.000574467	0.00328012	Pdgfd	9	6168584	6378850	+	3154	protein_coding	platelet-derived growth factor, D polypeptide [Source:MGI Symbol;Acc:MGI:1919035]
ENSMUSG00000025395	74.272	70.8185	167.967	142.684	-1.09797	0.000588928	0.0033574	Prim1	10	128015168	128030037	+	3868	protein_coding	DNA primase, p49 subunit [Source:MGI Symbol;Acc:MGI:97757]
ENSMUSG00000045128	20931.4	20824.8	22580.1	23950	-0.156164	0.000592263	0.00337508	Rpl18a	8	70894722	70897412	-	1739	protein_coding	ribosomal protein L18A [Source:MGI Symbol;Acc:MGI:1924058]
ENSMUSG00000031299	3029.92	3123.3	3645.58	3582.07	-0.232331	0.00059274	0.00337515	Pdha1	X	160122209	160138413	-	3734	protein_coding	pyruvate dehydrogenase E1 alpha 1 [Source:MGI Symbol;Acc:MGI:97532]
ENSMUSG00000038375	3919.28	4146.01	4712.02	4661.68	-0.217126	0.000602509	0.00342405	Trp53inp2	2	155381059	155389850	+	5257	protein_coding	transformation related protein 53 inducible nuclear protein 2 [Source:MGI Symbol;Acc:MGI:1915978]
ENSMUSG00000026315	173.301	189.544	292.203	317.298	-0.748918	0.000608698	0.00345517	Serpinb8	1	107590006	107610484	+	4795	protein_coding	serine (or cysteine) peptidase inhibitor, clade B, member 8 [Source:MGI Symbol;Acc:MGI:894657]
ENSMUSG00000044345	2179.6	1942.3	2520.5	2515.43	-0.288428	0.000613012	0.00347693	Marveld1	19	42147400	42151703	+	4304	protein_coding	MARVEL (membrane-associating) domain containing 1 [Source:MGI Symbol;Acc:MGI:2147570]
ENSMUSG00000033031	118.073	117.684	234.557	204.547	-0.897266	0.00061334	0.00347743	Cip2a	16	48994185	49019709	+	5688	protein_coding	cell proliferation regulating inhibitor of protein phosphatase 2A [Source:MGI Symbol;Acc:MGI:2146335]
ENSMUSG00000063605	617.029	491.564	799.085	773.289	-0.502986	0.000616207	0.00349232	Ccdc102a	8	94902869	94918098	-	2504	protein_coding	coiled-coil domain containing 102A [Source:MGI Symbol;Acc:MGI:2686927]
ENSMUSG00000060636	3911.66	3965.84	4851.16	4405.25	-0.23278	0.000617301	0.00349715	Rpl35a	16	33056453	33060189	+	3526	protein_coding	ribosomal protein L35A [Source:MGI Symbol;Acc:MGI:1928894]
ENSMUSG00000042726	585.606	625.91	793.122	863.09	-0.451467	0.000626285	0.00353975	Trafd1	5	121371725	121385632	-	4486	protein_coding	TRAF type zinc finger domain containing 1 [Source:MGI Symbol;Acc:MGI:1923551]
ENSMUSG00000067931	198.059	267.652	430.353	347.232	-0.741363	0.000634358	0.0035762	Zfp948	17	21567008	21588699	+	2652	protein_coding	zinc finger protein 948 [Source:MGI Symbol;Acc:MGI:3040683]
ENSMUSG00000069769	1250.25	1135.18	1455.05	1594.47	-0.353824	0.000634459	0.0035762	Msi2	11	88339382	88718513	-	10405	protein_coding	musashi RNA-binding protein 2 [Source:MGI Symbol;Acc:MGI:1923876]
ENSMUSG00000004880	230.434	211.414	380.659	334.26	-0.693652	0.000641027	0.00360761	Lbr	1	181815335	181843046	-	4761	protein_coding	lamin B receptor [Source:MGI Symbol;Acc:MGI:2138281]
ENSMUSG00000030987	939.827	933.138	1271.18	1158.44	-0.375383	0.000649237	0.00364533	Stim1	7	102267806	102437319	+	10371	protein_coding	stromal interaction molecule 1 [Source:MGI Symbol;Acc:MGI:107476]
ENSMUSG00000035840	417.066	400.958	595.338	578.719	-0.521028	0.00065408	0.00366968	Lysmd3	13	81657663	81672871	+	4250	protein_coding	LysM, putative peptidoglycan-binding, domain containing 3 [Source:MGI Symbol;Acc:MGI:1915906]
ENSMUSG00000039485	49.5147	31.2434	110.321	103.77	-1.40253	0.000658239	0.00369016	Tspyl4	10	34297442	34301320	+	3879	protein_coding	TSPY-like 4 [Source:MGI Symbol;Acc:MGI:106393]
ENSMUSG00000029851	540.853	512.393	689.757	783.267	-0.483582	0.000659529	0.00369596	Tcaf2	6	42623016	42645254	-	4778	protein_coding	TRPM8 channel-associated factor 2 [Source:MGI Symbol;Acc:MGI:2385258]
ENSMUSG00000025192	325.654	285.357	469.114	457.986	-0.600638	0.00066023	0.00369846	Entpd7	19	43689672	43733697	+	8963	protein_coding	ectonucleoside triphosphate diphosphohydrolase 7 [Source:MGI Symbol;Acc:MGI:2135885]
ENSMUSG00000057880	144.735	147.886	257.417	254.437	-0.806868	0.000662294	0.00370716	Abat	16	8513429	8621568	+	7748	protein_coding	4-aminobutyrate aminotransferase [Source:MGI Symbol;Acc:MGI:2443582]
ENSMUSG00000079465	9.52205	12.4974	68.5782	35.9205	-2.24996	0.00066565	0.00372451	Col4a3	1	82586921	82722059	+	9967	protein_coding	collagen, type IV, alpha 3 [Source:MGI Symbol;Acc:MGI:104688]
ENSMUSG00000024608	11753.1	11981.9	13047.7	13476.2	-0.160328	0.000666541	0.00372805	Rps14	18	60774510	60778546	+	1384	protein_coding	ribosomal protein S14 [Source:MGI Symbol;Acc:MGI:98107]
ENSMUSG00000033099	1276.91	1224.74	1521.64	1625.4	-0.330872	0.000669772	0.00374468	Nol12	15	78934933	78943638	+	4321	protein_coding	nucleolar protein 12 [Source:MGI Symbol;Acc:MGI:2146285]
ENSMUSG00000078515	1366.41	1483.02	1802.91	1745.14	-0.316792	0.000672574	0.0037554	Ddi2	4	141677549	141723419	-	9553	protein_coding	DNA-damage inducible protein 2 [Source:MGI Symbol;Acc:MGI:1917244]
ENSMUSG00000031796	572.275	645.698	901.455	784.264	-0.469587	0.000672725	0.0037554	Cfap20	8	95420249	95434869	-	4451	protein_coding	cilia and flagella associated protein 20 [Source:MGI Symbol;Acc:MGI:107428]
ENSMUSG00000047180	0	5.20724	24.8472	36.9183	-3.60373	0.000682444	0.00380325	Neurl3	1	36264597	36274679	-	3217	protein_coding	neuralized E3 ubiquitin protein ligase 3 [Source:MGI Symbol;Acc:MGI:2429944]
ENSMUSG00000062960	9.52205	23.9533	65.5965	64.8565	-1.97142	0.00069417	0.00386174	Kdr	5	75932827	75978458	-	9030	protein_coding	kinase insert domain protein receptor [Source:MGI Symbol;Acc:MGI:96683]
ENSMUSG00000027808	4552.49	4892.72	5657.2	5327.21	-0.218055	0.000702866	0.00390562	Serp1	3	58519817	58525892	-	4611	protein_coding	stress-associated endoplasmic reticulum protein 1 [Source:MGI Symbol;Acc:MGI:92638]
ENSMUSG00000027660	1134.08	1223.7	1789.99	1363.98	-0.420051	0.000710892	0.00394719	Skil	3	31095058	31122577	+	9694	protein_coding	SKI-like [Source:MGI Symbol;Acc:MGI:106203]
ENSMUSG00000032783	12.3787	34.3678	103.364	63.8587	-1.84715	0.000712278	0.00395337	Troap	15	99074575	99083409	+	3520	protein_coding	trophinin associated protein [Source:MGI Symbol;Acc:MGI:1925983]
ENSMUSG00000076433	248.526	270.777	371.714	446.013	-0.655576	0.000712697	0.00395419	Cep295nl	11	118332360	118342500	-	1944	protein_coding	CEP295 N-terminal like [Source:MGI Symbol;Acc:MGI:1929713]
ENSMUSG00000033965	248.526	321.808	455.2	436.035	-0.645613	0.000713906	0.00395938	Slc16a2	X	103697414	103821983	-	4263	protein_coding	solute carrier family 16 (monocarboxylic acid transporters), member 2 [Source:MGI Symbol;Acc:MGI:1203732]
ENSMUSG00000040998	24.7573	15.6217	52.676	92.7946	-1.84449	0.000714833	0.00396207	Npnt	3	132881745	132950291	-	5026	protein_coding	nephronectin [Source:MGI Symbol;Acc:MGI:2148811]
ENSMUSG00000035847	1070.28	1188.29	1556.43	1362.98	-0.370796	0.000720005	0.00398406	Ids	X	70343069	70365084	-	5101	protein_coding	iduronate 2-sulfatase [Source:MGI Symbol;Acc:MGI:96417]
ENSMUSG00000052560	504.669	506.144	757.342	660.538	-0.488266	0.000721167	0.00398897	Cpne8	15	90487482	90679432	-	4164	protein_coding	copine VIII [Source:MGI Symbol;Acc:MGI:1914121]
ENSMUSG00000062202	731.294	668.61	955.125	916.971	-0.418791	0.000723369	0.00399963	Btbd9	17	30215524	30576287	-	6857	protein_coding	BTB (POZ) domain containing 9 [Source:MGI Symbol;Acc:MGI:1916625]
ENSMUSG00000024533	1232.15	1452.82	1744.27	1674.29	-0.349246	0.00072771	0.0040221	Spire1	18	67488209	67610790	-	7766	protein_coding	spire type actin nucleation factor 1 [Source:MGI Symbol;Acc:MGI:1915416]
ENSMUSG00000032359	1770.15	1793.37	2095.11	2251.02	-0.286481	0.000733591	0.00405124	Ctsh	9	90054152	90076089	+	4499	protein_coding	cathepsin H [Source:MGI Symbol;Acc:MGI:107285]
ENSMUSG00000102573	46.6581	65.6112	136.162	124.724	-1.21934	0.00073382	0.00405124	Gm7265	9	72691549	72695050	+	3502	TEC	predicted gene 7265 [Source:MGI Symbol;Acc:MGI:3648991]
ENSMUSG00000020017	0	0	23.8533	6.98454	-6.39546	0.000736694	0.00406555	Hal	10	93488768	93519304	+	5549	protein_coding	histidine ammonia lyase [Source:MGI Symbol;Acc:MGI:96010]
ENSMUSG00000034413	2.85662	2.0829	37.7677	18.958	-3.5159	0.000739113	0.00407735	Neurl1b	17	26414829	26446349	+	6331	protein_coding	neuralized E3 ubiquitin protein ligase 1B [Source:MGI Symbol;Acc:MGI:3643092]
ENSMUSG00000074884	5944.62	5632.15	6528.84	6716.14	-0.194022	0.000751761	0.00413925	Serf2	2	121449195	121458313	+	5455	protein_coding	small EDRK-rich factor 2 [Source:MGI Symbol;Acc:MGI:1337041]
ENSMUSG00000042501	283.757	236.409	394.573	421.068	-0.64773	0.000752996	0.00414448	Cpa6	1	10324720	10719945	-	6840	protein_coding	carboxypeptidase A6 [Source:MGI Symbol;Acc:MGI:3045348]
ENSMUSG00000013033	664.639	686.314	912.388	889.033	-0.415367	0.000755045	0.00415418	Adgrl1	8	83900105	83941954	+	8587	protein_coding	adhesion G protein-coupled receptor L1 [Source:MGI Symbol;Acc:MGI:1929461]
ENSMUSG00000006390	2331	2378.67	2658.65	3102.14	-0.290695	0.000755377	0.00415443	Elovl1	4	118428093	118432953	+	2726	protein_coding	elongation of very long chain fatty acids (FEN1/Elo2, SUR4/Elo3, yeast)-like 1 [Source:MGI Symbol;Acc:MGI:1858959]
ENSMUSG00000053080	337.081	356.175	521.79	496.9	-0.555645	0.000761605	0.00418709	2700081O15Rik	19	7417625	7425904	+	7032	protein_coding	RIKEN cDNA 2700081O15 gene [Source:MGI Symbol;Acc:MGI:1919667]
ENSMUSG00000031129	24.7573	52.0724	104.358	108.759	-1.47784	0.000763451	0.00419565	Slc9a9	9	94669909	95230445	+	5679	protein_coding	solute carrier family 9 (sodium/hydrogen exchanger), member 9 [Source:MGI Symbol;Acc:MGI:2679732]
ENSMUSG00000029910	177.11	191.626	359.787	270.402	-0.773764	0.000763804	0.00419601	Mad2l1	6	66535390	66547220	+	8390	protein_coding	MAD2 mitotic arrest deficient-like 1 [Source:MGI Symbol;Acc:MGI:1860374]
ENSMUSG00000038816	170.445	164.549	289.221	276.388	-0.755417	0.000768862	0.00422059	Ctnnal1	4	56810935	56865188	-	7661	protein_coding	catenin (cadherin associated protein), alpha-like 1 [Source:MGI Symbol;Acc:MGI:1859649]
ENSMUSG00000057541	515.143	412.414	672.861	662.534	-0.524486	0.000775612	0.00425442	Pus7	5	23740648	23783711	-	8289	protein_coding	pseudouridylate synthase 7 [Source:MGI Symbol;Acc:MGI:1925947]
ENSMUSG00000029672	1750.15	1790.25	2081.2	2235.05	-0.285969	0.000788761	0.00431838	Fam3c	6	22306520	22356243	-	3713	protein_coding	family with sequence similarity 3, member C [Source:MGI Symbol;Acc:MGI:107892]
ENSMUSG00000033106	518	522.807	710.629	722.401	-0.461425	0.000791304	0.00432904	Slc7a6os	8	106200717	106210935	-	4220	protein_coding	solute carrier family 7, member 6 opposite strand [Source:MGI Symbol;Acc:MGI:1916951]
ENSMUSG00000080115	59.9889	70.8185	144.114	139.691	-1.11888	0.000797279	0.00435844	Eef1akmt3	10	127031004	127041513	-	2719	protein_coding	EEF1A lysine methyltransferase 3 [Source:MGI Symbol;Acc:MGI:3645330]
ENSMUSG00000044258	8353.7	9247.02	9973.65	10151.5	-0.193597	0.000805217	0.00439998	Ctla2a	13	60934155	60936625	-	2108	protein_coding	cytotoxic T lymphocyte-associated protein 2 alpha [Source:MGI Symbol;Acc:MGI:88554]
ENSMUSG00000020612	8268.95	8311.8	9552.24	9131.79	-0.172318	0.00081329	0.0044376	Prkar1a	11	109649405	109669656	+	4321	protein_coding	protein kinase, cAMP dependent regulatory, type I, alpha [Source:MGI Symbol;Acc:MGI:104878]
ENSMUSG00000030036	974.106	1008.12	1203.6	1355	-0.368395	0.0008279	0.00451053	Mogs	6	83115496	83118898	+	2892	protein_coding	mannosyl-oligosaccharide glucosidase [Source:MGI Symbol;Acc:MGI:1929872]
ENSMUSG00000015202	274.235	284.315	411.469	438.031	-0.605166	0.000834844	0.00454324	Cnksr3	10	7119063	7212237	-	3837	protein_coding	Cnksr family member 3 [Source:MGI Symbol;Acc:MGI:2674130]
ENSMUSG00000002900	3931.66	3973.13	4844.2	4403.26	-0.226383	0.000836346	0.00454971	Lamb1	12	31265234	31329644	+	9917	protein_coding	laminin B1 [Source:MGI Symbol;Acc:MGI:96743]
ENSMUSG00000061111	1095.04	1131.01	1380.51	1426.84	-0.334907	0.000838768	0.00456117	Mcrip1	11	120542888	120549727	-	1282	protein_coding	MAPK regulated corepressor interacting protein 1 [Source:MGI Symbol;Acc:MGI:2384752]
ENSMUSG00000035365	34.2794	18.7461	68.5782	98.7814	-1.65273	0.00085271	0.00462658	Parpbp	10	88091432	88146941	-	3594	protein_coding	PARP1 binding protein [Source:MGI Symbol;Acc:MGI:1922567]
ENSMUSG00000050410	207.581	221.828	329.97	357.21	-0.678796	0.000858881	0.00465832	Tcf19	17	35512734	35516824	-	1782	protein_coding	transcription factor 19 [Source:MGI Symbol;Acc:MGI:103180]
ENSMUSG00000078429	5377.1	5212.45	6025.93	6047.62	-0.189087	0.000864153	0.00468166	Ctdsp2	10	126978717	126999975	+	5524	protein_coding	CTD (carboxy-terminal domain, RNA polymerase II, polypeptide A) small phosphatase 2 [Source:MGI Symbol;Acc:MGI:1098748]
ENSMUSG00000016487	7308.18	7363.04	8550.41	8071.14	-0.180096	0.000882573	0.00477788	Ppfibp1	6	146888487	147032025	+	11135	protein_coding	PTPRF interacting protein, binding protein 1 (liprin beta 1) [Source:MGI Symbol;Acc:MGI:1914783]
ENSMUSG00000029651	165.684	196.834	297.172	306.322	-0.736521	0.000886101	0.0047952	Mtus2	5	147957320	148316065	+	12874	protein_coding	microtubule associated tumor suppressor candidate 2 [Source:MGI Symbol;Acc:MGI:1915388]
ENSMUSG00000045658	60.9411	77.0672	142.126	152.662	-1.09685	0.000887257	0.00479966	Pid1	1	84036296	84364180	-	8172	protein_coding	phosphotyrosine interaction domain containing 1 [Source:MGI Symbol;Acc:MGI:2138391]
ENSMUSG00000021794	5141.91	5007.28	5826.16	5757.26	-0.190593	0.000892732	0.00482748	Glud1	14	34310727	34345265	+	4210	protein_coding	glutamate dehydrogenase 1 [Source:MGI Symbol;Acc:MGI:95753]
ENSMUSG00000070476	213.294	221.828	367.738	327.276	-0.675925	0.000897891	0.00485176	Fam217b	2	178414524	178424428	+	4559	protein_coding	family with sequence similarity 217, member B [Source:MGI Symbol;Acc:MGI:1918782]
ENSMUSG00000026274	52.3713	43.7408	100.383	132.706	-1.27648	0.000901223	0.00486613	Pask	1	93308770	93343482	-	9060	protein_coding	PAS domain containing serine/threonine kinase [Source:MGI Symbol;Acc:MGI:2155936]
ENSMUSG00000022365	7015.85	7057.9	7807.97	8080.12	-0.174956	0.000907643	0.00489898	Derl1	15	57869502	57892448	-	3328	protein_coding	Der1-like domain family, member 1 [Source:MGI Symbol;Acc:MGI:1915069]
ENSMUSG00000049107	0.952205	0	17.89	30.9315	-5.62062	0.000915842	0.00493772	Ntf3	6	126101412	126166910	-	1714	protein_coding	neurotrophin 3 [Source:MGI Symbol;Acc:MGI:97380]
ENSMUSG00000030842	2608.09	2756.71	3062.16	3323.64	-0.251568	0.000944227	0.00507754	Lamtor1	7	101905904	101926675	+	3215	protein_coding	late endosomal/lysosomal adaptor, MAPK and MTOR activator 1 [Source:MGI Symbol;Acc:MGI:1913758]
ENSMUSG00000071415	12215.8	12076.6	13521.8	13437.3	-0.150233	0.000962755	0.00516951	Rpl23	11	97777527	97782437	-	1770	protein_coding	ribosomal protein L23 [Source:MGI Symbol;Acc:MGI:1929455]
ENSMUSG00000026166	0	0	14.9083	12.9713	-6.24985	0.000964807	0.00517764	Ccl20	1	83116766	83119167	+	1421	protein_coding	chemokine (C-C motif) ligand 20 [Source:MGI Symbol;Acc:MGI:1329031]
ENSMUSG00000003665	78.0808	72.9014	194.802	128.715	-1.09902	0.000964985	0.00517764	Has1	17	17843323	17855205	-	4518	protein_coding	hyaluronan synthase 1 [Source:MGI Symbol;Acc:MGI:106590]
ENSMUSG00000034327	510.382	521.766	681.806	740.362	-0.462566	0.000969236	0.00519853	Kctd9	14	67715937	67742310	+	4746	protein_coding	potassium channel tetramerisation domain containing 9 [Source:MGI Symbol;Acc:MGI:2145579]
ENSMUSG00000042507	281.853	287.44	436.316	421.068	-0.590919	0.000970221	0.00520189	Elmsan1	12	84149176	84218881	-	7611	protein_coding	ELM2 and Myb/SANT-like domain containing 1 [Source:MGI Symbol;Acc:MGI:2685106]
ENSMUSG00000068744	554.183	523.848	740.446	732.379	-0.449823	0.000972975	0.00521293	Psrc1	3	108383839	108388231	+	3364	protein_coding	proline/serine-rich coiled-coil 1 [Source:MGI Symbol;Acc:MGI:1913099]
ENSMUSG00000039252	277.092	385.336	525.766	492.909	-0.622671	0.000979353	0.0052431	Lgi2	5	52533517	52566462	-	6528	protein_coding	leucine-rich repeat LGI family, member 2 [Source:MGI Symbol;Acc:MGI:2180196]
ENSMUSG00000025212	3481.26	3395.12	3958.65	4018.11	-0.214035	0.000981587	0.00525118	Sfxn3	19	45047576	45056383	+	2966	protein_coding	sideroflexin 3 [Source:MGI Symbol;Acc:MGI:2137679]
ENSMUSG00000029708	489.433	524.89	658.947	755.328	-0.479942	0.00098403	0.00526231	Gcc1	6	28416091	28428390	-	5287	protein_coding	golgi coiled coil 1 [Source:MGI Symbol;Acc:MGI:1921625]
ENSMUSG00000073433	240.908	209.331	343.885	371.179	-0.666386	0.000986437	0.00527129	Arhgdig	17	26196226	26207786	-	3252	protein_coding	Rho GDP dissociation inhibitor (GDI) gamma [Source:MGI Symbol;Acc:MGI:108430]
ENSMUSG00000030609	1328.33	1363.26	1647.86	1675.29	-0.304245	0.000991118	0.00529241	Aen	7	78895854	78911209	+	5801	protein_coding	apoptosis enhancing nuclease [Source:MGI Symbol;Acc:MGI:1915298]
ENSMUSG00000046295	2.85662	5.20724	34.786	27.9382	-2.96893	0.000992599	0.00529837	Ankle1	8	71406010	71409904	+	2558	protein_coding	ankyrin repeat and LEM domain containing 1 [Source:MGI Symbol;Acc:MGI:1918775]
ENSMUSG00000040128	766.525	720.682	1136.01	895.019	-0.449352	0.000995115	0.00530984	Pnrc1	4	33245423	33290163	-	2095	protein_coding	proline-rich nuclear receptor coactivator 1 [Source:MGI Symbol;Acc:MGI:1917838]
ENSMUSG00000003970	16258	15726.9	17310.5	18411.3	-0.159351	0.000997703	0.00531778	Rpl8	15	76904078	76906314	+	1359	protein_coding	ribosomal protein L8 [Source:MGI Symbol;Acc:MGI:1350927]
ENSMUSG00000056394	287.566	262.445	414.451	421.068	-0.60257	0.000998316	0.00531909	Lig1	7	13277283	13311433	+	4268	protein_coding	ligase I, DNA, ATP-dependent [Source:MGI Symbol;Acc:MGI:101789]
ENSMUSG00000070426	719.867	589.46	870.645	917.969	-0.44894	0.00101289	0.00538883	Rnf121	7	102019137	102065469	-	4427	protein_coding	ring finger protein 121 [Source:MGI Symbol;Acc:MGI:1922462]
ENSMUSG00000041801	4981.94	4923.97	5465.38	5978.77	-0.208199	0.00101427	0.00539221	Phlda3	1	135766119	135769136	+	1559	protein_coding	pleckstrin homology like domain, family A, member 3 [Source:MGI Symbol;Acc:MGI:1351485]
ENSMUSG00000029722	460.867	496.771	643.045	690.472	-0.47815	0.00101859	0.00541318	Agfg2	5	137650463	137684726	-	3822	protein_coding	ArfGAP with FG repeats 2 [Source:MGI Symbol;Acc:MGI:2443267]
ENSMUSG00000030222	3.80882	6.24869	33.7921	33.9249	-2.75863	0.00101967	0.00541695	Rerg	6	137054825	137170497	-	2731	protein_coding	RAS-like, estrogen-regulated, growth-inhibitor [Source:MGI Symbol;Acc:MGI:2665139]
ENSMUSG00000073599	0.952205	6.24869	29.8166	32.9271	-3.14699	0.00103065	0.00547127	Ecscr	18	35713086	35722356	-	1680	protein_coding	endothelial cell surface expressed chemotaxis and apoptosis regulator [Source:MGI Symbol;Acc:MGI:1915795]
ENSMUSG00000035885	4847.68	4777.12	5311.33	5826.11	-0.210528	0.00103625	0.00549896	Cox8a	19	7215158	7217616	-	545	protein_coding	cytochrome c oxidase subunit 8A [Source:MGI Symbol;Acc:MGI:105959]
ENSMUSG00000022469	308.514	269.735	452.218	423.064	-0.597166	0.00103778	0.00550508	Rapgef3	15	97744770	97767972	-	6336	protein_coding	Rap guanine nucleotide exchange factor (GEF) 3 [Source:MGI Symbol;Acc:MGI:2441741]
ENSMUSG00000006818	957.918	921.682	1149.93	1270.19	-0.364412	0.00103946	0.00551	Sod2	17	13006846	13040063	+	10008	protein_coding	superoxide dismutase 2, mitochondrial [Source:MGI Symbol;Acc:MGI:98352]
ENSMUSG00000030243	253.287	246.823	431.347	352.221	-0.647682	0.00104706	0.00554623	Recql	6	142350342	142387087	-	7688	protein_coding	RecQ protein-like [Source:MGI Symbol;Acc:MGI:103021]
ENSMUSG00000020770	199.963	177.046	320.031	297.342	-0.710682	0.00105144	0.00556737	Unk	11	116030322	116061214	+	4438	protein_coding	unkempt family zinc finger [Source:MGI Symbol;Acc:MGI:2442456]
ENSMUSG00000036533	78.0808	148.927	251.453	207.541	-1.0194	0.00105262	0.00557157	Cdc42ep3	17	79333727	79355091	-	2309	protein_coding	CDC42 effector protein (Rho GTPase binding) 3 [Source:MGI Symbol;Acc:MGI:2384718]
ENSMUSG00000022557	1505.44	1528.85	1807.88	1906.78	-0.291949	0.00105352	0.00557432	Bop1	15	76452989	76477277	-	2957	protein_coding	block of proliferation 1 [Source:MGI Symbol;Acc:MGI:1334460]
ENSMUSG00000024883	1487.34	1340.34	1661.78	1907.78	-0.335638	0.00106596	0.00563191	Rin1	19	5050481	5057071	+	4792	protein_coding	Ras and Rab interactor 1 [Source:MGI Symbol;Acc:MGI:2385695]
ENSMUSG00000079562	3640.28	3710.68	4128.61	4414.23	-0.21685	0.00107859	0.00569451	Maea	5	33335509	33373296	+	2629	protein_coding	macrophage erythroblast attacher [Source:MGI Symbol;Acc:MGI:1891748]
ENSMUSG00000040562	3751.69	3775.25	4203.15	4558.91	-0.219219	0.0010804	0.005702	Gstm2	3	107981702	107986453	-	1679	protein_coding	glutathione S-transferase, mu 2 [Source:MGI Symbol;Acc:MGI:95861]
ENSMUSG00000027365	2064.38	2142.26	2636.78	2423.64	-0.266778	0.00108563	0.00572333	Trpm7	2	126791565	126876230	-	11315	protein_coding	transient receptor potential cation channel, subfamily M, member 7 [Source:MGI Symbol;Acc:MGI:1929996]
ENSMUSG00000029394	1511.15	1511.14	1820.8	1868.86	-0.287842	0.00108634	0.00572498	Cdk2ap1	5	124345417	124363082	-	2078	protein_coding	CDK2 (cyclin-dependent kinase 2)-associated protein 1 [Source:MGI Symbol;Acc:MGI:1202069]
ENSMUSG00000026773	519.904	499.895	806.042	638.587	-0.502242	0.00109326	0.00575519	Pfkfb3	2	11471433	11554077	-	7561	protein_coding	6-phosphofructo-2-kinase/fructose-2,6-biphosphatase 3 [Source:MGI Symbol;Acc:MGI:2181202]
ENSMUSG00000024613	904.595	830.034	1128.06	1113.54	-0.369395	0.0010942	0.00575676	Tcof1	18	60813755	60848971	-	5266	protein_coding	treacle ribosome biogenesis factor 1 [Source:MGI Symbol;Acc:MGI:892003]
ENSMUSG00000047409	716.058	791.501	1072.4	934.931	-0.413635	0.00109604	0.00576147	Ctdspl	9	118926453	119043998	+	5190	protein_coding	CTD (carboxy-terminal domain, RNA polymerase II, polypeptide A) small phosphatase-like [Source:MGI Symbol;Acc:MGI:1916524]
ENSMUSG00000033565	2762.35	2653.61	3200.31	3162	-0.232144	0.00110434	0.0058009	Rbfox2	15	77078990	77307004	-	8140	protein_coding	RNA binding protein, fox-1 homolog (C. elegans) 2 [Source:MGI Symbol;Acc:MGI:1933973]
ENSMUSG00000029119	6897.77	6831.9	7523.72	8075.13	-0.184105	0.00110632	0.00580709	Man2b2	5	36806921	36830653	-	3528	protein_coding	mannosidase 2, alpha B2 [Source:MGI Symbol;Acc:MGI:1195262]
ENSMUSG00000020521	1254.05	1250.78	1607.11	1508.66	-0.314875	0.00111055	0.00582509	Rnft1	11	86484657	86499025	+	4719	protein_coding	ring finger protein, transmembrane 1 [Source:MGI Symbol;Acc:MGI:1924142]
ENSMUSG00000063229	11584.5	12035	12972.2	13358.4	-0.156854	0.00111463	0.00584225	Ldha	7	46841475	46855627	+	3310	protein_coding	lactate dehydrogenase A [Source:MGI Symbol;Acc:MGI:96759]
ENSMUSG00000035778	836.036	867.526	1133.03	1066.64	-0.368967	0.00112031	0.0058699	Ggta1	2	35400179	35463231	-	4709	protein_coding	glycoprotein galactosyltransferase alpha 1, 3 [Source:MGI Symbol;Acc:MGI:95704]
ENSMUSG00000026553	10924.7	11735	12911.6	12558.2	-0.168818	0.00112364	0.00588521	Copa	1	172082529	172122330	+	9427	protein_coding	coatomer protein complex subunit alpha [Source:MGI Symbol;Acc:MGI:1334462]
ENSMUSG00000033576	51.4191	57.2797	127.217	117.739	-1.17316	0.00112405	0.00588524	Apol6	15	77044729	77057106	+	4498	protein_coding	apolipoprotein L 6 [Source:MGI Symbol;Acc:MGI:1919189]
ENSMUSG00000032724	416.114	538.429	599.314	837.147	-0.590664	0.00114434	0.00598069	Abtb2	2	103566310	103718423	+	6032	protein_coding	ankyrin repeat and BTB (POZ) domain containing 2 [Source:MGI Symbol;Acc:MGI:2139365]
ENSMUSG00000021377	582.75	599.874	797.097	789.253	-0.42391	0.00117058	0.00611119	Dek	13	47084775	47106201	-	3185	protein_coding	DEK oncogene (DNA binding) [Source:MGI Symbol;Acc:MGI:1926209]
ENSMUSG00000060904	7309.13	7714.01	8623.95	8349.52	-0.176262	0.0011762	0.00613611	Arl1	10	88730858	88744094	+	2369	protein_coding	ADP-ribosylation factor-like 1 [Source:MGI Symbol;Acc:MGI:99436]
ENSMUSG00000027540	1530.19	1496.56	1782.04	1933.72	-0.295753	0.00117745	0.00614045	Ptpn1	2	167932057	167979385	+	5533	protein_coding	protein tyrosine phosphatase, non-receptor type 1 [Source:MGI Symbol;Acc:MGI:97805]
ENSMUSG00000018648	153.305	143.72	249.466	257.43	-0.770609	0.00118277	0.00615713	Dusp14	11	84048041	84069261	-	1945	protein_coding	dual specificity phosphatase 14 [Source:MGI Symbol;Acc:MGI:1927168]
ENSMUSG00000021877	11286.5	11818.4	12937.4	12807.7	-0.156217	0.00119303	0.00619939	Arf4	14	26638074	26665084	+	3603	protein_coding	ADP-ribosylation factor 4 [Source:MGI Symbol;Acc:MGI:99433]
ENSMUSG00000047822	7.61764	4.16579	35.7799	35.9205	-2.59687	0.00121727	0.00631855	Angptl8	9	21835510	21837347	+	865	protein_coding	angiopoietin-like 8 [Source:MGI Symbol;Acc:MGI:3643534]
ENSMUSG00000032897	427.54	418.662	553.595	651.558	-0.509979	0.00122357	0.00634673	Nfyc	4	120757438	120831572	-	2942	protein_coding	nuclear transcription factor-Y gamma [Source:MGI Symbol;Acc:MGI:107901]
ENSMUSG00000029096	32.375	70.8185	124.236	131.709	-1.31594	0.00122841	0.00636954	Htra3	5	35652023	35679782	-	4439	protein_coding	HtrA serine peptidase 3 [Source:MGI Symbol;Acc:MGI:1925808]
ENSMUSG00000101970	145.687	114.559	232.569	231.488	-0.832665	0.00123043	0.00637546	1810026B05Rik	7	73539203	73558395	-	8620	processed_transcript	RIKEN cDNA 1810026B05 gene [Source:MGI Symbol;Acc:MGI:1916420]
ENSMUSG00000086006	69.511	93.7303	162.004	166.631	-1.01181	0.00123267	0.00638372	Gm13293	2	11339488	11344111	+	1615	lincRNA	predicted gene 13293 [Source:MGI Symbol;Acc:MGI:3649469]
ENSMUSG00000038393	631.312	613.413	797.097	869.077	-0.420515	0.0012329	0.00638372	Txnip	3	96557957	96561883	+	3123	protein_coding	thioredoxin interacting protein [Source:MGI Symbol;Acc:MGI:1889549]
ENSMUSG00000029502	2360.52	2565.09	2929.98	2914.55	-0.247168	0.00123872	0.006407	Golga3	5	110176701	110226470	+	12671	protein_coding	golgi autoantigen, golgin subfamily a, 3 [Source:MGI Symbol;Acc:MGI:96958]
ENSMUSG00000038459	885.551	865.444	1109.18	1133.49	-0.356897	0.00124155	0.00641934	Abhd17c	7	84109356	84151893	-	4606	protein_coding	abhydrolase domain containing 17C [Source:MGI Symbol;Acc:MGI:1917428]
ENSMUSG00000034640	412.305	401.999	647.02	527.832	-0.528728	0.0012458	0.00643669	Tiparp	3	65528410	65555518	+	4358	protein_coding	TCDD-inducible poly(ADP-ribose) polymerase [Source:MGI Symbol;Acc:MGI:2159210]
ENSMUSG00000020260	5203.8	4993.74	5630.37	6113.47	-0.203537	0.00125061	0.00645694	Pofut2	10	77259218	77269575	+	7878	protein_coding	protein O-fucosyltransferase 2 [Source:MGI Symbol;Acc:MGI:1916863]
ENSMUSG00000085208	1231.2	1178.92	1524.62	1473.74	-0.314827	0.00125943	0.00649717	Brip1os	11	86201370	86304443	+	6498	antisense	BRCA1 interacting protein C-terminal helicase 1, opposite strand [Source:MGI Symbol;Acc:MGI:1921288]
ENSMUSG00000031904	1471.16	1609.04	1934.1	1845.92	-0.295836	0.00127063	0.00654864	Slc7a6	8	106168857	106198706	+	4570	protein_coding	solute carrier family 7 (cationic amino acid transporter, y+ system), member 6 [Source:MGI Symbol;Acc:MGI:2142598]
ENSMUSG00000028884	158.066	184.336	257.417	320.291	-0.755651	0.00127301	0.00655861	Rpa2	4	132768332	132778752	+	2993	protein_coding	replication protein A2 [Source:MGI Symbol;Acc:MGI:1339939]
ENSMUSG00000020321	2473.83	2524.47	2993.59	2891.6	-0.235758	0.00127793	0.00657929	Mdh1	11	21556787	21572367	-	2567	protein_coding	malate dehydrogenase 1, NAD (soluble) [Source:MGI Symbol;Acc:MGI:97051]
ENSMUSG00000031398	363.742	343.678	483.029	544.794	-0.538556	0.00127963	0.00658103	Plxna3	X	74329066	74344689	+	7880	protein_coding	plexin A3 [Source:MGI Symbol;Acc:MGI:107683]
ENSMUSG00000037552	483.72	529.056	704.666	684.485	-0.456468	0.00128773	0.00661328	Plekhg2	7	28359604	28372599	-	6797	protein_coding	pleckstrin homology domain containing, family G (with RhoGef domain) member 2 [Source:MGI Symbol;Acc:MGI:2141874]
ENSMUSG00000006304	10507.6	10599.9	11734.8	11693.1	-0.150504	0.00130133	0.0066784	Arpc2	1	74236084	74268209	+	2033	protein_coding	actin related protein 2/3 complex, subunit 2 [Source:MGI Symbol;Acc:MGI:1923959]
ENSMUSG00000020780	2025.34	2052.69	2353.52	2531.4	-0.260514	0.00130402	0.00668987	Srp68	11	116245166	116274217	-	2737	protein_coding	signal recognition particle 68 [Source:MGI Symbol;Acc:MGI:1917447]
ENSMUSG00000063382	1654.93	1537.18	2019.58	1886.82	-0.290971	0.00132724	0.00679456	Bcl9l	9	44482825	44511896	+	7998	protein_coding	B cell CLL/lymphoma 9-like [Source:MGI Symbol;Acc:MGI:1933114]
ENSMUSG00000049313	9.52205	7.29014	33.7921	49.8896	-2.31193	0.00132972	0.00680483	Sorl1	9	41964720	42124297	-	11321	protein_coding	sortilin-related receptor, LDLR class A repeats-containing [Source:MGI Symbol;Acc:MGI:1202296]
ENSMUSG00000017146	98.0771	66.6527	171.942	162.64	-1.01939	0.00133378	0.00682167	Brca1	11	101488764	101551955	-	8533	protein_coding	breast cancer 1, early onset [Source:MGI Symbol;Acc:MGI:104537]
ENSMUSG00000023805	1192.16	1327.85	1568.35	1573.52	-0.318766	0.00133395	0.00682167	Synj2	17	5941280	6044290	+	8342	protein_coding	synaptojanin 2 [Source:MGI Symbol;Acc:MGI:1201671]
ENSMUSG00000062510	34.2794	18.7461	72.5537	86.8079	-1.58205	0.00133936	0.0068445	Nsl1	1	191063012	191086474	+	5303	protein_coding	NSL1, MIS12 kinetochore complex component [Source:MGI Symbol;Acc:MGI:2685830]
ENSMUSG00000044788	135.213	138.513	248.472	225.501	-0.792277	0.0013533	0.00690599	Fads6	11	115279622	115297663	-	6653	protein_coding	fatty acid desaturase domain family, member 6 [Source:MGI Symbol;Acc:MGI:3039592]
ENSMUSG00000028032	438.014	461.362	625.155	622.622	-0.47271	0.00136031	0.00693935	Papss1	3	131564768	131643671	+	3053	protein_coding	3'-phosphoadenosine 5'-phosphosulfate synthase 1 [Source:MGI Symbol;Acc:MGI:1330587]
ENSMUSG00000033278	897.93	931.055	1133.03	1201.34	-0.352195	0.00136436	0.00695756	Ptprm	17	66666947	67354457	-	8828	protein_coding	protein tyrosine phosphatase, receptor type, M [Source:MGI Symbol;Acc:MGI:102694]
ENSMUSG00000055681	3625.05	3612.78	4028.22	4399.26	-0.219519	0.00137091	0.00698362	Cope	8	70302518	70312993	+	3353	protein_coding	coatomer protein complex, subunit epsilon [Source:MGI Symbol;Acc:MGI:1891702]
ENSMUSG00000022836	65.7022	102.062	175.918	164.636	-1.02465	0.00137634	0.00700387	Mylk	16	34745210	35002420	+	11263	protein_coding	myosin, light polypeptide kinase [Source:MGI Symbol;Acc:MGI:894806]
ENSMUSG00000045659	37.136	79.1501	149.083	127.717	-1.25627	0.00137896	0.00701281	Plekha7	7	116123485	116308376	-	12933	protein_coding	pleckstrin homology domain containing, family A member 7 [Source:MGI Symbol;Acc:MGI:2445094]
ENSMUSG00000040354	2536.67	2678.6	3049.24	3080.18	-0.233266	0.00138117	0.00702017	Mars	10	127296221	127311786	-	3423	protein_coding	methionine-tRNA synthetase [Source:MGI Symbol;Acc:MGI:1345633]
ENSMUSG00000033105	1303.57	1443.45	1750.23	1655.34	-0.310561	0.00138148	0.00702017	Lss	10	76531588	76557138	+	10787	protein_coding	lanosterol synthase [Source:MGI Symbol;Acc:MGI:1336155]
ENSMUSG00000022678	942.683	934.179	1141.98	1256.22	-0.353555	0.00138207	0.00702046	Nde1	16	14163275	14192928	+	3205	protein_coding	nudE neurodevelopment protein 1 [Source:MGI Symbol;Acc:MGI:1914453]
ENSMUSG00000057181	386.595	413.455	575.46	554.772	-0.498914	0.00138446	0.00702794	5730455P16Rik	11	80360492	80378034	-	4842	protein_coding	RIKEN cDNA 5730455P16 gene [Source:MGI Symbol;Acc:MGI:1917841]
ENSMUSG00000046062	857.937	937.303	1145.95	1153.45	-0.357596	0.00138524	0.00702943	Ppp1r15b	1	133131143	133139783	+	5594	protein_coding	protein phosphatase 1, regulatory subunit 15B [Source:MGI Symbol;Acc:MGI:2444211]
ENSMUSG00000015290	1199.78	1146.63	1399.39	1544.58	-0.327046	0.00139786	0.00708839	Ubl4a	X	74365718	74373218	-	3142	protein_coding	ubiquitin-like 4A [Source:MGI Symbol;Acc:MGI:95049]
ENSMUSG00000028675	666.544	729.014	956.119	887.037	-0.401883	0.00139832	0.00708839	Pnrc2	4	135870918	135873850	-	2213	protein_coding	proline-rich nuclear receptor coactivator 2 [Source:MGI Symbol;Acc:MGI:106512]
ENSMUSG00000038894	583.702	474.9	797.097	689.474	-0.488769	0.00139986	0.00709122	Irs2	8	10984681	11008458	-	6323	protein_coding	insulin receptor substrate 2 [Source:MGI Symbol;Acc:MGI:109334]
ENSMUSG00000019841	216.151	303.061	402.524	416.079	-0.658802	0.00140061	0.00709253	Rev3l	10	39732118	39875211	+	13293	protein_coding	REV3 like, DNA directed polymerase zeta catalytic subunit [Source:MGI Symbol;Acc:MGI:1337131]
ENSMUSG00000029735	55.2279	71.8599	141.132	130.711	-1.09913	0.00142049	0.00719073	Tpk1	6	43345001	43666278	-	4603	protein_coding	thiamine pyrophosphokinase [Source:MGI Symbol;Acc:MGI:1352500]
ENSMUSG00000025858	1544.48	1605.91	1860.56	1972.63	-0.283211	0.00142519	0.00720697	Get4	5	139252324	139270051	+	2431	protein_coding	golgi to ER traffic protein 4 [Source:MGI Symbol;Acc:MGI:1914854]
ENSMUSG00000022385	554.183	518.641	701.684	757.324	-0.44314	0.00143452	0.00725159	Gtse1	15	85859745	85876573	+	2742	protein_coding	G two S phase expressed protein 1 [Source:MGI Symbol;Acc:MGI:1352755]
ENSMUSG00000044308	1289.29	1319.51	1791.98	1503.67	-0.337309	0.00147008	0.00741279	Ubr3	2	69897246	70024013	+	9719	protein_coding	ubiquitin protein ligase E3 component n-recognin 3 [Source:MGI Symbol;Acc:MGI:1861100]
ENSMUSG00000023067	7170.11	7730.67	8178.69	8833.45	-0.191356	0.00149517	0.00752408	Cdkn1a	17	29090976	29100727	+	3553	protein_coding	cyclin-dependent kinase inhibitor 1A (P21) [Source:MGI Symbol;Acc:MGI:104556]
ENSMUSG00000028873	96.1727	95.8132	186.851	173.616	-0.90885	0.00150242	0.00755533	Cdca8	4	124918465	124939311	-	5177	protein_coding	cell division cycle associated 8 [Source:MGI Symbol;Acc:MGI:1196274]
ENSMUSG00000023036	26.6617	10.4145	67.5843	63.8587	-1.81735	0.00150822	0.00758189	Pcdhgc4	18	37815079	37841873	+	5596	protein_coding	protocadherin gamma subfamily C, 4 [Source:MGI Symbol;Acc:MGI:1935203]
ENSMUSG00000076928	0	4.16579	31.8044	19.9558	-3.67215	0.00150884	0.00758234	Trac	14	54220521	54224206	+	935	TR_C_gene	T cell receptor alpha constant [Source:MGI Symbol;Acc:MGI:4439838]
ENSMUSG00000071369	27.614	22.9119	76.5293	70.8432	-1.54252	0.00153527	0.00770715	Map3k5	10	19934472	20142753	+	6086	protein_coding	mitogen-activated protein kinase kinase kinase 5 [Source:MGI Symbol;Acc:MGI:1346876]
ENSMUSG00000028525	75.2242	52.0724	155.046	122.728	-1.12293	0.00154231	0.00773714	Pde4b	4	102087543	102607259	+	10560	protein_coding	phosphodiesterase 4B, cAMP specific [Source:MGI Symbol;Acc:MGI:99557]
ENSMUSG00000028664	283.757	348.885	457.188	481.933	-0.571209	0.00155068	0.00776572	Ephb2	4	136647539	136835988	-	12608	protein_coding	Eph receptor B2 [Source:MGI Symbol;Acc:MGI:99611]
ENSMUSG00000030754	4075.44	4155.38	4863.09	4592.84	-0.20027	0.00157245	0.00787201	Copb1	7	114215559	114254711	-	5582	protein_coding	coatomer protein complex, subunit beta 1 [Source:MGI Symbol;Acc:MGI:1917599]
ENSMUSG00000036986	642.739	615.496	841.822	823.178	-0.403851	0.00157968	0.00790549	Pml	9	58218076	58249786	-	5571	protein_coding	promyelocytic leukemia [Source:MGI Symbol;Acc:MGI:104662]
ENSMUSG00000043953	29.5184	42.6994	107.34	80.8211	-1.38483	0.00158318	0.00791753	Ccrl2	9	111054486	111057519	-	2598	protein_coding	chemokine (C-C motif) receptor-like 2 [Source:MGI Symbol;Acc:MGI:1920904]
ENSMUSG00000026639	4.76103	8.33159	33.7921	38.9139	-2.48082	0.00158634	0.00793062	Lamb3	1	193207699	193343878	+	6612	protein_coding	laminin, beta 3 [Source:MGI Symbol;Acc:MGI:99915]
ENSMUSG00000089665	37.136	39.575	116.285	78.8256	-1.34741	0.00160397	0.00801045	Fcor	8	3671188	3672362	-	392	protein_coding	Foxo1 corepressor [Source:MGI Symbol;Acc:MGI:1915484]
ENSMUSG00000024791	90.4595	107.269	170.949	200.556	-0.911131	0.00161335	0.00805455	Cdca5	19	6084983	6091777	+	2129	protein_coding	cell division cycle associated 5 [Source:MGI Symbol;Acc:MGI:1915099]
ENSMUSG00000020009	1348.32	1364.3	1623.02	1700.24	-0.292966	0.0016173	0.00806802	Ifngr1	10	19591949	19610229	+	2847	protein_coding	interferon gamma receptor 1 [Source:MGI Symbol;Acc:MGI:107655]
ENSMUSG00000038416	2484.3	2438.03	2748.1	3157.01	-0.262528	0.00161783	0.00806802	Cdc16	8	13757676	13781938	+	3103	protein_coding	CDC16 cell division cycle 16 [Source:MGI Symbol;Acc:MGI:1917207]
ENSMUSG00000038619	2089.14	2248.49	2517.51	2655.12	-0.254331	0.00161905	0.00806909	Ensa	3	95624993	95632102	+	5346	protein_coding	endosulfine alpha [Source:MGI Symbol;Acc:MGI:1891189]
ENSMUSG00000052726	3.80882	0	27.8288	21.9514	-3.67153	0.00162739	0.00810229	Kcnt2	1	140246158	140612067	+	6895	protein_coding	potassium channel, subfamily T, member 2 [Source:MGI Symbol;Acc:MGI:3036273]
ENSMUSG00000035151	280.901	304.103	439.298	425.059	-0.563738	0.00162949	0.00811	Elmod2	8	83312632	83332486	-	11138	protein_coding	ELMO/CED-12 domain containing 2 [Source:MGI Symbol;Acc:MGI:2445165]
ENSMUSG00000047215	8524.14	8589.87	9279.92	9978.92	-0.170356	0.00163571	0.00813816	Rpl9	5	65388364	65391444	-	3081	protein_coding	ribosomal protein L9 [Source:MGI Symbol;Acc:MGI:1298373]
ENSMUSG00000033933	541.805	536.346	754.36	701.448	-0.433212	0.00163637	0.00813862	Vhl	6	113623959	113631633	+	2997	protein_coding	von Hippel-Lindau tumor suppressor [Source:MGI Symbol;Acc:MGI:103223]
ENSMUSG00000093930	1912.03	2371.38	2656.66	2633.17	-0.305172	0.00163867	0.00814451	Hmgcs1	13	119690379	119708260	+	4594	protein_coding	3-hydroxy-3-methylglutaryl-Coenzyme A synthase 1 [Source:MGI Symbol;Acc:MGI:107592]
ENSMUSG00000054091	674.161	791.501	938.229	998.79	-0.403148	0.00165077	0.00819899	1810037I17Rik	3	122924203	122926184	+	1160	protein_coding	RIKEN cDNA 1810037I17 gene [Source:MGI Symbol;Acc:MGI:1914954]
ENSMUSG00000000325	94.2683	153.093	225.612	232.486	-0.892096	0.00166008	0.00824243	Arvcf	16	18348182	18407076	+	6715	protein_coding	armadillo repeat gene deleted in velocardiofacial syndrome [Source:MGI Symbol;Acc:MGI:109620]
ENSMUSG00000031351	4.76103	5.20724	33.7921	29.9338	-2.67782	0.00166194	0.00824884	Zfp185	X	72987339	73031543	+	3707	protein_coding	zinc finger protein 185 [Source:MGI Symbol;Acc:MGI:108095]
ENSMUSG00000029174	1965.35	1954.8	2391.29	2280.95	-0.253188	0.00166574	0.00826025	Tbc1d1	5	64156305	64351486	+	7405	protein_coding	TBC1 domain family, member 1 [Source:MGI Symbol;Acc:MGI:1889508]
ENSMUSG00000072623	456.106	523.848	650.996	701.448	-0.465606	0.00166653	0.00826029	Zfp9	6	118461950	118479320	-	5389	protein_coding	zinc finger protein 9 [Source:MGI Symbol;Acc:MGI:99210]
ENSMUSG00000025236	1597.8	1517.39	1866.52	1909.77	-0.277365	0.00169279	0.00837614	Adpgk	9	59291558	59324052	+	9609	protein_coding	ADP-dependent glucokinase [Source:MGI Symbol;Acc:MGI:1919391]
ENSMUSG00000031585	396.117	374.921	543.656	543.797	-0.495707	0.00170975	0.00844279	Gtf2e2	8	33731833	33777173	+	2348	protein_coding	general transcription factor II E, polypeptide 2 (beta subunit) [Source:MGI Symbol;Acc:MGI:1915403]
ENSMUSG00000031824	244.717	240.575	382.646	356.212	-0.606341	0.00174548	0.00860458	6430548M08Rik	8	120114152	120165306	+	6626	protein_coding	RIKEN cDNA 6430548M08 gene [Source:MGI Symbol;Acc:MGI:2443793]
ENSMUSG00000073702	9189.73	8979.37	9886.19	10448.9	-0.162414	0.00176276	0.0086868	Rpl31	1	39367842	39371911	+	1662	protein_coding	ribosomal protein L31 [Source:MGI Symbol;Acc:MGI:2149632]
ENSMUSG00000030872	1501.63	1602.79	1923.17	1846.91	-0.280627	0.00176505	0.00869513	Gga2	7	121986722	122021222	-	9769	protein_coding	golgi associated, gamma adaptin ear containing, ARF binding protein 2 [Source:MGI Symbol;Acc:MGI:1921355]
ENSMUSG00000031821	188.537	214.538	330.964	307.32	-0.664079	0.00177451	0.00873877	Gins2	8	120578633	120589304	-	4097	protein_coding	GINS complex subunit 2 (Psf2 homolog) [Source:MGI Symbol;Acc:MGI:1921019]
ENSMUSG00000043542	504.669	574.879	773.244	698.454	-0.447841	0.00178868	0.00880258	Zc2hc1a	3	7503483	7553836	+	3508	protein_coding	zinc finger, C2HC-type containing 1A [Source:MGI Symbol;Acc:MGI:1914556]
ENSMUSG00000028949	325.654	282.232	408.487	505.88	-0.588073	0.00179171	0.00881247	Smarcd3	5	24590818	24624411	-	5120	protein_coding	SWI/SNF related, matrix associated, actin dependent regulator of chromatin, subfamily d, member 3 [Source:MGI Symbol;Acc:MGI:1914243]
ENSMUSG00000024277	1155.98	1082.06	1401.38	1385.93	-0.316262	0.0017919	0.00881247	Mapre2	18	23752333	23893861	+	10202	protein_coding	microtubule-associated protein, RP/EB family, member 2 [Source:MGI Symbol;Acc:MGI:106271]
ENSMUSG00000032812	934.113	962.298	1170.8	1223.29	-0.336374	0.0018022	0.00885709	Arap1	7	101348067	101412586	+	8433	protein_coding	ArfGAP with RhoGAP domain, ankyrin repeat and PH domain 1 [Source:MGI Symbol;Acc:MGI:1916960]
ENSMUSG00000010607	543.709	546.76	722.556	739.364	-0.422946	0.00180319	0.00885898	Pigyl	9	22156846	22158358	+	777	protein_coding	phosphatidylinositol glycan anchor biosynthesis, class Y-like [Source:MGI Symbol;Acc:MGI:1913518]
ENSMUSG00000026434	1672.07	1669.44	2182.58	1904.78	-0.290683	0.00181713	0.00892139	Nucks1	1	131910534	131936321	+	6779	protein_coding	nuclear casein kinase and cyclin-dependent kinase substrate 1 [Source:MGI Symbol;Acc:MGI:1934811]
ENSMUSG00000055148	991.246	831.076	1333.8	1087.59	-0.409349	0.00181918	0.00892544	Klf2	8	72319033	72321656	+	1847	protein_coding	Kruppel-like factor 2 (lung) [Source:MGI Symbol;Acc:MGI:1342772]
ENSMUSG00000002379	1489.25	1523.64	1767.13	1897.8	-0.282746	0.00183279	0.00898916	Ndufa11	17	56717767	56722141	+	1092	protein_coding	NADH:ubiquinone oxidoreductase subunit A11 [Source:MGI Symbol;Acc:MGI:1917125]
ENSMUSG00000000028	98.0771	96.8547	183.869	176.609	-0.886851	0.00184923	0.00906672	Cdc45	16	18780447	18811987	-	3506	protein_coding	cell division cycle 45 [Source:MGI Symbol;Acc:MGI:1338073]
ENSMUSG00000006050	2631.9	2614.04	2989.61	3144.04	-0.225506	0.00190302	0.00929902	Sra1	18	36666681	36679366	-	4684	protein_coding	steroid receptor RNA activator 1 [Source:MGI Symbol;Acc:MGI:1344414]
ENSMUSG00000001467	4742.93	5473.85	5868.9	6015.69	-0.218524	0.00193476	0.00944459	Cyp51	5	4081145	4104746	-	4415	protein_coding	cytochrome P450, family 51 [Source:MGI Symbol;Acc:MGI:106040]
ENSMUSG00000057863	5065.73	5003.12	5517.06	5995.73	-0.193286	0.00193824	0.00945521	Rpl36	17	56613416	56614243	+	383	protein_coding	ribosomal protein L36 [Source:MGI Symbol;Acc:MGI:1860603]
ENSMUSG00000024158	484.672	487.398	638.075	685.483	-0.44531	0.00196535	0.00957134	Hagh	17	24840143	24864450	+	1908	protein_coding	hydroxyacyl glutathione hydrolase [Source:MGI Symbol;Acc:MGI:95745]
ENSMUSG00000000690	648.452	656.112	871.639	837.147	-0.389487	0.00197452	0.00961275	Hoxb6	11	96292476	96301569	+	1964	protein_coding	homeobox B6 [Source:MGI Symbol;Acc:MGI:96187]
ENSMUSG00000034485	1711.11	1726.72	2032.5	2082.39	-0.259399	0.00198505	0.00965444	Uaca	9	60794542	60880370	+	5807	protein_coding	uveal autoantigen with coiled-coil domains and ankyrin repeats [Source:MGI Symbol;Acc:MGI:1919815]
ENSMUSG00000071176	1054.09	1063.32	1324.85	1309.1	-0.314984	0.00201158	0.00977354	Arhgef10	8	14911663	15001085	+	9210	protein_coding	Rho guanine nucleotide exchange factor (GEF) 10 [Source:MGI Symbol;Acc:MGI:2444453]
ENSMUSG00000026172	204.724	183.295	311.087	303.329	-0.662298	0.00201742	0.00979862	Bcs1l	1	74588289	74592443	+	2192	protein_coding	BCS1-like (yeast) [Source:MGI Symbol;Acc:MGI:1914071]
ENSMUSG00000040151	1485.44	1642.36	1921.18	1881.84	-0.282505	0.00202832	0.00984497	Hs2st1	3	144429706	144570181	-	8209	protein_coding	heparan sulfate 2-O-sulfotransferase 1 [Source:MGI Symbol;Acc:MGI:1346049]
ENSMUSG00000024072	1362.61	1438.24	1775.08	1651.35	-0.291142	0.00204582	0.00992325	Yipf4	17	74489493	74500277	+	2133	protein_coding	Yip1 domain family, member 4 [Source:MGI Symbol;Acc:MGI:1915114]
ENSMUSG00000032867	3468.88	3293.06	3785.71	4066	-0.215351	0.00208611	0.0101119	Fbxw8	5	118064965	118155464	-	5525	protein_coding	F-box and WD-40 domain protein 8 [Source:MGI Symbol;Acc:MGI:1923041]
ENSMUSG00000022474	1868.23	1965.21	2253.14	2308.89	-0.251294	0.00209624	0.0101542	Pmm1	15	81951108	81960930	-	2866	protein_coding	phosphomannomutase 1 [Source:MGI Symbol;Acc:MGI:1353418]
ENSMUSG00000002688	220.912	143.72	370.72	264.415	-0.798447	0.00209908	0.0101615	Prkd1	12	50341231	50649098	-	3653	protein_coding	protein kinase D1 [Source:MGI Symbol;Acc:MGI:99879]
ENSMUSG00000034127	0	0	10.9328	12.9713	-6.02786	0.00209913	0.0101615	Tspan8	10	115816832	115849893	+	1702	protein_coding	tetraspanin 8 [Source:MGI Symbol;Acc:MGI:2384918]
ENSMUSG00000036036	341.842	365.548	474.084	538.808	-0.518308	0.00210957	0.0102018	Zfp57	17	37001163	37010635	+	3786	protein_coding	zinc finger protein 57 [Source:MGI Symbol;Acc:MGI:99204]
ENSMUSG00000024759	3170.84	3405.54	3969.58	3694.82	-0.22117	0.00211784	0.0102383	Atl3	19	7494040	7538608	+	6698	protein_coding	atlastin GTPase 3 [Source:MGI Symbol;Acc:MGI:1924270]
ENSMUSG00000061751	139.974	95.8132	216.667	211.532	-0.85821	0.00212218	0.0102559	Kalrn	16	33969073	34573532	-	24050	protein_coding	kalirin, RhoGEF kinase [Source:MGI Symbol;Acc:MGI:2685385]
ENSMUSG00000006221	904.595	806.081	1083.34	1108.55	-0.356945	0.00213112	0.0102922	Hspb7	4	141420779	141425311	+	2769	protein_coding	heat shock protein family, member 7 (cardiovascular) [Source:MGI Symbol;Acc:MGI:1352494]
ENSMUSG00000026209	3231.78	2919.18	3458.73	3810.57	-0.240632	0.00213838	0.0103204	Dnpep	1	75307896	75317990	-	4289	protein_coding	aspartyl aminopeptidase [Source:MGI Symbol;Acc:MGI:1278328]
ENSMUSG00000020469	2.85662	0	14.9083	29.9338	-3.93334	0.0021676	0.010451	Myl7	11	5896637	5898782	-	590	protein_coding	myosin, light polypeptide 7, regulatory [Source:MGI Symbol;Acc:MGI:107495]
ENSMUSG00000010406	1719.68	1626.74	1967.9	2058.44	-0.26655	0.00217557	0.0104825	Mrpl52	14	54426909	54429756	+	1109	protein_coding	mitochondrial ribosomal protein L52 [Source:MGI Symbol;Acc:MGI:1916086]
ENSMUSG00000020952	1038.86	1027.91	1313.92	1262.21	-0.317774	0.00217818	0.0104916	Scfd1	12	51377510	51450101	+	13162	protein_coding	Sec1 family domain containing 1 [Source:MGI Symbol;Acc:MGI:1924233]
ENSMUSG00000032612	2353.85	2356.8	2727.22	2787.83	-0.227452	0.00218461	0.0105191	Usp4	9	108347853	108392545	+	8628	protein_coding	ubiquitin specific peptidase 4 (proto-oncogene) [Source:MGI Symbol;Acc:MGI:98905]
ENSMUSG00000039103	690.349	706.102	985.936	850.119	-0.395	0.00220581	0.0106071	Nexn	3	152236982	152266350	-	3826	protein_coding	nexilin [Source:MGI Symbol;Acc:MGI:1916060]
ENSMUSG00000039155	2.85662	3.12434	22.8594	27.9382	-3.08779	0.00223163	0.0107206	Cdh26	2	178430531	178487366	+	3012	protein_coding	cadherin-like 26 [Source:MGI Symbol;Acc:MGI:2685856]
ENSMUSG00000022010	2921.37	2793.16	3243.05	3409.45	-0.219052	0.00224601	0.0107825	Tsc22d1	14	76414961	76507765	+	8994	protein_coding	TSC22 domain family, member 1 [Source:MGI Symbol;Acc:MGI:109127]
ENSMUSG00000062563	6.66544	5.20724	36.7738	29.9338	-2.48682	0.00226923	0.0108757	Cys1	12	24665833	24681813	-	2952	protein_coding	cystin 1 [Source:MGI Symbol;Acc:MGI:2177632]
ENSMUSG00000034329	24.7573	35.4092	73.5476	87.8057	-1.42645	0.00227502	0.0108965	Brip1	11	86058138	86201193	-	7454	protein_coding	BRCA1 interacting protein C-terminal helicase 1 [Source:MGI Symbol;Acc:MGI:2442836]
ENSMUSG00000026958	4271.59	4311.6	4760.72	5029.87	-0.18991	0.00227769	0.0109057	Dpp7	2	25352276	25356359	-	3337	protein_coding	dipeptidylpeptidase 7 [Source:MGI Symbol;Acc:MGI:1933213]
ENSMUSG00000047649	756.051	619.662	927.296	901.006	-0.409281	0.00228425	0.0109335	Cd3eap	7	19356014	19359483	-	2492	protein_coding	CD3E antigen, epsilon polypeptide associated protein [Source:MGI Symbol;Acc:MGI:1917583]
ENSMUSG00000038055	371.36	295.771	481.041	492.909	-0.544489	0.00228916	0.0109498	Dexi	16	10502531	10543054	-	3353	protein_coding	dexamethasone-induced transcript [Source:MGI Symbol;Acc:MGI:1926236]
ENSMUSG00000061143	60.9411	44.7823	114.297	118.737	-1.13768	0.00236993	0.0112988	Maml3	3	51685907	52105076	-	10486	protein_coding	mastermind like transcriptional coactivator 3 [Source:MGI Symbol;Acc:MGI:2389461]
ENSMUSG00000078622	1932.02	1922.51	2306.81	2257.01	-0.243661	0.00237082	0.0112994	Ccdc47	11	106197408	106216344	-	6414	protein_coding	coiled-coil domain containing 47 [Source:MGI Symbol;Acc:MGI:1914413]
ENSMUSG00000018076	841.749	838.366	1095.26	1038.7	-0.344963	0.00238136	0.0113422	Med13l	5	118560679	118765438	+	15427	protein_coding	mediator complex subunit 13-like [Source:MGI Symbol;Acc:MGI:2670178]
ENSMUSG00000021000	993.15	1111.23	1387.47	1265.2	-0.334647	0.0023825	0.0113438	Mia2	12	59095799	59191583	+	11239	protein_coding	melanoma inhibitory activity 2 [Source:MGI Symbol;Acc:MGI:2159614]
ENSMUSG00000030846	722.724	737.345	1087.31	859.099	-0.414915	0.00239531	0.0113974	Tial1	7	128439777	128461717	-	6903	protein_coding	Tia1 cytotoxic granule-associated RNA binding protein-like 1 [Source:MGI Symbol;Acc:MGI:107913]
ENSMUSG00000034936	63.7978	67.6941	133.181	133.704	-1.02174	0.00240802	0.0114541	Arl4d	11	101665541	101667832	+	1382	protein_coding	ADP-ribosylation factor-like 4D [Source:MGI Symbol;Acc:MGI:1933155]
ENSMUSG00000008140	1894.89	1894.39	2147.79	2399.69	-0.263122	0.00241691	0.0114926	Emc10	7	44489937	44496529	-	2917	protein_coding	ER membrane protein complex subunit 10 [Source:MGI Symbol;Acc:MGI:1916933]
ENSMUSG00000029822	17.1397	12.4974	59.6332	45.8984	-1.82884	0.00242073	0.011507	Osbpl3	6	50293330	50456201	-	9021	protein_coding	oxysterol binding protein-like 3 [Source:MGI Symbol;Acc:MGI:1918970]
ENSMUSG00000007036	1218.82	1202.87	1450.08	1522.63	-0.295676	0.0024363	0.0115734	Abhd16a	17	35089263	35102987	+	3220	protein_coding	abhydrolase domain containing 16A [Source:MGI Symbol;Acc:MGI:99476]
ENSMUSG00000042357	51.4191	54.1553	100.383	131.709	-1.13681	0.00245411	0.0116504	Gjb5	4	127354809	127358181	-	1721	protein_coding	gap junction protein, beta 5 [Source:MGI Symbol;Acc:MGI:95723]
ENSMUSG00000024395	274.235	268.694	360.781	457.986	-0.592518	0.00247323	0.0117335	Lims2	18	31931325	31958619	+	2623	protein_coding	LIM and senescent cell antigen like domains 2 [Source:MGI Symbol;Acc:MGI:2385067]
ENSMUSG00000032997	6997.76	6885.01	7515.77	8158.94	-0.175088	0.00247452	0.0117357	Chpf	1	75474569	75479307	-	3856	protein_coding	chondroitin polymerizing factor [Source:MGI Symbol;Acc:MGI:106576]
ENSMUSG00000019823	1132.17	1087.27	1334.79	1414.87	-0.308812	0.0024834	0.011774	Mical1	10	41476314	41487032	+	6047	protein_coding	microtubule associated monooxygenase, calponin and LIM domain containing 1 [Source:MGI Symbol;Acc:MGI:2385847]
ENSMUSG00000039236	167.588	170.798	247.478	304.327	-0.705579	0.00248625	0.0117837	Isg20	7	78913424	78920396	+	1860	protein_coding	interferon-stimulated protein [Source:MGI Symbol;Acc:MGI:1928895]
ENSMUSG00000085645	179.015	161.424	282.264	266.41	-0.687814	0.00249967	0.0118434	Hoxb5os	11	96291024	96306910	-	696	antisense	homeobox B5 and homeobox B6, opposite strand [Source:MGI Symbol;Acc:MGI:1922645]
ENSMUSG00000000184	10310.5	10168.7	11226.9	11395.8	-0.143573	0.00251543	0.0119103	Ccnd2	6	127125162	127152193	-	9409	protein_coding	cyclin D2 [Source:MGI Symbol;Acc:MGI:88314]
ENSMUSG00000046442	60.9411	76.0257	146.101	130.711	-1.01688	0.00253354	0.0119804	Ppm1e	11	87226906	87359023	-	6702	protein_coding	protein phosphatase 1E (PP2C domain containing) [Source:MGI Symbol;Acc:MGI:2444096]
ENSMUSG00000096401	101.886	120.808	197.783	196.565	-0.825706	0.00255627	0.01208	Gm21811	8	20136502	20151665	+	930	unprocessed_pseudogene	predicted gene, 21811 [Source:MGI Symbol;Acc:MGI:5433975]
ENSMUSG00000032712	532.283	509.268	716.592	678.498	-0.421354	0.00258121	0.012186	Resf1	6	149309414	149335663	+	9629	protein_coding	retroelement silencing factor 1 [Source:MGI Symbol;Acc:MGI:1914496]
ENSMUSG00000023391	61.8933	77.0672	160.016	122.728	-1.02657	0.00263414	0.0124116	Dlx2	2	71543408	71546754	-	2855	protein_coding	distal-less homeobox 2 [Source:MGI Symbol;Acc:MGI:94902]
ENSMUSG00000041308	1395.93	1361.17	1694.58	1646.36	-0.27696	0.00263605	0.0124144	Sntb2	8	106935750	107019714	+	10350	protein_coding	syntrophin, basic 2 [Source:MGI Symbol;Acc:MGI:101771]
ENSMUSG00000020160	840.797	897.728	1205.58	1030.72	-0.363619	0.00263645	0.0124144	Meis1	11	18879817	19018985	-	10532	protein_coding	Meis homeobox 1 [Source:MGI Symbol;Acc:MGI:104717]
ENSMUSG00000028944	1337.85	1263.28	1601.15	1571.52	-0.286247	0.00264103	0.012432	Prkag2	5	24862744	25100642	-	6480	protein_coding	protein kinase, AMP-activated, gamma 2 non-catalytic subunit [Source:MGI Symbol;Acc:MGI:1336153]
ENSMUSG00000047990	0	0	13.9144	8.98013	-5.96568	0.00264576	0.0124502	C2cd4a	9	67830489	67832330	-	1395	protein_coding	C2 calcium-dependent domain containing 4A [Source:MGI Symbol;Acc:MGI:3645763]
ENSMUSG00000035455	57.1323	70.8185	131.193	130.711	-1.03521	0.00267086	0.0125601	Fignl1	11	11787431	11808962	-	4839	protein_coding	fidgetin-like 1 [Source:MGI Symbol;Acc:MGI:1890648]
ENSMUSG00000057982	469.437	460.32	662.922	602.666	-0.444778	0.00267395	0.0125688	Zfp809	9	22225714	22243354	+	2960	protein_coding	zinc finger protein 809 [Source:MGI Symbol;Acc:MGI:2143362]
ENSMUSG00000011257	2246.25	2274.52	2585.1	2717.99	-0.230314	0.00268244	0.0125983	Pabpc4	4	123262351	123298925	+	4027	protein_coding	poly(A) binding protein, cytoplasmic 4 [Source:MGI Symbol;Acc:MGI:2385206]
ENSMUSG00000031399	559.897	562.382	757.342	727.39	-0.403809	0.0026848	0.0126052	Fam3a	X	74384719	74393272	-	2485	protein_coding	family with sequence similarity 3, member A [Source:MGI Symbol;Acc:MGI:1913544]
ENSMUSG00000022019	389.452	385.336	578.442	506.878	-0.486208	0.00269296	0.0126395	Tdrd3	14	87416639	87545504	+	6072	protein_coding	tudor domain containing 3 [Source:MGI Symbol;Acc:MGI:2444023]
ENSMUSG00000062380	182.823	131.222	242.508	289.36	-0.75796	0.00271165	0.0127231	Tubb3	8	123411424	123422015	+	1868	protein_coding	tubulin, beta 3 class III [Source:MGI Symbol;Acc:MGI:107813]
ENSMUSG00000039396	9.52205	22.9119	59.6332	53.8808	-1.81564	0.00273284	0.0128184	Neil3	8	53586867	53639065	-	5555	protein_coding	nei like 3 (E. coli) [Source:MGI Symbol;Acc:MGI:2384588]
ENSMUSG00000046410	53.3235	31.2434	105.352	97.7836	-1.25998	0.00274079	0.0128432	Kcnk6	7	29221926	29232515	-	4151	protein_coding	potassium inwardly-rectifying channel, subfamily K, member 6 [Source:MGI Symbol;Acc:MGI:1891291]
ENSMUSG00000021520	1222.63	1136.22	1530.59	1392.92	-0.309248	0.00276755	0.0129518	Uqcrb	13	66900617	66905378	-	876	protein_coding	ubiquinol-cytochrome c reductase binding protein [Source:MGI Symbol;Acc:MGI:1914780]
ENSMUSG00000070942	194.25	210.373	331.958	296.344	-0.635467	0.00283689	0.0132593	Il1rl2	1	40324610	40367562	+	6812	protein_coding	interleukin 1 receptor-like 2 [Source:MGI Symbol;Acc:MGI:1913107]
ENSMUSG00000028567	971.249	1046.66	1229.44	1288.15	-0.319599	0.00284593	0.0132972	Txndc12	4	108834601	108862127	+	2253	protein_coding	thioredoxin domain containing 12 (endoplasmic reticulum) [Source:MGI Symbol;Acc:MGI:1913323]
ENSMUSG00000031596	1195.97	1258.07	1723.4	1385.93	-0.341685	0.00288474	0.0134612	Slc7a2	8	40862396	40922308	+	9135	protein_coding	solute carrier family 7 (cationic amino acid transporter, y+ system), member 2 [Source:MGI Symbol;Acc:MGI:99828]
ENSMUSG00000020038	295.184	287.44	446.255	401.112	-0.540268	0.00288821	0.013473	Cry1	10	85131700	85185064	-	3340	protein_coding	cryptochrome 1 (photolyase-like) [Source:MGI Symbol;Acc:MGI:1270841]
ENSMUSG00000040093	70.4632	74.9843	123.242	166.631	-0.995348	0.00291467	0.013579	Bmf	2	118528757	118549687	-	5253	protein_coding	BCL2 modifying factor [Source:MGI Symbol;Acc:MGI:2176433]
ENSMUSG00000022744	1219.77	1166.42	1465.98	1454.78	-0.291377	0.00292958	0.013631	Cldnd1	16	58727910	58734251	+	2563	protein_coding	claudin domain containing 1 [Source:MGI Symbol;Acc:MGI:2447860]
ENSMUSG00000035305	28.5662	46.8652	88.4559	96.7858	-1.30032	0.00295357	0.0137338	Ror1	4	100095791	100444765	+	5762	protein_coding	receptor tyrosine kinase-like orphan receptor 1 [Source:MGI Symbol;Acc:MGI:1347520]
ENSMUSG00000040181	1.90441	1.04145	26.8349	13.9691	-3.78042	0.0029583	0.0137513	Fmo1	1	162829561	162866610	-	6304	protein_coding	flavin containing monooxygenase 1 [Source:MGI Symbol;Acc:MGI:1310002]
ENSMUSG00000045827	1001.72	1084.15	1256.27	1342.03	-0.317346	0.00297172	0.0138049	Serpinb9	13	33003250	33017957	+	3494	protein_coding	serine (or cysteine) peptidase inhibitor, clade B, member 9 [Source:MGI Symbol;Acc:MGI:106603]
ENSMUSG00000019814	1056.95	1001.87	1206.58	1383.94	-0.33112	0.00299373	0.0138982	Ltv1	10	13178140	13193168	-	2317	protein_coding	LTV1 ribosome biogenesis factor [Source:MGI Symbol;Acc:MGI:2447810]
ENSMUSG00000003316	4968.61	5217.66	5738.7	5752.27	-0.174061	0.0030073	0.0139523	Glg1	8	111154421	111259216	-	7090	protein_coding	golgi apparatus protein 1 [Source:MGI Symbol;Acc:MGI:104967]
ENSMUSG00000049517	10613.3	10544.7	11483.4	11867.7	-0.14227	0.00301632	0.0139852	Rps23	13	90922958	90924950	+	1268	protein_coding	ribosomal protein S23 [Source:MGI Symbol;Acc:MGI:1913725]
ENSMUSG00000039115	107.599	132.264	185.857	236.477	-0.817567	0.0030287	0.0140336	Itga9	9	118606690	118901003	+	7691	protein_coding	integrin alpha 9 [Source:MGI Symbol;Acc:MGI:104756]
ENSMUSG00000028702	12.3787	9.37303	45.7188	40.9095	-1.99048	0.00303522	0.0140593	Rad54l	4	116094264	116123690	-	7706	protein_coding	RAD54 like (S. cerevisiae) [Source:MGI Symbol;Acc:MGI:894697]
ENSMUSG00000002343	273.283	305.144	409.481	431.046	-0.539892	0.00306007	0.0141654	Armc6	8	70220172	70234466	-	3262	protein_coding	armadillo repeat containing 6 [Source:MGI Symbol;Acc:MGI:1924063]
ENSMUSG00000021569	165.684	127.057	242.508	247.452	-0.7412	0.00306271	0.0141731	Trip13	13	73911347	73937784	-	3472	protein_coding	thyroid hormone receptor interactor 13 [Source:MGI Symbol;Acc:MGI:1916966]
ENSMUSG00000028597	735.102	684.232	925.308	902.004	-0.364077	0.00306654	0.0141848	Gpx7	4	108400390	108406961	-	1289	protein_coding	glutathione peroxidase 7 [Source:MGI Symbol;Acc:MGI:1914555]
ENSMUSG00000035199	3301.3	3337.84	3754.9	3843.49	-0.194746	0.00307262	0.0142048	Arl6ip5	6	97210689	97233315	+	1442	protein_coding	ADP-ribosylation factor-like 6 interacting protein 5 [Source:MGI Symbol;Acc:MGI:1929501]
ENSMUSG00000023972	551.327	512.393	738.458	681.492	-0.416285	0.00307805	0.0142214	Ptk7	17	46564471	46629504	-	5384	protein_coding	PTK7 protein tyrosine kinase 7 [Source:MGI Symbol;Acc:MGI:1918711]
ENSMUSG00000050373	807.47	831.076	988.917	1098.57	-0.349495	0.00308383	0.0142436	Snx21	2	164785823	164793816	+	4760	protein_coding	sorting nexin family member 21 [Source:MGI Symbol;Acc:MGI:1917729]
ENSMUSG00000048758	13093.8	12747.3	13885.6	14688.5	-0.144977	0.00308684	0.0142529	Rpl29	9	106429454	106431568	+	1126	protein_coding	ribosomal protein L29 [Source:MGI Symbol;Acc:MGI:99687]
ENSMUSG00000020734	0.952205	0	21.8655	14.9669	-5.21513	0.00310264	0.0143168	Grin2c	11	115249169	115267243	-	5037	protein_coding	glutamate receptor, ionotropic, NMDA2C (epsilon 3) [Source:MGI Symbol;Acc:MGI:95822]
ENSMUSG00000043747	0	0	17.89	4.98896	-5.96478	0.00316964	0.0146027	1520401A03Rik	17	23704488	23722783	-	4111	protein_coding	RIKEN cDNA 1520401A03 gene [Source:MGI Symbol;Acc:MGI:2443785]
ENSMUSG00000026491	1305.47	1389.29	1590.22	1685.27	-0.281873	0.00317891	0.0146351	Ahctf1	1	179744894	179803680	-	15116	protein_coding	AT hook containing transcription factor 1 [Source:MGI Symbol;Acc:MGI:1915033]
ENSMUSG00000003518	2731.88	2869.19	3166.52	3327.64	-0.213654	0.00318505	0.014655	Dusp3	11	101971143	101987013	-	4682	protein_coding	dual specificity phosphatase 3 (vaccinia virus phosphatase VH1-related) [Source:MGI Symbol;Acc:MGI:1919599]
ENSMUSG00000034773	42.8492	60.404	108.334	116.742	-1.12702	0.00319913	0.0147059	BC030867	11	102248882	102265187	+	3032	protein_coding	cDNA sequence BC030867 [Source:MGI Symbol;Acc:MGI:2387601]
ENSMUSG00000044533	29229.8	27845.2	30243	33006	-0.148133	0.00320444	0.0147256	Rps2	17	24718116	24721929	+	1830	protein_coding	ribosomal protein S2 [Source:MGI Symbol;Acc:MGI:105110]
ENSMUSG00000020176	5401.86	5553	6288.32	6032.65	-0.169652	0.00322475	0.0148142	Grb10	11	11930508	12038683	-	9089	protein_coding	growth factor receptor bound protein 10 [Source:MGI Symbol;Acc:MGI:103232]
ENSMUSG00000031932	2.85662	1.04145	19.8777	22.9492	-3.4406	0.00322603	0.0148154	Gpr83	9	14860210	14870789	+	5095	protein_coding	G protein-coupled receptor 83 [Source:MGI Symbol;Acc:MGI:95712]
ENSMUSG00000036298	40.9448	35.4092	85.4743	95.788	-1.24597	0.00323166	0.0148319	Slc2a13	15	91267696	91573261	-	8367	protein_coding	solute carrier family 2 (facilitated glucose transporter), member 13 [Source:MGI Symbol;Acc:MGI:2146030]
ENSMUSG00000022881	68.5588	61.4454	126.224	134.702	-1.00416	0.00324108	0.0148704	Rfc4	16	23113943	23127737	-	1533	protein_coding	replication factor C (activator 1) 4 [Source:MGI Symbol;Acc:MGI:2146571]
ENSMUSG00000028413	6187.43	6366.37	6919.44	7118.25	-0.161278	0.00324417	0.0148796	B4galt1	4	40804602	40854005	-	4234	protein_coding	UDP-Gal:betaGlcNAc beta 1,4- galactosyltransferase, polypeptide 1 [Source:MGI Symbol;Acc:MGI:95705]
ENSMUSG00000027778	166.636	216.621	285.245	324.282	-0.671047	0.00324681	0.0148796	Ift80	3	68892499	69004570	-	12428	protein_coding	intraflagellar transport 80 [Source:MGI Symbol;Acc:MGI:1915509]
ENSMUSG00000029614	22379.7	21911	23566	25103.4	-0.13598	0.00324719	0.0148796	Rpl6	5	121204481	121209241	+	3140	protein_coding	ribosomal protein L6 [Source:MGI Symbol;Acc:MGI:108057]
ENSMUSG00000038766	339.937	368.673	516.821	478.94	-0.491359	0.00325807	0.0149153	Gabpb2	3	95181766	95217916	-	15465	protein_coding	GA repeat binding protein, beta 2 [Source:MGI Symbol;Acc:MGI:95612]
ENSMUSG00000061787	5745.61	5416.57	6107.43	6555.49	-0.181799	0.00326621	0.0149479	Rps17	7	81342732	81345254	-	1274	protein_coding	ribosomal protein S17 [Source:MGI Symbol;Acc:MGI:1309526]
ENSMUSG00000030725	53.3235	61.4454	100.383	144.68	-1.09546	0.00327264	0.0149726	Lipt2	7	100159277	100161365	+	1663	protein_coding	lipoyl(octanoyl) transferase 2 (putative) [Source:MGI Symbol;Acc:MGI:1914414]
ENSMUSG00000038527	544.661	513.434	696.715	707.434	-0.407844	0.00327606	0.0149835	C1rl	6	124493113	124510643	+	3010	protein_coding	complement component 1, r subcomponent-like [Source:MGI Symbol;Acc:MGI:2660692]
ENSMUSG00000038398	840.797	796.708	989.911	1095.58	-0.348557	0.00328276	0.0150094	Upf3a	8	13785615	13799193	+	5865	protein_coding	UPF3 regulator of nonsense transcripts homolog A (yeast) [Source:MGI Symbol;Acc:MGI:1914281]
ENSMUSG00000001604	278.996	335.346	434.328	454.993	-0.534826	0.00328468	0.0150135	Tcea3	4	136247729	136274898	+	1400	protein_coding	transcription elongation factor A (SII), 3 [Source:MGI Symbol;Acc:MGI:1196908]
ENSMUSG00000048249	564.658	618.62	764.299	789.253	-0.393338	0.00329461	0.0150446	Crebrf	17	26715650	26776635	+	8564	protein_coding	CREB3 regulatory factor [Source:MGI Symbol;Acc:MGI:1924378]
ENSMUSG00000042842	3406.04	3494.06	3836.4	4077.98	-0.197957	0.00335062	0.0152811	Serpinb6b	13	32965209	32979067	+	2262	protein_coding	serine (or cysteine) peptidase inhibitor, clade B, member 6b [Source:MGI Symbol;Acc:MGI:894688]
ENSMUSG00000038412	856.985	846.697	992.893	1201.34	-0.364968	0.00336088	0.0153135	Higd1a	9	121848563	121858362	-	3040	protein_coding	HIG1 domain family, member 1A [Source:MGI Symbol;Acc:MGI:1930666]
ENSMUSG00000076437	308.514	263.486	402.524	433.042	-0.545692	0.00338691	0.015416	Selenoh	2	84669215	84670770	-	1131	protein_coding	selenoprotein H [Source:MGI Symbol;Acc:MGI:1919907]
ENSMUSG00000030671	27.614	31.2434	70.566	81.8189	-1.37356	0.00338763	0.015416	Pde3b	7	114415281	114539251	+	9114	protein_coding	phosphodiesterase 3B, cGMP-inhibited [Source:MGI Symbol;Acc:MGI:1333863]
ENSMUSG00000001151	255.191	232.243	363.763	360.203	-0.570061	0.00347849	0.0157898	Pcnt	10	76351263	76442786	-	12154	protein_coding	pericentrin (kendrin) [Source:MGI Symbol;Acc:MGI:102722]
ENSMUSG00000038332	218.055	229.119	351.836	322.287	-0.592542	0.00349804	0.0158618	Sesn1	10	41809935	41908424	+	3982	protein_coding	sestrin 1 [Source:MGI Symbol;Acc:MGI:2155278]
ENSMUSG00000034158	2917.56	3127.47	3863.24	3296.7	-0.244436	0.00349871	0.0158618	Lrrc58	16	37868389	37888858	+	8604	protein_coding	leucine rich repeat containing 58 [Source:MGI Symbol;Acc:MGI:2443542]
ENSMUSG00000063316	7065.36	7305.76	8037.56	7945.42	-0.153477	0.00350748	0.0158965	Rpl27	11	101442298	101445529	+	1535	protein_coding	ribosomal protein L27 [Source:MGI Symbol;Acc:MGI:98036]
ENSMUSG00000090862	5688.47	5702.97	6270.43	6480.66	-0.162674	0.00357576	0.0161656	Rps13	7	116331505	116334195	-	2691	protein_coding	ribosomal protein S13 [Source:MGI Symbol;Acc:MGI:1915302]
ENSMUSG00000025006	200.915	189.544	346.866	268.406	-0.655726	0.00362299	0.0163587	Sorbs1	19	40294753	40513779	-	13472	protein_coding	sorbin and SH3 domain containing 1 [Source:MGI Symbol;Acc:MGI:700014]
ENSMUSG00000030286	2908.03	3149.34	3658.5	3385.51	-0.218026	0.00362678	0.0163708	Emc3	6	113514874	113531652	-	3361	protein_coding	ER membrane protein complex subunit 3 [Source:MGI Symbol;Acc:MGI:1913337]
ENSMUSG00000052928	634.169	701.936	896.486	836.15	-0.375547	0.00363432	0.0163997	Ctif	18	75431224	75697696	-	6173	protein_coding	CBP80/20-dependent translation initiation factor [Source:MGI Symbol;Acc:MGI:2685518]
ENSMUSG00000024695	2092.95	2157.88	2577.15	2414.66	-0.231979	0.00369611	0.0166526	Zfp91	19	12763660	12796126	-	10046	protein_coding	zinc finger protein 91 [Source:MGI Symbol;Acc:MGI:104854]
ENSMUSG00000020328	1107.41	1076.86	1307.95	1374.96	-0.296475	0.00372887	0.0167689	Nudcd2	11	40733667	40740046	+	2054	protein_coding	NudC domain containing 2 [Source:MGI Symbol;Acc:MGI:1277103]
ENSMUSG00000037965	893.169	940.428	1126.07	1159.43	-0.318138	0.0038054	0.0170866	Zc3h7a	16	11136592	11176393	-	9160	protein_coding	zinc finger CCCH type containing 7 A [Source:MGI Symbol;Acc:MGI:2445044]
ENSMUSG00000024544	433.253	383.253	572.479	549.783	-0.458103	0.00381203	0.0171111	Ldlrad4	18	67933257	68255549	+	2493	protein_coding	low density lipoprotein receptor class A domain containing 4 [Source:MGI Symbol;Acc:MGI:1277150]
ENSMUSG00000033228	1966.3	2080.81	2409.18	2346.81	-0.23314	0.00381846	0.0171346	Scaf11	15	96411699	96460843	-	10340	protein_coding	SR-related CTD-associated factor 11 [Source:MGI Symbol;Acc:MGI:1919443]
ENSMUSG00000046591	13.3309	17.7046	49.6943	52.883	-1.72773	0.00382889	0.0171761	Ticrr	7	79660196	79698148	+	10007	protein_coding	TOPBP1-interacting checkpoint and replication regulator [Source:MGI Symbol;Acc:MGI:1924261]
ENSMUSG00000027160	209.485	192.668	345.873	279.382	-0.636187	0.00383487	0.0171923	Ccdc34	2	110017817	110173360	+	6558	protein_coding	coiled-coil domain containing 34 [Source:MGI Symbol;Acc:MGI:1915451]
ENSMUSG00000028343	1432.12	1569.46	1863.54	1757.11	-0.270996	0.00385521	0.0172714	Erp44	4	48193323	48279558	-	3418	protein_coding	endoplasmic reticulum protein 44 [Source:MGI Symbol;Acc:MGI:1923549]
ENSMUSG00000019295	1027.43	963.34	1217.51	1248.24	-0.308321	0.00386086	0.0172875	Tmem129	5	33653216	33658416	-	3179	protein_coding	transmembrane protein 129 [Source:MGI Symbol;Acc:MGI:1915616]
ENSMUSG00000021665	1944.4	1724.64	2206.43	2176.18	-0.255839	0.00386578	0.0173041	Hexb	13	97176331	97198357	-	1906	protein_coding	hexosaminidase B [Source:MGI Symbol;Acc:MGI:96074]
ENSMUSG00000039849	295.184	279.108	419.42	406.101	-0.523144	0.00387182	0.0173258	Pcif1	2	164879304	164894454	+	6544	protein_coding	PDX1 C-terminal inhibiting factor 1 [Source:MGI Symbol;Acc:MGI:2443858]
ENSMUSG00000033542	2458.59	2389.08	2921.03	2728.96	-0.220834	0.00388575	0.0173828	Arhgef5	6	43265582	43289320	+	9977	protein_coding	Rho guanine nucleotide exchange factor (GEF) 5 [Source:MGI Symbol;Acc:MGI:1858952]
ENSMUSG00000038145	439.919	531.139	643.045	673.51	-0.440219	0.00389236	0.0174016	Snrk	9	122117266	122169702	+	5780	protein_coding	SNF related kinase [Source:MGI Symbol;Acc:MGI:108104]
ENSMUSG00000027018	557.992	569.672	732.494	742.357	-0.387362	0.00391135	0.0174812	Hat1	2	71388958	71441622	+	2886	protein_coding	histone aminotransferase 1 [Source:MGI Symbol;Acc:MGI:96013]
ENSMUSG00000090394	91.4117	113.518	185.857	177.607	-0.828318	0.00393184	0.0175619	4930523C07Rik	1	160044382	160080208	+	10195	protein_coding	RIKEN cDNA 4930523C07 gene [Source:MGI Symbol;Acc:MGI:1914897]
ENSMUSG00000047617	196.154	164.549	281.27	285.368	-0.650386	0.00393763	0.0175769	Paxx	2	25455141	25461094	-	2066	protein_coding	non-homologous end joining factor [Source:MGI Symbol;Acc:MGI:2442831]
ENSMUSG00000059409	1270.24	1302.85	1544.5	1563.54	-0.272644	0.0039402	0.017583	Ppp2r5d	17	46682991	46705111	-	3402	protein_coding	protein phosphatase 2, regulatory subunit B', delta [Source:MGI Symbol;Acc:MGI:2388481]
ENSMUSG00000022091	729.389	740.47	990.905	890.03	-0.355883	0.00395389	0.0176332	Sorbs3	14	70180468	70211989	-	3630	protein_coding	sorbin and SH3 domain containing 3 [Source:MGI Symbol;Acc:MGI:700013]
ENSMUSG00000025477	1796.81	1784	2089.15	2134.28	-0.238084	0.00397649	0.0177177	Inpp5a	7	139389109	139579652	+	5649	protein_coding	inositol polyphosphate-5-phosphatase A [Source:MGI Symbol;Acc:MGI:2686961]
ENSMUSG00000096145	123.787	149.969	215.673	239.47	-0.734786	0.0040299	0.0179226	Vkorc1	7	127893063	127895617	-	840	protein_coding	vitamin K epoxide reductase complex, subunit 1 [Source:MGI Symbol;Acc:MGI:106442]
ENSMUSG00000057193	5495.18	5611.32	6069.67	6396.84	-0.166721	0.0040386	0.0179503	Slc44a2	9	21320698	21355028	+	8677	protein_coding	solute carrier family 44, member 2 [Source:MGI Symbol;Acc:MGI:1915932]
ENSMUSG00000035268	613.22	634.242	817.969	794.242	-0.370264	0.00409036	0.0181544	Pkig	2	163658386	163726158	+	3990	protein_coding	protein kinase inhibitor, gamma [Source:MGI Symbol;Acc:MGI:1343086]
ENSMUSG00000049439	1420.69	1488.23	1708.49	1780.06	-0.262389	0.00409079	0.0181544	Cyp20a1	1	60343323	60388060	+	2286	protein_coding	cytochrome P450, family 20, subfamily a, polypeptide 1 [Source:MGI Symbol;Acc:MGI:1925201]
ENSMUSG00000037236	2511.92	2481.77	3037.32	2783.84	-0.221161	0.0040938	0.0181623	Matr3	18	35562146	35593835	+	9869	protein_coding	matrin 3 [Source:MGI Symbol;Acc:MGI:1298379]
ENSMUSG00000001741	90.4595	154.134	220.643	216.521	-0.840981	0.00410587	0.0182038	Il16	7	83642825	83745726	-	7865	protein_coding	interleukin 16 [Source:MGI Symbol;Acc:MGI:1270855]
ENSMUSG00000021536	127.596	136.43	228.594	209.536	-0.731202	0.00410692	0.0182038	Adcy2	13	68620043	68999541	-	4211	protein_coding	adenylate cyclase 2 [Source:MGI Symbol;Acc:MGI:99676]
ENSMUSG00000038274	8595.56	8372.2	9104	9840.22	-0.158887	0.00412262	0.0182677	Fau	19	6057888	6059524	+	815	protein_coding	Finkel-Biskis-Reilly murine sarcoma virus (FBR-MuSV) ubiquitously expressed (fox derived) [Source:MGI Symbol;Acc:MGI:102547]
ENSMUSG00000059791	49.5147	60.404	104.358	125.722	-1.06729	0.00412572	0.0182759	Nrm	17	35861318	35865402	+	1466	protein_coding	nurim (nuclear envelope membrane protein) [Source:MGI Symbol;Acc:MGI:2146855]
ENSMUSG00000027796	169.493	127.057	301.148	207.541	-0.77688	0.00414066	0.0183365	Smad9	3	54755582	54801257	+	5368	protein_coding	SMAD family member 9 [Source:MGI Symbol;Acc:MGI:1859993]
ENSMUSG00000075705	1275	1266.4	1506.73	1564.54	-0.273163	0.00419189	0.0185407	Msrb1	17	24736642	24742778	+	1258	protein_coding	methionine sulfoxide reductase B1 [Source:MGI Symbol;Acc:MGI:1351642]
ENSMUSG00000046743	276.14	321.808	422.402	435.037	-0.521012	0.00421576	0.0186293	Fat4	3	38886940	39011985	+	17165	protein_coding	FAT atypical cadherin 4 [Source:MGI Symbol;Acc:MGI:3045256]
ENSMUSG00000023341	2.85662	7.29014	40.7494	19.9558	-2.59265	0.0042426	0.0187385	Mx2	16	97535308	97560900	+	3614	polymorphic_pseudogene	MX dynamin-like GTPase 2 [Source:MGI Symbol;Acc:MGI:97244]
ENSMUSG00000040121	19.9963	28.1191	66.5904	65.8543	-1.46408	0.00424332	0.0187385	Rep15	6	147032584	147034245	+	1662	protein_coding	RAB15 effector protein [Source:MGI Symbol;Acc:MGI:1913782]
ENSMUSG00000055013	554.183	542.595	676.837	774.287	-0.403744	0.00425306	0.0187712	Agap1	1	89454806	89897617	+	17559	protein_coding	ArfGAP with GTPase domain, ankyrin repeat and PH domain 1 [Source:MGI Symbol;Acc:MGI:2653690]
ENSMUSG00000010830	4522.02	4583.41	5068.82	5170.56	-0.169381	0.00426265	0.0188078	Kdelr3	15	79516411	79527739	+	1411	protein_coding	KDEL (Lys-Asp-Glu-Leu) endoplasmic reticulum protein retention receptor 3 [Source:MGI Symbol;Acc:MGI:2145953]
ENSMUSG00000047238	289.47	245.782	402.524	380.159	-0.547146	0.00431846	0.0190367	Mageh1	X	153036166	153037575	-	1410	protein_coding	melanoma antigen, family H, 1 [Source:MGI Symbol;Acc:MGI:1922875]
ENSMUSG00000036223	16.1875	6.24869	45.7188	42.9051	-1.9723	0.0043514	0.0191702	Ska1	18	74195299	74207818	-	2669	protein_coding	spindle and kinetochore associated complex subunit 1 [Source:MGI Symbol;Acc:MGI:1913718]
ENSMUSG00000024604	561.801	714.434	879.59	816.194	-0.411256	0.00436743	0.019235	Rbm22	18	60560736	60572810	+	5338	protein_coding	RNA binding motif protein 22 [Source:MGI Symbol;Acc:MGI:1914060]
ENSMUSG00000031988	965.536	978.961	1232.42	1170.41	-0.305429	0.00437405	0.0192583	Vps26b	9	27007771	27030065	-	5099	protein_coding	VPS26 retromer complex component B [Source:MGI Symbol;Acc:MGI:1917656]
ENSMUSG00000046034	636.073	539.47	699.696	898.013	-0.441876	0.00440648	0.0193952	Otulin	15	27542635	27630693	-	1693	protein_coding	OTU deubiquitinase with linear linkage specificity [Source:MGI Symbol;Acc:MGI:3577015]
ENSMUSG00000044217	20.9485	23.9533	52.676	74.8344	-1.50699	0.00441486	0.0194203	Aqp5	15	99590782	99594829	+	2599	protein_coding	aquaporin 5 [Source:MGI Symbol;Acc:MGI:106215]
ENSMUSG00000006342	10.4743	14.5803	37.7677	52.883	-1.85879	0.00449107	0.0197376	Susd2	10	75636706	75644008	-	3435	protein_coding	sushi domain containing 2 [Source:MGI Symbol;Acc:MGI:1918983]
ENSMUSG00000042190	15.2353	14.5803	53.6699	44.9006	-1.72465	0.00453204	0.0198935	Cmklr1	5	113612354	113650426	-	3408	protein_coding	chemokine-like receptor 1 [Source:MGI Symbol;Acc:MGI:109603]
ENSMUSG00000054057	119.978	83.3159	164.985	204.547	-0.859638	0.00455644	0.0199885	A930004D18Rik	2	18025193	18037737	-	3378	protein_coding	RIKEN cDNA A930004D18 gene [Source:MGI Symbol;Acc:MGI:1925190]
ENSMUSG00000090439	1.90441	1.04145	12.9205	24.9448	-3.67268	0.00459158	0.0201183	Gm17455	10	60399726	60403559	+	960	protein_coding	predicted gene, 17455 [Source:MGI Symbol;Acc:MGI:4937089]
ENSMUSG00000030272	1895.84	1823.58	2126.92	2259	-0.237595	0.00462517	0.0202533	Camk1	6	113334124	113343984	-	5975	protein_coding	calcium/calmodulin-dependent protein kinase I [Source:MGI Symbol;Acc:MGI:1098535]
ENSMUSG00000031029	3842.15	3563.84	4092.83	4411.24	-0.199178	0.00463626	0.0202896	Eif3f	7	108934417	108942951	+	2891	protein_coding	eukaryotic translation initiation factor 3, subunit F [Source:MGI Symbol;Acc:MGI:1913335]
ENSMUSG00000026020	1417.83	1393.46	1773.09	1614.43	-0.268925	0.00467625	0.0204153	Nop58	1	59684971	59719044	+	10758	protein_coding	NOP58 ribonucleoprotein [Source:MGI Symbol;Acc:MGI:1933184]
ENSMUSG00000021676	13.3309	7.29014	33.7921	48.8918	-1.99684	0.00469125	0.0204746	Iqgap2	13	95627177	95891922	-	5771	protein_coding	IQ motif containing GTPase activating protein 2 [Source:MGI Symbol;Acc:MGI:2449975]
ENSMUSG00000098234	474.198	375.963	578.442	595.682	-0.464457	0.0047078	0.0205283	Snhg6	1	9941959	9944118	-	1146	lincRNA	small nucleolar RNA host gene 6 [Source:MGI Symbol;Acc:MGI:1921074]
ENSMUSG00000097296	88.5551	123.932	195.796	179.603	-0.823417	0.00475786	0.0207155	Gm26532	8	84208920	84209609	+	690	lincRNA	predicted gene, 26532 [Source:MGI Symbol;Acc:MGI:5477026]
ENSMUSG00000035173	885.551	950.842	1213.54	1085.6	-0.324622	0.00478207	0.0208084	Ccdc186	19	56787481	56822190	-	6899	protein_coding	coiled-coil domain containing 186 [Source:MGI Symbol;Acc:MGI:2445022]
ENSMUSG00000033467	703.68	673.817	852.755	905.995	-0.352223	0.00478838	0.0208296	Crlf2	5	109554709	109558993	-	1495	protein_coding	cytokine receptor-like factor 2 [Source:MGI Symbol;Acc:MGI:1889506]
ENSMUSG00000024807	1215.97	1125.81	1468.96	1388.93	-0.286943	0.00481043	0.0209005	Syvn1	19	6046576	6053712	+	4772	protein_coding	synovial apoptosis inhibitor 1, synoviolin [Source:MGI Symbol;Acc:MGI:1921376]
ENSMUSG00000005566	3350.81	2944.17	3535.25	3818.55	-0.223846	0.00482066	0.0209327	Trim28	7	12999114	13031035	+	4158	protein_coding	tripartite motif-containing 28 [Source:MGI Symbol;Acc:MGI:109274]
ENSMUSG00000021193	2448.12	2506.77	2813.69	2908.56	-0.207843	0.00482219	0.0209327	Pitrm1	13	6548149	6580515	+	4787	protein_coding	pitrilysin metallepetidase 1 [Source:MGI Symbol;Acc:MGI:1916867]
ENSMUSG00000037966	2424.31	2309.93	2612.93	2962.44	-0.235721	0.00485263	0.021046	Ninj1	13	49187485	49196244	+	1570	protein_coding	ninjurin 1 [Source:MGI Symbol;Acc:MGI:1196617]
ENSMUSG00000059070	7965.2	7703.59	8490.77	8901.3	-0.150431	0.00485997	0.0210652	Rpl18	7	45715457	45720836	+	4043	protein_coding	ribosomal protein L18 [Source:MGI Symbol;Acc:MGI:98003]
ENSMUSG00000048039	344.698	344.719	523.778	443.02	-0.487871	0.0048772	0.0211335	Isg20l2	3	87930314	87940686	+	2893	protein_coding	interferon stimulated exonuclease gene 20-like 2 [Source:MGI Symbol;Acc:MGI:2140076]
ENSMUSG00000005470	59.0367	89.5646	138.15	149.669	-0.956737	0.00489356	0.0211918	Asf1b	8	83955507	83970197	+	2338	protein_coding	anti-silencing function 1B histone chaperone [Source:MGI Symbol;Acc:MGI:1914179]
ENSMUSG00000085071	0.952205	0	12.9205	19.9558	-5.05154	0.00497966	0.0215069	Gm14066	2	139256876	139677714	-	2057	processed_transcript	predicted gene 14066 [Source:MGI Symbol;Acc:MGI:3649728]
ENSMUSG00000041135	794.139	756.091	969.039	980.829	-0.330592	0.00500583	0.0216134	Ripk2	4	16122733	16163647	-	2816	protein_coding	receptor (TNFRSF)-interacting serine-threonine kinase 2 [Source:MGI Symbol;Acc:MGI:1891456]
ENSMUSG00000042680	97.1249	126.015	195.796	188.583	-0.786467	0.0050968	0.021967	Garem1	18	21127201	21300138	-	4923	protein_coding	GRB2 associated regulator of MAPK1 subtype 1 [Source:MGI Symbol;Acc:MGI:2685790]
ENSMUSG00000063838	298.04	230.16	349.848	445.015	-0.588147	0.00510411	0.0219854	Cdc42ep5	7	4151260	4164860	-	1288	protein_coding	CDC42 effector protein (Rho GTPase binding) 5 [Source:MGI Symbol;Acc:MGI:1929745]
ENSMUSG00000020897	88.5551	104.145	213.686	140.689	-0.880076	0.00513303	0.0220936	Aurkb	11	69045647	69051664	+	2946	protein_coding	aurora kinase B [Source:MGI Symbol;Acc:MGI:107168]
ENSMUSG00000096959	2.85662	1.04145	17.89	21.9514	-3.33681	0.0051338	0.0220936	4930509G22Rik	16	11178176	11192292	+	2481	lincRNA	RIKEN cDNA 4930509G22 gene [Source:MGI Symbol;Acc:MGI:1914984]
ENSMUSG00000058290	184.728	205.165	275.307	322.287	-0.616767	0.00515885	0.0221751	Espl1	15	102296266	102324357	+	8749	protein_coding	extra spindle pole bodies 1, separase [Source:MGI Symbol;Acc:MGI:2146156]
ENSMUSG00000031365	857.937	900.853	1115.14	1070.63	-0.313858	0.00517538	0.022233	Zfp275	X	73342621	73359080	+	6745	protein_coding	zinc finger protein 275 [Source:MGI Symbol;Acc:MGI:1350985]
ENSMUSG00000032042	5595.16	5968.54	6397.65	6551.5	-0.163468	0.00524897	0.0225358	Srpr	9	35200175	35247973	+	3364	protein_coding	signal recognition particle receptor ('docking protein') [Source:MGI Symbol;Acc:MGI:1914648]
ENSMUSG00000068220	42363.6	40915.4	43394.1	49011.5	-0.150006	0.00525178	0.0225412	Lgals1	15	78926725	78930465	+	903	protein_coding	lectin, galactose binding, soluble 1 [Source:MGI Symbol;Acc:MGI:96777]
ENSMUSG00000034023	16.1875	18.7461	62.6149	44.9006	-1.62341	0.00526098	0.0225673	Fancd2	6	113531682	113597017	+	7937	protein_coding	Fanconi anemia, complementation group D2 [Source:MGI Symbol;Acc:MGI:2448480]
ENSMUSG00000020682	111.408	142.678	190.826	239.47	-0.761638	0.005268	0.0225901	Mmp28	11	83440768	83463071	-	3874	protein_coding	matrix metallopeptidase 28 (epilysin) [Source:MGI Symbol;Acc:MGI:2153062]
ENSMUSG00000097451	64.75	43.7408	109.328	117.739	-1.06246	0.00528938	0.0226623	Rian	12	109603940	109661716	+	18234	processed_transcript	RNA imprinted and accumulated in nucleus [Source:MGI Symbol;Acc:MGI:1922995]
ENSMUSG00000052565	180.919	195.792	298.166	277.386	-0.612064	0.00530558	0.022725	Hist1h1d	13	23553262	23560686	+	7425	protein_coding	histone cluster 1, H1d [Source:MGI Symbol;Acc:MGI:107502]
ENSMUSG00000063897	553.231	551.968	713.611	722.401	-0.377744	0.0053432	0.0228591	CAAA01118383.1	GL456216.1	15881	36183	+	2173	protein_coding	dehydrogenase/reductase (SDR family) X chromosome [Source:NCBI gene;Acc:236082]
ENSMUSG00000022837	101.886	109.352	172.936	190.578	-0.783661	0.00534602	0.0228644	Iqcb1	16	36828385	36872721	+	5388	protein_coding	IQ calmodulin-binding motif containing 1 [Source:MGI Symbol;Acc:MGI:2443764]
ENSMUSG00000022070	71.4154	66.6527	126.224	137.695	-0.934138	0.00537687	0.0229828	Bora	14	99046222	99074540	+	5153	protein_coding	bora, aurora kinase A activator [Source:MGI Symbol;Acc:MGI:1924994]
ENSMUSG00000027834	817.944	834.2	1044.57	1014.75	-0.317961	0.00539477	0.0230526	Serpini1	3	75557547	75643495	+	7286	protein_coding	serine (or cysteine) peptidase inhibitor, clade I, member 1 [Source:MGI Symbol;Acc:MGI:1194506]
ENSMUSG00000059970	216.151	248.906	321.025	370.181	-0.572607	0.0054075	0.0230933	Hspa2	12	76404176	76406938	+	2644	protein_coding	heat shock protein 2 [Source:MGI Symbol;Acc:MGI:96243]
ENSMUSG00000021273	2928.03	3546.13	3811.56	3811.57	-0.236232	0.00545395	0.023278	Fdft1	14	63145150	63179578	-	4227	protein_coding	farnesyl diphosphate farnesyl transferase 1 [Source:MGI Symbol;Acc:MGI:102706]
ENSMUSG00000050732	1019.81	1024.79	1239.38	1258.22	-0.288747	0.00551045	0.0234898	Vamp8	6	72385223	72390703	-	2311	protein_coding	vesicle-associated membrane protein 8 [Source:MGI Symbol;Acc:MGI:1336882]
ENSMUSG00000028988	285.662	239.533	382.646	380.159	-0.53731	0.005565	0.0237101	Ctnnbip1	4	149518236	149566437	+	2792	protein_coding	catenin beta interacting protein 1 [Source:MGI Symbol;Acc:MGI:1915756]
ENSMUSG00000043131	3811.68	4064.77	4585.79	4360.35	-0.183974	0.00556959	0.0237205	Mob1a	6	83326016	83343776	+	4794	protein_coding	MOB kinase activator 1A [Source:MGI Symbol;Acc:MGI:2442631]
ENSMUSG00000032324	3299.39	3226.41	3697.26	3713.78	-0.183417	0.0055707	0.0237205	Tspan3	9	56131725	56165477	-	4274	protein_coding	tetraspanin 3 [Source:MGI Symbol;Acc:MGI:1928098]
ENSMUSG00000072214	721.772	636.325	818.963	939.92	-0.372374	0.00561053	0.023848	2021-09-05	16	18620502	18629954	-	3915	protein_coding	septin 5 [Source:MGI Symbol;Acc:MGI:1195461]
ENSMUSG00000007039	604.65	575.921	759.329	763.311	-0.366781	0.00561229	0.0238485	Ddah2	17	35059035	35062095	+	1593	protein_coding	dimethylarginine dimethylaminohydrolase 2 [Source:MGI Symbol;Acc:MGI:1859016]
ENSMUSG00000078922	0.952205	1.04145	17.89	14.9669	-4.04466	0.00565748	0.0240124	Tgtp1	11	48985327	48994172	-	3205	protein_coding	T cell specific GTPase 1 [Source:MGI Symbol;Acc:MGI:98734]
ENSMUSG00000019158	901.738	828.993	1039.61	1123.51	-0.321242	0.00570426	0.0241968	Tmem160	7	16452779	16455494	+	883	protein_coding	transmembrane protein 160 [Source:MGI Symbol;Acc:MGI:1916344]
ENSMUSG00000049516	447.536	522.807	692.739	609.651	-0.425503	0.00571332	0.0242281	Spty2d1	7	46990396	47008411	-	6788	protein_coding	SPT2, Suppressor of Ty, domain containing 1 (S. cerevisiae) [Source:MGI Symbol;Acc:MGI:2142062]
ENSMUSG00000052504	0.952205	4.16579	27.8288	15.9647	-3.11765	0.00572557	0.024273	Epha3	16	63543534	63864175	-	8692	protein_coding	Eph receptor A3 [Source:MGI Symbol;Acc:MGI:99612]
ENSMUSG00000035048	378.025	435.325	533.717	572.733	-0.444846	0.00575403	0.0243723	Anapc13	9	102626296	102634425	+	2377	protein_coding	anaphase promoting complex subunit 13 [Source:MGI Symbol;Acc:MGI:1916260]
ENSMUSG00000034575	1154.07	1067.48	1445.11	1287.15	-0.29815	0.00576461	0.02441	Tent4a	13	69497959	69534617	-	8918	protein_coding	terminal nucleotidyltransferase 4A [Source:MGI Symbol;Acc:MGI:2682295]
ENSMUSG00000030802	1196.92	1218.49	1403.37	1519.64	-0.275262	0.00580504	0.0245525	Bckdk	7	127904082	127910221	+	3695	protein_coding	branched chain ketoacid dehydrogenase kinase [Source:MGI Symbol;Acc:MGI:1276121]
ENSMUSG00000030598	392.309	384.294	514.833	537.81	-0.43862	0.00580924	0.0245631	Fbxo17	7	28716804	28738144	+	2497	protein_coding	F-box protein 17 [Source:MGI Symbol;Acc:MGI:1354707]
ENSMUSG00000022848	971.249	998.749	1199.62	1212.32	-0.292163	0.00582566	0.0246254	Dirc2	16	35694062	35769356	-	5395	protein_coding	disrupted in renal carcinoma 2 (human) [Source:MGI Symbol;Acc:MGI:2387188]
ENSMUSG00000041126	248.526	261.404	372.707	362.198	-0.52762	0.00583766	0.0246689	H2afv	11	6427229	6444443	-	1633	protein_coding	H2A histone family, member V [Source:MGI Symbol;Acc:MGI:1924855]
ENSMUSG00000073002	124.739	139.554	200.765	232.486	-0.713843	0.00586281	0.0247535	Vamp5	6	72368794	72380468	-	2707	protein_coding	vesicle-associated membrane protein 5 [Source:MGI Symbol;Acc:MGI:1858622]
ENSMUSG00000031591	10803.7	11733	13079.5	12074.3	-0.158656	0.00589947	0.0248866	Asah1	8	41340197	41374773	-	3390	protein_coding	N-acylsphingosine amidohydrolase 1 [Source:MGI Symbol;Acc:MGI:1277124]
ENSMUSG00000040620	660.83	697.77	885.553	841.139	-0.346232	0.00590274	0.0248931	Dhx33	11	70984091	71004437	-	10031	protein_coding	DEAH (Asp-Glu-Ala-His) box polypeptide 33 [Source:MGI Symbol;Acc:MGI:2445102]
ENSMUSG00000042608	501.812	531.139	648.014	708.432	-0.393394	0.00591348	0.0249311	Stk40	4	126103957	126141029	+	4117	protein_coding	serine/threonine kinase 40 [Source:MGI Symbol;Acc:MGI:1921428]
ENSMUSG00000053117	30.4706	43.7408	86.4681	84.8123	-1.20975	0.00592166	0.0249512	E330013P04Rik	19	60144675	60162591	+	5106	lincRNA	RIKEN cDNA E330013P04 gene [Source:MGI Symbol;Acc:MGI:2147732]
ENSMUSG00000021094	212.342	207.248	338.915	290.357	-0.584573	0.0059322	0.0249883	Dhrs7	12	72650353	72664909	-	3541	protein_coding	dehydrogenase/reductase (SDR family) member 7 [Source:MGI Symbol;Acc:MGI:1913625]
ENSMUSG00000027247	4553.45	4395.95	4931.67	5128.65	-0.168668	0.005943	0.0250265	Arhgap1	2	91649860	91672326	+	4275	protein_coding	Rho GTPase activating protein 1 [Source:MGI Symbol;Acc:MGI:2445003]
ENSMUSG00000034973	319.941	273.901	417.432	425.059	-0.503569	0.00596871	0.0251129	Dopey1	9	86467154	86555923	+	20476	protein_coding	dopey family member 1 [Source:MGI Symbol;Acc:MGI:1289294]
ENSMUSG00000020895	79.9852	91.6474	148.089	160.644	-0.848077	0.0059775	0.0251365	Tmem107	11	69070806	69073293	+	1369	protein_coding	transmembrane protein 107 [Source:MGI Symbol;Acc:MGI:1914160]
ENSMUSG00000034412	1100.75	1086.23	1340.75	1312.1	-0.27853	0.00597779	0.0251365	Tbc1d10a	11	4186789	4215505	+	2733	protein_coding	TBC1 domain family, member 10a [Source:MGI Symbol;Acc:MGI:2144164]
ENSMUSG00000039043	247.573	286.398	372.707	396.123	-0.526853	0.00599548	0.025189	Arpin	7	79925361	79935359	-	2277	protein_coding	actin-related protein 2/3 complex inhibitor [Source:MGI Symbol;Acc:MGI:1917670]
ENSMUSG00000024665	3182.27	3362.84	3726.08	3718.77	-0.186071	0.00605325	0.0254096	Fads2	19	10064164	10101503	-	1508	protein_coding	fatty acid desaturase 2 [Source:MGI Symbol;Acc:MGI:1930079]
ENSMUSG00000018476	541.805	476.983	742.433	621.624	-0.420387	0.00606614	0.025449	Kdm6b	11	69398508	69413675	-	6954	protein_coding	KDM1 lysine (K)-specific demethylase 6B [Source:MGI Symbol;Acc:MGI:2448492]
ENSMUSG00000005370	419.923	444.698	599.314	557.766	-0.420732	0.00607876	0.0254946	Msh6	17	87975050	87990883	+	4254	protein_coding	mutS homolog 6 [Source:MGI Symbol;Acc:MGI:1343961]
ENSMUSG00000051367	275.187	217.663	344.879	384.15	-0.563351	0.00609713	0.0255598	Six1	12	73040015	73053887	-	4383	protein_coding	sine oculis-related homeobox 1 [Source:MGI Symbol;Acc:MGI:102780]
ENSMUSG00000018537	509.43	494.688	697.708	625.616	-0.39808	0.00609784	0.0255598	Pcgf2	11	97688823	97700497	-	3526	protein_coding	polycomb group ring finger 2 [Source:MGI Symbol;Acc:MGI:99161]
ENSMUSG00000052396	47.6103	35.4092	101.376	83.8145	-1.15506	0.00613477	0.0256924	Mogat2	7	99219084	99238619	-	1835	protein_coding	monoacylglycerol O-acyltransferase 2 [Source:MGI Symbol;Acc:MGI:2663253]
ENSMUSG00000022174	3326.05	3357.63	3613.77	4089.95	-0.204929	0.00615461	0.0257605	Dad1	14	54235479	54254104	-	3916	protein_coding	defender against cell death 1 [Source:MGI Symbol;Acc:MGI:101912]
ENSMUSG00000114433	0	3.12434	10.9328	27.9382	-3.67366	0.00615949	0.0257735	Gm48488	13	60176682	60182862	+	5345	lincRNA	predicted gene, 48488 [Source:MGI Symbol;Acc:MGI:6098010]
ENSMUSG00000027284	186.632	188.502	293.197	275.391	-0.60006	0.00617532	0.0258323	Cdan1	2	120716154	120850128	-	11421	protein_coding	congenital dyserythropoietic anemia, type I (human) [Source:MGI Symbol;Acc:MGI:1916218]
ENSMUSG00000002870	764.621	772.755	912.388	1026.73	-0.334966	0.00619015	0.025872	Mcm2	6	88883474	88898780	-	6956	protein_coding	minichromosome maintenance complex component 2 [Source:MGI Symbol;Acc:MGI:105380]
ENSMUSG00000043587	486.577	366.59	565.521	616.635	-0.469039	0.00619739	0.0258948	Pxylp1	9	96823336	96892669	-	6148	protein_coding	2-phosphoxylose phosphatase 1 [Source:MGI Symbol;Acc:MGI:2442444]
ENSMUSG00000024785	616.077	570.714	757.342	771.293	-0.3647	0.00622486	0.026002	Rcl1	19	29101375	29143843	+	1803	protein_coding	RNA terminal phosphate cyclase-like 1 [Source:MGI Symbol;Acc:MGI:1913275]
ENSMUSG00000026457	4673.42	4605.28	5117.52	5266.35	-0.162284	0.00623835	0.0260509	Adipor1	1	134415378	134433351	+	5025	protein_coding	adiponectin receptor 1 [Source:MGI Symbol;Acc:MGI:1919924]
ENSMUSG00000032640	1344.51	1355.97	1667.74	1562.54	-0.258505	0.00625335	0.0260985	Chsy1	7	66109515	66173798	+	4176	protein_coding	chondroitin sulfate synthase 1 [Source:MGI Symbol;Acc:MGI:2681120]
ENSMUSG00000022681	996.959	1047.7	1250.31	1243.25	-0.28664	0.0063164	0.0263238	Ntan1	16	13818845	13835451	+	2585	protein_coding	N-terminal Asn amidase [Source:MGI Symbol;Acc:MGI:108471]
ENSMUSG00000018377	1272.15	1268.48	1542.51	1499.68	-0.259915	0.00638357	0.0265655	Vezf1	11	88068279	88084729	+	4601	protein_coding	vascular endothelial zinc finger 1 [Source:MGI Symbol;Acc:MGI:1313291]
ENSMUSG00000062309	133.309	127.057	260.398	178.605	-0.753451	0.0064202	0.0266858	Rpp25	9	57504026	57505448	+	1423	protein_coding	ribonuclease P/MRP 25 subunit [Source:MGI Symbol;Acc:MGI:2143151]
ENSMUSG00000044328	398.022	400.958	528.748	545.792	-0.42753	0.00642167	0.0266858	Trp53i13	11	77508099	77515980	-	2157	protein_coding	transformation related protein 53 inducible protein 13 [Source:MGI Symbol;Acc:MGI:1915125]
ENSMUSG00000033855	568.467	562.382	784.177	687.479	-0.379997	0.00648228	0.0269008	Ston1	17	88597684	88662586	+	4521	protein_coding	stonin 1 [Source:MGI Symbol;Acc:MGI:1924307]
ENSMUSG00000027953	852.224	812.33	1023.7	1042.69	-0.311689	0.00648269	0.0269008	Slc50a1	3	89268246	89270570	-	1466	protein_coding	solute carrier family 50 (sugar transporter), member 1 [Source:MGI Symbol;Acc:MGI:107417]
ENSMUSG00000001847	6911.11	7111.01	8016.69	7556.28	-0.151435	0.00650443	0.0269756	Rac1	5	143503634	143528036	-	4496	protein_coding	Rac family small GTPase 1 [Source:MGI Symbol;Acc:MGI:97845]
ENSMUSG00000004791	13.3309	12.4974	38.7616	48.8918	-1.76212	0.00657902	0.0272616	Pgf	12	85166635	85177790	-	2903	protein_coding	placental growth factor [Source:MGI Symbol;Acc:MGI:105095]
ENSMUSG00000038702	565.61	607.164	912.388	668.521	-0.43119	0.00661597	0.027399	Dsel	1	111858702	111864918	-	5763	protein_coding	dermatan sulfate epimerase-like [Source:MGI Symbol;Acc:MGI:2442948]
ENSMUSG00000021707	195.202	236.409	287.233	368.185	-0.6038	0.00664842	0.0275098	Dhfr	13	92354726	92389053	+	5347	protein_coding	dihydrofolate reductase [Source:MGI Symbol;Acc:MGI:94890]
ENSMUSG00000003949	17.1397	17.7046	48.7004	54.8786	-1.57205	0.00670749	0.0277306	Hlf	11	90336536	90390895	-	6681	protein_coding	hepatic leukemia factor [Source:MGI Symbol;Acc:MGI:96108]
ENSMUSG00000026249	335.176	430.118	577.448	491.911	-0.48402	0.00672836	0.027801	Serpine2	1	79794197	79861180	-	8287	protein_coding	serine (or cysteine) peptidase inhibitor, clade E, member 2 [Source:MGI Symbol;Acc:MGI:101780]
ENSMUSG00000038658	398.974	418.662	562.54	533.819	-0.423515	0.00675336	0.0278605	Ric1	19	29522282	29606829	+	10727	protein_coding	RAB6A GEF complex partner 1 [Source:MGI Symbol;Acc:MGI:1924893]
ENSMUSG00000020027	199.963	213.497	296.178	318.296	-0.572047	0.00676127	0.0278814	Socs2	10	95385362	95417180	-	9531	protein_coding	suppressor of cytokine signaling 2 [Source:MGI Symbol;Acc:MGI:1201787]
ENSMUSG00000090659	19.0441	9.37303	54.6638	40.9095	-1.74305	0.0067893	0.0279796	Zfp493	13	67779693	67792512	+	4792	protein_coding	zinc finger protein 493 [Source:MGI Symbol;Acc:MGI:1920208]
ENSMUSG00000018849	170.445	214.538	268.349	324.282	-0.623756	0.00679407	0.0279848	Wwc1	11	35838400	35980527	-	4960	protein_coding	WW, C2 and coiled-coil domain containing 1 [Source:MGI Symbol;Acc:MGI:2388637]
ENSMUSG00000001366	639.882	594.667	769.268	812.203	-0.356824	0.00680983	0.0280415	Fbxo9	9	78081499	78109065	-	3103	protein_coding	f-box protein 9 [Source:MGI Symbol;Acc:MGI:1918788]
ENSMUSG00000020743	266.617	270.777	384.634	378.163	-0.50543	0.0068117	0.0280415	Mif4gd	11	115607918	115612969	-	2010	protein_coding	MIF4G domain containing [Source:MGI Symbol;Acc:MGI:1916924]
ENSMUSG00000023861	201.868	197.875	307.111	289.36	-0.577251	0.00682554	0.0280905	Mpc1	17	8282904	8297661	+	2082	protein_coding	mitochondrial pyruvate carrier 1 [Source:MGI Symbol;Acc:MGI:1915240]
ENSMUSG00000050395	922.687	936.262	1171.79	1110.54	-0.296121	0.00687615	0.0282667	Tnfsf15	4	63727084	63745113	-	3347	protein_coding	tumor necrosis factor (ligand) superfamily, member 15 [Source:MGI Symbol;Acc:MGI:2180140]
ENSMUSG00000025967	11042.7	10597.8	11683.1	12054.3	-0.133324	0.006909	0.028377	Eef1b2	1	63176825	63180486	+	2532	protein_coding	eukaryotic translation elongation factor 1 beta 2 [Source:MGI Symbol;Acc:MGI:1929520]
ENSMUSG00000071042	112.36	96.8547	180.887	175.611	-0.767801	0.00691237	0.028377	Rasgrp3	17	75435905	75529043	+	4921	protein_coding	RAS, guanyl releasing protein 3 [Source:MGI Symbol;Acc:MGI:3028579]
ENSMUSG00000042155	78.0808	62.4869	134.175	130.711	-0.912365	0.00691276	0.028377	Klhl23	2	69821944	69836651	+	4925	protein_coding	kelch-like 23 [Source:MGI Symbol;Acc:MGI:2683536]
ENSMUSG00000028862	295.184	252.03	358.793	433.042	-0.532093	0.00692082	0.028389	Map3k6	4	133240818	133252929	+	4604	protein_coding	mitogen-activated protein kinase kinase kinase 6 [Source:MGI Symbol;Acc:MGI:1855691]
ENSMUSG00000070923	968.393	864.402	1199.62	1083.6	-0.316452	0.00692157	0.028389	Klhl9	4	88718292	88722465	-	4174	protein_coding	kelch-like 9 [Source:MGI Symbol;Acc:MGI:2180122]
ENSMUSG00000049047	1264.53	1266.4	1625	1435.82	-0.274285	0.00697532	0.0285852	Armcx3	X	134756595	134761455	+	3540	protein_coding	armadillo repeat containing, X-linked 3 [Source:MGI Symbol;Acc:MGI:1918953]
ENSMUSG00000024165	1004.58	976.878	1208.57	1206.33	-0.285235	0.00699214	0.0286299	Jpt2	17	24937419	24960689	-	4840	protein_coding	Jupiter microtubule associated homolog 2 [Source:MGI Symbol;Acc:MGI:1196260]
ENSMUSG00000033149	9961.97	10228.1	11458.5	10779.1	-0.139433	0.00699964	0.0286525	Phldb2	16	45746243	45953598	-	7577	protein_coding	pleckstrin homology like domain, family B, member 2 [Source:MGI Symbol;Acc:MGI:2444981]
ENSMUSG00000021286	448.489	428.035	597.326	566.746	-0.409024	0.00701464	0.0286896	Zfyve21	12	111814170	111832192	+	1919	protein_coding	zinc finger, FYVE domain containing 21 [Source:MGI Symbol;Acc:MGI:1915770]
ENSMUSG00000054252	10.4743	8.33159	42.7371	30.9315	-1.96729	0.00701804	0.0286917	Fgfr3	5	33721674	33737068	+	7158	protein_coding	fibroblast growth factor receptor 3 [Source:MGI Symbol;Acc:MGI:95524]
ENSMUSG00000061315	10151.5	11195.6	11760.7	11917.6	-0.149727	0.0070191	0.0286917	Naca	10	128035575	128048637	+	6805	protein_coding	nascent polypeptide-associated complex alpha polypeptide [Source:MGI Symbol;Acc:MGI:106095]
ENSMUSG00000034573	295.184	271.818	387.616	413.086	-0.497344	0.00704544	0.028775	Ptpn13	5	103425192	103598303	+	12102	protein_coding	protein tyrosine phosphatase, non-receptor type 13 [Source:MGI Symbol;Acc:MGI:103293]
ENSMUSG00000060802	20360.1	21192.4	22571.2	22485.2	-0.116866	0.00706574	0.0288417	B2m	2	122147686	122153083	+	860	protein_coding	beta-2 microglobulin [Source:MGI Symbol;Acc:MGI:88127]
ENSMUSG00000068115	426.588	419.704	553.595	572.733	-0.412285	0.00710746	0.0290038	Ninl	2	150934519	151039382	-	5952	protein_coding	ninein-like [Source:MGI Symbol;Acc:MGI:1925427]
ENSMUSG00000006678	103.79	85.3988	139.144	201.554	-0.847277	0.0071377	0.0291108	Pola1	X	93304767	93632155	-	8813	protein_coding	polymerase (DNA directed), alpha 1 [Source:MGI Symbol;Acc:MGI:99660]
ENSMUSG00000019872	1401.65	1549.68	1767.13	1747.13	-0.252375	0.00714841	0.0291463	Smpdl3a	10	57794335	57811830	+	2065	protein_coding	sphingomyelin phosphodiesterase, acid-like 3A [Source:MGI Symbol;Acc:MGI:1931437]
ENSMUSG00000021714	31.4228	53.1139	105.352	83.8145	-1.1661	0.00715603	0.029161	Cenpk	13	104228611	104252392	+	5231	protein_coding	centromere protein K [Source:MGI Symbol;Acc:MGI:1926210]
ENSMUSG00000025104	120.93	102.062	184.863	189.58	-0.746494	0.00717436	0.0292275	Hdgfl3	7	81881251	81934473	-	9575	protein_coding	HDGF like 3 [Source:MGI Symbol;Acc:MGI:1352760]
ENSMUSG00000022793	607.507	617.579	778.213	782.269	-0.349212	0.00720218	0.0293326	B4galt4	16	38742264	38769049	+	3213	protein_coding	UDP-Gal:betaGlcNAc beta 1,4-galactosyltransferase, polypeptide 4 [Source:MGI Symbol;Acc:MGI:1928387]
ENSMUSG00000020170	1623.51	1552.8	1952.99	1807	-0.243165	0.00721711	0.0293851	Frs2	10	117069427	117148534	-	8747	protein_coding	fibroblast growth factor receptor substrate 2 [Source:MGI Symbol;Acc:MGI:1100860]
ENSMUSG00000000308	0	0	3.97555	14.9669	-5.6921	0.00722372	0.0293955	Ckmt1	2	121357714	121363737	+	2496	protein_coding	creatine kinase, mitochondrial 1, ubiquitous [Source:MGI Symbol;Acc:MGI:99441]
ENSMUSG00000021493	3110.85	2948.34	3372.26	3545.15	-0.190865	0.00723146	0.0294023	Pdlim7	13	55495795	55513676	-	4849	protein_coding	PDZ and LIM domain 7 [Source:MGI Symbol;Acc:MGI:1914649]
ENSMUSG00000021785	274.235	293.688	383.64	417.077	-0.496037	0.00725752	0.0294999	Ngly1	14	16249280	16311926	+	7555	protein_coding	N-glycanase 1 [Source:MGI Symbol;Acc:MGI:1913276]
ENSMUSG00000028788	5195.23	5568.62	6053.76	5975.78	-0.160628	0.00728361	0.0295824	Ptp4a2	4	129811219	129850003	+	4377	protein_coding	protein tyrosine phosphatase 4a2 [Source:MGI Symbol;Acc:MGI:1277117]
ENSMUSG00000026034	686.54	681.107	995.874	782.269	-0.378678	0.00729205	0.0296071	Clk1	1	58410189	58424066	-	8132	protein_coding	CDC-like kinase 1 [Source:MGI Symbol;Acc:MGI:107403]
ENSMUSG00000000902	1392.12	1513.22	1723.4	1729.17	-0.249399	0.00731749	0.0296855	Smarcb1	10	75896769	75921617	-	7930	protein_coding	SWI/SNF related, matrix associated, actin dependent regulator of chromatin, subfamily b, member 1 [Source:MGI Symbol;Acc:MGI:1328366]
ENSMUSG00000037166	4.76103	8.33159	30.8105	29.9338	-2.22093	0.00733765	0.0297514	Ppp1r14a	7	29289308	29293801	+	1367	protein_coding	protein phosphatase 1, regulatory inhibitor subunit 14A [Source:MGI Symbol;Acc:MGI:1931139]
ENSMUSG00000030870	1179.78	1087.27	1407.34	1340.03	-0.276801	0.00734373	0.0297669	Ubfd1	7	122067175	122082194	+	9629	protein_coding	ubiquitin family domain containing 1 [Source:MGI Symbol;Acc:MGI:107301]
ENSMUSG00000033021	1574	1662.15	1827.76	2008.56	-0.245691	0.00734939	0.0297816	Gmppa	1	75435930	75443179	+	2395	protein_coding	GDP-mannose pyrophosphorylase A [Source:MGI Symbol;Acc:MGI:1916330]
ENSMUSG00000037266	1370.22	1439.28	1865.53	1553.56	-0.283531	0.00738996	0.0299292	Rsrp1	4	134923592	134927671	+	3349	protein_coding	arginine/serine rich protein 1 [Source:MGI Symbol;Acc:MGI:106498]
ENSMUSG00000040048	1248.34	1409.08	1555.43	1646.36	-0.269436	0.00744102	0.0300689	Ndufb10	17	24722060	24724478	-	1217	protein_coding	NADH:ubiquinone oxidoreductase subunit B10 [Source:MGI Symbol;Acc:MGI:1915592]
ENSMUSG00000063200	820.801	793.584	1077.37	944.909	-0.32484	0.00753442	0.0304293	Nol7	13	43398390	43407097	+	2753	protein_coding	nucleolar protein 7 [Source:MGI Symbol;Acc:MGI:1917328]
ENSMUSG00000021932	292.327	298.896	385.628	445.015	-0.490641	0.00760342	0.0306653	Rnaseh2b	14	62292589	62372992	+	6243	protein_coding	ribonuclease H2, subunit B [Source:MGI Symbol;Acc:MGI:1914403]
ENSMUSG00000068794	51.4191	33.3263	110.321	78.8256	-1.15501	0.00762542	0.0307455	Col28a1	6	7997808	8192617	-	4904	protein_coding	collagen, type XXVIII, alpha 1 [Source:MGI Symbol;Acc:MGI:2685312]
ENSMUSG00000083567	34.2794	21.8704	82.4926	59.8675	-1.33842	0.00764457	0.0308055	Gm11451	2	162898894	162899523	-	630	processed_pseudogene	predicted gene 11451 [Source:MGI Symbol;Acc:MGI:3705412]
ENSMUSG00000026270	298.04	290.564	411.469	409.095	-0.479145	0.00765512	0.0308395	Capn10	1	92934376	92947941	+	4346	protein_coding	calpain 10 [Source:MGI Symbol;Acc:MGI:1344392]
ENSMUSG00000025265	466.581	444.698	578.442	624.618	-0.400421	0.00766539	0.0308637	Fgd1	X	151046150	151089521	+	4931	protein_coding	FYVE, RhoGEF and PH domain containing 1 [Source:MGI Symbol;Acc:MGI:104566]
ENSMUSG00000028273	2280.53	2399.5	2804.75	2608.23	-0.210149	0.00771812	0.0310588	Pdlim5	3	142239590	142395696	-	8877	protein_coding	PDZ and LIM domain 5 [Source:MGI Symbol;Acc:MGI:1927489]
ENSMUSG00000020440	2332.9	2288.06	2686.48	2624.19	-0.200606	0.00774686	0.0311658	Arf5	6	28423560	28426602	+	1907	protein_coding	ADP-ribosylation factor 5 [Source:MGI Symbol;Acc:MGI:99434]
ENSMUSG00000030079	891.264	812.33	1030.66	1081.61	-0.309672	0.00777215	0.0312502	Ruvbl1	6	88465409	88497572	+	1899	protein_coding	RuvB-like protein 1 [Source:MGI Symbol;Acc:MGI:1928760]
ENSMUSG00000018920	811.279	744.636	935.247	1012.76	-0.32373	0.00778251	0.0312688	Cxcl16	11	70453983	70459984	-	3021	protein_coding	chemokine (C-X-C motif) ligand 16 [Source:MGI Symbol;Acc:MGI:1932682]
ENSMUSG00000033909	555.136	558.216	704.666	725.395	-0.361195	0.00780355	0.0313417	Usp36	11	118259651	118290244	-	7689	protein_coding	ubiquitin specific peptidase 36 [Source:MGI Symbol;Acc:MGI:1919594]
ENSMUSG00000039914	773.191	811.288	967.052	999.787	-0.312153	0.00780793	0.0313506	Coq10a	10	128363100	128368997	-	2573	protein_coding	coenzyme Q10A [Source:MGI Symbol;Acc:MGI:2684847]
ENSMUSG00000050192	135.213	138.513	260.398	187.585	-0.710934	0.00781266	0.0313609	Eif5a2	3	28781276	28798846	+	5027	protein_coding	eukaryotic translation initiation factor 5A2 [Source:MGI Symbol;Acc:MGI:1933735]
ENSMUSG00000096956	653.213	666.527	842.816	822.181	-0.335398	0.00782035	0.0313831	Snhg18	15	32240565	32244662	-	1486	lincRNA	small nucleolar RNA host gene 18 [Source:MGI Symbol;Acc:MGI:1914085]
ENSMUSG00000032586	68.5588	59.3626	126.224	117.739	-0.930265	0.00783444	0.0314309	Traip	9	107950136	107972270	+	6281	protein_coding	TRAF-interacting protein [Source:MGI Symbol;Acc:MGI:1096377]
ENSMUSG00000017499	43.8014	68.7356	105.352	122.728	-1.02248	0.00784443	0.0314536	Cdc6	11	98907801	98923940	+	5229	protein_coding	cell division cycle 6 [Source:MGI Symbol;Acc:MGI:1345150]
ENSMUSG00000016637	436.11	449.906	548.625	630.604	-0.412602	0.00786641	0.0315243	Ift27	15	78159463	78174107	-	2864	protein_coding	intraflagellar transport 27 [Source:MGI Symbol;Acc:MGI:1914292]
ENSMUSG00000032336	5544.69	5737.34	6583.51	6052.61	-0.163643	0.0078696	0.0315284	Nptn	9	58582240	58657955	+	6168	protein_coding	neuroplastin [Source:MGI Symbol;Acc:MGI:108077]
ENSMUSG00000039318	2534.77	2410.95	2779.9	2901.58	-0.199842	0.0080844	0.0322997	Rab3gap2	1	185204117	185286759	+	10800	protein_coding	RAB3 GTPase activating protein subunit 2 [Source:MGI Symbol;Acc:MGI:1916043]
ENSMUSG00000036073	203.772	212.455	306.117	305.324	-0.555138	0.00809554	0.0323265	Galt	4	41755228	41758695	+	2471	protein_coding	galactose-1-phosphate uridyl transferase [Source:MGI Symbol;Acc:MGI:95638]
ENSMUSG00000044927	15.2353	8.33159	24.8472	63.8587	-1.90648	0.00826002	0.0329651	H1fx	6	87980421	87981637	-	1217	protein_coding	H1 histone family, member X [Source:MGI Symbol;Acc:MGI:2685307]
ENSMUSG00000020785	365.647	359.3	463.151	521.845	-0.442106	0.00826263	0.0329664	Camkk1	11	73019008	73042073	+	3728	protein_coding	calcium/calmodulin-dependent protein kinase kinase 1, alpha [Source:MGI Symbol;Acc:MGI:1891766]
ENSMUSG00000051627	64.75	49.9895	109.328	116.742	-0.97633	0.00826727	0.0329758	Hist1h1e	13	23620629	23622558	-	1930	protein_coding	histone cluster 1, H1e [Source:MGI Symbol;Acc:MGI:1931527]
ENSMUSG00000059834	85.6985	66.6527	135.169	143.682	-0.870168	0.00828946	0.0330462	Sclt1	3	41626720	41742514	-	7569	protein_coding	sodium channel and clathrin linker 1 [Source:MGI Symbol;Acc:MGI:1914411]
ENSMUSG00000028017	2.85662	5.20724	31.8044	16.9625	-2.60466	0.00831484	0.0331291	Egf	3	129677565	129755316	-	11275	protein_coding	epidermal growth factor [Source:MGI Symbol;Acc:MGI:95290]
ENSMUSG00000034320	519.904	495.729	656.959	659.54	-0.374021	0.00832975	0.0331703	Slc26a2	18	61192919	61211612	-	12370	protein_coding	solute carrier family 26 (sulfate transporter), member 2 [Source:MGI Symbol;Acc:MGI:892977]
ENSMUSG00000053886	0	1.04145	10.9328	17.9603	-4.85038	0.00837719	0.0333135	Sh2d4a	8	68276567	68347699	+	2723	protein_coding	SH2 domain containing 4A [Source:MGI Symbol;Acc:MGI:1919531]
ENSMUSG00000002985	3481.26	4395.95	5592.6	5220.45	-0.457148	0.00838366	0.0333301	Apoe	7	19696109	19699188	-	2138	protein_coding	apolipoprotein E [Source:MGI Symbol;Acc:MGI:88057]
ENSMUSG00000006445	591.319	616.537	739.452	801.227	-0.351354	0.00841338	0.0334116	Epha2	4	141301240	141329384	+	4674	protein_coding	Eph receptor A2 [Source:MGI Symbol;Acc:MGI:95278]
ENSMUSG00000027763	1329.28	1402.83	1677.68	1573.52	-0.251256	0.00842686	0.0334468	Mbnl1	3	60472830	60629750	+	18717	protein_coding	muscleblind like splicing factor 1 [Source:MGI Symbol;Acc:MGI:1928482]
ENSMUSG00000054065	29.5184	18.7461	51.6821	76.83	-1.40886	0.00843224	0.033459	Pkp3	7	141078218	141090510	+	3616	protein_coding	plakophilin 3 [Source:MGI Symbol;Acc:MGI:1891830]
ENSMUSG00000074170	444.68	462.403	560.552	639.585	-0.404104	0.00845444	0.033538	Plekhf1	7	38216972	38228016	-	5263	protein_coding	pleckstrin homology domain containing, family F (with FYVE domain) member 1 [Source:MGI Symbol;Acc:MGI:1919537]
ENSMUSG00000022450	895.073	836.283	1208.57	978.834	-0.337034	0.0084815	0.0336361	Ndufa6	15	82350140	82354322	-	1801	protein_coding	NADH:ubiquinone oxidoreductase subunit A6 [Source:MGI Symbol;Acc:MGI:1914380]
ENSMUSG00000089682	980.771	1035.2	1275.16	1180.39	-0.284886	0.00849032	0.0336618	Bcl2l2	14	54883377	54888234	+	4462	protein_coding	BCL2-like 2 [Source:MGI Symbol;Acc:MGI:108052]
ENSMUSG00000025358	479.911	459.279	623.167	604.662	-0.386344	0.00853407	0.0338169	Cdk2	10	128697939	128705031	-	6219	protein_coding	cyclin-dependent kinase 2 [Source:MGI Symbol;Acc:MGI:104772]
ENSMUSG00000068114	200.915	202.041	286.239	308.318	-0.561215	0.00858548	0.0340112	Ccdc134	15	82127922	82142203	+	5349	protein_coding	coiled-coil domain containing 134 [Source:MGI Symbol;Acc:MGI:1923707]
ENSMUSG00000059743	34.2794	35.4092	74.5415	82.8167	-1.17532	0.00860153	0.0340469	Fdps	3	89093588	89101959	-	4208	protein_coding	farnesyl diphosphate synthetase [Source:MGI Symbol;Acc:MGI:104888]
ENSMUSG00000022199	119.978	131.222	194.802	210.534	-0.690922	0.00867101	0.0342752	Slc22a17	14	54906304	54913132	-	4517	protein_coding	solute carrier family 22 (organic cation transporter), member 17 [Source:MGI Symbol;Acc:MGI:1926225]
ENSMUSG00000036676	1346.42	1401.79	1715.45	1559.55	-0.253228	0.00891241	0.0351241	Tmtc3	10	100443902	100487350	-	8939	protein_coding	transmembrane and tetratricopeptide repeat containing 3 [Source:MGI Symbol;Acc:MGI:3036255]
ENSMUSG00000046020	1811.09	1776.71	2016.6	2174.19	-0.224008	0.00895543	0.0352651	Pofut1	2	153241533	153270247	+	9912	protein_coding	protein O-fucosyltransferase 1 [Source:MGI Symbol;Acc:MGI:2153207]
ENSMUSG00000056493	637.978	592.584	823.932	746.348	-0.351291	0.00895549	0.0352651	Foxk1	5	142401497	142462011	+	7584	protein_coding	forkhead box K1 [Source:MGI Symbol;Acc:MGI:1347488]
ENSMUSG00000020311	1545.43	1546.55	1795.95	1828.95	-0.229413	0.00902809	0.0355221	Erlec1	11	30930774	30954335	-	3260	protein_coding	endoplasmic reticulum lectin 1 [Source:MGI Symbol;Acc:MGI:1914003]
ENSMUSG00000028690	170.445	171.839	265.368	252.441	-0.597298	0.00907044	0.0356597	Mmachc	4	116702279	116708406	-	2224	protein_coding	methylmalonic aciduria cblC type, with homocystinuria [Source:MGI Symbol;Acc:MGI:1914346]
ENSMUSG00000048277	3099.43	3103.52	3361.32	3726.75	-0.192431	0.00909601	0.0357408	Syngr2	11	117809668	117814283	+	1776	protein_coding	synaptogyrin 2 [Source:MGI Symbol;Acc:MGI:1328324]
ENSMUSG00000056608	730.341	640.491	895.492	840.141	-0.339682	0.00913048	0.0358665	Chd9	8	90828352	91054516	+	23148	protein_coding	chromodomain helicase DNA binding protein 9 [Source:MGI Symbol;Acc:MGI:1924001]
ENSMUSG00000027430	234.242	307.227	376.683	400.115	-0.522258	0.00927926	0.0363526	Dtd1	2	144599897	144768758	+	2353	protein_coding	D-tyrosyl-tRNA deacylase 1 [Source:MGI Symbol;Acc:MGI:1913294]
ENSMUSG00000062761	255.191	259.321	395.567	337.254	-0.510396	0.00930176	0.0364112	Zfp512	5	31452431	31481754	+	6886	protein_coding	zinc finger protein 512 [Source:MGI Symbol;Acc:MGI:1917345]
ENSMUSG00000017781	6221.71	5992.49	6797.19	6697.18	-0.143666	0.00937151	0.0366258	Pitpna	11	75588097	75628804	+	4129	protein_coding	phosphatidylinositol transfer protein, alpha [Source:MGI Symbol;Acc:MGI:99887]
ENSMUSG00000021537	941.731	950.842	1203.6	1105.55	-0.287086	0.0094104	0.0367571	Cetn3	13	81783077	81797155	+	3113	protein_coding	centrin 3 [Source:MGI Symbol;Acc:MGI:1097706]
ENSMUSG00000030103	4053.54	4234.53	4891.91	4469.11	-0.175796	0.0094313	0.0368288	Bhlhe40	6	108660629	108666925	+	4705	protein_coding	basic helix-loop-helix family, member e40 [Source:MGI Symbol;Acc:MGI:1097714]
ENSMUSG00000021917	3249.88	3414.91	3733.04	3786.62	-0.174325	0.00950109	0.0370514	Spcs1	14	30999826	31001672	-	1546	protein_coding	signal peptidase complex subunit 1 homolog (S. cerevisiae) [Source:MGI Symbol;Acc:MGI:1916269]
ENSMUSG00000021127	469.437	441.574	770.262	505.88	-0.486053	0.0095186	0.0371098	Zfp36l1	12	80107754	80113013	-	2990	protein_coding	zinc finger protein 36, C3H type-like 1 [Source:MGI Symbol;Acc:MGI:107946]
ENSMUSG00000032939	886.503	895.646	1072.4	1102.56	-0.287429	0.00953643	0.0371693	Nup93	8	94214564	94317227	+	4257	protein_coding	nucleoporin 93 [Source:MGI Symbol;Acc:MGI:1919055]
ENSMUSG00000024782	1645.41	1845.45	2095.11	2010.55	-0.234573	0.00956526	0.0372516	Ak3	19	29020833	29047961	-	3120	protein_coding	adenylate kinase 3 [Source:MGI Symbol;Acc:MGI:1860835]
ENSMUSG00000073437	1.90441	0	9.93887	20.9536	-3.97951	0.00960353	0.0373806	D330041H03Rik	17	24404649	24414542	-	3749	processed_transcript	RIKEN cDNA D330041H03 gene [Source:MGI Symbol;Acc:MGI:3603827]
ENSMUSG00000038552	62.8455	45.8237	97.4009	119.735	-0.996175	0.00971219	0.0377225	Fndc4	5	31292242	31296080	-	3039	protein_coding	fibronectin type III domain containing 4 [Source:MGI Symbol;Acc:MGI:1917195]
ENSMUSG00000071253	402.783	406.165	537.693	532.821	-0.404242	0.00971816	0.0377356	Slc25a16	10	62920633	62946498	+	4799	protein_coding	solute carrier family 25 (mitochondrial carrier, Graves disease autoantigen), member 16 [Source:MGI Symbol;Acc:MGI:1920382]
ENSMUSG00000055240	56.1801	33.3263	104.358	87.8057	-1.09836	0.00975764	0.0378686	Zfp101	17	33360507	33394641	-	7424	protein_coding	zinc finger protein 101 [Source:MGI Symbol;Acc:MGI:107547]
ENSMUSG00000022517	2468.12	2366.17	2681.51	2870.65	-0.199539	0.00984751	0.038197	Mgrn1	16	4886249	4938296	+	5087	protein_coding	mahogunin, ring finger 1 [Source:MGI Symbol;Acc:MGI:2447670]
ENSMUSG00000028999	671.305	732.138	883.565	871.072	-0.322725	0.00986675	0.0382511	Rint1	5	23787711	23820369	+	7404	protein_coding	RAD50 interactor 1 [Source:MGI Symbol;Acc:MGI:1916233]
ENSMUSG00000031556	1722.54	1636.12	1859.56	2112.33	-0.241688	0.00988832	0.0383143	Tm2d2	8	25017211	25023260	+	1802	protein_coding	TM2 domain containing 2 [Source:MGI Symbol;Acc:MGI:1916992]
ENSMUSG00000035109	192.345	144.761	308.105	225.501	-0.660974	0.00989754	0.0383397	Shc4	2	125627447	125724148	-	8263	protein_coding	SHC (Src homology 2 domain containing) family, member 4 [Source:MGI Symbol;Acc:MGI:2655364]
ENSMUSG00000008668	10938	11174.7	11852.1	12239.9	-0.123731	0.00992048	0.0384184	Rps18	17	33951999	33956001	-	2491	protein_coding	ribosomal protein S18 [Source:MGI Symbol;Acc:MGI:98146]
ENSMUSG00000031156	1190.26	1166.42	1358.64	1462.76	-0.259532	0.00995113	0.0385165	Slc35a2	X	7884028	7894492	+	4729	protein_coding	solute carrier family 35 (UDP-galactose transporter), member A2 [Source:MGI Symbol;Acc:MGI:1345297]
ENSMUSG00000049630	2.85662	3.12434	22.8594	17.9603	-2.77223	0.00996378	0.0385493	C1ql3	2	13003457	13011806	-	2535	protein_coding	C1q-like 3 [Source:MGI Symbol;Acc:MGI:2387350]
ENSMUSG00000111080	143.783	140.596	224.618	218.516	-0.639775	0.00996492	0.0385493	Gm20300	10	30603195	30606634	-	3440	lincRNA	predicted gene, 20300 [Source:MGI Symbol;Acc:MGI:5012485]
ENSMUSG00000024427	179.015	154.134	254.435	252.441	-0.60442	0.010022	0.0387585	Spry4	18	38586268	38601268	-	4587	protein_coding	sprouty RTK signaling antagonist 4 [Source:MGI Symbol;Acc:MGI:1345144]
ENSMUSG00000062867	2049.15	2010	2329.67	2343.81	-0.203222	0.0100244	0.0387585	Impdh2	9	108560286	108565584	+	3077	protein_coding	inosine monophosphate dehydrogenase 2 [Source:MGI Symbol;Acc:MGI:109367]
ENSMUSG00000036327	481.816	560.299	701.684	652.556	-0.37886	0.0100589	0.0388818	Qsox2	2	26208637	26237525	-	4644	protein_coding	quiescin Q6 sulfhydryl oxidase 2 [Source:MGI Symbol;Acc:MGI:2387194]
ENSMUSG00000070319	2316.72	2166.21	2554.29	2601.24	-0.201354	0.0102348	0.039467	Eif3g	9	20894349	20898623	-	1984	protein_coding	eukaryotic translation initiation factor 3, subunit G [Source:MGI Symbol;Acc:MGI:1858258]
ENSMUSG00000054604	1569.23	1581.96	2010.63	1734.16	-0.249049	0.0102528	0.0395153	Cggbp1	16	64851996	64859507	+	4522	protein_coding	CGG triplet repeat binding protein 1 [Source:MGI Symbol;Acc:MGI:2146370]
ENSMUSG00000019856	19.9963	36.4507	70.566	67.8498	-1.29905	0.0102945	0.0396655	Fam184a	10	53633145	53751123	-	5368	protein_coding	family with sequence similarity 184, member A [Source:MGI Symbol;Acc:MGI:1923156]
ENSMUSG00000034566	2623.33	2659.86	3040.3	2961.45	-0.184047	0.0102992	0.0396657	Atp5h	11	115415689	115419962	-	1465	protein_coding	ATP synthase, H+ transporting, mitochondrial F0 complex, subunit D [Source:MGI Symbol;Acc:MGI:1918929]
ENSMUSG00000049281	15.2353	10.4145	37.7677	45.8984	-1.70172	0.0103027	0.0396657	Scn3b	9	40269217	40291618	+	5461	protein_coding	sodium channel, voltage-gated, type III, beta [Source:MGI Symbol;Acc:MGI:1918882]
ENSMUSG00000033543	365.647	374.921	483.029	506.878	-0.418815	0.0103573	0.0398335	Gtf2a2	9	70012550	70022866	+	4047	protein_coding	general transcription factor II A, 2 [Source:MGI Symbol;Acc:MGI:1933289]
ENSMUSG00000024792	996.959	1016.45	1188.69	1241.25	-0.271383	0.0103691	0.0398681	Zfpl1	19	6080762	6084944	-	1798	protein_coding	zinc finger like protein 1 [Source:MGI Symbol;Acc:MGI:1891017]
ENSMUSG00000116953	11.4265	5.20724	26.8349	40.9095	-2.01755	0.0103792	0.0398859	9030025P20Rik	17	14978468	14991572	+	3999	protein_coding	RIKEN cDNA 9030025P20 gene [Source:MGI Symbol;Acc:MGI:3583895]
ENSMUSG00000039725	304.706	284.315	445.261	376.168	-0.479415	0.0104144	0.0399996	Trp53rka	2	165490110	165493324	-	2118	protein_coding	transformation related protein 53 regulating kinase A [Source:MGI Symbol;Acc:MGI:1918294]
ENSMUSG00000028878	1009.34	997.707	1190.68	1230.28	-0.270427	0.0104422	0.0400539	Fam76a	4	132899213	132922558	-	3088	protein_coding	family with sequence similarity 76, member A [Source:MGI Symbol;Acc:MGI:2385211]
ENSMUSG00000110575	8.56985	5.20724	32.7983	26.9404	-2.1105	0.0104857	0.0401886	6330537M06Rik	8	70766579	70768220	+	1642	TEC	RIKEN cDNA 6330537M06 gene [Source:MGI Symbol;Acc:MGI:1923413]
ENSMUSG00000044548	169.493	122.891	295.184	189.58	-0.727753	0.0105958	0.0405573	Dact1	12	71309884	71320107	+	3761	protein_coding	dishevelled-binding antagonist of beta-catenin 1 [Source:MGI Symbol;Acc:MGI:1891740]
ENSMUSG00000061046	402.783	391.585	513.839	537.81	-0.40458	0.0106517	0.0407602	Haghl	17	25779843	25785673	-	2643	protein_coding	hydroxyacylglutathione hydrolase-like [Source:MGI Symbol;Acc:MGI:1919877]
ENSMUSG00000046808	38.0882	52.0724	93.4253	92.7946	-1.04899	0.0107818	0.0412472	Atp10d	5	72203329	72298775	+	7848	polymorphic_pseudogene	ATPase, class V, type 10D [Source:MGI Symbol;Acc:MGI:2450125]
ENSMUSG00000027203	503.717	521.766	647.02	669.518	-0.360664	0.0108256	0.0413711	Dut	2	125247190	125258608	+	2410	protein_coding	deoxyuridine triphosphatase [Source:MGI Symbol;Acc:MGI:1346051]
ENSMUSG00000091994	27.614	26.0362	67.5843	61.8631	-1.27019	0.0108733	0.0415426	E130317F20Rik	10	79851381	79854971	-	3591	bidirectional_promoter_lncRNA	RIKEN cDNA E130317F20 gene [Source:MGI Symbol;Acc:MGI:3041202]
ENSMUSG00000035683	75.2242	84.3573	155.046	127.717	-0.82621	0.010908	0.041664	Melk	4	44300876	44364675	+	2972	protein_coding	maternal embryonic leucine zipper kinase [Source:MGI Symbol;Acc:MGI:106924]
ENSMUSG00000002778	3503.16	3360.75	3819.51	3896.38	-0.168613	0.010916	0.0416835	Kdelr1	7	45872772	45883732	+	1874	protein_coding	KDEL (Lys-Asp-Glu-Leu) endoplasmic reticulum protein retention receptor 1 [Source:MGI Symbol;Acc:MGI:1915387]
ENSMUSG00000040703	2.85662	2.0829	23.8533	13.9691	-2.93189	0.0109932	0.0419452	Cyp2s1	7	25802475	25816913	-	4938	protein_coding	cytochrome P450, family 2, subfamily s, polypeptide 1 [Source:MGI Symbol;Acc:MGI:1921384]
[truncated: 51 more rows]
