# Supplementary material for: Esomeprazole attenuates inflammatory and fibrotic response in lung cells through the MAPK/Nrf2/HO1 pathway
Source: J Inflamm (Lond). 2021 May 19;18:17. doi: 10.1186/s12950-021-00284-6 (PMC8136131; doi:10.1186/s12950-021-00284-6)
Supplement: Supplementary file 3 — Additional file 3: Table S3. RNA-sequencing (RNA-seq) data comparing differential gene expression in mouse lung fibroblasts stimulated with the profibrotic cytokine TGFβ (control; 10 ng/mL) or treated with TGFβ (10 ng/mL) and esomeprazole (100 μM). The fold-change, gene symbol, and description of the significantly upregulated genes (p < 0.05) is shown. Experiment was run in duplicate for each condition. [file 12950_2021_284_MOESM3_ESM.xls]

## Sheet: Table S3
Table S3: RNA-seq data showing upregulation of several antifibrotic, anti-inflammatory and antioxidant genes by esomeprazole.
Gene_id	TGFb + Esomeprazole	TGFb + Esomeprazole	TGFb Control	TGFb Control	log2FoldChange	pvalue	padj	gene_name	gene_chr	gene_start	gene_end	gene_strand	gene_length	gene_biotype	gene_description
ENSMUSG00000005413	131016	132066	18069.9	19416	2.8111	0	0	Hmox1	8	75093621	75100589	+	1751	protein_coding	heme oxygenase 1 [Source:MGI Symbol;Acc:MGI:96163]
ENSMUSG00000028691	51802.8	51440.3	10328.5	10947.8	2.27874	0	0	Prdx1	4	116685544	116700822	+	3043	protein_coding	peroxiredoxin 1 [Source:MGI Symbol;Acc:MGI:99523]
ENSMUSG00000020250	29086.1	29906.2	8214.47	8639.88	1.80738	0	0	Txnrd1	10	82833951	82897712	+	7086	protein_coding	thioredoxin reductase 1 [Source:MGI Symbol;Acc:MGI:1354175]
ENSMUSG00000032802	23624.2	24937.5	4489.39	4634.74	2.412	0	0	Srxn1	2	152105516	152111376	+	2820	protein_coding	sulfiredoxin 1 homolog (S. cerevisiae) [Source:MGI Symbol;Acc:MGI:104971]
ENSMUSG00000003948	24918.3	25315.5	4632.51	4629.75	2.4392	0	0	Mmd	11	90249456	90278589	+	3581	protein_coding	monocyte to macrophage differentiation-associated [Source:MGI Symbol;Acc:MGI:1914718]
ENSMUSG00000028124	7527.18	7579.66	1228.44	1191.36	2.64221	0	0	Gclm	3	122245557	122270732	+	6291	protein_coding	glutamate-cysteine ligase, modifier subunit [Source:MGI Symbol;Acc:MGI:104995]
ENSMUSG00000079092	7373.88	8198.28	114.297	107.762	6.13164	0	0	Prl2c2	13	12996125	13005383	-	1090	protein_coding	prolactin family 2, subfamily c, member 2 [Source:MGI Symbol;Acc:MGI:97618]
ENSMUSG00000058135	6116.01	6380.95	856.73	899.011	2.83135	0	0	Gstm1	3	108012255	108017973	-	1473	protein_coding	glutathione S-transferase, mu 1 [Source:MGI Symbol;Acc:MGI:95860]
ENSMUSG00000025934	3293.68	3328.47	246.484	231.488	3.79222	1.50177e-281	1.03715e-278	Gsta3	1	21240589	21265661	+	4344	protein_coding	glutathione S-transferase, alpha 3 [Source:MGI Symbol;Acc:MGI:95856]
ENSMUSG00000021306	6448.33	6918.34	1225.46	1236.26	2.44074	2.06344e-261	1.151e-258	Gpr137b	13	13357620	13394014	-	5026	protein_coding	G protein-coupled receptor 137B [Source:MGI Symbol;Acc:MGI:1891463]
ENSMUSG00000027913	7708.1	7726.5	1210.55	1435.82	2.54413	8.58121e-243	4.44476e-240	Crct1	3	93014205	93015687	-	792	protein_coding	cysteine-rich C-terminal 1 [Source:MGI Symbol;Acc:MGI:1921425]
ENSMUSG00000024661	69054.9	63839.7	22634.8	23187.7	1.53619	3.55374e-240	1.77724e-237	Fth1	19	9982703	9985092	+	866	protein_coding	ferritin heavy polypeptide 1 [Source:MGI Symbol;Acc:MGI:95588]
ENSMUSG00000021996	32371.2	32785.8	11481.4	12048.3	1.46943	7.23836e-240	3.49926e-237	Esd	14	74732297	74750765	+	3366	protein_coding	esterase D/formylglutathione hydrolase [Source:MGI Symbol;Acc:MGI:95421]
ENSMUSG00000005397	21492.2	22679.6	8225.41	7902.51	1.45349	1.14302e-191	4.87566e-189	Nid1	13	13437551	13512269	+	6943	protein_coding	nidogen 1 [Source:MGI Symbol;Acc:MGI:97342]
ENSMUSG00000026701	15617.1	15509.2	5610.49	5878.99	1.43785	1.13169e-182	4.68938e-180	Prdx6	1	161240112	161251219	-	4804	protein_coding	peroxiredoxin 6 [Source:MGI Symbol;Acc:MGI:894320]
ENSMUSG00000037260	7054.89	7145.38	2057.35	2083.39	1.77793	1.54869e-181	6.23906e-179	Hgsnat	8	25944453	25976753	-	3305	protein_coding	heparan-alpha-glucosaminide N-acetyltransferase [Source:MGI Symbol;Acc:MGI:1196297]
ENSMUSG00000028961	13882.2	13718	3865.23	4370.33	1.74478	7.70496e-180	3.02013e-177	Pgd	4	149149991	149166771	-	6447	protein_coding	phosphogluconate dehydrogenase [Source:MGI Symbol;Acc:MGI:97553]
ENSMUSG00000028583	20299.1	20285.3	8408.28	8467.26	1.266	2.91301e-176	1.11177e-173	Pdpn	4	143267431	143299564	-	1817	protein_coding	podoplanin [Source:MGI Symbol;Acc:MGI:103098]
ENSMUSG00000025037	8693.63	9034.56	2855.44	2829.74	1.64067	1.46771e-175	5.45801e-173	Maoa	X	16619698	16687818	+	4167	protein_coding	monoamine oxidase A [Source:MGI Symbol;Acc:MGI:96915]
ENSMUSG00000050708	78299.8	75590.4	29014.5	31749.7	1.34062	5.39081e-171	1.8615e-168	Ftl1	7	45457944	45459884	-	1340	protein_coding	ferritin light polypeptide 1 [Source:MGI Symbol;Acc:MGI:95589]
ENSMUSG00000040466	2961.36	2931.68	418.426	475.947	2.72016	1.41115e-163	4.35446e-161	Blvrb	7	27447978	27466144	+	2782	protein_coding	biliverdin reductase B (flavin reductase (NADPH)) [Source:MGI Symbol;Acc:MGI:2385271]
ENSMUSG00000050578	15462.9	13920	4852.15	4580.86	1.63931	1.56425e-159	4.62986e-157	Mmp13	9	7272514	7283331	+	2673	protein_coding	matrix metallopeptidase 13 [Source:MGI Symbol;Acc:MGI:1340026]
ENSMUSG00000025503	9674.41	9802.11	3498.48	3594.05	1.45734	7.62102e-155	2.12553e-152	Taldo1	7	141392199	141402968	+	2171	protein_coding	transaldolase 1 [Source:MGI Symbol;Acc:MGI:1274789]
ENSMUSG00000056758	9882.94	9524.04	3507.43	3309.68	1.50941	2.67457e-148	7.0526e-146	Hmga2	10	120361275	120476469	-	6772	protein_coding	high mobility group AT-hook 2 [Source:MGI Symbol;Acc:MGI:101761]
ENSMUSG00000056457	1687.31	1962.09	22.8594	22.9492	6.31553	2.46016e-147	6.37139e-145	Prl2c3	13	12790816	12800079	-	1360	protein_coding	prolactin family 2, subfamily c, member 3 [Source:MGI Symbol;Acc:MGI:1341833]
ENSMUSG00000019966	1953.93	2045.4	236.545	237.474	3.0766	2.05319e-144	5.2241e-142	Kitl	10	100015630	100100416	+	5911	protein_coding	kit ligand [Source:MGI Symbol;Acc:MGI:96974]
ENSMUSG00000020458	32254	32365.1	16232.2	15718.2	1.01612	2.71507e-128	6.15259e-126	Rtn4	11	29692947	29744331	+	6991	protein_coding	reticulon 4 [Source:MGI Symbol;Acc:MGI:1915835]
ENSMUSG00000015837	57142.8	58202.4	25990.1	28205.6	1.0897	2.22031e-121	4.80615e-119	Sqstm1	11	50199366	50210827	-	3356	protein_coding	sequestosome 1 [Source:MGI Symbol;Acc:MGI:107931]
ENSMUSG00000046711	6075.07	5478.02	1566.37	1728.18	1.81037	1.88107e-119	4.01194e-117	Hmga1	17	27556497	27563674	+	2125	protein_coding	high mobility group AT-hook 1 [Source:MGI Symbol;Acc:MGI:96160]
ENSMUSG00000032232	5090.49	5106.22	1699.55	1707.22	1.58162	2.49555e-119	5.24535e-117	Cgnl1	9	71626509	71771602	-	7844	protein_coding	cingulin-like 1 [Source:MGI Symbol;Acc:MGI:1915428]
ENSMUSG00000018363	8574.61	8396.16	3421.95	3171.98	1.36387	1.82518e-112	3.48296e-110	Smurf2	11	106820066	106920715	-	6162	protein_coding	SMAD specific E3 ubiquitin protein ligase 2 [Source:MGI Symbol;Acc:MGI:1913563]
ENSMUSG00000032350	5100.01	5759.21	1606.12	1670.3	1.72847	1.15618e-109	2.14975e-107	Gclc	9	77754535	77794485	+	3766	protein_coding	glutamate-cysteine ligase, catalytic subunit [Source:MGI Symbol;Acc:MGI:104990]
ENSMUSG00000024589	3083.24	2965	817.969	825.174	1.88019	5.20211e-103	8.87603e-101	Nedd4l	18	64887705	65217831	+	14382	protein_coding	neural precursor cell expressed, developmentally down-regulated gene 4-like [Source:MGI Symbol;Acc:MGI:1933754]
ENSMUSG00000041688	3271.78	3107.68	893.504	818.189	1.89813	2.95927e-101	4.93314e-99	Amot	X	145446425	145505181	-	8402	protein_coding	angiomotin [Source:MGI Symbol;Acc:MGI:108440]
ENSMUSG00000023088	5123.82	5647.77	1833.72	1726.18	1.59707	1.31512e-100	2.16741e-98	Abcc1	16	14361558	14475737	+	15092	protein_coding	ATP-binding cassette, sub-family C (CFTR/MRP), member 1 [Source:MGI Symbol;Acc:MGI:102676]
ENSMUSG00000074934	49131.9	45320.7	23592.9	22351.5	1.03975	2.02862e-98	3.26901e-96	Grem1	2	113746164	113758646	-	4148	protein_coding	gremlin 1, DAN family BMP antagonist [Source:MGI Symbol;Acc:MGI:1344337]
ENSMUSG00000002289	3691.7	3625.28	1158.87	1181.39	1.64465	4.15676e-98	6.62478e-96	Angptl4	17	33773750	33781575	-	3286	protein_coding	angiopoietin-like 4 [Source:MGI Symbol;Acc:MGI:1888999]
ENSMUSG00000028494	5668.48	5759.21	2174.62	2261.99	1.36497	1.40934e-97	2.2217e-95	Plin2	4	86648386	86670060	-	3512	protein_coding	perilipin 2 [Source:MGI Symbol;Acc:MGI:87920]
ENSMUSG00000022707	1777.77	1824.62	344.879	310.313	2.45882	5.27573e-96	8.05409e-94	Gbe1	16	70313949	70569716	+	5352	protein_coding	glucan (1,4-alpha-), branching enzyme 1 [Source:MGI Symbol;Acc:MGI:1921435]
ENSMUSG00000026014	5156.19	5097.89	1953.98	1991.59	1.37793	2.8658e-94	4.24109e-92	Raph1	1	60482292	60567104	-	20498	protein_coding	Ras association (RalGDS/AF-6) and pleckstrin homology domains 1 [Source:MGI Symbol;Acc:MGI:1924550]
ENSMUSG00000039105	12767.2	12322.4	6112.4	6224.23	1.02422	6.66151e-91	9.66119e-89	Atp6v1g1	4	63544772	63550750	+	1135	protein_coding	ATPase, H+ transporting, lysosomal V1 subunit G1 [Source:MGI Symbol;Acc:MGI:1913540]
ENSMUSG00000002997	1574.95	1665.28	287.233	304.327	2.45334	4.34988e-88	6.18494e-86	Prkar2b	12	31958476	32061296	-	3652	protein_coding	protein kinase, cAMP dependent regulatory, type II beta [Source:MGI Symbol;Acc:MGI:97760]
ENSMUSG00000081534	17337.8	17254.7	7196.73	8222.8	1.16572	2.97156e-84	3.95381e-82	Slc48a1	15	97778520	97792692	+	2751	protein_coding	solute carrier family 48 (heme transporter), member 1 [Source:MGI Symbol;Acc:MGI:1914989]
ENSMUSG00000005686	973.154	992.5	71.5598	101.775	3.50358	3.38722e-79	4.27173e-77	Ampd3	7	110768206	110812405	+	5627	protein_coding	adenosine monophosphate deaminase 3 [Source:MGI Symbol;Acc:MGI:1096344]
ENSMUSG00000027611	2628.09	2602.58	816.975	823.178	1.6732	1.63784e-77	2.01301e-75	Procr	2	155751117	155755471	+	2031	protein_coding	protein C receptor, endothelial [Source:MGI Symbol;Acc:MGI:104596]
ENSMUSG00000041773	7580.51	7474.47	3646.57	3621.98	1.05054	4.35569e-76	5.2207e-74	Enc1	13	97241105	97253034	+	4737	protein_coding	ectodermal-neural cortex 1 [Source:MGI Symbol;Acc:MGI:109610]
ENSMUSG00000017929	16357.9	16260.1	9001.63	9201.64	0.841489	2.7363e-74	3.20037e-72	B4galt5	2	167298444	167349183	-	4308	protein_coding	UDP-Gal:betaGlcNAc beta 1,4-galactosyltransferase, polypeptide 5 [Source:MGI Symbol;Acc:MGI:1927169]
ENSMUSG00000039910	4044.97	3822.12	1390.45	1508.66	1.44041	6.46946e-74	7.50613e-72	Cited2	10	17723218	17725674	+	2457	protein_coding	Cbp/p300-interacting transactivator, with Glu/Asp-rich carboxy-terminal domain, 2 [Source:MGI Symbol;Acc:MGI:1306784]
ENSMUSG00000029304	1735.87	1518.43	334.94	340.247	2.26941	4.47305e-73	5.14863e-71	Spp1	5	104435118	104441050	+	1648	protein_coding	secreted phosphoprotein 1 [Source:MGI Symbol;Acc:MGI:98389]
ENSMUSG00000049866	3786.92	3682.56	1176.76	1366.97	1.55417	3.03243e-72	3.46293e-70	Arl4c	1	88673125	88702221	-	5492	protein_coding	ADP-ribosylation factor-like 4C [Source:MGI Symbol;Acc:MGI:2445172]
ENSMUSG00000027187	4367.77	4208.49	1698.55	1793.03	1.2966	1.82451e-70	2.00461e-68	Cat	2	103453849	103485160	-	2613	protein_coding	catalase [Source:MGI Symbol;Acc:MGI:88271]
ENSMUSG00000003849	1429.26	1512.18	350.842	352.221	2.0646	7.93477e-64	8.10408e-62	Nqo1	8	107388225	107403206	-	1553	protein_coding	NAD(P)H dehydrogenase, quinone 1 [Source:MGI Symbol;Acc:MGI:103187]
ENSMUSG00000027859	2850.9	2705.68	975.997	1034.71	1.46669	6.48547e-62	6.39856e-60	Ngf	3	102469919	102521013	+	1469	protein_coding	nerve growth factor [Source:MGI Symbol;Acc:MGI:97321]
ENSMUSG00000064351	294754	312509	196089	194374	0.63713	7.3787e-56	6.48565e-54	mt-Co1	MT	5328	6872	+	1545	protein_coding	mitochondrially encoded cytochrome c oxidase I [Source:MGI Symbol;Acc:MGI:102504]
ENSMUSG00000028278	1678.74	1749.63	479.053	533.819	1.75897	1.02956e-54	8.8353e-53	Rragd	4	32983037	33022180	+	5173	protein_coding	Ras-related GTP binding D [Source:MGI Symbol;Acc:MGI:1098604]
ENSMUSG00000095115	12193	11964.2	7190.77	7003.5	0.767181	6.69887e-54	5.58354e-52	Itpripl2	7	118485111	118491975	-	6865	protein_coding	inositol 1,4,5-triphosphate receptor interacting protein-like 2 [Source:MGI Symbol;Acc:MGI:2442416]
ENSMUSG00000047139	6015.08	6013.32	3169.5	3024.31	0.957535	7.53889e-54	6.2478e-52	Cd24a	10	43578284	43584265	+	2580	protein_coding	CD24a antigen [Source:MGI Symbol;Acc:MGI:88323]
ENSMUSG00000031438	2616.66	2754.63	908.412	1044.69	1.45939	6.55117e-53	5.22041e-51	Rnf128	X	139563316	139673145	+	3464	protein_coding	ring finger protein 128 [Source:MGI Symbol;Acc:MGI:1914139]
ENSMUSG00000022947	2013.91	2019.37	721.562	708.432	1.49593	3.82446e-52	2.98205e-50	Cbr3	16	93683215	93690990	+	1254	protein_coding	carbonyl reductase 3 [Source:MGI Symbol;Acc:MGI:1309992]
ENSMUSG00000064341	110478	114958	74720.4	75350.3	0.58706	1.66885e-51	1.2943e-49	mt-Nd1	MT	2751	3707	+	957	protein_coding	mitochondrially encoded NADH dehydrogenase 1 [Source:MGI Symbol;Acc:MGI:101787]
ENSMUSG00000025068	11209.4	10229.1	5401.77	5830.1	0.932766	3.01939e-51	2.32927e-49	Gsto1	19	47854970	47864790	+	1968	protein_coding	glutathione S-transferase omega 1 [Source:MGI Symbol;Acc:MGI:1342273]
ENSMUSG00000031400	4537.26	4867.73	2010.63	2240.04	1.14558	1.31206e-50	9.85949e-49	G6pdx	X	74409483	74429194	-	3080	protein_coding	glucose-6-phosphate dehydrogenase X-linked [Source:MGI Symbol;Acc:MGI:105979]
ENSMUSG00000031765	27914.8	29839.6	17569.9	17980.2	0.700007	1.66684e-50	1.24609e-48	Mt1	8	94179082	94180327	+	1246	protein_coding	metallothionein 1 [Source:MGI Symbol;Acc:MGI:97171]
ENSMUSG00000014599	40689.6	37120.3	23084	23723.5	0.733281	1.49941e-49	1.08189e-47	Csf1	3	107741048	107760469	-	5281	protein_coding	colony stimulating factor 1 (macrophage) [Source:MGI Symbol;Acc:MGI:1339753]
ENSMUSG00000050390	2227.21	2103.73	826.914	779.275	1.43122	8.64628e-49	6.08724e-47	C77080	4	129219578	129261404	-	5770	protein_coding	expressed sequence C77080 [Source:MGI Symbol;Acc:MGI:2140651]
ENSMUSG00000032849	1272.15	1421.58	352.83	376.168	1.88526	2.25083e-48	1.56942e-46	Abcc4	14	118482692	118706219	-	6389	protein_coding	ATP-binding cassette, sub-family C (CFTR/MRP), member 4 [Source:MGI Symbol;Acc:MGI:2443111]
ENSMUSG00000064345	55919.2	59343.8	37605.7	36441.4	0.638378	3.81676e-48	2.64854e-46	mt-Nd2	MT	3914	4951	+	1038	protein_coding	mitochondrially encoded NADH dehydrogenase 2 [Source:MGI Symbol;Acc:MGI:102500]
ENSMUSG00000040713	8484.15	8957.5	4984.34	4943.06	0.812909	7.77817e-48	5.32108e-46	Creg1	1	165763746	165775308	+	2362	protein_coding	cellular repressor of E1A-stimulated genes 1 [Source:MGI Symbol;Acc:MGI:1344382]
ENSMUSG00000036046	6115.06	6214.32	3338.47	3408.46	0.869753	1.19459e-47	8.13389e-46	5031439G07Rik	15	84943936	84988551	-	9604	protein_coding	RIKEN cDNA 5031439G07 gene [Source:MGI Symbol;Acc:MGI:2444899]
ENSMUSG00000025153	15155.3	15096.8	9436.95	9606.74	0.667734	2.07315e-47	1.405e-45	Fasn	11	120805846	120824547	-	10947	protein_coding	fatty acid synthase [Source:MGI Symbol;Acc:MGI:95485]
ENSMUSG00000036620	4803.88	4555.29	2223.32	2398.69	1.01803	8.86372e-46	5.84321e-44	Mgat4b	11	50210890	50235103	+	2719	protein_coding	mannoside acetylglucosaminyltransferase 4, isoenzyme B [Source:MGI Symbol;Acc:MGI:2143974]
ENSMUSG00000050069	6222.66	5862.31	2719.27	3117.1	1.05022	1.2144e-45	7.96945e-44	Grem2	1	174833785	174921819	-	3745	protein_coding	gremlin 2, DAN family BMP antagonist [Source:MGI Symbol;Acc:MGI:1344367]
ENSMUSG00000024197	7436.72	7380.74	4022.26	4322.43	0.828401	1.35506e-43	8.47086e-42	Plin3	17	56277476	56292873	-	3786	protein_coding	perilipin 3 [Source:MGI Symbol;Acc:MGI:1914155]
ENSMUSG00000060147	31717	31110.1	19736.6	20981.6	0.62574	2.23186e-43	1.38328e-41	Serpinb6a	13	33917918	34002794	-	5409	protein_coding	serine (or cysteine) peptidase inhibitor, clade B, member 6a [Source:MGI Symbol;Acc:MGI:103123]
ENSMUSG00000039384	1982.49	2047.49	805.048	727.39	1.39479	3.50604e-43	2.16375e-41	Dusp10	1	184013302	184075636	+	3042	protein_coding	dual specificity phosphatase 10 [Source:MGI Symbol;Acc:MGI:1927070]
ENSMUSG00000060594	2360.52	2370.34	1044.57	994.799	1.21394	1.24534e-41	7.557e-40	Layn	9	51054640	51077094	-	2409	protein_coding	layilin [Source:MGI Symbol;Acc:MGI:2685357]
ENSMUSG00000064363	54674.7	57916	37960.5	37914.1	0.56936	4.76246e-41	2.85413e-39	mt-Nd4	MT	10167	11544	+	1378	protein_coding	mitochondrially encoded NADH dehydrogenase 4 [Source:MGI Symbol;Acc:MGI:102498]
ENSMUSG00000052727	4898.14	4615.7	2459.87	2557.34	0.923336	4.8504e-41	2.89487e-39	Map1b	13	99421446	99516540	-	15846	protein_coding	microtubule-associated protein 1B [Source:MGI Symbol;Acc:MGI:1306778]
ENSMUSG00000027227	1988.2	2038.11	745.415	830.163	1.35353	7.17341e-41	4.24636e-39	Sord	2	122234749	122265340	+	2352	protein_coding	sorbitol dehydrogenase [Source:MGI Symbol;Acc:MGI:98266]
ENSMUSG00000047945	2486.21	2440.11	956.119	1089.59	1.26801	7.29429e-41	4.30037e-39	Marcksl1	4	129513581	129515985	+	1605	protein_coding	MARCKS-like 1 [Source:MGI Symbol;Acc:MGI:97143]
ENSMUSG00000031584	2067.24	2090.19	860.706	871.072	1.2634	9.92385e-41	5.82695e-39	Gsr	8	33652523	33698163	+	2754	protein_coding	glutathione reductase [Source:MGI Symbol;Acc:MGI:95804]
ENSMUSG00000064367	60056.5	61474.6	41973.8	39182.3	0.582539	2.24446e-39	1.28662e-37	mt-Nd5	MT	11742	13565	+	1824	protein_coding	mitochondrially encoded NADH dehydrogenase 5 [Source:MGI Symbol;Acc:MGI:102496]
ENSMUSG00000015653	4072.58	3897.1	2123.94	1982.61	0.95672	2.58696e-38	1.4375e-36	Steap2	5	5664829	5694578	-	12144	protein_coding	six transmembrane epithelial antigen of prostate 2 [Source:MGI Symbol;Acc:MGI:1921301]
ENSMUSG00000034593	8265.14	8707.55	5107.58	4679.64	0.794118	3.74414e-38	2.07257e-36	Myo5a	9	75071015	75223688	+	14803	protein_coding	myosin VA [Source:MGI Symbol;Acc:MGI:105976]
ENSMUSG00000060803	4029.73	3850.23	1899.32	2081.39	0.985324	4.19697e-38	2.3144e-36	Gstp1	19	4035407	4037921	-	757	protein_coding	glutathione S-transferase, pi 1 [Source:MGI Symbol;Acc:MGI:95865]
ENSMUSG00000064339	18712.7	19513.6	12596.5	12820.6	0.588697	1.67939e-37	9.15645e-36	mt-Rnr2	MT	1094	2675	+	1582	Mt_rRNA	mitochondrially encoded 16S rRNA [Source:MGI Symbol;Acc:MGI:102492]
ENSMUSG00000064370	116864	119929	85457.4	83800.6	0.484394	1.91098e-37	1.03801e-35	mt-Cytb	MT	14145	15288	+	1144	protein_coding	mitochondrially encoded cytochrome b [Source:MGI Symbol;Acc:MGI:102501]
ENSMUSG00000031971	1041.71	1008.12	297.172	305.324	1.76662	3.47432e-37	1.86622e-35	Ccsap	8	123840831	123860209	-	2767	protein_coding	centriole, cilia and spindle associated protein [Source:MGI Symbol;Acc:MGI:1920670]
ENSMUSG00000027919	334.224	375.963	16.8961	21.9514	4.19217	7.14333e-37	3.78101e-35	Lce1g	3	92750148	92752338	-	925	protein_coding	late cornified envelope 1G [Source:MGI Symbol;Acc:MGI:1913445]
ENSMUSG00000028530	6687.34	7079.77	4117.67	3956.24	0.769722	8.72114e-37	4.5827e-35	Jak1	4	101152367	101265282	-	7227	protein_coding	Janus kinase 1 [Source:MGI Symbol;Acc:MGI:96628]
ENSMUSG00000034248	2318.62	2148.51	983.948	990.807	1.17795	2.73294e-36	1.42575e-34	Slc25a37	14	69241848	69285112	-	6021	protein_coding	solute carrier family 25, member 37 [Source:MGI Symbol;Acc:MGI:1914962]
ENSMUSG00000019923	7504.33	7568.2	4486.4	4728.54	0.709862	2.75492e-35	1.41182e-33	Zwint	10	72654845	72674964	+	4434	protein_coding	ZW10 interactor [Source:MGI Symbol;Acc:MGI:1289227]
ENSMUSG00000056737	8609.84	7898.34	4310.49	4859.25	0.848396	8.51838e-35	4.33481e-33	Capg	6	72544391	72562983	+	2529	protein_coding	capping protein (actin filament), gelsolin-like [Source:MGI Symbol;Acc:MGI:1098259]
ENSMUSG00000056220	3672.66	3628.41	2005.66	1913.76	0.897494	1.52517e-34	7.73411e-33	Pla2g4a	1	149829618	149961290	-	6391	protein_coding	phospholipase A2, group IVA (cytosolic, calcium-dependent) [Source:MGI Symbol;Acc:MGI:1195256]
ENSMUSG00000026202	6126.49	6260.15	3718.13	3795.6	0.721119	4.21592e-34	2.13044e-32	Tuba4a	1	75214228	75219865	-	3701	protein_coding	tubulin, alpha 4A [Source:MGI Symbol;Acc:MGI:1095410]
ENSMUSG00000037656	5503.75	5447.82	3295.73	3277.75	0.736442	2.03997e-33	1.0202e-31	Slc20a2	8	22476788	22569612	+	6216	protein_coding	solute carrier family 20, member 2 [Source:MGI Symbol;Acc:MGI:97851]
ENSMUSG00000027869	715.106	946.676	2.98166	9.97792	7.00342	3.3725e-33	1.66933e-31	Hsd3b6	3	98805504	98814443	-	1802	protein_coding	hydroxy-delta-5-steroid dehydrogenase, 3 beta- and steroid delta-isomerase 6 [Source:MGI Symbol;Acc:MGI:109598]
ENSMUSG00000026074	19542.1	18822.1	13365.8	12998.2	0.54125	5.37744e-32	2.56543e-30	Map4k4	1	39900913	40026310	+	9579	protein_coding	mitogen-activated protein kinase kinase kinase kinase 4 [Source:MGI Symbol;Acc:MGI:1349394]
ENSMUSG00000058799	12442.5	12458.8	8520.59	8117.04	0.581762	2.24216e-31	1.04897e-29	Nap1l1	10	111473223	111498150	+	4994	protein_coding	nucleosome assembly protein 1-like 1 [Source:MGI Symbol;Acc:MGI:1855693]
ENSMUSG00000052459	10210.5	10679	6830.98	6281.1	0.671782	2.39233e-31	1.11205e-29	Atp6v1a	16	44085402	44139705	-	6044	protein_coding	ATPase, H+ transporting, lysosomal V1 subunit A [Source:MGI Symbol;Acc:MGI:1201780]
ENSMUSG00000019302	7092.98	6702.76	4185.26	4323.43	0.697377	2.73593e-31	1.26367e-29	Atp6v0a1	11	101009452	101063719	+	6556	protein_coding	ATPase, H+ transporting, lysosomal V0 subunit A1 [Source:MGI Symbol;Acc:MGI:103286]
ENSMUSG00000031934	1183.59	1090.4	379.665	410.092	1.52608	4.67394e-31	2.13837e-29	Panx1	9	15002128	15045478	-	6030	protein_coding	pannexin 1 [Source:MGI Symbol;Acc:MGI:1860055]
ENSMUSG00000019832	3446.03	3470.11	1944.04	1886.82	0.852261	4.83725e-31	2.20612e-29	Rab32	10	10545002	10558265	-	2339	protein_coding	RAB32, member RAS oncogene family [Source:MGI Symbol;Acc:MGI:1915094]
ENSMUSG00000021403	3242.26	3396.16	1707.5	1839.93	0.903929	2.01357e-30	9.0132e-29	Serpinb9b	13	33027416	33041884	+	3351	protein_coding	serine (or cysteine) peptidase inhibitor, clade B, member 9b [Source:MGI Symbol;Acc:MGI:894668]
ENSMUSG00000029840	12226.3	12457.8	8461.95	7985.33	0.585687	3.54142e-30	1.5755e-28	Mtpn	6	35508906	35539888	-	3960	protein_coding	myotrophin [Source:MGI Symbol;Acc:MGI:99445]
ENSMUSG00000058793	6188.38	6238.28	3965.61	3938.28	0.652775	3.02078e-29	1.32759e-27	Cds2	2	132263148	132312050	+	9125	protein_coding	CDP-diacylglycerol synthase (phosphatidate cytidylyltransferase) 2 [Source:MGI Symbol;Acc:MGI:1332236]
ENSMUSG00000031530	4507.74	4178.29	2372.41	2539.38	0.822688	3.46637e-29	1.51882e-27	Dusp4	8	34807297	34819894	+	2740	protein_coding	dual specificity phosphatase 4 [Source:MGI Symbol;Acc:MGI:2442191]
ENSMUSG00000021890	3516.49	3498.22	2024.55	1954.67	0.817909	4.34685e-29	1.89887e-27	Eaf1	14	31494399	31509858	+	5490	protein_coding	ELL associated factor 1 [Source:MGI Symbol;Acc:MGI:1921677]
ENSMUSG00000024644	5403.76	5536.34	3206.28	3442.38	0.718433	1.62492e-28	6.99293e-27	Cndp2	18	84667470	84685633	-	2119	protein_coding	CNDP dipeptidase 2 (metallopeptidase M20 family) [Source:MGI Symbol;Acc:MGI:1913304]
ENSMUSG00000030790	707.488	710.268	206.728	182.596	1.86449	2.64973e-28	1.13027e-26	Adm	7	110627661	110629820	+	1619	protein_coding	adrenomedullin [Source:MGI Symbol;Acc:MGI:108058]
ENSMUSG00000028645	4409.66	4684.43	2708.34	2712	0.746347	3.79443e-28	1.6138e-26	Slc2a1	4	119108711	119137983	+	3506	protein_coding	solute carrier family 2 (facilitated glucose transporter), member 1 [Source:MGI Symbol;Acc:MGI:95755]
ENSMUSG00000020097	11828.3	11951.7	7852.7	8285.66	0.559236	4.86781e-28	2.05824e-26	Sgpl1	10	61098642	61147703	-	6143	protein_coding	sphingosine phosphate lyase 1 [Source:MGI Symbol;Acc:MGI:1261415]
ENSMUSG00000028692	15226.7	14732.3	9438.94	10349.1	0.598422	5.05827e-28	2.13256e-26	Akr1a1	4	116636510	116651680	-	2750	protein_coding	aldo-keto reductase family 1, member A1 (aldehyde reductase) [Source:MGI Symbol;Acc:MGI:1929955]
ENSMUSG00000021693	2525.25	2507.81	1343.73	1204.33	0.982024	5.22402e-28	2.19606e-26	Kif2a	13	106958996	107022126	-	6393	protein_coding	kinesin family member 2A [Source:MGI Symbol;Acc:MGI:108390]
ENSMUSG00000024381	4737.22	4594.87	2495.65	2825.75	0.810501	1.65848e-27	6.83324e-26	Bin1	18	32377217	32435736	+	2451	protein_coding	bridging integrator 1 [Source:MGI Symbol;Acc:MGI:108092]
ENSMUSG00000025950	4759.12	5264.52	2884.26	2995.37	0.769342	2.6044e-27	1.06399e-25	Idh1	1	65158616	65186500	-	2771	protein_coding	isocitrate dehydrogenase 1 (NADP+), soluble [Source:MGI Symbol;Acc:MGI:96413]
ENSMUSG00000029816	14966.8	14431.3	10290.7	10360.1	0.509604	3.47241e-27	1.41065e-25	Gpnmb	6	49036546	49070929	+	6514	protein_coding	glycoprotein (transmembrane) nmb [Source:MGI Symbol;Acc:MGI:1934765]
ENSMUSG00000030096	4683.9	4651.11	2913.08	2844.7	0.697156	4.13964e-27	1.67235e-25	Slc6a6	6	91684053	91759066	+	8457	protein_coding	solute carrier family 6 (neurotransmitter transporter, taurine), member 6 [Source:MGI Symbol;Acc:MGI:98488]
ENSMUSG00000062591	1137.89	1047.7	400.536	421.068	1.41184	6.40997e-27	2.57518e-25	Tubb4a	17	57080066	57087782	-	2228	protein_coding	tubulin, beta 4A class IVA [Source:MGI Symbol;Acc:MGI:107848]
ENSMUSG00000011148	637.978	555.092	152.065	115.744	2.15573	1.20441e-26	4.78565e-25	Adssl1	12	112620045	112641360	+	2090	protein_coding	adenylosuccinate synthetase like 1 [Source:MGI Symbol;Acc:MGI:87947]
ENSMUSG00000031266	5348.54	5469.69	3424.93	3455.35	0.652849	1.53537e-26	6.06744e-25	Gla	X	134588149	134601125	-	3265	protein_coding	galactosidase, alpha [Source:MGI Symbol;Acc:MGI:1347344]
ENSMUSG00000030352	2609.99	2555.71	1139.99	1373.96	1.03911	3.51688e-26	1.35293e-24	Tspan9	6	127961396	128143594	-	4975	protein_coding	tetraspanin 9 [Source:MGI Symbol;Acc:MGI:1924558]
ENSMUSG00000004221	2134.84	2360.96	1136.01	1134.49	0.985207	5.88718e-26	2.24689e-24	Ikbkg	X	74393290	74453854	+	8110	protein_coding	inhibitor of kappaB kinase gamma [Source:MGI Symbol;Acc:MGI:1338074]
ENSMUSG00000029664	930.305	998.749	303.135	360.203	1.53989	6.97429e-26	2.65481e-24	Tfpi2	6	3962595	3988919	-	1747	protein_coding	tissue factor pathway inhibitor 2 [Source:MGI Symbol;Acc:MGI:108543]
ENSMUSG00000024335	8096.6	7955.62	5329.22	5496.84	0.568322	1.54711e-25	5.79785e-24	Brd2	17	34112023	34122634	-	7285	protein_coding	bromodomain containing 2 [Source:MGI Symbol;Acc:MGI:99495]
ENSMUSG00000064368	31355.2	33750.2	22535.4	23484	0.50047	2.24136e-25	8.29244e-24	mt-Nd6	MT	13552	14070	-	519	protein_coding	mitochondrially encoded NADH dehydrogenase 6 [Source:MGI Symbol;Acc:MGI:102495]
ENSMUSG00000028613	1186.45	1327.85	510.858	524.839	1.27914	3.58818e-25	1.3208e-23	Lrp8	4	107802261	107876840	+	10514	protein_coding	low density lipoprotein receptor-related protein 8, apolipoprotein e receptor [Source:MGI Symbol;Acc:MGI:1340044]
ENSMUSG00000067219	885.551	917.516	320.031	331.267	1.46893	4.65415e-25	1.70884e-23	Nipal1	5	72647795	72671078	+	4393	protein_coding	NIPA-like domain containing 1 [Source:MGI Symbol;Acc:MGI:1917951]
ENSMUSG00000029657	4450.61	4326.18	2677.53	2763.88	0.689818	5.91614e-25	2.16671e-23	Hsph1	5	149614287	149636376	-	7266	protein_coding	heat shock 105kDa/110kDa protein 1 [Source:MGI Symbol;Acc:MGI:105053]
ENSMUSG00000036478	3088.95	3181.62	1801.92	1846.91	0.781058	1.08915e-24	3.9589e-23	Btg1	10	96617006	96622809	+	5276	protein_coding	B cell translocation gene 1, anti-proliferative [Source:MGI Symbol;Acc:MGI:88215]
ENSMUSG00000030162	3867.86	4092.89	2445.96	2344.81	0.732446	1.39357e-24	5.04012e-23	Olr1	6	129485244	129507165	-	3572	protein_coding	oxidized low density lipoprotein (lectin-like) receptor 1 [Source:MGI Symbol;Acc:MGI:1261434]
ENSMUSG00000014602	2508.11	2422.41	1059.48	1309.1	1.05785	1.41498e-24	5.10485e-23	Kif1a	1	93015464	93101951	-	9330	protein_coding	kinesin family member 1A [Source:MGI Symbol;Acc:MGI:108391]
ENSMUSG00000020422	9108.8	9014.78	6363.86	5928.88	0.560076	1.22772e-23	4.33228e-22	Tns3	11	8431652	8664535	-	11182	protein_coding	tensin 3 [Source:MGI Symbol;Acc:MGI:2443012]
ENSMUSG00000027175	1060.76	974.796	410.475	386.145	1.35377	1.23779e-23	4.35721e-22	Tcp11l1	2	104657288	104712169	-	6877	protein_coding	t-complex 11 like 1 [Source:MGI Symbol;Acc:MGI:2444263]
ENSMUSG00000024912	2279.58	2217.24	1007.8	1213.31	1.01775	2.4634e-23	8.56756e-22	Fosl1	19	5447703	5455945	+	1707	protein_coding	fos-like antigen 1 [Source:MGI Symbol;Acc:MGI:107179]
ENSMUSG00000032418	3436.51	3407.62	2067.28	2097.36	0.71671	3.97743e-23	1.37672e-21	Me1	9	86581371	86695953	-	3848	protein_coding	malic enzyme 1, NADP(+)-dependent, cytosolic [Source:MGI Symbol;Acc:MGI:97043]
ENSMUSG00000020190	4441.09	4386.58	2840.53	2799.8	0.646294	5.1221e-23	1.76871e-21	Mknk2	10	80665327	80678112	-	3892	protein_coding	MAP kinase-interacting serine/threonine kinase 2 [Source:MGI Symbol;Acc:MGI:894279]
ENSMUSG00000021608	1783.48	1637.16	815.981	861.094	1.02866	5.89153e-23	2.02957e-21	Lpcat1	13	73467197	73516422	+	4632	protein_coding	lysophosphatidylcholine acyltransferase 1 [Source:MGI Symbol;Acc:MGI:2384812]
ENSMUSG00000031875	5903.67	5697.76	3890.07	3780.63	0.59698	7.82191e-23	2.6755e-21	Cmtm3	8	104339410	104347672	+	2986	protein_coding	CKLF-like MARVEL transmembrane domain containing 3 [Source:MGI Symbol;Acc:MGI:2447162]
ENSMUSG00000051391	14653.5	14450.1	10530.2	10726.3	0.453326	8.89473e-23	3.0353e-21	Ywhag	5	135908409	135934616	-	5500	protein_coding	tyrosine 3-monooxygenase/tryptophan 5-monooxygenase activation protein, gamma polypeptide [Source:MGI Symbol;Acc:MGI:108109]
ENSMUSG00000020399	712.25	686.314	220.643	239.47	1.60407	1.21061e-22	4.09265e-21	Havcr2	11	46454935	46481255	+	2721	protein_coding	hepatitis A virus cellular receptor 2 [Source:MGI Symbol;Acc:MGI:2159682]
ENSMUSG00000005803	1404.5	1259.11	586.393	605.66	1.16037	1.34953e-22	4.55168e-21	Sqor	2	122765237	122809569	+	4084	protein_coding	sulfide quinone oxidoreductase [Source:MGI Symbol;Acc:MGI:1929899]
ENSMUSG00000005087	11263.6	11478.8	8212.49	8138.99	0.47592	1.44662e-22	4.85656e-21	Cd44	2	102811141	102901665	-	6776	protein_coding	CD44 antigen [Source:MGI Symbol;Acc:MGI:88338]
ENSMUSG00000110344	470.389	524.89	131.193	94.7902	2.13837	1.91324e-22	6.3935e-21	Gm45716	11	90187683	90251255	+	2187	protein_coding	predicted gene 45716 [Source:MGI Symbol;Acc:MGI:5804831]
ENSMUSG00000024900	4355.39	4576.12	2849.47	2846.7	0.648739	2.39956e-22	7.98183e-21	Cpt1a	19	3323301	3385732	+	4300	protein_coding	carnitine palmitoyltransferase 1a, liver [Source:MGI Symbol;Acc:MGI:1098296]
ENSMUSG00000054408	5867.49	6029.99	4046.11	3885.4	0.584893	3.27332e-22	1.08364e-20	Spcs3	8	54520433	54529998	-	3466	protein_coding	signal peptidase complex subunit 3 homolog (S. cerevisiae) [Source:MGI Symbol;Acc:MGI:1923937]
ENSMUSG00000025234	9141.17	9052.27	6508.96	6233.21	0.513826	3.28015e-22	1.08364e-20	Arih1	9	59388258	59486618	-	7707	protein_coding	ariadne RBR E3 ubiquitin protein ligase 1 [Source:MGI Symbol;Acc:MGI:1344363]
ENSMUSG00000019558	14121.2	13702.3	9827.55	10235.3	0.471842	3.89842e-22	1.28497e-20	Slc6a8	X	73673150	73682502	+	5210	protein_coding	solute carrier family 6 (neurotransmitter transporter, creatine), member 8 [Source:MGI Symbol;Acc:MGI:2147834]
ENSMUSG00000024846	547.518	478.025	143.12	117.739	1.97544	1.09635e-21	3.56512e-20	Cst6	19	5344705	5349574	-	3951	protein_coding	cystatin E/M [Source:MGI Symbol;Acc:MGI:1920970]
ENSMUSG00000022425	313.276	306.186	52.676	47.894	2.62284	1.38327e-21	4.47804e-20	Enpp2	15	54838901	54952892	-	5779	protein_coding	ectonucleotide pyrophosphatase/phosphodiesterase 2 [Source:MGI Symbol;Acc:MGI:1321390]
ENSMUSG00000004105	4908.62	5088.52	3067.13	3326.64	0.644755	1.58835e-21	5.11909e-20	Angptl2	2	33216069	33247717	+	6286	protein_coding	angiopoietin-like 2 [Source:MGI Symbol;Acc:MGI:1347002]
ENSMUSG00000037568	1107.41	1123.72	470.108	505.88	1.19281	1.64775e-21	5.29873e-20	Vash2	1	190947646	190979296	-	4314	protein_coding	vasohibin 2 [Source:MGI Symbol;Acc:MGI:2444826]
ENSMUSG00000026872	3027.06	3374.29	1883.42	1637.38	0.862163	1.67451e-21	5.37286e-20	Zeb2	2	44983632	45117395	-	19942	protein_coding	zinc finger E-box binding homeobox 2 [Source:MGI Symbol;Acc:MGI:1344407]
ENSMUSG00000026107	1068.37	1148.72	487.004	477.942	1.19984	1.9449e-21	6.22667e-20	Nabp1	1	51465862	51478425	-	8498	protein_coding	nucleic acid binding protein 1 [Source:MGI Symbol;Acc:MGI:1923258]
ENSMUSG00000027628	2384.32	2365.13	1320.88	1383.94	0.812278	2.266e-21	7.2228e-20	Aar2	2	156547584	156568972	+	3615	protein_coding	AAR2 splicing factor homolog [Source:MGI Symbol;Acc:MGI:1915545]
ENSMUSG00000032786	1794.91	1748.59	791.134	938.922	1.03449	2.34743e-21	7.46597e-20	Alas1	9	106233455	106248654	-	6174	protein_coding	aminolevulinic acid synthase 1 [Source:MGI Symbol;Acc:MGI:87989]
ENSMUSG00000027423	4195.42	3984.58	2472.79	2638.16	0.678692	2.51395e-21	7.97807e-20	Snx5	2	144250123	144270906	-	4177	protein_coding	sorting nexin 5 [Source:MGI Symbol;Acc:MGI:1916428]
ENSMUSG00000026181	2694.74	2807.74	1626	1625.4	0.758859	2.64145e-21	8.3644e-20	Ppm1f	16	16896469	16927364	+	4922	protein_coding	protein phosphatase 1F (PP2C domain containing) [Source:MGI Symbol;Acc:MGI:1918464]
ENSMUSG00000022265	2760.44	2770.25	1615.07	1673.3	0.750087	3.79176e-21	1.19548e-19	Ank	15	27466677	27594909	+	3610	protein_coding	progressive ankylosis [Source:MGI Symbol;Acc:MGI:3045421]
ENSMUSG00000001418	10563.8	10243.7	6892.6	7494.41	0.532406	4.0158e-21	1.26063e-19	Glmp	3	88325023	88331313	+	6291	protein_coding	glycosylated lysosomal membrane protein [Source:MGI Symbol;Acc:MGI:1913318]
ENSMUSG00000056429	10021	10444.7	7369.67	7322.79	0.478026	1.18667e-20	3.66175e-19	Tgoln1	6	72608432	72617000	-	5013	protein_coding	trans-golgi network protein [Source:MGI Symbol;Acc:MGI:105080]
ENSMUSG00000026003	2051.05	2102.68	1164.84	985.818	0.949511	1.27692e-20	3.9319e-19	Acadl	1	66830839	66863277	-	2005	protein_coding	acyl-Coenzyme A dehydrogenase, long-chain [Source:MGI Symbol;Acc:MGI:87866]
ENSMUSG00000042460	2053.91	1982.92	1137.01	1004.78	0.914502	1.42834e-20	4.38881e-19	C1galt1	6	7844842	7875687	+	6092	protein_coding	core 1 synthase, glycoprotein-N-acetylgalactosamine 3-beta-galactosyltransferase, 1 [Source:MGI Symbol;Acc:MGI:2151071]
ENSMUSG00000047126	21415.1	21881.9	16525.4	15709.2	0.42562	1.51042e-20	4.63121e-19	Cltc	11	86694351	86757565	-	8499	protein_coding	clathrin, heavy polypeptide (Hc) [Source:MGI Symbol;Acc:MGI:2388633]
ENSMUSG00000032348	399.926	382.212	93.4253	82.8167	2.14997	1.87924e-20	5.71377e-19	Gsta4	9	78182774	78209349	+	1266	protein_coding	glutathione S-transferase, alpha 4 [Source:MGI Symbol;Acc:MGI:1309515]
ENSMUSG00000032294	50355.5	50021.8	35262.1	38636.5	0.441821	2.11431e-20	6.40044e-19	Pkm	9	59656368	59679375	+	5001	protein_coding	pyruvate kinase, muscle [Source:MGI Symbol;Acc:MGI:97591]
ENSMUSG00000024816	5942.71	5622.78	3608.8	3935.29	0.61657	2.11833e-20	6.40044e-19	Frmd8	19	5849702	5875274	-	5082	protein_coding	FERM domain containing 8 [Source:MGI Symbol;Acc:MGI:1914707]
ENSMUSG00000040711	2768.06	2680.69	1648.86	1610.44	0.741487	2.13476e-20	6.43668e-19	Sh3pxd2b	11	32347820	32428173	+	9709	protein_coding	SH3 and PX domains 2B [Source:MGI Symbol;Acc:MGI:2442062]
ENSMUSG00000034850	7706.2	7901.47	5303.38	5599.61	0.517472	5.4894e-20	1.63812e-18	Tmem127	2	127247908	127261107	+	4811	protein_coding	transmembrane protein 127 [Source:MGI Symbol;Acc:MGI:1916720]
ENSMUSG00000006273	6806.36	6973.54	4822.34	4837.3	0.512449	5.61583e-20	1.67241e-18	Atp6v1b2	8	69088646	69113711	+	5305	protein_coding	ATPase, H+ transporting, lysosomal V1 subunit B2 [Source:MGI Symbol;Acc:MGI:109618]
ENSMUSG00000022456	879.838	986.252	388.61	379.161	1.28081	7.12297e-20	2.11257e-18	2021-09-03	15	82274893	82294574	+	6620	protein_coding	septin 3 [Source:MGI Symbol;Acc:MGI:1345148]
ENSMUSG00000025964	1625.41	1587.17	823.932	860.097	0.93193	8.98374e-20	2.65359e-18	Adam23	1	63445891	63596276	+	17907	protein_coding	a disintegrin and metallopeptidase domain 23 [Source:MGI Symbol;Acc:MGI:1345162]
ENSMUSG00000006345	499.908	430.118	130.199	96.7858	2.03504	9.55635e-20	2.81699e-18	Ggt1	10	75561604	75586200	+	3411	protein_coding	gamma-glutamyltransferase 1 [Source:MGI Symbol;Acc:MGI:95706]
ENSMUSG00000019433	4034.49	3794	2356.51	2548.36	0.674733	1.11305e-19	3.27435e-18	Gipc1	8	83652677	83664694	+	1729	protein_coding	GIPC PDZ domain containing family, member 1 [Source:MGI Symbol;Acc:MGI:1926252]
ENSMUSG00000029552	3077.53	2922.3	1832.73	1850.9	0.703995	1.16538e-19	3.42136e-18	Tes	6	17065149	17105828	+	6835	protein_coding	testis derived transcript [Source:MGI Symbol;Acc:MGI:105081]
ENSMUSG00000006932	12501.5	12871.3	9443.91	8821.48	0.474103	1.33484e-19	3.90307e-18	Ctnnb1	9	120929216	120960507	+	5192	protein_coding	catenin (cadherin associated protein), beta 1 [Source:MGI Symbol;Acc:MGI:88276]
ENSMUSG00000037225	7924.25	7733.79	5562.78	4991.95	0.569052	1.4898e-19	4.34741e-18	Fgf2	3	37348346	37410108	+	6782	protein_coding	fibroblast growth factor 2 [Source:MGI Symbol;Acc:MGI:95516]
ENSMUSG00000030314	2610.95	2308.89	1247.33	1417.86	0.884761	1.86774e-19	5.42841e-18	Atg7	6	114643097	114860614	+	6968	protein_coding	autophagy related 7 [Source:MGI Symbol;Acc:MGI:1921494]
ENSMUSG00000024104	4653.43	4253.27	2895.19	2825.75	0.638911	1.92246e-19	5.57629e-18	Washc2	6	116208038	116262686	+	7551	protein_coding	WASH complex subunit 2` [Source:MGI Symbol;Acc:MGI:106463]
ENSMUSG00000027737	390.404	480.108	112.309	104.768	2.00288	3.78031e-19	1.08566e-17	Slc7a11	3	49892526	50443614	-	13922	protein_coding	solute carrier family 7 (cationic amino acid transporter, y+ system), member 11 [Source:MGI Symbol;Acc:MGI:1347355]
ENSMUSG00000073530	244.717	243.699	22.8594	37.9161	3.00689	4.62157e-19	1.31942e-17	Pappa2	1	158711727	158980490	-	10294	protein_coding	pappalysin 2 [Source:MGI Symbol;Acc:MGI:3051647]
ENSMUSG00000040907	304.706	340.554	59.6332	67.8498	2.33923	5.22233e-19	1.48801e-17	Atp1a3	7	24978167	25005958	-	5958	protein_coding	ATPase, Na+/K+ transporting, alpha 3 polypeptide [Source:MGI Symbol;Acc:MGI:88107]
ENSMUSG00000026204	2173.88	1930.85	1136.01	1126.51	0.859782	9.44806e-19	2.66068e-17	Ptprn	1	75247027	75264502	-	4249	protein_coding	protein tyrosine phosphatase, receptor type, N [Source:MGI Symbol;Acc:MGI:102765]
ENSMUSG00000020312	2403.37	2569.25	1371.56	1507.66	0.788112	9.61962e-19	2.70375e-17	Shc2	10	79618051	79637918	-	5426	protein_coding	SHC (Src homology 2 domain containing) transforming protein 2 [Source:MGI Symbol;Acc:MGI:106180]
ENSMUSG00000028381	1571.14	1590.29	845.798	676.503	1.05423	1.31515e-18	3.67507e-17	Ugcg	4	59189257	59222833	+	5212	protein_coding	UDP-glucose ceramide glucosyltransferase [Source:MGI Symbol;Acc:MGI:1332243]
ENSMUSG00000033207	992.198	1086.23	486.011	401.112	1.22791	2.2154e-18	6.15515e-17	Mamdc2	19	23302609	23448322	-	3338	protein_coding	MAM domain containing 2 [Source:MGI Symbol;Acc:MGI:1918988]
ENSMUSG00000027309	4147.81	4267.86	2856.43	2738.94	0.588732	3.11124e-18	8.61112e-17	4930402H24Rik	2	130706200	130906406	-	10659	protein_coding	RIKEN cDNA 4930402H24 gene [Source:MGI Symbol;Acc:MGI:1923029]
ENSMUSG00000048644	658.926	592.584	160.016	226.499	1.69553	3.58011e-18	9.83377e-17	Ctxn1	8	4257660	4259274	-	1212	protein_coding	cortexin 1 [Source:MGI Symbol;Acc:MGI:88566]
ENSMUSG00000026796	40535.4	38483.6	27951.1	30530.4	0.434257	5.05694e-18	1.376e-16	Fam129b	2	32876114	32925254	+	4672	protein_coding	family with sequence similarity 129, member B [Source:MGI Symbol;Acc:MGI:2442910]
ENSMUSG00000066232	4999.08	4879.19	3437.85	3145.04	0.585592	6.4855e-18	1.76141e-16	Ipo7	7	110018274	110056609	+	11169	protein_coding	importin 7 [Source:MGI Symbol;Acc:MGI:2152414]
ENSMUSG00000032491	1814.9	1802.75	991.899	1051.67	0.824005	1.27612e-17	3.41469e-16	Nradd	9	110621135	110624452	-	1817	protein_coding	neurotrophin receptor associated death domain [Source:MGI Symbol;Acc:MGI:1914419]
ENSMUSG00000026880	5352.35	5156.21	3317.59	3677.86	0.587195	1.5804e-17	4.20559e-16	Stom	2	35313986	35336976	-	2827	protein_coding	stomatin [Source:MGI Symbol;Acc:MGI:95403]
ENSMUSG00000004567	3213.69	3220.16	1943.05	2123.3	0.661962	1.70659e-17	4.51655e-16	Mcoln1	8	3500457	3515232	+	7555	protein_coding	mucolipin 1 [Source:MGI Symbol;Acc:MGI:1890498]
ENSMUSG00000027475	3661.23	3561.75	2407.19	2116.32	0.675209	2.64137e-17	6.87753e-16	Kif3b	2	153291413	153333390	+	5635	protein_coding	kinesin family member 3B [Source:MGI Symbol;Acc:MGI:107688]
ENSMUSG00000008540	3276.54	3161.84	2122.94	1992.59	0.645734	2.70475e-17	7.02994e-16	Mgst1	6	138140316	138156755	+	2013	protein_coding	microsomal glutathione S-transferase 1 [Source:MGI Symbol;Acc:MGI:1913850]
ENSMUSG00000025194	163.779	151.01	5.96332	11.9735	4.13427	3.98701e-17	1.02889e-15	Abcc2	19	43782192	43840740	+	8532	protein_coding	ATP-binding cassette, sub-family C (CFTR/MRP), member 2 [Source:MGI Symbol;Acc:MGI:1352447]
ENSMUSG00000029571	4929.57	5248.9	3553.14	3345.6	0.560915	4.60046e-17	1.18089e-15	Tmem106b	6	13069759	13089269	+	6931	protein_coding	transmembrane protein 106B [Source:MGI Symbol;Acc:MGI:1919150]
ENSMUSG00000016940	1687.31	1785.04	983.948	979.832	0.822042	5.82098e-17	1.48108e-15	Kctd2	11	115420128	115431274	+	3009	protein_coding	potassium channel tetramerisation domain containing 2 [Source:MGI Symbol;Acc:MGI:1917632]
ENSMUSG00000004864	1658.74	1560.09	777.219	911.982	0.930452	8.54468e-17	2.16649e-15	Mapk13	17	28769297	28780233	+	3150	protein_coding	mitogen-activated protein kinase 13 [Source:MGI Symbol;Acc:MGI:1346864]
ENSMUSG00000021669	3177.51	3310.76	2155.74	2024.52	0.634077	9.17366e-17	2.32191e-15	Col4a3bp	13	96542618	96640167	+	8236	protein_coding	collagen, type IV, alpha 3 (Goodpasture antigen) binding protein [Source:MGI Symbol;Acc:MGI:1915268]
ENSMUSG00000027254	7652.87	7404.7	5501.16	5487.86	0.454526	1.01351e-16	2.55634e-15	Map1a	2	121289600	121310832	+	12166	protein_coding	microtubule-associated protein 1 A [Source:MGI Symbol;Acc:MGI:1306776]
ENSMUSG00000033389	1426.4	1441.36	785.17	774.287	0.878834	1.19527e-16	3.00434e-15	Arhgap44	11	65002039	65162961	-	5819	protein_coding	Rho GTPase activating protein 44 [Source:MGI Symbol;Acc:MGI:2144423]
ENSMUSG00000010751	791.283	795.666	356.805	322.287	1.22452	1.24521e-16	3.10832e-15	Tnfrsf22	7	143634806	143649661	-	4217	protein_coding	tumor necrosis factor receptor superfamily, member 22 [Source:MGI Symbol;Acc:MGI:1930270]
ENSMUSG00000051029	249.478	237.45	40.7494	13.9691	3.15314	1.25001e-16	3.11493e-15	Serpinb1b	13	33078575	33094380	+	1926	protein_coding	serine (or cysteine) peptidase inhibitor, clade B, member 1b [Source:MGI Symbol;Acc:MGI:2445361]
ENSMUSG00000034908	9020.24	8728.38	6508.96	6631.32	0.433804	1.59861e-16	3.97677e-15	Sidt2	9	45937857	45955258	-	5146	protein_coding	SID1 transmembrane family, member 2 [Source:MGI Symbol;Acc:MGI:2446134]
ENSMUSG00000061878	3112.76	2972.29	1915.22	2001.57	0.635784	1.84337e-16	4.56218e-15	Sphk1	11	116530925	116536674	+	4774	protein_coding	sphingosine kinase 1 [Source:MGI Symbol;Acc:MGI:1316649]
ENSMUSG00000020598	123.787	187.461	9.93887	6.98454	4.19943	2.04014e-16	5.04058e-15	Nrcam	12	44328885	44601964	+	13358	protein_coding	neuronal cell adhesion molecule [Source:MGI Symbol;Acc:MGI:104750]
ENSMUSG00000090362	287.566	300.979	58.6393	68.8476	2.20671	2.28913e-16	5.63654e-15	Vmn2r79	7	86996115	87044941	+	14279	protein_coding	vomeronasal 2, receptor 79 [Source:MGI Symbol;Acc:MGI:3646882]
ENSMUSG00000032766	864.602	930.013	343.885	424.062	1.2244	2.44383e-16	5.99711e-15	Gng11	6	4003904	4008445	+	919	protein_coding	guanine nucleotide binding protein (G protein), gamma 11 [Source:MGI Symbol;Acc:MGI:1913316]
ENSMUSG00000025283	9841.04	10056.2	7090.39	7558.27	0.441759	2.52691e-16	6.19051e-15	Sat1	X	155213132	155216449	-	2774	protein_coding	spermidine/spermine N1-acetyl transferase 1 [Source:MGI Symbol;Acc:MGI:98233]
ENSMUSG00000078532	1625.41	1388.25	740.446	809.209	0.96013	2.59022e-16	6.32424e-15	Nkain1	4	130531602	130574173	-	1426	protein_coding	Na+/K+ transporting ATPase interacting 1 [Source:MGI Symbol;Acc:MGI:1914399]
ENSMUSG00000038301	1105.51	1170.59	591.363	539.805	1.00848	2.9517e-16	7.19472e-15	Snx10	6	51523901	51590679	+	9300	protein_coding	sorting nexin 10 [Source:MGI Symbol;Acc:MGI:1919232]
ENSMUSG00000021782	2698.55	2680.69	1749.24	1541.59	0.708944	3.68388e-16	8.90456e-15	Dlg5	14	24133953	24245920	-	8491	protein_coding	discs large MAGUK scaffold protein 5 [Source:MGI Symbol;Acc:MGI:1918478]
ENSMUSG00000064267	625.599	827.951	248.472	280.38	1.45782	4.34529e-16	1.04337e-14	Hvcn1	5	122206804	122242297	+	3563	protein_coding	hydrogen voltage-gated channel 1 [Source:MGI Symbol;Acc:MGI:1921346]
ENSMUSG00000025586	1856.8	1735.05	988.917	1064.64	0.806888	4.83614e-16	1.15931e-14	Cpeb1	7	81347026	81455465	-	4192	protein_coding	cytoplasmic polyadenylation element binding protein 1 [Source:MGI Symbol;Acc:MGI:108442]
ENSMUSG00000041324	11418.8	12326.6	8798.88	7739.87	0.521684	6.54326e-16	1.5506e-14	Inhba	13	16011851	16031621	+	6390	protein_coding	inhibin beta-A [Source:MGI Symbol;Acc:MGI:96570]
ENSMUSG00000021366	1251.2	1204.96	663.916	610.649	0.946527	7.56993e-16	1.78806e-14	Hivep1	13	42052021	42192537	+	9294	protein_coding	human immunodeficiency virus type I enhancer binding protein 1 [Source:MGI Symbol;Acc:MGI:96100]
ENSMUSG00000031207	33476.7	33447.2	26718.7	26920.4	0.319237	7.86795e-16	1.85543e-14	Msn	X	96096042	96168552	+	6327	protein_coding	moesin [Source:MGI Symbol;Acc:MGI:97167]
ENSMUSG00000052151	3167.99	2984.79	1978.83	2028.51	0.618825	8.63442e-16	2.03287e-14	Plpp2	10	79526430	79533796	-	1654	protein_coding	phospholipid phosphatase 2 [Source:MGI Symbol;Acc:MGI:1354945]
ENSMUSG00000027195	6087.45	6009.16	4387.02	4395.27	0.461978	1.05955e-15	2.4825e-14	Hsd17b12	2	94032689	94157964	-	2407	protein_coding	hydroxysteroid (17-beta) dehydrogenase 12 [Source:MGI Symbol;Acc:MGI:1926967]
ENSMUSG00000041354	1718.73	1632.99	832.877	985.818	0.882217	1.18292e-15	2.76709e-14	Rgl2	17	33929543	33937687	+	4625	protein_coding	ral guanine nucleotide dissociation stimulator-like 2 [Source:MGI Symbol;Acc:MGI:107483]
ENSMUSG00000023074	1582.57	1537.18	902.449	747.346	0.919191	1.30509e-15	3.04303e-14	Mospd1	X	53344598	53370502	-	2085	protein_coding	motile sperm domain containing 1 [Source:MGI Symbol;Acc:MGI:1917630]
ENSMUSG00000063531	781.761	850.863	380.659	332.265	1.19499	1.35974e-15	3.16538e-14	Sema3e	5	14025276	14256689	+	9285	protein_coding	sema domain, immunoglobulin domain (Ig), short basic domain, secreted, (semaphorin) 3E [Source:MGI Symbol;Acc:MGI:1340034]
ENSMUSG00000024527	2518.58	2642.15	1542.51	1679.28	0.679555	1.4734e-15	3.419e-14	Afg3l2	18	67404767	67449166	-	3085	protein_coding	AFG3-like AAA ATPase 2 [Source:MGI Symbol;Acc:MGI:1916847]
ENSMUSG00000032625	318.037	364.507	95.4131	75.8322	1.99425	1.55862e-15	3.60522e-14	Thsd7a	6	12311610	12749410	-	13737	protein_coding	thrombospondin, type I, domain containing 7A [Source:MGI Symbol;Acc:MGI:2685683]
ENSMUSG00000047562	1603.51	1319.51	765.293	731.381	0.966325	1.73912e-15	4.01631e-14	Mmp10	9	7502352	7510240	+	1722	protein_coding	matrix metallopeptidase 10 [Source:MGI Symbol;Acc:MGI:97007]
ENSMUSG00000040035	199.011	184.336	29.8166	19.9558	2.94523	1.97571e-15	4.55544e-14	Disp2	2	118779719	118811293	+	9555	protein_coding	dispatched RND tramsporter family member 2 [Source:MGI Symbol;Acc:MGI:2388733]
ENSMUSG00000020366	2332.9	2411.99	1527.6	1428.84	0.682365	2.04211e-15	4.69361e-14	Mapk9	11	49846751	49886421	+	6784	protein_coding	mitogen-activated protein kinase 9 [Source:MGI Symbol;Acc:MGI:1346862]
ENSMUSG00000045362	2150.08	2423.45	1378.52	1379.95	0.729015	2.82843e-15	6.45996e-14	Tnfrsf26	7	143607659	143628722	-	3218	protein_coding	tumor necrosis factor receptor superfamily, member 26 [Source:MGI Symbol;Acc:MGI:2651928]
ENSMUSG00000005514	6732.09	6285.14	4665.3	4702.59	0.474825	3.13998e-15	7.11549e-14	Por	5	135670033	135735326	+	4021	protein_coding	P450 (cytochrome) oxidoreductase [Source:MGI Symbol;Acc:MGI:97744]
ENSMUSG00000030654	4602.01	4971.87	3271.87	3354.58	0.530629	3.2223e-15	7.29064e-14	Arl6ip1	7	118118891	118129662	-	2482	protein_coding	ADP-ribosylation factor-like 6 interacting protein 1 [Source:MGI Symbol;Acc:MGI:1858943]
ENSMUSG00000066621	1765.39	1530.93	922.327	906.993	0.85006	3.81114e-15	8.58277e-14	Tecpr1	5	144194442	144223615	-	12772	protein_coding	tectonin beta-propeller repeat containing 1 [Source:MGI Symbol;Acc:MGI:1917631]
ENSMUSG00000039137	3667.89	3506.56	2337.62	2480.51	0.574569	4.10924e-15	9.22544e-14	Whrn	4	63414910	63495991	-	7337	protein_coding	whirlin [Source:MGI Symbol;Acc:MGI:2682003]
ENSMUSG00000036698	3170.84	3181.62	2175.62	1997.58	0.606132	4.75795e-15	1.06488e-13	Ago2	15	73095844	73184935	-	14031	protein_coding	argonaute RISC catalytic subunit 2 [Source:MGI Symbol;Acc:MGI:2446632]
ENSMUSG00000031209	517.047	584.252	208.716	134.702	1.68067	5.71954e-15	1.2742e-13	Heph	X	96455359	96574485	+	7662	protein_coding	hephaestin [Source:MGI Symbol;Acc:MGI:1332240]
ENSMUSG00000020689	715.106	820.661	314.068	348.229	1.21291	6.49464e-15	1.44245e-13	Itgb3	11	104608000	104670476	+	5901	protein_coding	integrin beta 3 [Source:MGI Symbol;Acc:MGI:96612]
ENSMUSG00000052456	3926.89	3968.96	2682.5	2786.83	0.529699	6.714e-15	1.48661e-13	Asna1	8	85017931	85025281	-	1881	protein_coding	arsA arsenite transporter, ATP-binding, homolog 1 (bacterial) [Source:MGI Symbol;Acc:MGI:1928379]
ENSMUSG00000025854	6519.75	6374.7	4501.31	4820.33	0.468171	9.30303e-15	2.04427e-13	Fam20c	5	138754514	138810077	+	6590	protein_coding	family with sequence similarity 20, member C [Source:MGI Symbol;Acc:MGI:2136853]
ENSMUSG00000027303	4809.59	4935.42	3256.97	3540.17	0.519673	1.1023e-14	2.41491e-13	Ptpra	2	130450278	130556124	+	10848	protein_coding	protein tyrosine phosphatase, receptor type, A [Source:MGI Symbol;Acc:MGI:97808]
ENSMUSG00000027002	10411.4	10397.8	8092.23	7820.69	0.387024	1.12491e-14	2.46073e-13	Nckap1	2	80500512	80581380	-	4964	protein_coding	NCK-associated protein 1 [Source:MGI Symbol;Acc:MGI:1355333]
ENSMUSG00000005054	13150	12962.9	10119.8	10229.4	0.35983	1.25647e-14	2.74437e-13	Cstb	10	78425669	78427622	+	603	protein_coding	cystatin B [Source:MGI Symbol;Acc:MGI:109514]
ENSMUSG00000020611	3218.45	3406.58	2267.06	2164.21	0.579989	1.2717e-14	2.77104e-13	Gna13	11	109362831	109401369	+	6421	protein_coding	guanine nucleotide binding protein, alpha 13 [Source:MGI Symbol;Acc:MGI:95768]
ENSMUSG00000036026	2705.22	2464.07	1538.54	1683.27	0.682428	1.51122e-14	3.27122e-13	Tmem63b	17	45660171	45686905	-	5098	protein_coding	transmembrane protein 63b [Source:MGI Symbol;Acc:MGI:2387609]
ENSMUSG00000040747	452.297	392.626	143.12	93.7924	1.83475	1.58415e-14	3.41889e-13	Cd53	3	106759921	106790149	-	1742	protein_coding	CD53 antigen [Source:MGI Symbol;Acc:MGI:88341]
ENSMUSG00000022500	6260.75	6219.53	4395.96	4677.65	0.459933	1.67452e-14	3.6032e-13	Litaf	16	10959275	11066157	-	5156	protein_coding	LPS-induced TN factor [Source:MGI Symbol;Acc:MGI:1929512]
ENSMUSG00000029455	8196.58	7481.76	5538.93	5778.21	0.470479	1.79167e-14	3.84957e-13	Aldh2	5	121566027	121593824	-	5126	protein_coding	aldehyde dehydrogenase 2, mitochondrial [Source:MGI Symbol;Acc:MGI:99600]
ENSMUSG00000042659	1205.49	1216.41	660.935	658.543	0.876133	1.82572e-14	3.91693e-13	Arrdc4	7	68736995	68749241	-	4039	protein_coding	arrestin domain containing 4 [Source:MGI Symbol;Acc:MGI:1913662]
ENSMUSG00000061175	1528.29	1588.21	925.308	762.313	0.884757	1.89465e-14	4.0588e-13	Fnip2	3	79455974	79567796	-	8364	protein_coding	folliculin interacting protein 2 [Source:MGI Symbol;Acc:MGI:2683054]
ENSMUSG00000027408	4410.61	4082.48	2975.7	2893.6	0.533352	2.3738e-14	5.04799e-13	Cpxm1	2	130390775	130397574	-	2432	protein_coding	carboxypeptidase X 1 (M14 family) [Source:MGI Symbol;Acc:MGI:1934569]
ENSMUSG00000027782	3314.63	3120.18	2192.51	2123.3	0.576482	2.47547e-14	5.25647e-13	Kpna4	3	69067149	69127113	-	8940	protein_coding	karyopherin (importin) alpha 4 [Source:MGI Symbol;Acc:MGI:1100848]
ENSMUSG00000031924	7245.33	7558.83	5468.36	5560.69	0.424571	2.54173e-14	5.38928e-13	Cyb5b	8	107150640	107187471	+	4374	protein_coding	cytochrome b5 type B [Source:MGI Symbol;Acc:MGI:1913677]
ENSMUSG00000038780	5185.71	4977.08	3701.23	3586.06	0.479974	2.55388e-14	5.39927e-13	Smurf1	5	144876495	144965847	-	6336	protein_coding	SMAD specific E3 ubiquitin protein ligase 1 [Source:MGI Symbol;Acc:MGI:1923038]
ENSMUSG00000040663	1434.97	1516.35	738.458	871.072	0.874567	2.8696e-14	6.04909e-13	Clcf1	19	4214238	4223490	+	3713	protein_coding	cardiotrophin-like cytokine factor 1 [Source:MGI Symbol;Acc:MGI:1930088]
ENSMUSG00000004207	74831	74645.8	61241.3	61776.3	0.281058	3.15363e-14	6.61896e-13	Psap	10	60277627	60302597	+	2744	protein_coding	prosaposin [Source:MGI Symbol;Acc:MGI:97783]
ENSMUSG00000026600	3673.61	3779.42	2638.77	2495.48	0.537557	3.5472e-14	7.40216e-13	Soat1	1	156424525	156474331	-	9791	protein_coding	sterol O-acyltransferase 1 [Source:MGI Symbol;Acc:MGI:104665]
ENSMUSG00000022125	5486.61	5448.86	4028.22	3980.19	0.449448	3.97047e-14	8.24981e-13	Cln5	14	103070216	103077628	+	2563	protein_coding	ceroid-lipofuscinosis, neuronal 5 [Source:MGI Symbol;Acc:MGI:2442253]
ENSMUSG00000036534	2664.27	2831.7	1829.75	1781.06	0.605809	4.32674e-14	8.93885e-13	Slc38a7	8	95835920	95853539	-	4144	protein_coding	solute carrier family 38, member 7 [Source:MGI Symbol;Acc:MGI:2679005]
ENSMUSG00000037613	4120.19	4059.57	2851.46	2924.53	0.502052	4.36265e-14	9.00022e-13	Tnfrsf23	7	143665809	143685872	-	3962	protein_coding	tumor necrosis factor receptor superfamily, member 23 [Source:MGI Symbol;Acc:MGI:1930269]
ENSMUSG00000051483	1500.68	1336.18	795.109	797.236	0.833601	7.56817e-14	1.53727e-12	Cbr1	16	93605853	93610505	+	2554	protein_coding	carbonyl reductase 1 [Source:MGI Symbol;Acc:MGI:88284]
ENSMUSG00000031574	1245.48	1366.38	673.855	747.346	0.877636	7.65622e-14	1.55081e-12	Star	8	25806555	25815982	+	4113	protein_coding	steroidogenic acute regulatory protein [Source:MGI Symbol;Acc:MGI:102760]
ENSMUSG00000024118	591.319	602.999	253.441	248.45	1.25065	7.66978e-14	1.55139e-12	Tedc2	17	24215054	24220851	-	2551	protein_coding	tubulin epsilon and delta complex 2 [Source:MGI Symbol;Acc:MGI:1919266]
ENSMUSG00000033793	6452.14	6878.77	4897.87	4925.1	0.440357	9.71622e-14	1.95987e-12	Atp6v1h	1	5070018	5162529	+	9746	protein_coding	ATPase, H+ transporting, lysosomal V1 subunit H [Source:MGI Symbol;Acc:MGI:1914864]
ENSMUSG00000027412	664.639	649.864	303.135	267.408	1.20416	1.10648e-13	2.21954e-12	Lpin3	2	160880670	160906002	+	3694	protein_coding	lipin 3 [Source:MGI Symbol;Acc:MGI:1891342]
ENSMUSG00000020917	7612.88	7444.27	5781.44	5425.99	0.426045	1.14193e-13	2.28749e-12	Acly	11	100476353	100528000	-	5279	protein_coding	ATP citrate lyase [Source:MGI Symbol;Acc:MGI:103251]
ENSMUSG00000015869	2398.61	2401.58	1562.39	1583.5	0.609622	1.16479e-13	2.32685e-12	Prpsap1	11	116470845	116494202	-	3407	protein_coding	phosphoribosyl pyrophosphate synthetase-associated protein 1 [Source:MGI Symbol;Acc:MGI:1915013]
ENSMUSG00000076431	1309.28	1209.12	716.592	670.516	0.86074	1.19905e-13	2.392e-12	Sox4	13	28948919	28953713	-	4795	protein_coding	SRY (sex determining region Y)-box 4 [Source:MGI Symbol;Acc:MGI:98366]
ENSMUSG00000008734	2426.22	2390.12	1610.1	1407.88	0.674376	1.22139e-13	2.43322e-12	Gprc5b	7	118972047	118995211	-	4630	protein_coding	G protein-coupled receptor, family C, group 5, member B [Source:MGI Symbol;Acc:MGI:1927596]
ENSMUSG00000017428	3634.57	3737.76	2584.11	2595.26	0.509237	1.69529e-13	3.35426e-12	Psmd11	11	80428615	80473248	+	6383	protein_coding	proteasome (prosome, macropain) 26S subunit, non-ATPase, 11 [Source:MGI Symbol;Acc:MGI:1916327]
ENSMUSG00000037720	3041.34	3168.09	2128.91	2126.29	0.54507	2.60578e-13	5.09321e-12	Tmem33	5	67260565	67291461	+	8961	protein_coding	transmembrane protein 33 [Source:MGI Symbol;Acc:MGI:1915128]
ENSMUSG00000001755	1429.26	1388.25	779.207	847.125	0.792947	2.68214e-13	5.23541e-12	Coasy	11	101082565	101086619	+	2867	protein_coding	Coenzyme A synthase [Source:MGI Symbol;Acc:MGI:1918993]
ENSMUSG00000022558	9145.93	9030.4	6723.64	7116.25	0.393269	2.688e-13	5.2398e-12	Mroh1	15	76380261	76453038	+	16468	protein_coding	maestro heat-like repeat family member 1 [Source:MGI Symbol;Acc:MGI:2442558]
ENSMUSG00000020023	653.213	618.62	292.203	260.424	1.20272	2.85261e-13	5.53834e-12	Tmcc3	10	94311949	94590956	+	7153	protein_coding	transmembrane and coiled coil domains 3 [Source:MGI Symbol;Acc:MGI:2442900]
ENSMUSG00000091243	7682.39	8192.03	5932.51	5008.92	0.536787	3.51175e-13	6.78174e-12	Vgll3	16	65815257	65866368	+	7104	protein_coding	vestigial like family member 3 [Source:MGI Symbol;Acc:MGI:1920819]
ENSMUSG00000076612	119.978	145.803	2.98166	13.9691	3.97137	3.57483e-13	6.89439e-12	Ighg2c	12	113285325	113288932	-	1326	IG_C_gene	immunoglobulin heavy constant gamma 2C [Source:MGI Symbol;Acc:MGI:2686979]
ENSMUSG00000049090	1911.08	1870.44	1175.77	1205.33	0.667437	3.72164e-13	7.15939e-12	Zadh2	18	84088158	84097514	+	3321	protein_coding	zinc binding alcohol dehydrogenase, domain containing 2 [Source:MGI Symbol;Acc:MGI:2444835]
ENSMUSG00000037366	1128.36	1162.26	630.124	640.582	0.849979	4.22165e-13	8.09875e-12	Pafah2	4	134396320	134427413	+	3616	protein_coding	platelet-activating factor acetylhydrolase 2 [Source:MGI Symbol;Acc:MGI:2140321]
ENSMUSG00000032532	24073.7	22439	10131.7	12258.9	1.05475	4.45695e-13	8.53794e-12	Cck	9	121489824	121495694	-	1305	protein_coding	cholecystokinin [Source:MGI Symbol;Acc:MGI:88297]
ENSMUSG00000000628	2545.24	2686.94	1759.18	1726.18	0.585882	4.46236e-13	8.53794e-12	Hk2	6	82725025	82774454	-	5969	protein_coding	hexokinase 2 [Source:MGI Symbol;Acc:MGI:1315197]
ENSMUSG00000040147	507.525	466.569	200.765	153.66	1.45879	5.69242e-13	1.08059e-11	Maob	X	16709282	16817366	-	2789	protein_coding	monoamine oxidase B [Source:MGI Symbol;Acc:MGI:96916]
ENSMUSG00000006611	379.93	370.756	127.217	126.72	1.56384	7.14654e-13	1.35132e-11	Hfe	13	23702034	23710854	-	3572	protein_coding	hemochromatosis [Source:MGI Symbol;Acc:MGI:109191]
ENSMUSG00000034707	22941.5	23638.8	18113.6	19029.9	0.326572	7.44953e-13	1.40495e-11	Gns	10	121365090	121397249	+	9442	protein_coding	glucosamine (N-acetyl)-6-sulfatase [Source:MGI Symbol;Acc:MGI:1922862]
ENSMUSG00000022765	2218.64	2438.03	1505.74	1501.68	0.630413	8.1907e-13	1.53873e-11	Snap29	16	17405986	17430827	+	3447	protein_coding	synaptosomal-associated protein 29 [Source:MGI Symbol;Acc:MGI:1914724]
ENSMUSG00000048234	2363.37	2339.09	1590.22	1507.66	0.602164	8.2821e-13	1.55389e-11	Rnf149	1	39551296	39577405	-	2838	protein_coding	ring finger protein 149 [Source:MGI Symbol;Acc:MGI:2677438]
ENSMUSG00000022150	2773.77	3009.79	1940.07	1954.67	0.570126	8.84278e-13	1.6548e-11	Dab2	15	6299788	6440712	+	7342	protein_coding	disabled 2, mitogen-responsive phosphoprotein [Source:MGI Symbol;Acc:MGI:109175]
ENSMUSG00000035754	2841.38	2751.51	1735.33	1949.69	0.60206	1.02624e-12	1.91295e-11	Wdr18	10	79960152	79970203	+	6005	protein_coding	WD repeat domain 18 [Source:MGI Symbol;Acc:MGI:2158400]
ENSMUSG00000019189	3119.42	3153.51	2159.72	2207.12	0.522513	1.03003e-12	1.9152e-11	Rnf145	11	44518964	44565520	+	7786	protein_coding	ring finger protein 145 [Source:MGI Symbol;Acc:MGI:1921565]
ENSMUSG00000029063	4120.19	4125.18	2899.17	3032.29	0.475203	1.19384e-12	2.20845e-11	Nadk	4	155562378	155591001	+	3747	protein_coding	NAD kinase [Source:MGI Symbol;Acc:MGI:2183149]
ENSMUSG00000064372	1175.97	1340.34	698.702	705.439	0.841109	1.2941e-12	2.38782e-11	mt-Tp	MT	15356	15422	-	67	Mt_tRNA	mitochondrially encoded tRNA proline [Source:MGI Symbol;Acc:MGI:102478]
ENSMUSG00000027805	1702.54	1734.01	1057.5	1089.59	0.678512	1.47314e-12	2.70101e-11	Pfn2	3	57841895	57848079	-	3541	protein_coding	profilin 2 [Source:MGI Symbol;Acc:MGI:97550]
ENSMUSG00000026031	4052.59	4001.24	2940.91	2882.62	0.467825	1.86296e-12	3.39855e-11	Cflar	1	58711508	58758884	+	12669	protein_coding	CASP8 and FADD-like apoptosis regulator [Source:MGI Symbol;Acc:MGI:1336166]
ENSMUSG00000004568	2470.02	2370.34	1642.89	1582.5	0.585799	1.91743e-12	3.49352e-11	Arhgef18	8	3393006	3456601	+	8395	protein_coding	rho/rac guanine nucleotide exchange factor (GEF) 18 [Source:MGI Symbol;Acc:MGI:2142567]
ENSMUSG00000028367	3862.14	3970	2753.07	2859.67	0.480608	1.93587e-12	3.51829e-11	Txn1	4	57943373	57956411	-	1051	protein_coding	thioredoxin 1 [Source:MGI Symbol;Acc:MGI:98874]
ENSMUSG00000027907	14845.8	14504.3	10986.4	11848.8	0.362153	1.95149e-12	3.54223e-11	S100a11	3	93520488	93526287	+	511	protein_coding	S100 calcium binding protein A11 [Source:MGI Symbol;Acc:MGI:1338798]
ENSMUSG00000029470	2196.74	2426.57	1430.2	1535.6	0.640161	2.11453e-12	3.82859e-11	P2rx4	5	122707544	122729738	+	7025	protein_coding	purinergic receptor P2X, ligand-gated ion channel 4 [Source:MGI Symbol;Acc:MGI:1338859]
ENSMUSG00000033715	238.051	188.502	41.7432	46.8962	2.26761	2.34049e-12	4.22717e-11	Akr1c14	13	4049011	4090688	+	3239	protein_coding	aldo-keto reductase family 1, member C14 [Source:MGI Symbol;Acc:MGI:2145458]
ENSMUSG00000026737	3865	4083.52	2904.14	2711	0.501166	2.53683e-12	4.57039e-11	Pip4k2a	2	18842255	18998126	-	3477	protein_coding	phosphatidylinositol-5-phosphate 4-kinase, type II, alpha [Source:MGI Symbol;Acc:MGI:1298206]
ENSMUSG00000021270	18126.2	18996	15011.7	14597.7	0.326148	2.56221e-12	4.61039e-11	Hsp90aa1	12	110690605	110702728	-	3931	protein_coding	heat shock protein 90, alpha (cytosolic), class A member 1 [Source:MGI Symbol;Acc:MGI:96250]
ENSMUSG00000053062	5020.03	5111.43	3782.73	3754.69	0.426631	2.60548e-12	4.68244e-11	Jam2	16	84774123	84825928	+	6045	protein_coding	junction adhesion molecule 2 [Source:MGI Symbol;Acc:MGI:1933820]
ENSMUSG00000001774	1839.66	1876.69	1220.49	1119.52	0.667264	2.65891e-12	4.77255e-11	Chordc1	9	18292125	18317442	+	7498	protein_coding	cysteine and histidine-rich domain (CHORD)-containing, zinc-binding protein 1 [Source:MGI Symbol;Acc:MGI:1914167]
ENSMUSG00000021504	2913.75	2815.03	1937.09	2006.56	0.538847	2.90255e-12	5.19392e-11	B4galt7	13	55599896	55610443	+	2896	protein_coding	xylosylprotein beta1,4-galactosyltransferase, polypeptide 7 (galactosyltransferase I) [Source:MGI Symbol;Acc:MGI:2384987]
ENSMUSG00000028437	1585.42	1627.78	931.272	1025.73	0.715286	3.09956e-12	5.52247e-11	Ubap1	4	41348996	41390525	+	3583	protein_coding	ubiquitin-associated protein 1 [Source:MGI Symbol;Acc:MGI:2149543]
ENSMUSG00000034765	936.97	894.604	498.931	466.967	0.923324	3.49546e-12	6.18983e-11	Dusp5	19	53529109	53542431	+	2473	protein_coding	dual specificity phosphatase 5 [Source:MGI Symbol;Acc:MGI:2685183]
ENSMUSG00000030084	5553.26	5321.8	4044.12	4078.97	0.421068	4.19793e-12	7.37622e-11	Plxna1	6	89316314	89362620	-	9054	protein_coding	plexin A1 [Source:MGI Symbol;Acc:MGI:107685]
ENSMUSG00000021494	1967.26	1948.55	1069.42	1295.13	0.727812	4.20506e-12	7.37622e-11	Ddx41	13	55530410	55536658	-	2687	protein_coding	DEAD (Asp-Glu-Ala-Asp) box polypeptide 41 [Source:MGI Symbol;Acc:MGI:1920185]
ENSMUSG00000022263	2680.46	2661.94	1878.45	1730.17	0.566049	4.20612e-12	7.37622e-11	Trio	15	27730651	28025848	-	23395	protein_coding	triple functional domain (PTPRF interacting) [Source:MGI Symbol;Acc:MGI:1927230]
ENSMUSG00000027358	104.743	135.388	12.9205	6.98454	3.59131	4.27252e-12	7.48362e-11	Bmp2	2	133552159	133562885	+	3555	protein_coding	bone morphogenetic protein 2 [Source:MGI Symbol;Acc:MGI:88177]
ENSMUSG00000022443	53896.7	51308	43357.3	42981.9	0.285148	5.35057e-12	9.34932e-11	Myh9	15	77760587	77842175	-	12928	protein_coding	myosin, heavy polypeptide 9, non-muscle [Source:MGI Symbol;Acc:MGI:107717]
ENSMUSG00000038517	924.591	777.962	439.298	323.285	1.15916	5.56886e-12	9.71903e-11	Tbkbp1	11	97136171	97151495	-	3975	protein_coding	TBK1 binding protein 1 [Source:MGI Symbol;Acc:MGI:1920424]
ENSMUSG00000026123	2208.16	2156.84	1403.37	1479.73	0.598478	5.59003e-12	9.74425e-11	Plekhb2	1	34849976	34879580	+	7987	protein_coding	pleckstrin homology domain containing, family B (evectins) member 2 [Source:MGI Symbol;Acc:MGI:2385825]
ENSMUSG00000019873	3988.79	3888.77	2918.05	2667.1	0.496219	6.23739e-12	1.08207e-10	Reep3	10	67009189	67096945	-	8294	protein_coding	receptor accessory protein 3 [Source:MGI Symbol;Acc:MGI:88930]
ENSMUSG00000027207	2696.65	2722.35	1861.55	1890.82	0.530188	8.07872e-12	1.39816e-10	Galk2	2	125859109	125984299	+	6088	protein_coding	galactokinase 2 [Source:MGI Symbol;Acc:MGI:1917226]
ENSMUSG00000026667	3435.56	3574.25	2546.34	2448.58	0.488754	9.02345e-12	1.55424e-10	Uhmk1	1	170193420	170215397	-	8101	protein_coding	U2AF homology motif (UHM) kinase 1 [Source:MGI Symbol;Acc:MGI:1341908]
ENSMUSG00000004446	1374.03	1515.31	849.773	883.046	0.737226	1.00178e-11	1.72143e-10	Bid	6	120891930	120916853	-	3550	protein_coding	BH3 interacting domain death agonist [Source:MGI Symbol;Acc:MGI:108093]
ENSMUSG00000023951	4233.5	3971.04	3003.53	2928.52	0.468114	1.08099e-11	1.8466e-10	Vegfa	17	46016993	46032369	-	4285	protein_coding	vascular endothelial growth factor A [Source:MGI Symbol;Acc:MGI:103178]
ENSMUSG00000026643	2543.34	2647.36	1785.02	1780.06	0.541827	1.10944e-11	1.89074e-10	Nmt2	2	3284212	3328877	+	6556	protein_coding	N-myristoyltransferase 2 [Source:MGI Symbol;Acc:MGI:1202298]
ENSMUSG00000021281	1962.5	1744.43	1182.73	1145.47	0.671452	1.25393e-11	2.12948e-10	Tnfaip2	12	111442469	111455018	+	4984	protein_coding	tumor necrosis factor, alpha-induced protein 2 [Source:MGI Symbol;Acc:MGI:104960]
ENSMUSG00000035725	1392.12	1429.91	805.048	891.028	0.73445	1.44406e-11	2.43809e-10	Prkx	X	77761411	77796278	-	5807	protein_coding	protein kinase, X-linked [Source:MGI Symbol;Acc:MGI:1309999]
ENSMUSG00000037972	1609.23	1642.36	963.076	1059.66	0.684782	1.53266e-11	2.58167e-10	Snn	16	11060945	11074985	+	2967	protein_coding	stannin [Source:MGI Symbol;Acc:MGI:1276549]
ENSMUSG00000025509	1090.28	1043.53	556.577	628.609	0.848535	1.54044e-11	2.59177e-10	Pnpla2	7	141455198	141460743	+	3020	protein_coding	patatin-like phospholipase domain containing 2 [Source:MGI Symbol;Acc:MGI:1914103]
ENSMUSG00000020451	4193.51	3851.28	2752.07	2946.48	0.497737	1.5428e-11	2.59272e-10	Limk2	11	3344256	3409189	-	6099	protein_coding	LIM motif-containing protein kinase 2 [Source:MGI Symbol;Acc:MGI:1197517]
ENSMUSG00000016256	13930.8	14070	10997.4	11446.7	0.319116	1.62932e-11	2.73179e-10	Ctsz	2	174427493	174439039	-	1441	protein_coding	cathepsin Z [Source:MGI Symbol;Acc:MGI:1891190]
ENSMUSG00000004317	1379.75	1426.78	880.584	822.181	0.720743	1.63851e-11	2.74403e-10	Clcn5	X	7153810	7319358	-	11452	protein_coding	chloride channel, voltage-sensitive 5 [Source:MGI Symbol;Acc:MGI:99486]
ENSMUSG00000032740	773.191	909.184	442.28	402.11	0.993865	1.7695e-11	2.95657e-10	Ccdc88a	11	29373658	29510808	+	10891	protein_coding	coiled coil domain containing 88A [Source:MGI Symbol;Acc:MGI:1925177]
ENSMUSG00000026944	1919.65	1826.7	1182.73	1241.25	0.62833	1.82406e-11	3.04424e-10	Abca2	2	25428703	25448540	+	8346	protein_coding	ATP-binding cassette, sub-family A (ABC1), member 2 [Source:MGI Symbol;Acc:MGI:99606]
ENSMUSG00000014444	16768.3	16290.3	13572.5	12902.4	0.320447	2.0306e-11	3.38115e-10	Piezo1	8	122481698	122551329	-	9935	protein_coding	piezo-type mechanosensitive ion channel component 1 [Source:MGI Symbol;Acc:MGI:3603204]
ENSMUSG00000063406	3128.95	3323.26	2333.65	2170.2	0.518407	2.05633e-11	3.42006e-10	Tmed5	5	108106366	108132620	-	7688	protein_coding	transmembrane p24 trafficking protein 5 [Source:MGI Symbol;Acc:MGI:1921586]
ENSMUSG00000029528	2985.16	2615.08	1851.61	1894.81	0.580413	2.06727e-11	3.43432e-10	Pxn	5	115506676	115555987	+	8195	protein_coding	paxillin [Source:MGI Symbol;Acc:MGI:108295]
ENSMUSG00000037907	1650.17	1585.08	1049.54	987.814	0.667337	2.45264e-11	4.05595e-10	Ankrd13b	11	77470485	77489678	-	3839	protein_coding	ankyrin repeat domain 13b [Source:MGI Symbol;Acc:MGI:2144501]
ENSMUSG00000032878	261.856	268.694	81.4987	73.8366	1.77195	2.79715e-11	4.60467e-10	Ccdc85a	11	28385685	28584324	-	6971	protein_coding	coiled-coil domain containing 85A [Source:MGI Symbol;Acc:MGI:2445069]
ENSMUSG00000021469	410.4	377.004	160.016	128.715	1.44763	3.15418e-11	5.17478e-10	Msx2	13	53466884	53473074	-	3279	protein_coding	msh homeobox 2 [Source:MGI Symbol;Acc:MGI:97169]
ENSMUSG00000038866	971.249	993.542	568.503	525.836	0.84419	3.24659e-11	5.31436e-10	Zcchc2	1	105990406	106034074	+	6774	protein_coding	zinc finger, CCHC domain containing 2 [Source:MGI Symbol;Acc:MGI:2444114]
ENSMUSG00000035722	1882.51	1792.33	1134.02	1230.28	0.63649	3.49912e-11	5.71483e-10	Abca7	10	79996494	80015572	+	6752	protein_coding	ATP-binding cassette, sub-family A (ABC1), member 7 [Source:MGI Symbol;Acc:MGI:1351646]
ENSMUSG00000049719	227.577	210.373	51.6821	57.8719	1.99949	3.52378e-11	5.74864e-10	Prss46	9	110844506	110856522	+	1346	protein_coding	protease, serine 46 [Source:MGI Symbol;Acc:MGI:1921556]
ENSMUSG00000032217	2107.23	2129.76	1464.99	1287.15	0.622417	3.56401e-11	5.80773e-10	Rnf111	9	70425424	70503725	-	8849	protein_coding	ring finger 111 [Source:MGI Symbol;Acc:MGI:1934919]
ENSMUSG00000025203	16771.2	17904.6	13968.1	13776.5	0.321612	3.65264e-11	5.92553e-10	Scd2	19	44293676	44306864	+	5453	protein_coding	stearoyl-Coenzyme A desaturase 2 [Source:MGI Symbol;Acc:MGI:98240]
ENSMUSG00000027610	2797.58	2787.96	1684.64	1998.58	0.600772	3.73007e-11	6.04438e-10	Gss	2	155563181	155592810	-	5915	protein_coding	glutathione synthetase [Source:MGI Symbol;Acc:MGI:95852]
ENSMUSG00000007891	56011.6	58389.8	42765	47623.6	0.339877	3.82351e-11	6.18888e-10	Ctsd	7	142375911	142388038	-	2351	protein_coding	cathepsin D [Source:MGI Symbol;Acc:MGI:88562]
ENSMUSG00000047648	1062.66	1153.92	660.935	527.832	0.898535	3.90124e-11	6.30766e-10	Fbxo30	10	11281330	11298052	+	5197	protein_coding	F-box protein 30 [Source:MGI Symbol;Acc:MGI:1919115]
ENSMUSG00000062382	426.588	478.025	171.942	193.572	1.30695	3.92524e-11	6.3394e-10	Ftl1-ps1	13	74399694	74407346	+	1223	protein_coding	ferritin light polypeptide 1, pseudogene 1 [Source:MGI Symbol;Acc:MGI:3779109]
ENSMUSG00000040699	1052.19	986.252	487.004	599.673	0.907833	4.14777e-11	6.69134e-10	Limd2	11	106156256	106160860	-	3707	protein_coding	LIM domain containing 2 [Source:MGI Symbol;Acc:MGI:1915053]
ENSMUSG00000045594	3606.95	3762.75	2550.31	2737.94	0.478681	4.17778e-11	6.73227e-10	Glb1	9	114401076	114474898	+	3008	protein_coding	galactosidase, beta 1 [Source:MGI Symbol;Acc:MGI:88151]
ENSMUSG00000038014	9072.61	8845.02	7187.79	6842.86	0.352858	4.50007e-11	7.21953e-10	Fam120a	13	48879219	48968017	-	5105	protein_coding	family with sequence similarity 120, member A [Source:MGI Symbol;Acc:MGI:2446163]
ENSMUSG00000052102	1898.7	1923.55	1284.1	1244.25	0.596162	4.79123e-11	7.66968e-10	Gnpda1	18	38327558	38339003	-	2392	protein_coding	glucosamine-6-phosphate deaminase 1 [Source:MGI Symbol;Acc:MGI:1347054]
ENSMUSG00000032387	815.088	708.185	399.542	363.196	0.998449	5.2884e-11	8.42832e-10	Rbpms2	9	65629648	65660528	+	2506	protein_coding	RNA binding protein with multiple splicing 2 [Source:MGI Symbol;Acc:MGI:1919223]
ENSMUSG00000062078	5570.4	5461.35	4199.17	3481.3	0.522413	5.361e-11	8.52529e-10	Qk	17	10202601	10319854	-	14242	protein_coding	quaking [Source:MGI Symbol;Acc:MGI:97837]
ENSMUSG00000031565	16663.6	16630.9	13595.4	13692.7	0.287017	6.34295e-11	1.00318e-09	Fgfr1	8	25513654	25575718	+	9875	protein_coding	fibroblast growth factor receptor 1 [Source:MGI Symbol;Acc:MGI:95522]
ENSMUSG00000008398	3060.39	2977.5	2095.11	2195.14	0.493101	6.58834e-11	1.03522e-09	Elk3	10	93247414	93311135	-	4550	protein_coding	ELK3, member of ETS oncogene family [Source:MGI Symbol;Acc:MGI:101762]
ENSMUSG00000040990	1983.44	2038.11	1348.7	1348.02	0.576428	6.82924e-11	1.07075e-09	Sh3kbp1	X	159627272	159978069	+	10100	protein_coding	SH3-domain kinase binding protein 1 [Source:MGI Symbol;Acc:MGI:1889583]
ENSMUSG00000023944	46970.4	46348.6	37681.2	39587.4	0.272301	7.19557e-11	1.12212e-09	Hsp90ab1	17	45567775	45573271	-	2999	protein_coding	heat shock protein 90 alpha (cytosolic), class B member 1 [Source:MGI Symbol;Acc:MGI:96247]
ENSMUSG00000064337	5090.49	5168.71	3913.93	3897.38	0.393227	7.47906e-11	1.16508e-09	mt-Rnr1	MT	70	1024	+	955	Mt_rRNA	mitochondrially encoded 12S rRNA [Source:MGI Symbol;Acc:MGI:102493]
ENSMUSG00000032281	277.092	252.03	72.5537	84.8123	1.74993	7.49388e-11	1.16613e-09	Acsbg1	9	54604877	54661870	-	3604	protein_coding	acyl-CoA synthetase bubblegum family member 1 [Source:MGI Symbol;Acc:MGI:2385656]
ENSMUSG00000029094	2575.72	2563	1796.95	1805.01	0.512652	8.04716e-11	1.24688e-09	Afap1	5	35893319	36003923	+	12651	protein_coding	actin filament associated protein 1 [Source:MGI Symbol;Acc:MGI:1917542]
ENSMUSG00000031709	243.765	264.528	78.517	69.8454	1.77615	8.21196e-11	1.27092e-09	Tbc1d9	8	83165352	83272934	+	5887	protein_coding	TBC1 domain family, member 9 [Source:MGI Symbol;Acc:MGI:1918560]
ENSMUSG00000036908	735.102	732.138	387.616	373.174	0.947541	8.35469e-11	1.2904e-09	Unc93b1	19	3935186	3949340	+	2841	protein_coding	unc-93 homolog B1, TLR signaling regulator [Source:MGI Symbol;Acc:MGI:1859307]
ENSMUSG00000025521	1556.86	1679.86	1024.7	1037.7	0.649883	8.97897e-11	1.3824e-09	Tmem192	8	64947185	64969033	+	1750	protein_coding	transmembrane protein 192 [Source:MGI Symbol;Acc:MGI:1920317]
ENSMUSG00000021957	9250.67	9139.75	6921.43	7437.54	0.357041	9.58653e-11	1.47281e-09	Tkt	14	30548359	30574720	+	7355	protein_coding	transketolase [Source:MGI Symbol;Acc:MGI:105992]
ENSMUSG00000034216	3140.37	2762.96	1973.86	2062.44	0.548918	1.07354e-10	1.64063e-09	Vps18	2	119288740	119298453	+	4786	protein_coding	VPS18 CORVET/HOPS core subunit [Source:MGI Symbol;Acc:MGI:2443626]
ENSMUSG00000033039	1714.92	1629.87	1116.13	1015.75	0.649967	1.15642e-10	1.76358e-09	Micall1	15	79108898	79136900	+	8341	protein_coding	microtubule associated monooxygenase, calponin and LIM domain containing -like 1 [Source:MGI Symbol;Acc:MGI:105870]
ENSMUSG00000042751	586.558	551.968	266.362	272.397	1.07974	1.38493e-10	2.10101e-09	Nmnat2	1	152954993	153119261	+	5781	protein_coding	nicotinamide nucleotide adenylyltransferase 2 [Source:MGI Symbol;Acc:MGI:2444155]
ENSMUSG00000030796	562.753	566.548	265.368	270.402	1.07572	1.44e-10	2.18228e-09	Tead2	7	45215753	45233644	+	4788	protein_coding	TEA domain family member 2 [Source:MGI Symbol;Acc:MGI:104904]
ENSMUSG00000033581	3559.34	3569.04	2681.51	2462.55	0.470642	1.47446e-10	2.23216e-09	Igf2bp2	16	22059009	22163299	-	7402	protein_coding	insulin-like growth factor 2 mRNA binding protein 2 [Source:MGI Symbol;Acc:MGI:1890358]
ENSMUSG00000045917	636.073	579.045	277.294	305.324	1.06091	1.66384e-10	2.50839e-09	Tmem268	4	63558781	63586357	+	3974	protein_coding	transmembrane protein 268 [Source:MGI Symbol;Acc:MGI:1913920]
ENSMUSG00000014226	2705.22	2704.64	1927.15	1920.75	0.491521	1.77183e-10	2.66564e-09	Cacybp	1	160202367	160212875	-	2390	protein_coding	calcyclin binding protein [Source:MGI Symbol;Acc:MGI:1270839]
ENSMUSG00000021214	102.838	105.186	12.9205	5.98675	3.45909	1.83704e-10	2.75803e-09	Akr1c18	13	4132615	4150654	-	1207	protein_coding	aldo-keto reductase family 1, member C18 [Source:MGI Symbol;Acc:MGI:2145420]
ENSMUSG00000037012	4440.13	4028.32	3033.34	3137.06	0.457044	1.99651e-10	2.99435e-09	Hk1	10	62268855	62379908	-	8532	protein_coding	hexokinase 1 [Source:MGI Symbol;Acc:MGI:96103]
ENSMUSG00000054520	516.095	456.154	173.93	227.497	1.27674	2.05887e-10	3.08469e-09	Sh3bp2	5	34525838	34563641	+	4296	protein_coding	SH3-domain binding protein 2 [Source:MGI Symbol;Acc:MGI:1346349]
ENSMUSG00000039976	591.319	537.387	236.545	282.375	1.12153	2.54578e-10	3.7985e-09	Tbc1d16	11	119143045	119228499	-	7119	protein_coding	TBC1 domain family, member 16 [Source:MGI Symbol;Acc:MGI:2652878]
ENSMUSG00000038708	3797.39	3589.87	2775.93	2579.29	0.464274	2.59191e-10	3.86335e-09	Golga4	9	118506267	118582519	+	13602	protein_coding	golgi autoantigen, golgin subfamily a, 4 [Source:MGI Symbol;Acc:MGI:1859646]
ENSMUSG00000039191	3176.56	2923.35	2149.78	2192.15	0.490763	2.97486e-10	4.40698e-09	Rbpj	5	53466152	53657362	+	12750	protein_coding	recombination signal binding protein for immunoglobulin kappa J region [Source:MGI Symbol;Acc:MGI:96522]
ENSMUSG00000021457	427.54	390.543	159.022	175.611	1.29009	3.09883e-10	4.58127e-09	Syk	13	52583173	52648792	+	9362	protein_coding	spleen tyrosine kinase [Source:MGI Symbol;Acc:MGI:99515]
ENSMUSG00000047731	5939.86	5679.02	4444.66	4517	0.374782	3.16982e-10	4.68146e-09	Wbp1l	19	46599084	46657389	+	4463	protein_coding	WW domain binding protein 1 like [Source:MGI Symbol;Acc:MGI:107577]
ENSMUSG00000040613	1409.26	1398.67	820.95	922.958	0.687246	3.22865e-10	4.76349e-09	Apobec1	6	122577792	122602444	-	2702	protein_coding	apolipoprotein B mRNA editing enzyme, catalytic polypeptide 1 [Source:MGI Symbol;Acc:MGI:103298]
ENSMUSG00000050022	667.496	720.682	275.307	375.17	1.09345	3.28464e-10	4.84118e-09	Amz1	5	140724127	140761439	+	6697	protein_coding	archaelysin family metallopeptidase 1 [Source:MGI Symbol;Acc:MGI:2442258]
ENSMUSG00000039062	153.305	184.336	40.7494	20.9536	2.45116	3.48471e-10	5.12563e-09	Anpep	7	79821803	79861059	-	4135	protein_coding	alanyl (membrane) aminopeptidase [Source:MGI Symbol;Acc:MGI:5000466]
ENSMUSG00000072620	743.672	730.055	336.928	414.084	0.972699	4.34785e-10	6.33101e-09	Slfn2	11	83065112	83070678	+	1664	protein_coding	schlafen 2 [Source:MGI Symbol;Acc:MGI:1313258]
ENSMUSG00000041642	333.272	255.155	104.358	77.8278	1.69226	4.37515e-10	6.36437e-09	Kif21b	1	136131389	136177998	+	12184	protein_coding	kinesin family member 21B [Source:MGI Symbol;Acc:MGI:109234]
ENSMUSG00000085795	773.191	711.309	411.469	365.192	0.934936	4.70539e-10	6.81741e-09	Zfp703	8	26977325	26981461	+	3392	protein_coding	zinc finger protein 703 [Source:MGI Symbol;Acc:MGI:2662729]
ENSMUSG00000003528	5480.89	4907.3	3636.63	3952.25	0.45327	4.72467e-10	6.83852e-09	Slc25a1	16	17925223	17928219	-	2164	protein_coding	solute carrier family 25 (mitochondrial carrier, citrate transporter), member 1 [Source:MGI Symbol;Acc:MGI:1345283]
ENSMUSG00000041351	140.926	187.461	34.786	31.9293	2.29823	5.30907e-10	7.66907e-09	Rap1gap	4	137664726	137729861	+	6429	protein_coding	Rap1 GTPase-activating protein [Source:MGI Symbol;Acc:MGI:109338]
ENSMUSG00000060568	1183.59	940.428	536.699	611.646	0.888007	5.36619e-10	7.74386e-09	Fam78b	1	167001417	167091302	+	6325	protein_coding	family with sequence similarity 78, member B [Source:MGI Symbol;Acc:MGI:2443050]
ENSMUSG00000021913	2078.66	1868.36	1275.16	1343.03	0.592618	5.55407e-10	7.97531e-09	Ogdhl	14	32322019	32348151	+	4148	protein_coding	oxoglutarate dehydrogenase-like [Source:MGI Symbol;Acc:MGI:3616088]
ENSMUSG00000030980	1570.19	1635.07	1068.43	1029.72	0.611134	6.01451e-10	8.62793e-09	Knop1	7	118842222	118856254	-	5880	protein_coding	lysine rich nucleolar protein 1 [Source:MGI Symbol;Acc:MGI:1913606]
ENSMUSG00000057130	1517.82	1519.47	1000.84	977.836	0.618234	6.396e-10	9.13904e-09	Txnl4a	18	80206795	80223533	+	2185	protein_coding	thioredoxin-like 4A [Source:MGI Symbol;Acc:MGI:1351613]
ENSMUSG00000042156	1185.5	1109.14	686.776	705.439	0.721191	6.44744e-10	9.20347e-09	Dzip1	14	118875520	118925460	-	10546	protein_coding	DAZ interacting protein 1 [Source:MGI Symbol;Acc:MGI:1914311]
ENSMUSG00000031696	7676.68	7785.87	6213.78	6100.5	0.328399	6.67039e-10	9.50301e-09	Vps35	8	85260392	85299802	-	8899	protein_coding	VPS35 retromer complex component [Source:MGI Symbol;Acc:MGI:1890467]
ENSMUSG00000031647	434.206	485.315	198.777	207.541	1.17781	6.97928e-10	9.92358e-09	Mfap3l	8	60632827	60676729	+	6837	protein_coding	microfibrillar-associated protein 3-like [Source:MGI Symbol;Acc:MGI:1918556]
ENSMUSG00000005089	92.3639	105.186	12.9205	3.99117	3.54491	8.45463e-10	1.19394e-08	Slc1a2	2	102658659	102790784	+	13133	protein_coding	solute carrier family 1 (glial high affinity glutamate transporter), member 2 [Source:MGI Symbol;Acc:MGI:101931]
ENSMUSG00000052180	1950.12	1737.14	1121.1	1257.22	0.633034	8.51358e-10	1.20109e-08	Serpinb6c	13	33879816	33905708	-	1391	protein_coding	serine (or cysteine) peptidase inhibitor, clade B, member 6c [Source:MGI Symbol;Acc:MGI:2145481]
ENSMUSG00000034997	1600.66	1609.04	1088.31	1026.73	0.601716	1.05215e-09	1.47291e-08	Htr2a	14	74640840	74709494	+	5606	protein_coding	5-hydroxytryptamine (serotonin) receptor 2A [Source:MGI Symbol;Acc:MGI:109521]
ENSMUSG00000048310	1344.51	1224.74	777.219	817.192	0.688738	1.0796e-09	1.50698e-08	Pskh1	8	105900441	105931778	+	3255	protein_coding	protein serine kinase H1 [Source:MGI Symbol;Acc:MGI:3528383]
ENSMUSG00000041439	952.205	1087.27	606.271	574.728	0.787631	1.11241e-09	1.5483e-08	Mfsd6	1	52656286	52727462	-	8231	protein_coding	major facilitator superfamily domain containing 6 [Source:MGI Symbol;Acc:MGI:1922925]
ENSMUSG00000024423	6007.46	6284.1	4878.99	4667.67	0.364454	1.14031e-09	1.58437e-08	Impact	18	12972252	12992948	+	3432	protein_coding	impact, RWD domain protein [Source:MGI Symbol;Acc:MGI:1098233]
ENSMUSG00000019877	14145	14450.1	11946.5	11347.9	0.295737	1.14051e-09	1.58437e-08	Serinc1	10	57515774	57532530	-	5150	protein_coding	serine incorporator 1 [Source:MGI Symbol;Acc:MGI:1926228]
ENSMUSG00000059588	192.345	207.248	50.6882	56.8741	1.89311	1.21413e-09	1.68502e-08	Calcrl	2	84330626	84425411	-	4882	protein_coding	calcitonin receptor-like [Source:MGI Symbol;Acc:MGI:1926944]
ENSMUSG00000006519	3183.22	3095.18	2299.85	2320.86	0.442399	1.22594e-09	1.69979e-08	Cyba	8	122424776	122432930	-	1039	protein_coding	cytochrome b-245, alpha polypeptide [Source:MGI Symbol;Acc:MGI:1316658]
ENSMUSG00000012519	1295.95	1310.14	854.743	781.271	0.671631	1.2303e-09	1.7042e-08	Mlkl	8	111311797	111338177	-	2303	protein_coding	mixed lineage kinase domain-like [Source:MGI Symbol;Acc:MGI:1921818]
ENSMUSG00000022505	3126.09	3305.56	2357.5	2358.78	0.44732	1.24163e-09	1.71826e-08	Emp2	16	10281749	10313968	-	8644	protein_coding	epithelial membrane protein 2 [Source:MGI Symbol;Acc:MGI:1098726]
ENSMUSG00000026869	3022.3	2940.01	2217.36	2124.3	0.457726	1.2585e-09	1.73829e-08	Psmd5	2	34849734	34874968	-	7230	protein_coding	proteasome (prosome, macropain) 26S subunit, non-ATPase, 5 [Source:MGI Symbol;Acc:MGI:1914248]
ENSMUSG00000038456	2097.71	2064.15	1436.17	1457.77	0.524268	1.27226e-09	1.75563e-08	Dennd2a	6	39462378	39557867	-	7229	protein_coding	DENN/MADD domain containing 2A [Source:MGI Symbol;Acc:MGI:2444961]
ENSMUSG00000033365	1970.11	1743.38	1232.42	1225.29	0.595933	1.33002e-09	1.83011e-08	Ipo13	4	117894486	117914999	-	4207	protein_coding	importin 13 [Source:MGI Symbol;Acc:MGI:2385205]
ENSMUSG00000047554	2375.75	2456.78	1694.58	1735.16	0.494543	1.3509e-09	1.85707e-08	Tmem41b	7	109972187	109986929	-	5872	protein_coding	transmembrane protein 41B [Source:MGI Symbol;Acc:MGI:1289225]
ENSMUSG00000029201	5645.62	5776.91	4545.04	4313.45	0.366665	1.36819e-09	1.87906e-08	Ugdh	5	65413221	65435949	-	6752	protein_coding	UDP-glucose dehydrogenase [Source:MGI Symbol;Acc:MGI:1306785]
ENSMUSG00000021939	78990.2	80314.4	66973.1	68718.9	0.231444	1.39076e-09	1.90824e-08	Ctsb	14	63122462	63145923	+	6051	protein_coding	cathepsin B [Source:MGI Symbol;Acc:MGI:88561]
ENSMUSG00000048578	15161	15188.5	12177.1	12742.8	0.284375	1.41282e-09	1.93485e-08	Mlec	5	115142981	115158179	-	6007	protein_coding	malectin [Source:MGI Symbol;Acc:MGI:1924015]
ENSMUSG00000031383	481.816	431.16	116.285	209.536	1.48694	1.48054e-09	2.02377e-08	Dusp9	X	73639419	73643514	+	2722	protein_coding	dual specificity phosphatase 9 [Source:MGI Symbol;Acc:MGI:2387107]
ENSMUSG00000034254	3617.43	3375.33	2294.88	2644.15	0.501853	1.60309e-09	2.18717e-08	Agpat1	17	34604262	34613449	+	3001	protein_coding	1-acylglycerol-3-phosphate O-acyltransferase 1 (lysophosphatidic acid acyltransferase, alpha) [Source:MGI Symbol;Acc:MGI:1932075]
ENSMUSG00000053581	2521.44	2554.67	1844.65	1799.02	0.478268	1.6549e-09	2.25361e-08	Zfand2a	5	139471211	139484549	-	3407	protein_coding	zinc finger, AN1-type domain 2A [Source:MGI Symbol;Acc:MGI:2140729]
ENSMUSG00000026618	3201.31	3112.89	2359.49	2303.9	0.437331	1.97438e-09	2.67362e-08	Iars2	1	185284726	185329396	-	8885	protein_coding	isoleucine-tRNA synthetase 2, mitochondrial [Source:MGI Symbol;Acc:MGI:1919586]
ENSMUSG00000036473	1226.44	1217.45	786.164	752.335	0.667678	2.05116e-09	2.77499e-08	Tbc1d24	17	24175431	24209387	-	13362	protein_coding	TBC1 domain family, member 24 [Source:MGI Symbol;Acc:MGI:2443456]
ENSMUSG00000005506	2611.9	2722.35	1969.88	1847.91	0.482366	2.13168e-09	2.87857e-08	Celf1	2	90940382	91019497	+	8446	protein_coding	CUGBP, Elav-like family member 1 [Source:MGI Symbol;Acc:MGI:1342295]
ENSMUSG00000020152	7921.4	7944.17	6492.07	6102.5	0.333081	2.23954e-09	3.01859e-08	Actr2	11	20062304	20112913	-	5204	protein_coding	ARP2 actin-related protein 2 [Source:MGI Symbol;Acc:MGI:1913963]
ENSMUSG00000029231	792.235	910.226	458.182	489.916	0.843959	2.33835e-09	3.14884e-08	Pdgfra	5	75152292	75198215	+	10024	protein_coding	platelet derived growth factor receptor, alpha polypeptide [Source:MGI Symbol;Acc:MGI:97530]
ENSMUSG00000022283	16984.5	16930.8	14334.8	13680.7	0.27571	2.44345e-09	3.28123e-08	Pabpc1	15	36595661	36609668	-	6540	protein_coding	poly(A) binding protein, cytoplasmic 1 [Source:MGI Symbol;Acc:MGI:1349722]
ENSMUSG00000040596	1016.96	1123.72	616.21	664.529	0.74069	2.46484e-09	3.3069e-08	Pogk	1	166384622	166409863	-	9586	protein_coding	pogo transposable element with KRAB domain [Source:MGI Symbol;Acc:MGI:1918842]
ENSMUSG00000033417	3233.69	3351.38	2497.64	2356.78	0.43975	2.47748e-09	3.32078e-08	Cacul1	19	60524696	60581023	-	5790	protein_coding	CDK2 associated, cullin domain 1 [Source:MGI Symbol;Acc:MGI:1926082]
ENSMUSG00000040097	1534	1483.02	842.816	1029.72	0.688294	2.57705e-09	3.4447e-08	Flywch1	17	23752793	23771602	-	4266	protein_coding	FLYWCH-type zinc finger 1 [Source:MGI Symbol;Acc:MGI:2442638]
ENSMUSG00000040560	1595.9	1579.88	1064.45	1059.66	0.580296	2.59779e-09	3.46922e-08	Wdr7	18	63708695	63989760	+	7109	protein_coding	WD repeat domain 7 [Source:MGI Symbol;Acc:MGI:1860197]
ENSMUSG00000021814	5054.31	5259.31	4076.92	3869.44	0.376044	2.70592e-09	3.61031e-08	Anxa7	14	20455260	20480133	-	5991	protein_coding	annexin A7 [Source:MGI Symbol;Acc:MGI:88031]
ENSMUSG00000001729	7963.29	7601.53	5976.24	6319.02	0.340319	2.71877e-09	3.62411e-08	Akt1	12	112653821	112674884	-	4098	protein_coding	thymoma viral proto-oncogene 1 [Source:MGI Symbol;Acc:MGI:87986]
ENSMUSG00000022564	11201.7	10989.4	8725.33	9232.57	0.305414	2.82637e-09	3.76409e-08	Grina	15	76246764	76249904	+	2067	protein_coding	glutamate receptor, ionotropic, N-methyl D-aspartate-associated protein 1 (glutamate binding) [Source:MGI Symbol;Acc:MGI:1913418]
ENSMUSG00000026657	1818.71	1862.11	1184.71	1302.12	0.565646	2.96025e-09	3.93155e-08	Frmd4a	2	4017717	4614043	+	23350	protein_coding	FERM domain containing 4A [Source:MGI Symbol;Acc:MGI:1919850]
ENSMUSG00000006731	1274.05	1279.94	782.189	841.139	0.653799	2.9979e-09	3.97697e-08	B4galnt1	10	127165225	127172330	+	3454	protein_coding	beta-1,4-N-acetyl-galactosaminyl transferase 1 [Source:MGI Symbol;Acc:MGI:1342057]
ENSMUSG00000020015	1064.57	1039.37	658.947	624.618	0.713025	3.1378e-09	4.15594e-08	Cdk17	10	93160875	93267071	+	6102	protein_coding	cyclin-dependent kinase 17 [Source:MGI Symbol;Acc:MGI:97517]
ENSMUSG00000027797	632.264	656.112	356.805	317.298	0.934311	3.4042e-09	4.50467e-08	Dclk1	3	55242364	55539068	+	15296	protein_coding	doublecortin-like kinase 1 [Source:MGI Symbol;Acc:MGI:1330861]
ENSMUSG00000026687	980.771	930.013	520.797	593.686	0.778054	3.46895e-09	4.57781e-08	Aldh9a1	1	167349991	167368532	+	3383	protein_coding	aldehyde dehydrogenase 9, subfamily A1 [Source:MGI Symbol;Acc:MGI:1861622]
ENSMUSG00000022285	9481.11	9832.31	7920.28	7721.91	0.304061	3.53889e-09	4.6574e-08	Ywhaz	15	36770770	36796929	-	4118	protein_coding	tyrosine 3-monooxygenase/tryptophan 5-monooxygenase activation protein, zeta polypeptide [Source:MGI Symbol;Acc:MGI:109484]
ENSMUSG00000063558	381.834	412.414	178.9	165.633	1.20458	3.83342e-09	5.02677e-08	Aox1	1	58029931	58106413	+	8690	protein_coding	aldehyde oxidase 1 [Source:MGI Symbol;Acc:MGI:88035]
ENSMUSG00000025867	695.11	636.325	353.824	357.21	0.905394	3.98548e-09	5.21674e-08	Cplx2	13	54371349	54383917	+	4928	protein_coding	complexin 2 [Source:MGI Symbol;Acc:MGI:104726]
ENSMUSG00000015745	721.772	620.703	301.148	373.174	0.994003	4.01714e-09	5.25343e-08	Plekho1	3	95988429	95996001	-	2172	protein_coding	pleckstrin homology domain containing, family O member 1 [Source:MGI Symbol;Acc:MGI:1914470]
ENSMUSG00000044349	765.573	765.464	447.249	312.309	1.01119	4.12207e-09	5.38581e-08	Snhg11	2	158375638	158386145	+	8521	protein_coding	small nucleolar RNA host gene 11 [Source:MGI Symbol;Acc:MGI:2441845]
ENSMUSG00000015656	74155.8	75656	63227.1	64844.5	0.22619	4.15386e-09	5.40785e-08	Hspa8	9	40800984	40810087	+	4301	protein_coding	heat shock protein 8 [Source:MGI Symbol;Acc:MGI:105384]
ENSMUSG00000021242	14903	14501.1	11686.1	12375.6	0.289334	4.23479e-09	5.50827e-08	Npc2	12	84754562	84773152	-	5438	protein_coding	NPC intracellular cholesterol transporter 2 [Source:MGI Symbol;Acc:MGI:1915213]
ENSMUSG00000009687	1484.49	1371.59	879.59	961.871	0.633533	5.06681e-09	6.56693e-08	Fxyd5	7	31032722	31042481	-	4192	protein_coding	FXYD domain-containing ion transport regulator 5 [Source:MGI Symbol;Acc:MGI:1201785]
ENSMUSG00000025510	4934.33	4942.71	3762.85	3926.31	0.361254	6.01168e-09	7.74311e-08	Cd151	7	141467392	141471473	+	2741	protein_coding	CD151 antigen [Source:MGI Symbol;Acc:MGI:1096360]
ENSMUSG00000028771	1529.24	1537.18	1067.43	924.953	0.622001	6.60174e-09	8.45804e-08	Ptpn12	5	20986645	21055911	-	3509	protein_coding	protein tyrosine phosphatase, non-receptor type 12 [Source:MGI Symbol;Acc:MGI:104673]
ENSMUSG00000028385	1379.75	1465.32	965.064	886.039	0.619797	7.05648e-09	9.02471e-08	Snx30	4	59805840	59904737	+	7795	protein_coding	sorting nexin family member 30 [Source:MGI Symbol;Acc:MGI:2443882]
ENSMUSG00000050777	115.217	163.507	30.8105	21.9514	2.3999	7.35111e-09	9.39323e-08	Tmem37	1	120067377	120074074	-	1311	protein_coding	transmembrane protein 37 [Source:MGI Symbol;Acc:MGI:2157899]
ENSMUSG00000020198	8764.1	8682.55	6751.47	7232	0.319261	7.47729e-09	9.54605e-08	Ap3d1	10	80706956	80742264	-	8914	protein_coding	adaptor-related protein complex 3, delta 1 subunit [Source:MGI Symbol;Acc:MGI:107734]
ENSMUSG00000002844	2052	1911.06	1367.59	1389.92	0.523553	7.54097e-09	9.61044e-08	Adprh	16	38444030	38452703	-	2966	protein_coding	ADP-ribosylarginine hydrolase [Source:MGI Symbol;Acc:MGI:1098234]
ENSMUSG00000062127	3046.1	3072.27	2284.95	2288.93	0.419695	8.17987e-09	1.03973e-07	Cttnbp2nl	3	105001915	105053146	-	8138	protein_coding	CTTNBP2 N-terminal like [Source:MGI Symbol;Acc:MGI:1933137]
ENSMUSG00000023075	1881.56	2154.76	1403.37	1327.06	0.563414	8.19766e-09	1.04107e-07	Akirin1	4	123734559	123750345	-	3450	protein_coding	akirin 1 [Source:MGI Symbol;Acc:MGI:1915300]
ENSMUSG00000068270	737.959	859.195	471.102	392.132	0.887064	8.2086e-09	1.04155e-07	Shroom4	X	6399854	6637448	+	8880	protein_coding	shroom family member 4 [Source:MGI Symbol;Acc:MGI:2685570]
ENSMUSG00000025728	1901.55	1831.91	1280.13	1314.09	0.525387	8.3199e-09	1.05475e-07	Pigq	17	25926421	25944510	-	5992	protein_coding	phosphatidylinositol glycan anchor biosynthesis, class Q [Source:MGI Symbol;Acc:MGI:1333114]
ENSMUSG00000018882	1592.09	1498.64	962.082	1071.63	0.604107	8.66091e-09	1.09702e-07	Mrpl45	11	97315716	97329920	+	2596	protein_coding	mitochondrial ribosomal protein L45 [Source:MGI Symbol;Acc:MGI:1914286]
ENSMUSG00000002603	2593.81	2348.47	1760.17	1759.11	0.490273	9.03282e-09	1.14313e-07	Tgfb1	7	25687002	25705077	+	5042	protein_coding	transforming growth factor, beta 1 [Source:MGI Symbol;Acc:MGI:98725]
ENSMUSG00000020829	904.595	916.474	507.876	568.741	0.758256	9.1589e-09	1.15707e-07	Slc46a1	11	78465697	78472059	+	3080	protein_coding	solute carrier family 46, member 1 [Source:MGI Symbol;Acc:MGI:1098733]
ENSMUSG00000021240	442.775	442.616	191.82	219.514	1.10605	9.19348e-09	1.16043e-07	Abcd4	12	84601464	84617413	-	8006	protein_coding	ATP-binding cassette, sub-family D (ALD), member 4 [Source:MGI Symbol;Acc:MGI:1349217]
ENSMUSG00000018425	1756.82	1799.62	1241.36	1221.3	0.530102	1.00745e-08	1.26942e-07	Dhx40	11	86768846	86807746	-	4233	protein_coding	DEAH (Asp-Glu-Ala-His) box polypeptide 40 [Source:MGI Symbol;Acc:MGI:1914737]
ENSMUSG00000037902	2446.22	2652.57	1799.93	1865.87	0.475718	1.03976e-08	1.309e-07	Sirpa	2	129592835	129632228	+	4911	protein_coding	signal-regulatory protein alpha [Source:MGI Symbol;Acc:MGI:108563]
ENSMUSG00000005981	1933.93	1979.79	1320.88	1411.88	0.518104	1.08222e-08	1.36009e-07	Trap1	16	4039971	4077827	-	2573	protein_coding	TNF receptor-associated protein 1 [Source:MGI Symbol;Acc:MGI:1915265]
ENSMUSG00000051853	6891.11	6767.33	5509.11	5480.87	0.313662	1.08867e-08	1.36701e-07	Arf3	15	98736634	98763214	-	4824	protein_coding	ADP-ribosylation factor 3 [Source:MGI Symbol;Acc:MGI:99432]
ENSMUSG00000034586	215.198	212.455	74.5415	54.8786	1.7243	1.10905e-08	1.39019e-07	Hid1	11	115347707	115367756	-	4595	protein_coding	HID1 domain containing [Source:MGI Symbol;Acc:MGI:2445087]
ENSMUSG00000023232	1028.38	1122.68	580.43	698.454	0.749883	1.18803e-08	1.48407e-07	Serinc2	4	130253495	130279205	-	2319	protein_coding	serine incorporator 2 [Source:MGI Symbol;Acc:MGI:1919132]
ENSMUSG00000032012	2900.42	2559.88	1928.14	1969.64	0.486758	1.24593e-08	1.55238e-07	Nectin1	9	43743984	43807461	+	5653	protein_coding	nectin cell adhesion molecule 1 [Source:MGI Symbol;Acc:MGI:1926483]
ENSMUSG00000017119	4232.55	4187.66	3319.58	3178.97	0.373771	1.2595e-08	1.56794e-07	Nbr1	11	101552149	101581951	+	6871	protein_coding	NBR1, autophagy cargo receptor [Source:MGI Symbol;Acc:MGI:108498]
ENSMUSG00000028347	2606.19	2575.5	1958.95	1732.17	0.489381	1.26496e-08	1.57339e-07	Tmeff1	4	48585174	48663131	+	2549	protein_coding	transmembrane protein with EGF-like and two follistatin-like domains 1 [Source:MGI Symbol;Acc:MGI:1926810]
ENSMUSG00000055737	3344.14	3482.6	2626.84	2153.23	0.514036	1.32956e-08	1.65091e-07	Ghr	15	3317760	3583492	-	9053	protein_coding	growth hormone receptor [Source:MGI Symbol;Acc:MGI:95708]
ENSMUSG00000097715	1244.53	1273.69	837.846	797.236	0.622922	1.34506e-08	1.66873e-07	Gpr137b-ps	13	12615057	12650388	-	4716	transcribed_unprocessed_pseudogene	G protein-coupled receptor 137B, pseudogene [Source:MGI Symbol;Acc:MGI:3710533]
ENSMUSG00000025417	4198.27	3992.91	3059.18	3208.9	0.386236	1.56521e-08	1.92702e-07	Pip4k2c	10	127197067	127211585	-	5456	protein_coding	phosphatidylinositol-5-phosphate 4-kinase, type II, gamma [Source:MGI Symbol;Acc:MGI:2152214]
ENSMUSG00000030029	3586.96	3700.27	2803.75	2768.87	0.386885	1.72089e-08	2.11509e-07	Lrig1	6	94604529	94700158	-	5585	protein_coding	leucine-rich repeats and immunoglobulin-like domains 1 [Source:MGI Symbol;Acc:MGI:107935]
ENSMUSG00000034993	34396.5	33127.4	26698.8	29067.7	0.276036	1.74581e-08	2.1439e-07	Vat1	11	101458745	101466230	-	2766	protein_coding	vesicle amine transport 1 [Source:MGI Symbol;Acc:MGI:1349450]
ENSMUSG00000000555	10303.8	9909.38	8137.94	8400.41	0.289584	1.81298e-08	2.22074e-07	Itga5	15	103344286	103366763	-	4933	protein_coding	integrin alpha 5 (fibronectin receptor alpha) [Source:MGI Symbol;Acc:MGI:96604]
ENSMUSG00000049422	319.941	367.631	152.065	133.704	1.26603	1.84864e-08	2.26252e-07	Chchd10	10	75933130	75937747	+	1575	protein_coding	coiled-coil-helix-coiled-coil-helix domain containing 10 [Source:MGI Symbol;Acc:MGI:2143558]
ENSMUSG00000028557	4050.68	3760.67	3031.35	2881.62	0.40193	1.96133e-08	2.39438e-07	Rnf11	4	109451098	109484728	-	4263	protein_coding	ring finger protein 11 [Source:MGI Symbol;Acc:MGI:1352759]
ENSMUSG00000000711	4218.27	4079.35	3257.96	3159.01	0.370925	1.98863e-08	2.42363e-07	Rab5b	10	128677175	128696264	-	4201	protein_coding	RAB5B, member RAS oncogene family [Source:MGI Symbol;Acc:MGI:105938]
ENSMUSG00000034377	10261	10317.6	8631.91	7753.84	0.328681	1.99421e-08	2.42839e-07	Tulp4	17	6106437	6251128	+	18054	protein_coding	tubby like protein 4 [Source:MGI Symbol;Acc:MGI:1916092]
ENSMUSG00000008859	2211.02	2373.46	1699.55	1508.66	0.514714	2.02427e-08	2.46292e-07	Rala	13	17880571	17944239	-	2899	protein_coding	v-ral simian leukemia viral oncogene A (ras related) [Source:MGI Symbol;Acc:MGI:1927243]
ENSMUSG00000001910	3613.62	3470.11	2720.27	2679.07	0.391882	2.04212e-08	2.48048e-07	Nacc1	8	84670483	84687862	-	4300	protein_coding	nucleus accumbens associated 1, BEN and BTB (POZ) domain containing [Source:MGI Symbol;Acc:MGI:1914080]
ENSMUSG00000021819	5633.25	5021.86	3966.6	4153.81	0.392226	2.10092e-08	2.54763e-07	Zswim8	14	20707552	20723619	+	8590	protein_coding	zinc finger SWIM-type containing 8 [Source:MGI Symbol;Acc:MGI:1919156]
ENSMUSG00000070348	2862.33	2756.71	1938.08	2149.24	0.459326	2.16882e-08	2.62777e-07	Ccnd1	7	144929931	144939925	-	4709	protein_coding	cyclin D1 [Source:MGI Symbol;Acc:MGI:88313]
ENSMUSG00000048537	7997.57	7850.44	6495.05	6428.77	0.294324	2.19642e-08	2.65899e-07	Phldb1	9	44686304	44735198	-	7179	protein_coding	pleckstrin homology like domain, family B, member 1 [Source:MGI Symbol;Acc:MGI:2143230]
ENSMUSG00000033705	342.794	300.979	121.254	139.691	1.3034	2.22944e-08	2.69447e-07	Stard9	2	120629121	120731895	+	22053	protein_coding	START domain containing 9 [Source:MGI Symbol;Acc:MGI:3045258]
ENSMUSG00000056498	594.176	607.164	314.068	333.262	0.89199	2.34309e-08	2.82711e-07	Tmem154	3	84666192	84704575	+	4738	protein_coding	transmembrane protein 154 [Source:MGI Symbol;Acc:MGI:2444725]
ENSMUSG00000031402	3206.08	3232.66	2300.85	2506.45	0.421536	2.53795e-08	3.05968e-07	Mpp1	X	75109733	75131016	-	5343	protein_coding	membrane protein, palmitoylated [Source:MGI Symbol;Acc:MGI:105941]
ENSMUSG00000010047	1203.59	1135.18	766.287	740.362	0.634662	2.72518e-08	3.27179e-07	Hyal2	9	107567945	107572779	+	3293	protein_coding	hyaluronoglucosaminidase 2 [Source:MGI Symbol;Acc:MGI:1196334]
ENSMUSG00000034926	3445.08	3583.62	2653.68	2711	0.389616	2.7714e-08	3.32454e-07	Dhcr24	4	106561038	106589113	+	4028	protein_coding	24-dehydrocholesterol reductase [Source:MGI Symbol;Acc:MGI:1922004]
ENSMUSG00000028378	1179.78	1168.5	725.537	786.26	0.635411	2.84559e-08	3.4079e-07	Ptgr1	4	58965439	58987119	-	2296	protein_coding	prostaglandin reductase 1 [Source:MGI Symbol;Acc:MGI:1914353]
ENSMUSG00000024646	3933.56	4050.19	3165.53	2936.5	0.387661	2.87672e-08	3.44234e-07	Cyb5a	18	84851338	84880401	+	2143	protein_coding	cytochrome b5 type A (microsomal) [Source:MGI Symbol;Acc:MGI:1926952]
ENSMUSG00000039621	122.834	132.264	22.8594	29.9338	2.2725	3.04646e-08	3.63944e-07	Prex1	2	166566342	166713832	-	10266	protein_coding	phosphatidylinositol-3,4,5-trisphosphate-dependent Rac exchange factor 1 [Source:MGI Symbol;Acc:MGI:3040696]
ENSMUSG00000002365	9917.22	10324.9	8452.01	8127.02	0.287898	3.09697e-08	3.69674e-07	Snx9	17	5841329	5931954	+	3617	protein_coding	sorting nexin 9 [Source:MGI Symbol;Acc:MGI:1913866]
ENSMUSG00000047250	7070.12	7167.25	5690	5852.05	0.302745	3.1229e-08	3.72462e-07	Ptgs1	2	36230426	36252272	+	3884	protein_coding	prostaglandin-endoperoxide synthase 1 [Source:MGI Symbol;Acc:MGI:97797]
ENSMUSG00000027871	80.9374	76.0257	0	1.99558	6.30019	3.25755e-08	3.88203e-07	Hsd3b1	3	98852194	98859794	-	1855	protein_coding	hydroxy-delta-5-steroid dehydrogenase, 3 beta- and steroid delta-isomerase 1 [Source:MGI Symbol;Acc:MGI:96233]
ENSMUSG00000020848	288.518	235.367	85.4743	102.773	1.4775	3.47439e-08	4.12349e-07	Doc2b	11	75768966	75796049	-	4361	protein_coding	double C2, beta [Source:MGI Symbol;Acc:MGI:1100497]
ENSMUSG00000036622	890.312	855.029	538.687	519.85	0.721616	3.64665e-08	4.3244e-07	Atp13a2	4	140986873	141007330	+	6000	protein_coding	ATPase type 13A2 [Source:MGI Symbol;Acc:MGI:1922022]
ENSMUSG00000008976	1634.94	1670.48	1179.74	1098.57	0.536755	3.70113e-08	4.38542e-07	Gabpa	16	84834925	84863779	+	5687	protein_coding	GA repeat binding protein, alpha [Source:MGI Symbol;Acc:MGI:95610]
ENSMUSG00000020776	1082.66	981.044	623.167	661.536	0.684246	3.86426e-08	4.5638e-07	Fbf1	11	116142285	116168166	-	7751	protein_coding	Fas (TNFRSF6) binding factor 1 [Source:MGI Symbol;Acc:MGI:1922033]
ENSMUSG00000017724	368.503	346.802	150.077	166.631	1.17571	4.1421e-08	4.86815e-07	Etv4	11	101769742	101785371	-	3104	protein_coding	ets variant 4 [Source:MGI Symbol;Acc:MGI:99423]
ENSMUSG00000032548	2745.21	2666.11	2032.5	2007.56	0.421726	4.26634e-08	5.0101e-07	Slco2a1	9	102988712	103096002	+	13545	protein_coding	solute carrier organic anion transporter family, member 2a1 [Source:MGI Symbol;Acc:MGI:1346021]
ENSMUSG00000021959	2331	2264.11	1726.38	1592.48	0.469511	4.37221e-08	5.12612e-07	Lats2	14	57689662	57758388	-	6971	protein_coding	large tumor suppressor 2 [Source:MGI Symbol;Acc:MGI:1354386]
ENSMUSG00000027366	2884.23	3047.28	2277.99	2135.27	0.42633	4.40443e-08	5.15973e-07	Sppl2a	2	126890391	126933235	-	8665	protein_coding	signal peptide peptidase like 2A [Source:MGI Symbol;Acc:MGI:1913802]
ENSMUSG00000047879	2274.82	2457.82	1696.56	1736.16	0.462983	4.42081e-08	5.17474e-07	Usp14	18	9995432	10045119	-	5974	protein_coding	ubiquitin specific peptidase 14 [Source:MGI Symbol;Acc:MGI:1928898]
ENSMUSG00000116439	99.9816	76.0257	13.9144	2.99338	3.37973	4.51575e-08	5.28161e-07	Gm49528	16	14479898	14483746	-	780	unprocessed_pseudogene	predicted gene, 49528 [Source:MGI Symbol;Acc:MGI:6155229]
ENSMUSG00000032479	11596.9	11681.9	9724.19	9748.43	0.257554	4.91028e-08	5.72458e-07	Map4	9	109931460	110083955	+	15143	protein_coding	microtubule-associated protein 4 [Source:MGI Symbol;Acc:MGI:97178]
ENSMUSG00000045671	2174.84	2173.5	1632.96	1469.75	0.486917	5.11895e-08	5.95828e-07	Spred2	11	19924375	20024026	+	4619	protein_coding	sprouty-related, EVH1 domain containing 2 [Source:MGI Symbol;Acc:MGI:2150019]
ENSMUSG00000042506	2186.26	2215.16	1648.86	1525.62	0.471376	5.21895e-08	6.06494e-07	Usp22	11	61151785	61175055	-	4886	protein_coding	ubiquitin specific peptidase 22 [Source:MGI Symbol;Acc:MGI:2144157]
ENSMUSG00000018417	866.507	833.159	542.662	450.004	0.775977	5.32073e-08	6.17827e-07	Myo1b	1	51749765	51916071	-	10792	protein_coding	myosin IB [Source:MGI Symbol;Acc:MGI:107752]
ENSMUSG00000020078	4982.89	4910.43	4002.38	3816.55	0.339525	5.36866e-08	6.22893e-07	Vps26a	10	62455235	62486805	-	2860	protein_coding	VPS26 retromer complex component A [Source:MGI Symbol;Acc:MGI:1353654]
ENSMUSG00000006782	639.882	692.563	355.811	390.137	0.836604	5.49332e-08	6.36339e-07	Cnp	11	100574904	100591729	+	3639	protein_coding	2',3'-cyclic nucleotide 3' phosphodiesterase [Source:MGI Symbol;Acc:MGI:88437]
ENSMUSG00000037905	1932.98	1779.84	1197.63	1352.01	0.542551	5.5581e-08	6.42816e-07	Bri3bp	5	125441568	125460370	+	6571	protein_coding	Bri3 binding protein [Source:MGI Symbol;Acc:MGI:1924059]
ENSMUSG00000029578	3991.64	3726.3	2908.11	3013.33	0.38252	5.60605e-08	6.47845e-07	Wipi2	5	142627698	142670588	+	10543	protein_coding	WD repeat domain, phosphoinositide interacting 2 [Source:MGI Symbol;Acc:MGI:1923831]
ENSMUSG00000020029	8988.82	9134.54	7550.56	7427.56	0.274945	6.04729e-08	6.95511e-07	Nudt4	10	95547007	95564146	-	3210	protein_coding	nudix (nucleoside diphosphate linked moiety X)-type motif 4 [Source:MGI Symbol;Acc:MGI:1918457]
ENSMUSG00000044468	152.353	171.839	30.8105	50.8874	1.98828	6.16561e-08	7.07996e-07	Tent5c	3	100451628	100489324	-	6097	protein_coding	terminal nucleotidyltransferase 5C [Source:MGI Symbol;Acc:MGI:1921895]
ENSMUSG00000029198	2801.39	2724.43	2045.42	2102.35	0.413977	6.39658e-08	7.32777e-07	Grpel1	5	36464998	36474080	+	3528	protein_coding	GrpE-like 1, mitochondrial [Source:MGI Symbol;Acc:MGI:1334417]
ENSMUSG00000039616	871.268	834.2	462.157	545.792	0.758972	6.40704e-08	7.33397e-07	Mocos	18	24653691	24701556	+	2884	protein_coding	molybdenum cofactor sulfurase [Source:MGI Symbol;Acc:MGI:1915841]
ENSMUSG00000076281	1334.99	1089.35	777.219	727.39	0.688902	6.613e-08	7.55866e-07	Gm24270	9	56223715	56223771	-	57	miRNA	predicted gene, 24270 [Source:MGI Symbol;Acc:MGI:5454047]
ENSMUSG00000071072	5498.99	5657.15	4495.35	4454.14	0.317858	6.61376e-08	7.55866e-07	Ptges3	10	128058954	128077272	+	2217	protein_coding	prostaglandin E synthase 3 [Source:MGI Symbol;Acc:MGI:1929282]
ENSMUSG00000053070	223.768	242.657	65.5965	92.7946	1.55798	6.63473e-08	7.57665e-07	Cfap300	9	8021672	8042823	-	1592	protein_coding	cilia and flagella associated protein 300 [Source:MGI Symbol;Acc:MGI:3045346]
ENSMUSG00000035954	364.695	359.3	174.924	150.667	1.15293	6.71585e-08	7.66326e-07	Dock4	12	40445952	40846874	+	22923	protein_coding	dedicator of cytokinesis 4 [Source:MGI Symbol;Acc:MGI:1918006]
ENSMUSG00000029480	1017.91	1051.86	685.782	621.624	0.662588	6.75343e-08	7.70008e-07	Dhx37	5	125413858	125434121	-	5024	protein_coding	DEAH (Asp-Glu-Ala-His) box polypeptide 37 [Source:MGI Symbol;Acc:MGI:3028576]
ENSMUSG00000041845	1777.77	1599.66	1131.04	1189.37	0.541985	6.88607e-08	7.83899e-07	Rhod	19	4425459	4439432	-	1714	protein_coding	ras homolog family member D [Source:MGI Symbol;Acc:MGI:108446]
ENSMUSG00000039844	4165.9	4069.98	3127.76	3289.72	0.360012	7.12969e-08	8.10996e-07	Rapgef1	2	29619720	29740978	+	7385	protein_coding	Rap guanine nucleotide exchange factor (GEF) 1 [Source:MGI Symbol;Acc:MGI:104580]
ENSMUSG00000056952	3637.42	3470.11	2535.4	2811.78	0.410744	7.26895e-08	8.25541e-07	Tatdn2	6	113697050	113711069	+	3548	protein_coding	TatD DNase domain containing 2 [Source:MGI Symbol;Acc:MGI:3576210]
ENSMUSG00000020668	656.069	687.356	343.885	405.104	0.842751	7.38494e-08	8.38045e-07	Kif3c	12	3365132	3406494	+	7406	protein_coding	kinesin family member 3C [Source:MGI Symbol;Acc:MGI:107979]
ENSMUSG00000040997	5109.53	5117.68	3961.63	4164.78	0.331725	7.78993e-08	8.79202e-07	Abhd4	14	54254188	54270637	+	3279	protein_coding	abhydrolase domain containing 4 [Source:MGI Symbol;Acc:MGI:1915938]
ENSMUSG00000050737	548.47	494.688	288.227	248.45	0.959224	7.86939e-08	8.87479e-07	Ptges	2	30889471	30929863	-	3931	protein_coding	prostaglandin E synthase [Source:MGI Symbol;Acc:MGI:1927593]
ENSMUSG00000022433	1604.47	1672.57	1150.92	1140.48	0.51597	7.92714e-08	8.93297e-07	Csnk1e	15	79417856	79455566	-	6590	protein_coding	casein kinase 1, epsilon [Source:MGI Symbol;Acc:MGI:1351660]
ENSMUSG00000027459	1027.43	998.749	650.996	643.576	0.646417	8.1677e-08	9.18977e-07	Fam110a	2	151969398	151980219	-	2207	protein_coding	family with sequence similarity 110, member A [Source:MGI Symbol;Acc:MGI:1921097]
ENSMUSG00000055371	2781.39	2886.89	2190.53	2043.48	0.420729	8.267e-08	9.29429e-07	Stam2	2	52691664	52742281	-	6007	protein_coding	signal transducing adaptor molecule (SH3 domain and ITAM motif) 2 [Source:MGI Symbol;Acc:MGI:1929100]
ENSMUSG00000031740	3064.2	3661.73	2465.83	2387.72	0.470224	9.00372e-08	1.01069e-06	Mmp2	8	92827291	92853420	+	3371	protein_coding	matrix metallopeptidase 2 [Source:MGI Symbol;Acc:MGI:97009]
ENSMUSG00000030774	1877.75	1731.93	1224.47	1304.11	0.513889	9.14351e-08	1.02559e-06	Pak1	7	97788541	97912381	+	3943	protein_coding	p21 (RAC1) activated kinase 1 [Source:MGI Symbol;Acc:MGI:1339975]
ENSMUSG00000024835	7021.56	7027.69	5525.02	5856.04	0.303866	9.40867e-08	1.05451e-06	Coro1b	19	4148619	4154035	+	2372	protein_coding	coronin, actin binding protein 1B [Source:MGI Symbol;Acc:MGI:1345963]
ENSMUSG00000029131	6330.26	6310.14	5241.76	4931.09	0.313318	1.03036e-07	1.1486e-06	Dnajb6	5	29735688	29818134	+	6062	protein_coding	DnaJ heat shock protein family (Hsp40) member B6 [Source:MGI Symbol;Acc:MGI:1344381]
ENSMUSG00000025980	11110.3	11241.4	9425.03	9307.4	0.254815	1.05008e-07	1.16925e-06	Hspd1	1	55077835	55088243	-	2642	protein_coding	heat shock protein 1 (chaperonin) [Source:MGI Symbol;Acc:MGI:96242]
ENSMUSG00000020267	3063.24	2996.25	2267.06	2348.8	0.392697	1.05049e-07	1.16925e-06	Hint1	11	54866383	54870501	+	872	protein_coding	histidine triad nucleotide binding protein 1 [Source:MGI Symbol;Acc:MGI:1321133]
ENSMUSG00000062515	212.342	204.124	71.5598	71.841	1.53832	1.11617e-07	1.2414e-06	Fabp4	3	10204088	10208576	-	4489	protein_coding	fatty acid binding protein 4, adipocyte [Source:MGI Symbol;Acc:MGI:88038]
ENSMUSG00000020483	6813.98	6275.77	5107.58	5316.24	0.32878	1.13858e-07	1.26148e-06	Dynll2	11	87979525	87987533	-	2736	protein_coding	dynein light chain LC8-type 2 [Source:MGI Symbol;Acc:MGI:1915347]
ENSMUSG00000064360	650.356	544.677	292.203	341.245	0.916496	1.19765e-07	1.32389e-06	mt-Nd3	MT	9459	9806	+	348	protein_coding	mitochondrially encoded NADH dehydrogenase 3 [Source:MGI Symbol;Acc:MGI:102499]
ENSMUSG00000004936	4750.55	4754.21	3726.08	3845.49	0.328061	1.25459e-07	1.38157e-06	Map2k1	9	64185770	64253631	-	3391	protein_coding	mitogen-activated protein kinase kinase 1 [Source:MGI Symbol;Acc:MGI:1346866]
ENSMUSG00000024413	2771.87	2884.81	1991.75	2205.12	0.430518	1.30812e-07	1.43943e-06	Npc1	18	12189693	12236400	-	10725	protein_coding	NPC intracellular cholesterol transporter 1 [Source:MGI Symbol;Acc:MGI:1097712]
ENSMUSG00000020100	1445.45	1348.68	970.033	930.94	0.555955	1.33906e-07	1.47235e-06	Slc29a3	10	60712072	60752794	-	5834	protein_coding	solute carrier family 29 (nucleoside transporters), member 3 [Source:MGI Symbol;Acc:MGI:1918529]
ENSMUSG00000047344	90.4595	97.8961	13.9144	16.9625	2.60869	1.35134e-07	1.48435e-06	Lancl3	X	9199902	9268085	+	3991	protein_coding	LanC lantibiotic synthetase component C-like 3 (bacterial) [Source:MGI Symbol;Acc:MGI:2443335]
ENSMUSG00000052681	6759.71	6915.22	5584.65	5604.6	0.289346	1.35201e-07	1.48435e-06	Rap1b	10	117813871	117846035	-	2884	protein_coding	RAS related protein 1b [Source:MGI Symbol;Acc:MGI:894315]
ENSMUSG00000035769	383.739	389.502	198.777	162.64	1.09712	1.43896e-07	1.57623e-06	Xylb	9	119357381	119393797	+	4106	protein_coding	xylulokinase homolog (H. influenzae) [Source:MGI Symbol;Acc:MGI:2142985]
ENSMUSG00000018334	367.551	327.015	131.193	170.622	1.203	1.44441e-07	1.58031e-06	Ksr1	11	79013440	79146407	-	7103	protein_coding	kinase suppressor of ras 1 [Source:MGI Symbol;Acc:MGI:105051]
ENSMUSG00000020629	1108.37	1119.56	752.372	708.432	0.608873	1.44487e-07	1.58031e-06	Adi1	12	28675231	28682175	+	1886	protein_coding	acireductone dioxygenase 1 [Source:MGI Symbol;Acc:MGI:2144929]
ENSMUSG00000034449	718.915	685.273	387.616	430.048	0.780405	1.52121e-07	1.66256e-06	Dhrs11	11	84820856	84828994	-	1603	protein_coding	dehydrogenase/reductase (SDR family) member 11 [Source:MGI Symbol;Acc:MGI:2652816]
ENSMUSG00000000901	1206.44	1198.71	755.354	834.154	0.597603	1.54193e-07	1.68266e-06	Mmp11	10	75923222	75936496	-	2778	protein_coding	matrix metallopeptidase 11 [Source:MGI Symbol;Acc:MGI:97008]
ENSMUSG00000025534	3829.77	3884.6	2963.77	3078.19	0.352485	1.6164e-07	1.76128e-06	Gusb	5	129989011	130003049	-	4548	protein_coding	glucuronidase, beta [Source:MGI Symbol;Acc:MGI:95872]
ENSMUSG00000029430	10357.1	10611.3	8589.17	8888.33	0.262664	1.64463e-07	1.79069e-06	Ran	5	129020069	129024323	+	2646	protein_coding	RAN, member RAS oncogene family [Source:MGI Symbol;Acc:MGI:1333112]
ENSMUSG00000026786	1635.89	1626.74	1194.65	1073.62	0.524436	1.67413e-07	1.82145e-06	Apbb1ip	2	22774094	22875653	+	7414	protein_coding	amyloid beta (A4) precursor protein-binding, family B, member 1 interacting protein [Source:MGI Symbol;Acc:MGI:1861354]
ENSMUSG00000027804	1359.75	1314.31	945.186	859.099	0.567726	1.78022e-07	1.93397e-06	Ppid	3	79591342	79603650	+	4638	protein_coding	peptidylprolyl isomerase D (cyclophilin D) [Source:MGI Symbol;Acc:MGI:1914988]
ENSMUSG00000033577	1213.11	1265.36	823.932	844.132	0.571085	1.83665e-07	1.98931e-06	Myo6	9	80165031	80311729	+	12078	protein_coding	myosin VI [Source:MGI Symbol;Acc:MGI:104785]
ENSMUSG00000025812	1538.76	1592.37	1103.21	1097.57	0.508509	1.89174e-07	2.04441e-06	Pard3	8	127063893	127612286	+	14506	protein_coding	par-3 family cell polarity regulator [Source:MGI Symbol;Acc:MGI:2135608]
ENSMUSG00000026142	1641.6	1766.3	1200.62	1208.33	0.500164	1.91211e-07	2.06181e-06	Rhbdd1	1	82316452	82445366	+	6966	protein_coding	rhomboid domain containing 1 [Source:MGI Symbol;Acc:MGI:1924117]
ENSMUSG00000034714	1906.31	2070.4	1378.52	1468.75	0.481679	1.93141e-07	2.08107e-06	Ttyh2	11	114675431	114720977	+	3739	protein_coding	tweety family member 2 [Source:MGI Symbol;Acc:MGI:2157091]
ENSMUSG00000045962	5633.25	5793.58	4711.02	4486.07	0.313074	1.95149e-07	2.10115e-06	Wnk1	6	119923969	120038672	-	22825	protein_coding	WNK lysine deficient protein kinase 1 [Source:MGI Symbol;Acc:MGI:2442092]
ENSMUSG00000037606	2816.62	2844.2	2059.33	2215.1	0.405256	1.96183e-07	2.11071e-06	Osbpl5	7	143688762	143756985	-	4915	protein_coding	oxysterol binding protein-like 5 [Source:MGI Symbol;Acc:MGI:1930265]
ENSMUSG00000030522	1020.76	1150.8	695.721	704.441	0.632627	1.99385e-07	2.14198e-06	Mtmr10	7	64287653	64340806	+	7873	protein_coding	myotubularin related protein 10 [Source:MGI Symbol;Acc:MGI:2142292]
ENSMUSG00000000743	5633.25	5582.16	4217.06	4653.7	0.338393	2.08114e-07	2.23081e-06	Chmp1a	8	123204264	123212763	-	3272	protein_coding	charged multivesicular body protein 1A [Source:MGI Symbol;Acc:MGI:1920159]
ENSMUSG00000026623	4231.6	4201.2	3385.18	3302.69	0.334488	2.0918e-07	2.24057e-06	Lpgat1	1	191717834	191784255	+	7610	protein_coding	lysophosphatidylglycerol acyltransferase 1 [Source:MGI Symbol;Acc:MGI:2446186]
ENSMUSG00000044573	1772.05	1872.52	1280.13	1330.06	0.481369	2.09867e-07	2.24628e-06	Acp1	12	30893326	30911589	-	3634	protein_coding	acid phosphatase 1, soluble [Source:MGI Symbol;Acc:MGI:87881]
ENSMUSG00000023456	10900.8	11081	8678.62	9408.18	0.281351	2.10411e-07	2.25043e-06	Tpi1	6	124810586	124814296	-	2753	protein_coding	triosephosphate isomerase 1 [Source:MGI Symbol;Acc:MGI:98797]
ENSMUSG00000056941	1733.01	1939.18	1277.14	1314.09	0.502559	2.14635e-07	2.29055e-06	Commd7	2	153616933	153632781	-	5493	protein_coding	COMM domain containing 7 [Source:MGI Symbol;Acc:MGI:1914197]
ENSMUSG00000020821	11981.6	11033.1	9536.34	9417.16	0.280255	2.16651e-07	2.31036e-06	Kif1c	11	70700548	70731964	+	7276	protein_coding	kinesin family member 1C [Source:MGI Symbol;Acc:MGI:1098260]
ENSMUSG00000042305	2614.76	2682.77	1952.99	2044.48	0.406137	2.22217e-07	2.36797e-06	Tmem183a	1	134346097	134361979	-	3564	protein_coding	transmembrane protein 183A [Source:MGI Symbol;Acc:MGI:1914729]
ENSMUSG00000038241	1567.33	1370.55	1014.76	974.843	0.562816	2.25386e-07	2.39471e-06	Cep250	2	155956458	155998900	+	10373	protein_coding	centrosomal protein 250 [Source:MGI Symbol;Acc:MGI:108084]
ENSMUSG00000058407	3076.58	3299.31	2400.24	2472.53	0.387625	2.31948e-07	2.46083e-06	Txndc9	1	37985189	37997893	-	9102	protein_coding	thioredoxin domain containing 9 [Source:MGI Symbol;Acc:MGI:2138153]
ENSMUSG00000041548	2313.86	2337.01	1787.01	1644.36	0.438656	2.36013e-07	2.50029e-06	Hspb8	5	116408491	116422864	-	1950	protein_coding	heat shock protein 8 [Source:MGI Symbol;Acc:MGI:2135756]
ENSMUSG00000023118	3069.91	2863.98	2180.59	2305.9	0.403666	2.39574e-07	2.53616e-06	Sympk	7	19024377	19054618	+	10534	protein_coding	symplekin [Source:MGI Symbol;Acc:MGI:1915438]
ENSMUSG00000021114	3395.56	3221.2	2539.38	2577.3	0.37113	2.70364e-07	2.84549e-06	Atp6v1d	12	78840725	78861638	-	4602	protein_coding	ATPase, H+ transporting, lysosomal V1 subunit D [Source:MGI Symbol;Acc:MGI:1921084]
ENSMUSG00000039633	502.764	562.382	310.093	226.499	0.988666	2.72814e-07	2.8692e-06	Lonrf1	8	36216064	36249516	-	3930	protein_coding	LON peptidase N-terminal domain and ring finger 1 [Source:MGI Symbol;Acc:MGI:3609241]
ENSMUSG00000029622	12678.6	12299.5	10420.9	10640.5	0.246141	2.74303e-07	2.88277e-06	Arpc1b	5	145114215	145130705	+	5115	protein_coding	actin related protein 2/3 complex, subunit 1B [Source:MGI Symbol;Acc:MGI:1343142]
ENSMUSG00000034247	1804.43	1768.38	1268.2	1308.11	0.471856	2.79145e-07	2.92941e-06	Plekhm1	11	103364275	103412687	-	5968	protein_coding	pleckstrin homology domain containing, family M (with RUN domain) member 1 [Source:MGI Symbol;Acc:MGI:2443207]
ENSMUSG00000007458	2981.35	2931.68	2248.17	2299.91	0.378716	2.91228e-07	3.04739e-06	M6pr	6	122308720	122317680	+	4170	protein_coding	mannose-6-phosphate receptor, cation dependent [Source:MGI Symbol;Acc:MGI:96904]
ENSMUSG00000037315	209.485	222.87	87.462	66.8521	1.48598	3.20036e-07	3.3344e-06	Jade3	X	20425688	20519939	+	5209	protein_coding	jade family PHD finger 3 [Source:MGI Symbol;Acc:MGI:2148019]
ENSMUSG00000052949	1196.92	1106.02	735.476	788.256	0.596236	3.20593e-07	3.3378e-06	Rnf157	11	116336353	116413032	-	9537	protein_coding	ring finger protein 157 [Source:MGI Symbol;Acc:MGI:2442484]
ENSMUSG00000041654	1515.91	1501.77	1027.68	1090.59	0.510615	3.40583e-07	3.52819e-06	Slc39a11	11	113244853	113650079	-	3359	protein_coding	solute carrier family 39 (metal ion transporter), member 11 [Source:MGI Symbol;Acc:MGI:1917056]
ENSMUSG00000005802	2292.91	2274.52	1743.28	1664.32	0.422654	3.43741e-07	3.55731e-06	Slc30a4	2	122681233	122702663	-	5482	protein_coding	solute carrier family 30 (zinc transporter), member 4 [Source:MGI Symbol;Acc:MGI:1345282]
ENSMUSG00000063952	1229.3	1148.72	812.999	782.269	0.576257	3.43884e-07	3.55731e-06	Brpf3	17	28801090	28839949	+	8654	protein_coding	bromodomain and PHD finger containing, 3 [Source:MGI Symbol;Acc:MGI:2146836]
ENSMUSG00000021037	2439.55	2351.59	1766.14	1826.96	0.415309	3.46119e-07	3.57788e-06	Ahsa1	12	87266479	87273998	+	4377	protein_coding	AHA1, activator of heat shock protein ATPase 1 [Source:MGI Symbol;Acc:MGI:2387603]
ENSMUSG00000060981	281.853	303.061	122.248	131.709	1.20335	3.56392e-07	3.67883e-06	Hist1h4h	13	23531050	23531519	+	470	protein_coding	histone cluster 1, H4h [Source:MGI Symbol;Acc:MGI:2448427]
ENSMUSG00000052415	424.684	365.548	175.918	204.547	1.05519	3.61798e-07	3.73197e-06	Tchh	3	93442330	93449077	+	5823	protein_coding	trichohyalin [Source:MGI Symbol;Acc:MGI:2177944]
ENSMUSG00000028980	6285.51	6752.75	5144.36	5374.11	0.309633	3.85048e-07	3.96615e-06	H6pd	4	149979475	150009023	-	5236	protein_coding	hexose-6-phosphate dehydrogenase (glucose 1-dehydrogenase) [Source:MGI Symbol;Acc:MGI:2140356]
ENSMUSG00000057554	2030.1	1963.13	1510.71	1395.91	0.458337	3.91373e-07	4.02845e-06	Lgals8	13	12439415	12464944	-	3688	protein_coding	lectin, galactose binding, soluble 8 [Source:MGI Symbol;Acc:MGI:1928481]
ENSMUSG00000050565	5524.69	5818.57	4692.14	4395.27	0.319729	4.04009e-07	4.14674e-06	Tor1aip2	1	156035403	156068861	+	9218	protein_coding	torsin A interacting protein 2 [Source:MGI Symbol;Acc:MGI:3582695]
ENSMUSG00000036309	4770.55	4906.26	3793.67	3967.22	0.318219	4.35327e-07	4.45557e-06	Skp1a	11	52231995	52246858	+	2211	protein_coding	S-phase kinase-associated protein 1A [Source:MGI Symbol;Acc:MGI:103575]
ENSMUSG00000001441	3831.67	3988.75	3099.93	3087.17	0.337826	4.44943e-07	4.55078e-06	Npepps	11	97205842	97280638	-	7206	protein_coding	aminopeptidase puromycin sensitive [Source:MGI Symbol;Acc:MGI:1101358]
ENSMUSG00000001521	2187.22	2104.77	1611.09	1577.51	0.428886	4.4998e-07	4.59905e-06	Tulp3	6	128321161	128355851	-	9342	protein_coding	tubby-like protein 3 [Source:MGI Symbol;Acc:MGI:1329045]
ENSMUSG00000019853	569.419	551.968	261.392	339.249	0.900906	4.57525e-07	4.66959e-06	Hebp2	10	18539498	18546076	-	3930	protein_coding	heme binding protein 2 [Source:MGI Symbol;Acc:MGI:1860084]
ENSMUSG00000016933	1998.68	1957.92	1465.98	1450.79	0.43998	4.60319e-07	4.6948e-06	Plcg1	2	160731300	160775760	+	7857	protein_coding	phospholipase C, gamma 1 [Source:MGI Symbol;Acc:MGI:97615]
ENSMUSG00000036565	1378.79	1276.82	955.125	796.238	0.600803	4.68156e-07	4.76802e-06	Ttyh3	5	140620578	140649031	-	5684	protein_coding	tweety family member 3 [Source:MGI Symbol;Acc:MGI:1925589]
ENSMUSG00000038740	1232.15	1354.92	883.565	879.055	0.553181	4.90679e-07	4.98691e-06	Mvb12b	2	33729953	33887946	-	8741	protein_coding	multivesicular body subunit 12B [Source:MGI Symbol;Acc:MGI:1919793]
ENSMUSG00000035900	973.154	956.05	630.124	628.609	0.616117	4.92812e-07	5.00508e-06	Gramd4	15	86057695	86137634	+	5567	protein_coding	GRAM domain containing 4 [Source:MGI Symbol;Acc:MGI:2676308]
ENSMUSG00000028238	43.8014	63.5283	0.993887	2.99338	4.7504	5.20691e-07	5.27714e-06	Atp6v0d2	4	19876841	19922605	-	2716	protein_coding	ATPase, H+ transporting, lysosomal V0 subunit D2 [Source:MGI Symbol;Acc:MGI:1924415]
ENSMUSG00000017631	1371.18	1425.74	966.058	988.812	0.51659	5.26188e-07	5.32912e-06	Abr	11	76416734	76622314	-	9730	protein_coding	active BCR-related gene [Source:MGI Symbol;Acc:MGI:107771]
ENSMUSG00000028923	2391.94	2303.68	1663.77	1822.97	0.42961	5.62588e-07	5.68983e-06	Necap2	4	141066512	141078357	-	3095	protein_coding	NECAP endocytosis associated 2 [Source:MGI Symbol;Acc:MGI:1913397]
ENSMUSG00000024787	953.157	882.107	506.882	621.624	0.701922	5.69985e-07	5.74873e-06	Snx15	19	6119399	6128304	-	2184	protein_coding	sorting nexin 15 [Source:MGI Symbol;Acc:MGI:1916274]
ENSMUSG00000038312	1155.98	1045.61	752.372	696.459	0.604069	5.69997e-07	5.74873e-06	Edem2	2	155701677	155729475	-	3463	protein_coding	ER degradation enhancer, mannosidase alpha-like 2 [Source:MGI Symbol;Acc:MGI:1915540]
ENSMUSG00000063870	5628.49	5683.18	4729.91	4412.24	0.307165	6.06413e-07	6.10326e-06	Chd4	6	125095981	125130591	+	8019	protein_coding	chromodomain helicase DNA binding protein 4 [Source:MGI Symbol;Acc:MGI:1344380]
ENSMUSG00000068699	10835.1	10421.8	8874.41	9016.05	0.248843	6.45658e-07	6.48026e-06	Flnc	6	29433256	29461883	+	9402	protein_coding	filamin C, gamma [Source:MGI Symbol;Acc:MGI:95557]
ENSMUSG00000002265	1434.97	1310.14	887.541	985.818	0.551637	6.54596e-07	6.55184e-06	Peg3	7	6703892	6730431	-	13324	protein_coding	paternally expressed 3 [Source:MGI Symbol;Acc:MGI:104748]
ENSMUSG00000028127	1867.27	1755.88	1344.73	1281.16	0.464693	6.68478e-07	6.68156e-06	Abcd3	3	121758774	121815302	-	6593	protein_coding	ATP-binding cassette, sub-family D (ALD), member 3 [Source:MGI Symbol;Acc:MGI:1349216]
ENSMUSG00000046532	165.684	180.171	59.6332	54.8786	1.59428	7.02743e-07	7.00954e-06	Ar	X	98148769	98323215	+	10048	protein_coding	androgen receptor [Source:MGI Symbol;Acc:MGI:88064]
ENSMUSG00000017776	5128.58	5045.82	4204.14	4040.06	0.303542	7.06952e-07	7.04668e-06	Crk	11	75679259	75706908	+	4730	protein_coding	v-crk avian sarcoma virus CT10 oncogene homolog [Source:MGI Symbol;Acc:MGI:88508]
ENSMUSG00000020775	1586.37	1438.24	1074.39	1048.68	0.511012	7.09562e-07	7.06784e-06	Mrpl38	11	116131817	116138868	-	2550	protein_coding	mitochondrial ribosomal protein L38 [Source:MGI Symbol;Acc:MGI:1926269]
ENSMUSG00000041438	2246.25	2240.16	1669.73	1709.22	0.409005	7.15303e-07	7.12014e-06	Utp4	8	106893636	106923088	+	3451	protein_coding	UTP4 small subunit processome component [Source:MGI Symbol;Acc:MGI:1096573]
ENSMUSG00000030788	1126.46	1031.03	723.549	710.428	0.58973	7.16757e-07	7.12971e-06	Rnf141	7	110800432	110844457	-	10275	protein_coding	ring finger protein 141 [Source:MGI Symbol;Acc:MGI:1914400]
ENSMUSG00000041020	56.1801	58.3211	0	1.99558	5.84472	7.3674e-07	7.31845e-06	Map7d2	X	159414572	159498757	+	4121	protein_coding	MAP7 domain containing 2 [Source:MGI Symbol;Acc:MGI:1917474]
ENSMUSG00000029434	2243.4	2086.02	1545.49	1650.35	0.438285	7.5455e-07	7.49023e-06	Vps33a	5	123528659	123573038	-	4790	protein_coding	VPS33A CORVET/HOPS core subunit [Source:MGI Symbol;Acc:MGI:1924823]
ENSMUSG00000037148	2646.18	2444.28	1869.5	1962.66	0.409959	7.62902e-07	7.56797e-06	Arhgap10	8	77250366	77517953	-	3084	protein_coding	Rho GTPase activating protein 10 [Source:MGI Symbol;Acc:MGI:1925764]
ENSMUSG00000052566	375.169	372.838	190.826	182.596	1.00226	7.72695e-07	7.65464e-06	Hook2	8	84990603	85003349	+	3978	protein_coding	hook microtubule tethering protein 2 [Source:MGI Symbol;Acc:MGI:2181664]
ENSMUSG00000057335	1918.69	1711.1	1255.28	1336.04	0.486658	7.90051e-07	7.82124e-06	Cep170	1	176733653	176814067	-	18049	protein_coding	centrosomal protein 170 [Source:MGI Symbol;Acc:MGI:1918348]
ENSMUSG00000032369	1086.47	993.542	721.562	616.635	0.636616	8.02462e-07	7.93327e-06	Plscr1	9	92249750	92272278	+	2462	protein_coding	phospholipid scramblase 1 [Source:MGI Symbol;Acc:MGI:893575]
ENSMUSG00000024404	3987.84	4003.33	3267.9	3067.21	0.335009	8.08078e-07	7.97249e-06	Riok3	18	12128850	12157367	+	3661	protein_coding	RIO kinase 3 [Source:MGI Symbol;Acc:MGI:1914128]
ENSMUSG00000035671	1177.88	1117.47	781.195	778.278	0.557904	8.42081e-07	8.28541e-06	Zswim4	8	84210678	84237055	-	4625	protein_coding	zinc finger SWIM-type containing 4 [Source:MGI Symbol;Acc:MGI:2443726]
ENSMUSG00000039680	1596.85	1450.74	1078.37	1073.62	0.502408	8.92138e-07	8.74826e-06	Mrps6	16	92058270	92112227	+	1533	protein_coding	mitochondrial ribosomal protein S6 [Source:MGI Symbol;Acc:MGI:2153111]
ENSMUSG00000039886	2619.52	2648.4	1776.08	2095.36	0.444359	9.2335e-07	9.0299e-06	Tmem120a	5	135735485	135744448	-	1730	protein_coding	transmembrane protein 120A [Source:MGI Symbol;Acc:MGI:2686991]
ENSMUSG00000005057	392.309	393.667	196.79	205.545	0.966088	9.40463e-07	9.1787e-06	Sh2b2	5	136218147	136246556	-	5406	protein_coding	SH2B adaptor protein 2 [Source:MGI Symbol;Acc:MGI:1345171]
ENSMUSG00000024066	5148.57	4817.74	4042.14	3986.18	0.312182	9.84827e-07	9.59875e-06	Xdh	17	73883895	73950196	-	9175	protein_coding	xanthine dehydrogenase [Source:MGI Symbol;Acc:MGI:98973]
ENSMUSG00000033379	6635.92	6340.34	5209.95	5433.97	0.285989	1.00722e-06	9.79722e-06	Atp6v0b	4	117884326	117887333	-	2051	protein_coding	ATPase, H+ transporting, lysosomal V0 subunit B [Source:MGI Symbol;Acc:MGI:1890510]
ENSMUSG00000039703	4820.06	4992.7	3965.61	3999.15	0.300902	1.00854e-06	9.80354e-06	Nploc4	11	120380370	120437708	-	4776	protein_coding	NPL4 homolog, ubiquitin recognition factor [Source:MGI Symbol;Acc:MGI:2679787]
ENSMUSG00000024953	10126.7	10059.3	8311.87	8686.78	0.247962	1.02992e-06	1.00047e-05	Prdx5	19	6906697	6910106	-	2139	protein_coding	peroxiredoxin 5 [Source:MGI Symbol;Acc:MGI:1859821]
ENSMUSG00000039960	1291.19	1400.75	958.107	910.984	0.525936	1.05203e-06	1.02126e-05	Rhou	8	123653929	123663884	+	3806	protein_coding	ras homolog family member U [Source:MGI Symbol;Acc:MGI:1916831]
ENSMUSG00000018209	1430.21	1615.29	1049.54	1083.6	0.513206	1.05621e-06	1.02463e-05	Stk4	2	164070322	164155524	+	5860	protein_coding	serine/threonine kinase 4 [Source:MGI Symbol;Acc:MGI:1929004]
ENSMUSG00000043091	3587.91	3720.05	2842.52	2942.49	0.337017	1.05901e-06	1.02597e-05	Tuba1c	15	99029891	99038110	+	2287	protein_coding	tubulin, alpha 1C [Source:MGI Symbol;Acc:MGI:1095409]
ENSMUSG00000022051	3127.99	3214.95	2247.18	2566.32	0.398002	1.06311e-06	1.02926e-05	Bnip3l	14	66985239	67008877	-	3859	protein_coding	BCL2/adenovirus E1B interacting protein 3-like [Source:MGI Symbol;Acc:MGI:1332659]
ENSMUSG00000000001	3845.96	4006.45	3212.24	2970.43	0.34475	1.10276e-06	1.06551e-05	Gnai3	3	108107280	108146146	-	3262	protein_coding	guanine nucleotide binding protein (G protein), alpha inhibiting 3 [Source:MGI Symbol;Acc:MGI:95773]
ENSMUSG00000034758	547.518	551.968	325.001	307.32	0.798043	1.17234e-06	1.13199e-05	Tle6	10	81590904	81601073	-	3088	protein_coding	transducin-like enhancer of split 6 [Source:MGI Symbol;Acc:MGI:2149593]
ENSMUSG00000010025	2446.22	2273.48	1831.73	1701.24	0.418082	1.25167e-06	1.20538e-05	Aldh3a2	11	61223417	61267464	-	5619	protein_coding	aldehyde dehydrogenase family 3, subfamily A2 [Source:MGI Symbol;Acc:MGI:1353452]
ENSMUSG00000029674	951.253	918.557	586.393	636.591	0.612672	1.31156e-06	1.26054e-05	Limk1	5	134656039	134688598	-	7162	protein_coding	LIM-domain containing, protein kinase [Source:MGI Symbol;Acc:MGI:104572]
ENSMUSG00000033213	172.349	166.632	62.6149	50.8874	1.57853	1.31504e-06	1.26305e-05	AA467197	2	122636986	122641191	+	1203	protein_coding	expressed sequence AA467197 [Source:MGI Symbol;Acc:MGI:3034182]
ENSMUSG00000042632	1099.8	1019.58	682.8	733.377	0.581997	1.37164e-06	1.31566e-05	Pla2g6	15	79286228	79328390	-	5434	protein_coding	phospholipase A2, group VI [Source:MGI Symbol;Acc:MGI:1859152]
ENSMUSG00000019732	110.456	115.601	31.8044	22.9492	2.04531	1.46426e-06	1.40254e-05	Calr3	8	72424176	72443870	-	1962	protein_coding	calreticulin 3 [Source:MGI Symbol;Acc:MGI:1920566]
ENSMUSG00000026878	4079.25	4226.2	3374.25	3304.69	0.3143	1.54e-06	1.47035e-05	Rab14	2	35180205	35201120	-	13589	protein_coding	RAB14, member RAS oncogene family [Source:MGI Symbol;Acc:MGI:1915615]
ENSMUSG00000019796	1788.24	1800.66	1323.86	1331.05	0.434849	1.5998e-06	1.52343e-05	Lrp11	10	7589800	7625483	+	3418	protein_coding	low density lipoprotein receptor-related protein 11 [Source:MGI Symbol;Acc:MGI:2442989]
ENSMUSG00000020219	2481.45	2341.18	1638.92	1906.78	0.443968	1.61499e-06	1.53689e-05	Timm13	10	80899450	80900969	-	1371	protein_coding	translocase of inner mitochondrial membrane 13 [Source:MGI Symbol;Acc:MGI:1353432]
ENSMUSG00000036646	4049.73	3965.84	3207.27	3242.82	0.313569	1.61736e-06	1.53713e-05	Man1b1	2	25332338	25352212	+	5391	protein_coding	mannosidase, alpha, class 1B, member 1 [Source:MGI Symbol;Acc:MGI:2684954]
ENSMUSG00000039145	95.2205	91.6474	19.8777	18.958	2.26668	1.65425e-06	1.5691e-05	Camk1d	2	5293457	5714515	-	7427	protein_coding	calcium/calmodulin-dependent protein kinase ID [Source:MGI Symbol;Acc:MGI:2442190]
ENSMUSG00000022003	1632.08	1661.11	1185.71	1219.3	0.453369	1.69893e-06	1.60938e-05	Slc25a30	14	75760117	75787037	-	4571	protein_coding	solute carrier family 25, member 30 [Source:MGI Symbol;Acc:MGI:1914804]
ENSMUSG00000044037	143.783	106.228	30.8105	34.9227	1.92851	1.75599e-06	1.66018e-05	Als2cl	9	110879870	110900530	+	5883	protein_coding	ALS2 C-terminal like [Source:MGI Symbol;Acc:MGI:2447532]
ENSMUSG00000020184	7736.67	7993.12	6744.51	6161.37	0.285381	1.81193e-06	1.70861e-05	Mdm2	10	117688875	117710758	-	5083	protein_coding	transformed mouse 3T3 cell double minute 2 [Source:MGI Symbol;Acc:MGI:96952]
ENSMUSG00000025228	6978.71	6717.34	5323.26	5833.09	0.296006	1.83804e-06	1.73098e-05	Actr1a	19	46376814	46395735	-	2742	protein_coding	ARP1 actin-related protein 1A, centractin alpha [Source:MGI Symbol;Acc:MGI:1858964]
ENSMUSG00000040563	581.797	566.548	306.117	358.207	0.789763	1.87715e-06	1.76438e-05	Plppr2	9	21937033	21948907	+	2750	protein_coding	phospholipid phosphatase related 2 [Source:MGI Symbol;Acc:MGI:2384575]
ENSMUSG00000030720	244.717	262.445	112.309	107.762	1.20415	1.87911e-06	1.76507e-05	Cln3	7	126571207	126585817	-	5781	protein_coding	ceroid lipofuscinosis, neuronal 3, juvenile (Batten, Spielmeyer-Vogt disease) [Source:MGI Symbol;Acc:MGI:107537]
ENSMUSG00000034729	1062.66	1049.78	682.8	743.355	0.56686	1.93193e-06	1.81e-05	Mrps10	17	47368887	47381417	+	8079	protein_coding	mitochondrial ribosomal protein S10 [Source:MGI Symbol;Acc:MGI:1928139]
ENSMUSG00000020307	4820.06	4565.71	3628.68	3894.38	0.319341	1.94721e-06	1.82196e-05	Cdc34	10	79682195	79688398	+	1572	protein_coding	cell division cycle 34 [Source:MGI Symbol;Acc:MGI:102657]
ENSMUSG00000076435	591.319	520.724	300.154	335.258	0.80804	1.95193e-06	1.82494e-05	Acsf2	11	94557102	94601871	-	3432	protein_coding	acyl-CoA synthetase family member 2 [Source:MGI Symbol;Acc:MGI:2388287]
ENSMUSG00000022295	3203.22	3339.92	2544.35	2617.21	0.342015	1.96567e-06	1.83568e-05	Atp6v1c1	15	38661933	38692446	+	5601	protein_coding	ATPase, H+ transporting, lysosomal V1 subunit C1 [Source:MGI Symbol;Acc:MGI:1913585]
ENSMUSG00000000730	170.445	130.181	29.8166	53.8808	1.84585	1.97946e-06	1.84618e-05	Dnmt3l	10	78041947	78063622	+	2988	protein_coding	DNA (cytosine-5-)-methyltransferase 3-like [Source:MGI Symbol;Acc:MGI:1859287]
ENSMUSG00000019210	6248.37	6592.37	4998.26	5433.97	0.29955	2.01559e-06	1.87746e-05	Atp6v1e1	6	120794305	120822793	-	4110	protein_coding	ATPase, H+ transporting, lysosomal V1 subunit E1 [Source:MGI Symbol;Acc:MGI:894326]
ENSMUSG00000002984	2485.26	2482.81	1864.53	1955.67	0.379051	2.04224e-06	1.90107e-05	Tomm40	7	19701313	19715438	-	4513	protein_coding	translocase of outer mitochondrial membrane 40 [Source:MGI Symbol;Acc:MGI:1858259]
ENSMUSG00000034341	4177.32	4227.24	3388.16	3422.43	0.303349	2.13256e-06	1.98132e-05	Wbp2	11	116078573	116086995	-	3177	protein_coding	WW domain binding protein 2 [Source:MGI Symbol;Acc:MGI:104709]
ENSMUSG00000029787	1013.15	1139.34	764.299	612.644	0.644082	2.15836e-06	2.00401e-05	Avl9	6	56714899	56761912	+	8590	protein_coding	AVL9 cell migration associated [Source:MGI Symbol;Acc:MGI:1926187]
ENSMUSG00000010936	1521.62	1520.51	1042.59	1140.48	0.478758	2.21095e-06	2.05153e-05	Vac14	8	110618585	110720398	+	6960	protein_coding	Vac14 homolog (S. cerevisiae) [Source:MGI Symbol;Acc:MGI:2157980]
ENSMUSG00000020827	1675.88	1410.12	1093.28	1055.66	0.522733	2.2849e-06	2.11473e-05	Mink1	11	70562881	70614483	+	6286	protein_coding	misshapen-like kinase 1 (zebrafish) [Source:MGI Symbol;Acc:MGI:1355329]
ENSMUSG00000067787	2116.75	2111.02	1628.98	1574.52	0.400253	2.32605e-06	2.15008e-05	Blcap	2	157556362	157571274	-	3043	protein_coding	bladder cancer associated protein [Source:MGI Symbol;Acc:MGI:1858907]
ENSMUSG00000038065	358.981	363.465	193.808	172.618	0.979272	2.38208e-06	2.19907e-05	Mturn	6	54681624	54703851	+	5695	protein_coding	maturin, neural progenitor differentiation regulator homolog (Xenopus) [Source:MGI Symbol;Acc:MGI:1915485]
ENSMUSG00000033487	1423.55	1468.44	1087.31	934.931	0.515947	2.47785e-06	2.28457e-05	Fndc3a	14	72537946	72710003	-	9944	protein_coding	fibronectin type III domain containing 3A [Source:MGI Symbol;Acc:MGI:1196463]
ENSMUSG00000022594	1908.22	1990.21	1505.74	1387.93	0.429797	2.55509e-06	2.35429e-05	Lynx1	15	74747852	74753046	-	4662	protein_coding	Ly6/neurotoxin 1 [Source:MGI Symbol;Acc:MGI:1345180]
ENSMUSG00000025059	453.25	438.45	259.404	226.499	0.875996	2.67126e-06	2.45664e-05	Gk	X	85701937	85776819	-	7743	protein_coding	glycerol kinase [Source:MGI Symbol;Acc:MGI:106594]
ENSMUSG00000058254	216.151	244.74	73.5476	107.762	1.34563	2.91746e-06	2.67797e-05	Tspan7	X	10485158	10596605	+	7067	protein_coding	tetraspanin 7 [Source:MGI Symbol;Acc:MGI:1298407]
ENSMUSG00000070780	183.776	246.823	63.6087	93.7924	1.451	2.93238e-06	2.68996e-05	Rbm47	5	66016549	66173118	-	7163	protein_coding	RNA binding motif protein 47 [Source:MGI Symbol;Acc:MGI:2384294]
ENSMUSG00000019139	793.187	868.568	495.949	563.752	0.648691	3.08356e-06	2.82685e-05	Isyna1	8	70594373	70597290	+	2436	protein_coding	myo-inositol 1-phosphate synthase A1 [Source:MGI Symbol;Acc:MGI:1919030]
ENSMUSG00000063146	2931.84	2701.52	2081.2	2246.03	0.380863	3.15073e-06	2.88661e-05	Clip2	5	134489383	134552434	-	5187	protein_coding	CAP-GLY domain containing linker protein 2 [Source:MGI Symbol;Acc:MGI:1313136]
ENSMUSG00000000253	576.084	531.139	308.105	339.249	0.774722	3.17472e-06	2.90617e-05	Gmpr	13	45507444	45553800	+	2323	protein_coding	guanosine monophosphate reductase [Source:MGI Symbol;Acc:MGI:1913605]
ENSMUSG00000065947	220.912	206.207	86.4681	87.8057	1.29359	3.20489e-06	2.93067e-05	mt-Nd4l	MT	9877	10173	+	297	protein_coding	mitochondrially encoded NADH dehydrogenase 4L [Source:MGI Symbol;Acc:MGI:102497]
ENSMUSG00000071454	810.327	675.9	424.39	480.936	0.715895	3.21381e-06	2.93698e-05	Dtnb	12	3572381	3781796	+	9603	protein_coding	dystrobrevin, beta [Source:MGI Symbol;Acc:MGI:1203728]
ENSMUSG00000024853	5976.99	5683.18	4521.19	4939.07	0.30179	3.2228e-06	2.94334e-05	Sf3b2	19	5273923	5295455	-	3231	protein_coding	splicing factor 3b, subunit 2 [Source:MGI Symbol;Acc:MGI:2441856]
ENSMUSG00000026303	186.632	157.259	44.7249	69.8454	1.58653	3.48513e-06	3.17294e-05	Mlph	1	90915085	90951142	+	5357	protein_coding	melanophilin [Source:MGI Symbol;Acc:MGI:2176380]
ENSMUSG00000072082	411.353	493.646	242.508	249.448	0.878603	3.60223e-06	3.27338e-05	Ccnf	17	24223232	24251409	-	3099	protein_coding	cyclin F [Source:MGI Symbol;Acc:MGI:102551]
ENSMUSG00000054027	2684.27	2612.99	2113	2006.56	0.362856	3.64054e-06	3.30405e-05	Nt5dc3	10	86779005	86838389	+	6004	protein_coding	5'-nucleotidase domain containing 3 [Source:MGI Symbol;Acc:MGI:3513266]
ENSMUSG00000021792	1071.23	1012.29	654.971	745.351	0.573542	3.74318e-06	3.39084e-05	Fam213a	14	40993740	41013788	-	2948	protein_coding	family with sequence similarity 213, member A [Source:MGI Symbol;Acc:MGI:1917814]
ENSMUSG00000022772	2220.54	2148.51	1631.96	1703.23	0.389705	3.9255e-06	3.54714e-05	Senp5	16	31959672	32003287	-	7260	protein_coding	SUMO/sentrin specific peptidase 5 [Source:MGI Symbol;Acc:MGI:2443596]
ENSMUSG00000041997	1614.94	1661.11	1234.41	1178.39	0.441108	3.95364e-06	3.57034e-05	Tlk1	2	70712407	70825728	-	6474	protein_coding	tousled-like kinase 1 [Source:MGI Symbol;Acc:MGI:2441683]
ENSMUSG00000032058	1589.23	1536.14	1189.68	1066.64	0.47017	4.01616e-06	3.61779e-05	Ppp2r1b	9	50845301	50894229	+	6449	protein_coding	protein phosphatase 2, regulatory subunit A, beta [Source:MGI Symbol;Acc:MGI:1920949]
ENSMUSG00000041720	3650.75	3533.63	2925.01	2839.72	0.317737	4.06118e-06	3.6538e-05	Pi4ka	16	17280351	17406314	-	11254	protein_coding	phosphatidylinositol 4-kinase alpha [Source:MGI Symbol;Acc:MGI:2448506]
ENSMUSG00000032393	2393.84	2388.04	1910.25	1746.14	0.387151	4.08244e-06	3.67065e-05	Dpp8	9	65032414	65082651	+	13707	protein_coding	dipeptidylpeptidase 8 [Source:MGI Symbol;Acc:MGI:1921638]
ENSMUSG00000036764	81.8897	67.6941	12.9205	12.9713	2.53111	4.14096e-06	3.71866e-05	Dnajc12	10	63382443	63410576	+	4476	protein_coding	DnaJ heat shock protein family (Hsp40) member C12 [Source:MGI Symbol;Acc:MGI:1353428]
ENSMUSG00000022797	867.459	818.578	530.735	572.733	0.611884	4.22873e-06	3.78809e-05	Tfrc	16	32608920	32632794	+	6185	protein_coding	transferrin receptor [Source:MGI Symbol;Acc:MGI:98822]
ENSMUSG00000049091	779.856	886.272	529.742	546.79	0.629549	4.27014e-06	3.82283e-05	Sephs2	7	127271879	127274055	-	2177	protein_coding	selenophosphate synthetase 2 [Source:MGI Symbol;Acc:MGI:108388]
ENSMUSG00000019194	1907.27	1737.14	1283.11	1391.92	0.446519	4.29611e-06	3.84134e-05	Scn1b	7	31116524	31127003	-	1859	protein_coding	sodium channel, voltage-gated, type I, beta [Source:MGI Symbol;Acc:MGI:98247]
ENSMUSG00000039262	5022.88	4611.53	3988.47	3761.68	0.314221	4.41586e-06	3.94112e-05	Prrc2b	2	32151082	32234537	+	11262	protein_coding	proline-rich coiled-coil 2B [Source:MGI Symbol;Acc:MGI:1923304]
ENSMUSG00000033960	1975.83	2166.21	1609.1	1470.75	0.427112	4.48942e-06	3.99893e-05	Jcad	18	4634929	4682868	+	6730	protein_coding	junctional cadherin 5 associated [Source:MGI Symbol;Acc:MGI:2685174]
ENSMUSG00000058446	1283.57	1318.47	945.186	914.975	0.484082	4.60627e-06	4.09593e-05	Znrf2	6	54816916	54893500	+	6176	protein_coding	zinc and ring finger 2 [Source:MGI Symbol;Acc:MGI:1196246]
ENSMUSG00000051674	682.731	742.553	467.127	429.051	0.668983	4.64462e-06	4.12751e-05	Dcun1d4	5	73481000	73560794	+	5807	protein_coding	DCN1, defective in cullin neddylation 1, domain containing 4 (S. cerevisiae) [Source:MGI Symbol;Acc:MGI:2140972]
ENSMUSG00000015846	2713.78	2680.69	2032.5	2173.19	0.359205	4.65354e-06	4.13152e-05	Rxra	2	27676440	27762957	+	5462	protein_coding	retinoid X receptor alpha [Source:MGI Symbol;Acc:MGI:98214]
ENSMUSG00000022790	146.64	132.264	47.7066	40.9095	1.65449	4.74944e-06	4.21291e-05	Igsf11	16	38892671	39027159	+	4493	protein_coding	immunoglobulin superfamily, member 11 [Source:MGI Symbol;Acc:MGI:2388477]
ENSMUSG00000044768	629.408	623.828	405.506	361.201	0.708917	4.79033e-06	4.244e-05	D1Ertd622e	1	97606318	97662074	-	41324	protein_coding	DNA segment, Chr 1, ERATO Doi 622, expressed [Source:MGI Symbol;Acc:MGI:1277184]
ENSMUSG00000007038	2237.68	2218.28	1685.63	1743.14	0.378093	4.88921e-06	4.32461e-05	Neu1	17	34931253	34935953	+	3733	protein_coding	neuraminidase 1 [Source:MGI Symbol;Acc:MGI:97305]
ENSMUSG00000025790	901.738	877.941	603.289	587.699	0.57958	4.89027e-06	4.32461e-05	Slco3a1	7	74275419	74554780	-	8474	protein_coding	solute carrier organic anion transporter family, member 3a1 [Source:MGI Symbol;Acc:MGI:1351867]
ENSMUSG00000025792	1177.88	1138.3	689.757	857.103	0.582579	4.90214e-06	4.33247e-05	Slc25a10	11	120491840	120499187	+	3455	protein_coding	solute carrier family 25 (mitochondrial carrier, dicarboxylate transporter), member 10 [Source:MGI Symbol;Acc:MGI:1353497]
ENSMUSG00000038366	5889.39	5249.94	4487.4	4507.03	0.308865	4.9062e-06	4.33341e-05	Lasp1	11	97799000	97838764	+	6495	protein_coding	LIM and SH3 protein 1 [Source:MGI Symbol;Acc:MGI:109656]
ENSMUSG00000024177	340.889	356.175	187.845	170.622	0.959215	5.05494e-06	4.45665e-05	Nme4	17	26091734	26095508	-	1418	protein_coding	NME/NM23 nucleoside diphosphate kinase 4 [Source:MGI Symbol;Acc:MGI:1931148]
ENSMUSG00000032060	26161.8	26188.3	21663.7	23400.2	0.216221	5.16762e-06	4.55322e-05	Cryab	9	50751325	50756636	+	1479	protein_coding	crystallin, alpha B [Source:MGI Symbol;Acc:MGI:88516]
ENSMUSG00000032388	3889.76	3805.45	3089	3150.03	0.302731	5.22919e-06	4.60188e-05	Spg21	9	65460947	65488470	+	3567	protein_coding	SPG21, maspardin [Source:MGI Symbol;Acc:MGI:106403]
ENSMUSG00000041747	1091.23	1211.2	829.895	748.344	0.544379	5.274e-06	4.63849e-05	Utp15	13	98246845	98263041	-	5847	protein_coding	UTP15 small subunit processome component [Source:MGI Symbol;Acc:MGI:2145443]
ENSMUSG00000026473	1929.17	2105.81	1580.28	1386.93	0.443114	5.37214e-06	4.71909e-05	Glul	1	153899944	153909723	+	3323	protein_coding	glutamate-ammonia ligase (glutamine synthetase) [Source:MGI Symbol;Acc:MGI:95739]
ENSMUSG00000004771	2728.07	2767.13	2112.01	2208.11	0.347048	5.62382e-06	4.9342e-05	Rab11a	9	64715299	64737758	-	2992	protein_coding	RAB11A, member RAS oncogene family [Source:MGI Symbol;Acc:MGI:1858202]
ENSMUSG00000024143	4170.66	4283.48	3548.18	3244.82	0.315505	5.69522e-06	4.98478e-05	Rhoq	17	86963082	87000069	+	4151	protein_coding	ras homolog family member Q [Source:MGI Symbol;Acc:MGI:1931553]
ENSMUSG00000043067	3458.41	3378.46	2814.69	2638.16	0.326402	5.70367e-06	4.98916e-05	Dpy19l1	9	24411776	24503140	-	6350	protein_coding	dpy-19-like 1 (C. elegans) [Source:MGI Symbol;Acc:MGI:1915685]
ENSMUSG00000021036	2908.03	3118.1	2426.08	2303.9	0.349122	5.88785e-06	5.14097e-05	Sptlc2	12	87305058	87388355	-	8115	protein_coding	serine palmitoyltransferase, long chain base subunit 2 [Source:MGI Symbol;Acc:MGI:108074]
ENSMUSG00000019951	3186.08	3250.36	2661.63	2347.8	0.361527	5.9782e-06	5.21358e-05	Uhrf1bp1l	10	89744991	89819871	+	9235	protein_coding	UHRF1 (ICBP90) binding protein 1-like [Source:MGI Symbol;Acc:MGI:2442888]
ENSMUSG00000076258	80974.6	77188	70976.4	64657.9	0.221701	6.00864e-06	5.23698e-05	Gm23935	16	11144125	11144181	+	57	miRNA	predicted gene, 23935 [Source:MGI Symbol;Acc:MGI:5453712]
ENSMUSG00000042208	978.867	1049.78	732.494	618.631	0.58603	6.18823e-06	5.3838e-05	0610010F05Rik	11	23564961	23633639	-	5226	protein_coding	RIKEN cDNA 0610010F05 gene [Source:MGI Symbol;Acc:MGI:1918925]
ENSMUSG00000017376	626.551	567.589	381.652	338.251	0.730502	6.34907e-06	5.5138e-05	Nlk	11	78567168	78697373	-	5447	protein_coding	nemo like kinase [Source:MGI Symbol;Acc:MGI:1201387]
ENSMUSG00000045482	2860.42	2811.91	2315.76	2111.33	0.357632	6.42709e-06	5.57489e-05	Trrap	5	144767732	144859778	+	20859	protein_coding	transformation/transcription domain-associated protein [Source:MGI Symbol;Acc:MGI:2153272]
ENSMUSG00000040054	1637.79	1723.6	1295.03	1175.4	0.444056	6.52291e-06	5.65124e-05	Baz2a	10	128091577	128129303	+	10730	protein_coding	bromodomain adjacent to zinc finger domain, 2A [Source:MGI Symbol;Acc:MGI:2151152]
ENSMUSG00000028931	98.0771	130.181	35.7799	23.947	1.93298	6.64109e-06	5.74676e-05	Kcnab2	4	152390742	152477871	-	5578	protein_coding	potassium voltage-gated channel, shaker-related subfamily, beta member 2 [Source:MGI Symbol;Acc:MGI:109239]
ENSMUSG00000031360	1420.69	1371.59	1019.73	1011.76	0.45907	6.66631e-06	5.76514e-05	Ctps2	X	162901238	163032508	+	4720	protein_coding	cytidine 5'-triphosphate synthase 2 [Source:MGI Symbol;Acc:MGI:1933185]
ENSMUSG00000049871	177.11	227.036	77.5232	82.8167	1.33274	6.79404e-06	5.86512e-05	Nlrc3	16	3945007	3976632	-	7069	protein_coding	NLR family, CARD domain containing 3 [Source:MGI Symbol;Acc:MGI:2444070]
ENSMUSG00000040007	1047.43	1020.62	745.415	672.512	0.544575	6.90928e-06	5.96105e-05	Bahd1	2	118900377	118924528	+	4664	protein_coding	bromo adjacent homology domain containing 1 [Source:MGI Symbol;Acc:MGI:2139371]
ENSMUSG00000003812	1454.97	1451.78	1015.75	1099.57	0.458562	7.09173e-06	6.11483e-05	Dnase2a	8	84908560	84922915	+	5389	protein_coding	deoxyribonuclease II alpha [Source:MGI Symbol;Acc:MGI:1329019]
ENSMUSG00000026821	1470.2	1295.56	996.868	973.845	0.489483	7.20911e-06	6.21235e-05	Ralgds	2	28513125	28553081	+	6159	protein_coding	ral guanine nucleotide dissociation stimulator [Source:MGI Symbol;Acc:MGI:107485]
ENSMUSG00000036186	186.632	212.455	58.6393	91.7969	1.40723	7.292e-06	6.28004e-05	Fam69b	2	26628457	26636497	+	2476	protein_coding	family with sequence similarity 69, member B [Source:MGI Symbol;Acc:MGI:1927576]
ENSMUSG00000006373	4074.49	4147.05	3360.33	3370.54	0.288544	7.54713e-06	6.48052e-05	Pgrmc1	X	36598206	36606079	+	1857	protein_coding	progesterone receptor membrane component 1 [Source:MGI Symbol;Acc:MGI:1858305]
ENSMUSG00000006998	10380	10148.9	8545.44	8964.16	0.229573	7.55484e-06	6.48331e-05	Psmd2	16	20651652	20663414	+	4038	protein_coding	proteasome (prosome, macropain) 26S subunit, non-ATPase, 2 [Source:MGI Symbol;Acc:MGI:1096584]
ENSMUSG00000011752	4721.99	4793.79	3862.24	3990.17	0.277135	7.66801e-06	6.56488e-05	Pgam1	19	41911871	41918664	+	1831	protein_coding	phosphoglycerate mutase 1 [Source:MGI Symbol;Acc:MGI:97552]
ENSMUSG00000025239	1833	2023.53	1432.19	1460.77	0.414354	7.77903e-06	6.64816e-05	Limd1	9	123478706	123521552	+	6018	protein_coding	LIM domains containing 1 [Source:MGI Symbol;Acc:MGI:1352502]
ENSMUSG00000062234	3386.04	3278.48	2649.7	2707.01	0.315291	7.80029e-06	6.66241e-05	Gak	5	108569411	108629755	-	6439	protein_coding	cyclin G associated kinase [Source:MGI Symbol;Acc:MGI:2442153]
ENSMUSG00000023967	1337.85	1351.8	934.253	1006.77	0.47057	8.06082e-06	6.86875e-05	Mrps18a	17	46110986	46128910	+	3690	protein_coding	mitochondrial ribosomal protein S18A [Source:MGI Symbol;Acc:MGI:1915815]
ENSMUSG00000027775	5837.97	5828.99	4927.69	4850.27	0.254826	8.12782e-06	6.91771e-05	Mfsd1	3	67582741	67604237	+	3042	protein_coding	major facilitator superfamily domain containing 1 [Source:MGI Symbol;Acc:MGI:1914118]
ENSMUSG00000096188	3917.37	3795.04	2941.9	3229.85	0.321625	8.17257e-06	6.95172e-05	Cmtm4	8	104348191	104395807	-	7734	protein_coding	CKLF-like MARVEL transmembrane domain containing 4 [Source:MGI Symbol;Acc:MGI:2142888]
ENSMUSG00000021831	3570.77	4004.37	3076.08	2899.58	0.341815	8.36878e-06	7.11027e-05	Ero1l	14	45283087	45318771	-	5285	protein_coding	ERO1-like (S. cerevisiae) [Source:MGI Symbol;Acc:MGI:1354385]
ENSMUSG00000027221	445.632	439.491	241.514	261.421	0.815596	8.44565e-06	7.17139e-05	Chst1	2	92599707	92615250	+	2680	protein_coding	carbohydrate (keratan sulfate Gal-6) sulfotransferase 1 [Source:MGI Symbol;Acc:MGI:1924219]
ENSMUSG00000025607	1357.84	1321.6	906.425	1011.76	0.482336	8.64028e-06	7.33235e-05	Copg2	6	30747554	30896794	-	5121	protein_coding	coatomer protein complex, subunit gamma 2 [Source:MGI Symbol;Acc:MGI:1858683]
ENSMUSG00000046671	2061.52	2039.16	1580.28	1574.52	0.378366	8.65897e-06	7.34392e-05	Mtfr1l	4	134525550	134535387	-	5370	protein_coding	mitochondrial fission regulator 1-like [Source:MGI Symbol;Acc:MGI:1924074]
ENSMUSG00000032202	203.772	202.041	88.4559	80.8211	1.26143	8.74914e-06	7.41461e-05	Rab27a	9	73044854	73097629	+	3879	protein_coding	RAB27A, member RAS oncogene family [Source:MGI Symbol;Acc:MGI:1861441]
ENSMUSG00000066036	5233.32	5021.86	4250.85	4253.59	0.270213	8.79457e-06	7.44586e-05	Ubr4	4	139352609	139489588	+	17997	protein_coding	ubiquitin protein ligase E3 component n-recognin 4 [Source:MGI Symbol;Acc:MGI:1916366]
ENSMUSG00000025937	1285.48	1452.82	994.881	959.876	0.485768	8.87303e-06	7.50791e-05	Lactb2	1	13623330	13660546	-	4566	protein_coding	lactamase, beta 2 [Source:MGI Symbol;Acc:MGI:2442551]
ENSMUSG00000032261	111.408	110.394	34.786	26.9404	1.84522	9.00119e-06	7.5942e-05	Sh3bgrl2	9	83548327	83638801	+	7865	protein_coding	SH3 domain binding glutamic acid-rich protein like 2 [Source:MGI Symbol;Acc:MGI:1915350]
ENSMUSG00000026718	1192.16	1232.03	913.382	752.335	0.541192	9.40186e-06	7.91842e-05	Stam	2	14074098	14149634	+	8386	protein_coding	signal transducing adaptor molecule (SH3 domain and ITAM motif) 1 [Source:MGI Symbol;Acc:MGI:1329014]
ENSMUSG00000034902	3719.31	3595.08	2917.06	3010.34	0.303481	9.52757e-06	8.01499e-05	Pip5k1c	10	81292963	81319973	+	5730	protein_coding	phosphatidylinositol-4-phosphate 5-kinase, type 1 gamma [Source:MGI Symbol;Acc:MGI:1298224]
ENSMUSG00000029163	6472.14	6041.44	5056.9	5308.25	0.271958	9.59618e-06	8.06802e-05	Emilin1	5	30913402	30921277	+	4937	protein_coding	elastin microfibril interfacer 1 [Source:MGI Symbol;Acc:MGI:1926189]
ENSMUSG00000043987	1157.88	1003.96	765.293	712.423	0.54946	9.65804e-06	8.11533e-05	Cep164	9	45766946	45828691	-	9996	protein_coding	centrosomal protein 164 [Source:MGI Symbol;Acc:MGI:2384878]
ENSMUSG00000026672	1742.54	1798.58	1396.41	1194.36	0.450674	9.68576e-06	8.1339e-05	Optn	2	5020642	5064051	-	3753	protein_coding	optineurin [Source:MGI Symbol;Acc:MGI:1918898]
ENSMUSG00000001248	1367.37	1399.71	1011.78	1012.76	0.450658	9.71408e-06	8.15297e-05	Gramd1a	7	31130127	31155896	-	5239	protein_coding	GRAM domain containing 1A [Source:MGI Symbol;Acc:MGI:105490]
ENSMUSG00000037936	1269.29	1295.56	939.223	914.975	0.467974	9.74831e-06	8.17697e-05	Scarb1	5	125277087	125341094	-	8500	protein_coding	scavenger receptor class B, member 1 [Source:MGI Symbol;Acc:MGI:893578]
ENSMUSG00000024811	3727.88	3754.42	3133.72	2885.61	0.313836	9.82704e-06	8.23824e-05	Tnks2	19	36834232	36893477	+	10406	protein_coding	tankyrase, TRF1-interacting ankyrin-related ADP-ribose polymerase 2 [Source:MGI Symbol;Acc:MGI:1921743]
ENSMUSG00000025875	1160.74	1086.23	724.543	829.165	0.532578	1.00417e-05	8.40363e-05	Tspan17	13	54789377	54796776	+	1657	protein_coding	tetraspanin 17 [Source:MGI Symbol;Acc:MGI:1921507]
ENSMUSG00000032905	1647.32	1608	1233.41	1202.34	0.418534	1.01415e-05	8.47733e-05	Atg12	18	46732417	46741579	-	2492	protein_coding	autophagy related 12 [Source:MGI Symbol;Acc:MGI:1914776]
ENSMUSG00000047407	1848.23	1988.12	1401.38	1491.7	0.406839	1.01887e-05	8.51189e-05	Tgif1	17	70844205	70853546	-	5625	protein_coding	TGFB-induced factor homeobox 1 [Source:MGI Symbol;Acc:MGI:1194497]
ENSMUSG00000025162	4110.67	3959.59	3155.59	3383.51	0.303667	1.06041e-05	8.83348e-05	Csnk1d	11	120961749	120991330	-	5022	protein_coding	casein kinase 1, delta [Source:MGI Symbol;Acc:MGI:1355272]
ENSMUSG00000019790	1574	1483.02	1169.8	1068.64	0.449865	1.06966e-05	8.90546e-05	Stxbp5	10	9755547	9901079	-	16513	protein_coding	syntaxin binding protein 5 (tomosyn) [Source:MGI Symbol;Acc:MGI:1926058]
ENSMUSG00000023249	6137.91	6148.71	5190.08	5169.56	0.246109	1.08979e-05	9.06383e-05	Parp3	9	106470322	106476949	-	3699	protein_coding	poly (ADP-ribose) polymerase family, member 3 [Source:MGI Symbol;Acc:MGI:1891258]
ENSMUSG00000064302	2131.04	2076.65	1614.07	1638.37	0.371622	1.08993e-05	9.06383e-05	Clasp1	1	118389058	118612678	+	21844	protein_coding	CLIP associating protein 1 [Source:MGI Symbol;Acc:MGI:1923957]
ENSMUSG00000025178	2696.65	2448.44	1866.52	2071.42	0.386107	1.11305e-05	9.24543e-05	Pi4k2a	19	42090435	42122218	+	3771	protein_coding	phosphatidylinositol 4-kinase type 2 alpha [Source:MGI Symbol;Acc:MGI:1934031]
ENSMUSG00000036390	1350.23	1479.9	988.917	1058.66	0.466573	1.13062e-05	9.38605e-05	Gadd45a	6	67035096	67037457	-	1764	protein_coding	growth arrest and DNA-damage-inducible 45 alpha [Source:MGI Symbol;Acc:MGI:107799]
ENSMUSG00000029405	1570.19	1629.87	1204.59	1186.37	0.420324	1.13277e-05	9.39847e-05	G3bp2	5	92052146	92083719	-	8659	protein_coding	GTPase activating protein (SH3 domain) binding protein 2 [Source:MGI Symbol;Acc:MGI:2442040]
ENSMUSG00000037999	1244.53	1313.27	942.205	902.004	0.471639	1.14798e-05	9.51927e-05	Arap2	5	62602445	62766159	-	12451	protein_coding	ArfGAP with RhoGAP domain, ankyrin repeat and PH domain 2 [Source:MGI Symbol;Acc:MGI:2684416]
ENSMUSG00000002108	150.448	198.917	60.6271	69.8454	1.41992	1.17749e-05	9.75278e-05	Nr1h3	2	91184061	91202834	-	2515	protein_coding	nuclear receptor subfamily 1, group H, member 3 [Source:MGI Symbol;Acc:MGI:1352462]
ENSMUSG00000022255	4038.3	4098.1	3432.88	3163	0.302758	1.19139e-05	9.85668e-05	Mtdh	15	34082694	34145624	+	15347	protein_coding	metadherin [Source:MGI Symbol;Acc:MGI:1914404]
ENSMUSG00000015533	198.059	275.984	112.309	84.8123	1.26463	1.19827e-05	9.90228e-05	Itga2	13	114833081	114932100	-	7133	protein_coding	integrin alpha 2 [Source:MGI Symbol;Acc:MGI:96600]
ENSMUSG00000038963	65.7022	69.777	6.95721	14.9669	2.62771	1.20998e-05	9.99335e-05	Slco4a1	2	180456245	180474867	+	4799	protein_coding	solute carrier organic anion transporter family, member 4a1 [Source:MGI Symbol;Acc:MGI:1351866]
ENSMUSG00000055447	2014.87	1940.22	1560.4	1454.78	0.391609	1.21176e-05	0.000100024	Cd47	16	49800533	49915010	+	6276	protein_coding	CD47 antigen (Rh-related antigen, integrin-associated signal transducer) [Source:MGI Symbol;Acc:MGI:96617]
ENSMUSG00000025743	4030.68	3709.64	2940.91	3221.87	0.329084	1.23491e-05	0.000101819	Sdc3	4	130792537	130826319	+	5989	protein_coding	syndecan 3 [Source:MGI Symbol;Acc:MGI:1349163]
ENSMUSG00000010277	4039.25	4134.55	3238.08	3432.4	0.293141	1.24292e-05	0.00010242	2610507B11Rik	11	78261752	78290623	+	8798	protein_coding	RIKEN cDNA 2610507B11 gene [Source:MGI Symbol;Acc:MGI:1919753]
ENSMUSG00000022887	149.496	162.466	62.6149	49.8896	1.47094	1.25012e-05	0.000102956	Masp1	16	23449417	23520815	-	9833	protein_coding	mannan-binding lectin serine peptidase 1 [Source:MGI Symbol;Acc:MGI:88492]
ENSMUSG00000063193	325.654	344.719	125.23	194.569	1.06772	1.25606e-05	0.000103327	Cd300lb	11	114922781	114934386	-	2917	protein_coding	CD300 molecule like family member B [Source:MGI Symbol;Acc:MGI:2685099]
ENSMUSG00000022507	1883.46	1877.73	1468.96	1401.9	0.389709	1.27722e-05	0.000104889	1810013L24Rik	16	8830100	8858922	+	4960	protein_coding	RIKEN cDNA 1810013L24 gene [Source:MGI Symbol;Acc:MGI:1916303]
ENSMUSG00000025993	59.9889	71.8599	12.9205	8.98013	2.58894	1.28909e-05	0.000105804	Slc40a1	1	45908068	45926523	-	9000	protein_coding	solute carrier family 40 (iron-regulated transporter), member 1 [Source:MGI Symbol;Acc:MGI:1315204]
ENSMUSG00000025855	95.2205	87.4817	23.8533	20.9536	2.02797	1.3047e-05	0.000106964	Prkar1b	5	139017306	139150001	-	3810	protein_coding	protein kinase, cAMP dependent regulatory, type I beta [Source:MGI Symbol;Acc:MGI:97759]
ENSMUSG00000021824	2536.67	2568.21	2067.28	1948.69	0.346064	1.30969e-05	0.000107313	Ap3m1	14	21031442	21052508	-	7015	protein_coding	adaptor-related protein complex 3, mu 1 subunit [Source:MGI Symbol;Acc:MGI:1929212]
ENSMUSG00000035203	3357.48	2980.62	2231.28	2598.25	0.392505	1.33655e-05	0.000109452	Epn1	7	5080235	5098178	+	2810	protein_coding	epsin 1 [Source:MGI Symbol;Acc:MGI:1333763]
ENSMUSG00000037251	1188.35	1199.75	747.403	904.997	0.531308	1.33925e-05	0.000109612	Pomk	8	25980604	25994133	-	3613	protein_coding	protein-O-mannose kinase [Source:MGI Symbol;Acc:MGI:1921903]
ENSMUSG00000032312	2974.69	2768.17	2305.82	2244.03	0.336229	1.38369e-05	0.000113057	Csk	9	57626646	57653631	-	3737	protein_coding	c-src tyrosine kinase [Source:MGI Symbol;Acc:MGI:88537]
ENSMUSG00000027298	1295.95	1277.86	785.17	987.814	0.537822	1.39927e-05	0.000114138	Tyro3	2	119797733	119818104	+	6198	protein_coding	TYRO3 protein tyrosine kinase 3 [Source:MGI Symbol;Acc:MGI:104294]
ENSMUSG00000038604	3189.89	2917.1	2378.37	2458.56	0.336706	1.41292e-05	0.000115121	Ripor1	8	105605255	105622219	+	4108	protein_coding	RHO family interacting cell polarization regulator 1 [Source:MGI Symbol;Acc:MGI:1922937]
ENSMUSG00000029209	452.297	456.154	274.313	254.437	0.78076	1.41951e-05	0.000115594	Gnpda2	5	69573108	69592340	-	6862	protein_coding	glucosamine-6-phosphate deaminase 2 [Source:MGI Symbol;Acc:MGI:1915230]
ENSMUSG00000011877	3947.84	3480.52	2951.84	2949.47	0.332397	1.47844e-05	0.000120189	Git1	11	77493562	77507786	+	4838	protein_coding	G protein-coupled receptor kinase-interactor 1 [Source:MGI Symbol;Acc:MGI:1927140]
ENSMUSG00000037679	5347.58	4766.71	4049.09	4161.79	0.301107	1.50642e-05	0.000122327	Inf2	12	112588784	112615557	+	4871	protein_coding	inverted formin, FH2 and WH2 domain containing [Source:MGI Symbol;Acc:MGI:1917685]
ENSMUSG00000030557	1255.01	1330.97	948.168	930.94	0.460381	1.5352e-05	0.000124455	Mef2a	7	67231163	67372858	-	14681	protein_coding	myocyte enhancer factor 2A [Source:MGI Symbol;Acc:MGI:99532]
ENSMUSG00000036499	3800.25	3989.79	3287.78	2935.5	0.323786	1.58067e-05	0.000127642	Eea1	10	95940650	96045518	+	9592	protein_coding	early endosome antigen 1 [Source:MGI Symbol;Acc:MGI:2442192]
ENSMUSG00000020803	3211.79	3289.94	2666.6	2591.27	0.306239	1.6127e-05	0.000130011	Txndc17	11	72207547	72210015	+	1324	protein_coding	thioredoxin domain containing 17 [Source:MGI Symbol;Acc:MGI:1289248]
ENSMUSG00000070639	421.827	513.434	276.3	258.428	0.805699	1.65594e-05	0.000133275	Lrrc8b	5	105415775	105490074	+	6726	protein_coding	leucine rich repeat containing 8 family, member B [Source:MGI Symbol;Acc:MGI:2141353]
ENSMUSG00000022438	58.0845	37.4921	5.96332	2.99338	3.41653	1.67255e-05	0.000134462	Parvb	15	84232043	84315688	+	4416	protein_coding	parvin, beta [Source:MGI Symbol;Acc:MGI:2153063]
ENSMUSG00000026914	2958.5	2934.8	2445.96	2215.1	0.338431	1.6848e-05	0.000135372	Psmd14	2	61711694	61800376	+	2820	protein_coding	proteasome (prosome, macropain) 26S subunit, non-ATPase, 14 [Source:MGI Symbol;Acc:MGI:1913284]
ENSMUSG00000040297	1212.16	1204.96	884.559	865.086	0.466246	1.69033e-05	0.000135741	Suco	1	161816114	161876682	-	8928	protein_coding	SUN domain containing ossification factor [Source:MGI Symbol;Acc:MGI:2138346]
ENSMUSG00000061436	2011.06	1917.31	1582.27	1281.16	0.456292	1.74641e-05	0.000139934	Hipk2	6	38694390	38876165	-	8836	protein_coding	homeodomain interacting protein kinase 2 [Source:MGI Symbol;Acc:MGI:1314872]
ENSMUSG00000028465	12581.5	11910	10497.4	10624.5	0.213662	1.80165e-05	0.000144139	Tln1	4	43531519	43562691	-	9801	protein_coding	talin 1 [Source:MGI Symbol;Acc:MGI:1099832]
ENSMUSG00000034560	2283.39	2419.28	1923.17	1559.55	0.433069	1.84143e-05	0.000146899	Washc4	10	83543752	83596473	+	6098	protein_coding	WASH complex subunit 4 [Source:MGI Symbol;Acc:MGI:2441787]
ENSMUSG00000021745	3169.89	3082.69	2525.47	2530.4	0.306611	1.88356e-05	0.000150012	Ptprg	14	11553532	12242041	+	11009	protein_coding	protein tyrosine phosphatase, receptor type, G [Source:MGI Symbol;Acc:MGI:97814]
ENSMUSG00000027900	816.992	859.195	593.35	532.821	0.573495	1.89032e-05	0.000150391	Dram2	3	106547798	106575890	+	3758	protein_coding	DNA-damage regulated autophagy modulator 2 [Source:MGI Symbol;Acc:MGI:1914421]
ENSMUSG00000029547	2225.3	2012.08	1544.5	1679.28	0.394816	1.89728e-05	0.000150857	Ints1	5	139751282	139775674	-	9270	protein_coding	integrator complex subunit 1 [Source:MGI Symbol;Acc:MGI:1915760]
ENSMUSG00000030105	4422.99	4654.23	3684.34	3809.57	0.276358	1.93963e-05	0.000154055	Arl8b	6	108783099	108825278	+	4479	protein_coding	ADP-ribosylation factor-like 8B [Source:MGI Symbol;Acc:MGI:1914416]
ENSMUSG00000023010	14320.2	14431.3	11941.5	12830.6	0.214913	1.95679e-05	0.000155317	Tmbim6	15	99392882	99410049	+	4578	protein_coding	transmembrane BAX inhibitor motif containing 6 [Source:MGI Symbol;Acc:MGI:99682]
ENSMUSG00000018322	1505.44	1558.01	1121.1	1171.41	0.418077	2.03929e-05	0.000161617	Tomm34	2	164053540	164071169	-	3040	protein_coding	translocase of outer mitochondrial membrane 34 [Source:MGI Symbol;Acc:MGI:1914395]
ENSMUSG00000036775	750.338	821.703	528.748	520.847	0.582372	2.04728e-05	0.000162161	Decr2	17	26081211	26090329	-	2288	protein_coding	2-4-dienoyl-Coenzyme A reductase 2, peroxisomal [Source:MGI Symbol;Acc:MGI:1347059]
ENSMUSG00000029545	1131.22	995.625	692.739	775.284	0.53539	2.04991e-05	0.000162281	Acads	5	115110299	115119346	-	2269	protein_coding	acyl-Coenzyme A dehydrogenase, short chain [Source:MGI Symbol;Acc:MGI:87868]
ENSMUSG00000027942	1754.91	1601.75	1153.9	1316.09	0.442894	2.05345e-05	0.000162472	4933434E20Rik	3	90051636	90068347	+	6826	protein_coding	RIKEN cDNA 4933434E20 gene [Source:MGI Symbol;Acc:MGI:1914027]
ENSMUSG00000054013	115.217	111.435	34.786	34.9227	1.70121	2.06516e-05	0.00016322	Tmem179	12	112500189	112516747	-	2499	protein_coding	transmembrane protein 179 [Source:MGI Symbol;Acc:MGI:2144891]
ENSMUSG00000046139	1053.14	1121.64	809.024	712.423	0.51512	2.1118e-05	0.000166635	Patl1	19	11912399	11945096	+	4221	protein_coding	protein associated with topoisomerase II homolog 1 (yeast) [Source:MGI Symbol;Acc:MGI:2147679]
ENSMUSG00000052512	979.819	842.532	577.448	643.576	0.578354	2.11355e-05	0.000166682	Nav2	7	48908716	49610090	+	32228	protein_coding	neuron navigator 2 [Source:MGI Symbol;Acc:MGI:2183691]
ENSMUSG00000049106	1302.62	1202.87	917.357	899.011	0.464397	2.11606e-05	0.000166789	Dcaf5	12	80335848	80436601	-	5942	protein_coding	DDB1 and CUL4 associated factor 5 [Source:MGI Symbol;Acc:MGI:2444785]
ENSMUSG00000054766	5298.07	5500.93	4552.99	4507.03	0.253177	2.13687e-05	0.000168247	Set	2	30057378	30072577	+	4070	protein_coding	SET nuclear oncogene [Source:MGI Symbol;Acc:MGI:1860267]
ENSMUSG00000021994	351.364	313.476	160.016	188.583	0.932001	2.15433e-05	0.000169175	Wnt5a	14	28504750	28527448	+	7823	protein_coding	wingless-type MMTV integration site family, member 5A [Source:MGI Symbol;Acc:MGI:98958]
ENSMUSG00000031278	2230.06	2461.98	1877.45	1741.15	0.374403	2.22539e-05	0.000174364	Acsl4	X	142317993	142390535	-	5405	protein_coding	acyl-CoA synthetase long-chain family member 4 [Source:MGI Symbol;Acc:MGI:1354713]
ENSMUSG00000032419	596.08	620.703	371.714	401.112	0.654686	2.27462e-05	0.000177741	Tbx18	9	87702800	87731260	-	4718	protein_coding	T-box18 [Source:MGI Symbol;Acc:MGI:1923615]
ENSMUSG00000002881	2166.27	2184.96	1735.33	1670.3	0.353452	2.27898e-05	0.00017789	Nab1	1	52457294	52500679	-	4100	protein_coding	Ngfi-A binding protein 1 [Source:MGI Symbol;Acc:MGI:107564]
ENSMUSG00000031820	2201.5	2181.83	1685.63	1749.13	0.351868	2.31347e-05	0.000180389	Babam1	8	71396861	71404619	+	2406	protein_coding	BRISC and BRCA1 A complex member 1 [Source:MGI Symbol;Acc:MGI:1915501]
ENSMUSG00000031429	765.573	807.122	520.797	537.81	0.570826	2.3236e-05	0.000180983	Psmd10	X	140948429	140956728	-	1469	protein_coding	proteasome (prosome, macropain) 26S subunit, non-ATPase, 10 [Source:MGI Symbol;Acc:MGI:1858898]
ENSMUSG00000031520	507.525	469.693	298.166	290.357	0.731945	2.33896e-05	0.000182013	Vegfc	8	54077606	54187096	+	2449	protein_coding	vascular endothelial growth factor C [Source:MGI Symbol;Acc:MGI:109124]
ENSMUSG00000020828	1188.35	1112.27	787.158	855.108	0.486655	2.33933e-05	0.000182013	Pld2	11	70540064	70558110	+	6252	protein_coding	phospholipase D2 [Source:MGI Symbol;Acc:MGI:892877]
ENSMUSG00000000058	1036	1066.44	756.348	739.364	0.491087	2.34466e-05	0.00018233	Cav2	6	17281185	17289115	+	3335	protein_coding	caveolin 2 [Source:MGI Symbol;Acc:MGI:107571]
ENSMUSG00000079477	13595.6	13962.7	11946.5	12116.2	0.195628	2.39757e-05	0.000186345	Rab7	6	87999106	88045270	-	2610	protein_coding	RAB7, member RAS oncogene family [Source:MGI Symbol;Acc:MGI:105068]
ENSMUSG00000058835	3006.11	2994.16	2485.71	2336.83	0.315239	2.40459e-05	0.000186719	Abi1	2	22940073	23040241	-	4032	protein_coding	abl-interactor 1 [Source:MGI Symbol;Acc:MGI:104913]
ENSMUSG00000022412	1045.52	1092.48	736.47	782.269	0.493197	2.40601e-05	0.000186719	Mief1	15	80234018	80253371	+	8106	protein_coding	mitochondrial elongation factor 1 [Source:MGI Symbol;Acc:MGI:2146020]
ENSMUSG00000022781	2928.98	2828.57	2363.46	2250.02	0.319733	2.42223e-05	0.000187759	Pak2	16	32016290	32079342	-	6795	protein_coding	p21 (RAC1) activated kinase 2 [Source:MGI Symbol;Acc:MGI:1339984]
ENSMUSG00000010054	449.441	486.356	262.386	291.355	0.756648	2.47332e-05	0.000191616	Tusc2	9	107563255	107566112	+	1785	protein_coding	tumor suppressor candidate 2 [Source:MGI Symbol;Acc:MGI:1931086]
ENSMUSG00000024968	322.798	287.44	142.126	169.625	0.96955	2.48861e-05	0.000192698	Rcor2	19	7267325	7275225	+	3135	protein_coding	REST corepressor 2 [Source:MGI Symbol;Acc:MGI:1859854]
ENSMUSG00000029073	613.22	673.817	420.414	407.099	0.636743	2.53192e-05	0.000195738	Cptp	4	155864723	155869440	-	2709	protein_coding	ceramide-1-phosphate transfer protein [Source:MGI Symbol;Acc:MGI:1933107]
ENSMUSG00000024580	973.154	942.511	701.684	624.618	0.53055	2.53332e-05	0.000195742	Grpel2	18	61712440	61726331	-	4030	protein_coding	GrpE-like 2, mitochondrial [Source:MGI Symbol;Acc:MGI:1334416]
ENSMUSG00000025352	1191.21	1144.55	799.085	877.059	0.478953	2.55653e-05	0.00019722	Gdf11	10	128882295	128891718	-	4062	protein_coding	growth differentiation factor 11 [Source:MGI Symbol;Acc:MGI:1338027]
ENSMUSG00000068735	82.8419	58.3211	8.94498	16.9625	2.44748	2.56116e-05	0.000197472	Trp53i11	2	93187548	93201759	+	3690	protein_coding	transformation related protein 53 inducible protein 11 [Source:MGI Symbol;Acc:MGI:2670995]
ENSMUSG00000016619	2159.6	2197.46	1730.36	1689.26	0.349434	2.572e-05	0.000198203	Nup50	15	84923411	84942963	+	4894	protein_coding	nucleoporin 50 [Source:MGI Symbol;Acc:MGI:1351502]
ENSMUSG00000085457	345.651	367.631	162.997	214.525	0.917736	2.58452e-05	0.000199061	1110046J04Rik	13	33935567	33960181	+	3487	antisense	RIKEN cDNA 1110046J04 gene [Source:MGI Symbol;Acc:MGI:1916058]
ENSMUSG00000037580	2042.48	2021.45	1610.1	1554.56	0.360866	2.5894e-05	0.000199301	Gch1	14	47153895	47189413	-	6251	protein_coding	GTP cyclohydrolase 1 [Source:MGI Symbol;Acc:MGI:95675]
ENSMUSG00000027288	3635.52	3638.82	3057.2	2887.61	0.291172	2.61234e-05	0.000200671	Zfp106	2	120506820	120563843	-	10429	protein_coding	zinc finger protein 106 [Source:MGI Symbol;Acc:MGI:1270153]
ENSMUSG00000032560	3990.69	3946.05	3325.54	3231.85	0.275463	2.66096e-05	0.000204082	Dnajc13	9	104151282	104262930	-	11938	protein_coding	DnaJ heat shock protein family (Hsp40) member C13 [Source:MGI Symbol;Acc:MGI:2676368]
ENSMUSG00000036636	4205.89	4340.76	3368.28	3640.94	0.28601	2.6861e-05	0.000205792	Clcn7	17	25133391	25162104	+	5291	protein_coding	chloride channel, voltage-sensitive 7 [Source:MGI Symbol;Acc:MGI:1347048]
ENSMUSG00000039367	2992.78	3027.49	2475.77	2392.7	0.306302	2.70601e-05	0.00020699	Sec24c	14	20674308	20694852	+	6293	protein_coding	Sec24 related gene family, member C (S. cerevisiae) [Source:MGI Symbol;Acc:MGI:1919746]
ENSMUSG00000020671	2752.83	2951.46	2323.71	2223.08	0.326917	2.73475e-05	0.000208967	Rab10	12	3247428	3309969	-	3513	protein_coding	RAB10, member RAS oncogene family [Source:MGI Symbol;Acc:MGI:105066]
ENSMUSG00000015095	1442.59	1378.88	1064.45	1035.71	0.426152	2.75473e-05	0.000210215	Fbxw5	2	25500750	25505471	+	3052	protein_coding	F-box and WD-40 domain protein 5 [Source:MGI Symbol;Acc:MGI:1354731]
ENSMUSG00000023048	3386.99	3153.51	2562.24	2701.02	0.313718	2.80707e-05	0.000213666	Prr13	15	102459028	102462806	+	1562	protein_coding	proline rich 13 [Source:MGI Symbol;Acc:MGI:1913401]
ENSMUSG00000095098	1190.26	1219.54	856.73	898.013	0.457546	2.81722e-05	0.000214141	Ccdc85b	19	5456789	5457397	-	609	protein_coding	coiled-coil domain containing 85B [Source:MGI Symbol;Acc:MGI:2147607]
ENSMUSG00000078771	106.647	160.383	27.8288	51.8852	1.74302	2.83942e-05	0.000215715	Evi2a	11	79526560	79530609	-	2297	protein_coding	ecotropic viral integration site 2a [Source:MGI Symbol;Acc:MGI:95458]
ENSMUSG00000033697	496.099	433.242	259.404	287.364	0.76592	2.85205e-05	0.000216561	Arhgap39	15	76723985	76818170	-	7367	protein_coding	Rho GTPase activating protein 39 [Source:MGI Symbol;Acc:MGI:107858]
ENSMUSG00000023055	1208.35	1237.24	887.541	902.004	0.450479	2.88081e-05	0.000218551	Calcoco1	15	102706777	102722178	-	5731	protein_coding	calcium binding and coiled coil domain 1 [Source:MGI Symbol;Acc:MGI:1914738]
ENSMUSG00000024855	752.242	754.009	428.365	541.801	0.634708	2.9548e-05	0.000223661	Pacs1	19	5133688	5273119	-	4339	protein_coding	phosphofurin acidic cluster sorting protein 1 [Source:MGI Symbol;Acc:MGI:1277113]
ENSMUSG00000040479	1819.66	1672.57	1214.53	1385.93	0.425725	2.97098e-05	0.000224534	Dgkz	2	91932824	91975864	-	6270	protein_coding	diacylglycerol kinase zeta [Source:MGI Symbol;Acc:MGI:1278339]
ENSMUSG00000034613	961.727	839.407	611.24	620.627	0.548666	3.02226e-05	0.000228291	Ppm1h	10	122678762	122945795	+	10226	protein_coding	protein phosphatase 1H (PP2C domain containing) [Source:MGI Symbol;Acc:MGI:2442087]
ENSMUSG00000040339	1123.6	1208.08	865.675	813.2	0.473527	3.04086e-05	0.000229576	Fam102b	3	108970997	109027607	-	5702	protein_coding	family with sequence similarity 102, member B [Source:MGI Symbol;Acc:MGI:3036259]
ENSMUSG00000028744	627.503	548.843	325.995	395.126	0.706605	3.04897e-05	0.000229949	Pqlc2	4	139294029	139310708	-	3516	protein_coding	PQ loop repeat containing 2 [Source:MGI Symbol;Acc:MGI:2384837]
ENSMUSG00000020238	5359.96	5070.81	4279.68	4432.19	0.259983	3.06317e-05	0.0002309	Ncln	10	81486249	81496392	-	3465	protein_coding	nicalin [Source:MGI Symbol;Acc:MGI:1926081]
ENSMUSG00000066800	209.485	205.165	85.4743	99.7792	1.16255	3.09245e-05	0.000232986	Rnasel	1	153749426	153764221	+	6641	protein_coding	ribonuclease L (2', 5'-oligoisoadenylate synthetase-dependent) [Source:MGI Symbol;Acc:MGI:1098272]
ENSMUSG00000033769	1415.93	1461.15	1009.79	1119.52	0.434107	3.17253e-05	0.000238771	Exoc6b	6	84618487	85069513	-	15133	protein_coding	exocyst complex component 6B [Source:MGI Symbol;Acc:MGI:1923164]
ENSMUSG00000030970	1041.71	1023.74	734.482	741.359	0.485011	3.18333e-05	0.000239459	Ctbp2	7	132987563	133124354	-	6220	protein_coding	C-terminal binding protein 2 [Source:MGI Symbol;Acc:MGI:1201686]
ENSMUSG00000038546	2266.25	2332.84	1876.46	1723.19	0.353357	3.19336e-05	0.000240089	Ranbp9	13	43402675	43481282	-	5130	protein_coding	RAN binding protein 9 [Source:MGI Symbol;Acc:MGI:1928741]
ENSMUSG00000018965	5452.33	5236.4	4568.9	4398.27	0.253498	3.19802e-05	0.000240316	Ywhah	5	33018816	33027966	+	3709	protein_coding	tyrosine 3-monooxygenase/tryptophan 5-monooxygenase activation protein, eta polypeptide [Source:MGI Symbol;Acc:MGI:109194]
ENSMUSG00000071180	1627.32	1698.6	1325.84	1143.47	0.429446	3.21026e-05	0.00024111	Smim15	13	108044446	108049172	+	2208	protein_coding	small integral membrane protein 15 [Source:MGI Symbol;Acc:MGI:1922866]
ENSMUSG00000018774	339.937	249.948	132.187	155.656	1.03639	3.21908e-05	0.000241647	Cd68	11	69664213	69666153	-	1257	protein_coding	CD68 antigen [Source:MGI Symbol;Acc:MGI:88342]
ENSMUSG00000021149	2614.76	2582.79	2109.03	2053.46	0.320435	3.2265e-05	0.000241954	Gtpbp4	13	8966331	8996083	-	9566	protein_coding	GTP binding protein 4 [Source:MGI Symbol;Acc:MGI:1916487]
ENSMUSG00000024862	1006.48	1056.03	685.782	766.304	0.506087	3.25559e-05	0.000244009	Klc2	19	5107746	5118560	-	4134	protein_coding	kinesin light chain 2 [Source:MGI Symbol;Acc:MGI:107953]
ENSMUSG00000028410	3913.56	3811.7	3244.05	3129.08	0.27768	3.36118e-05	0.000251275	Dnaja1	4	40722150	40737149	+	8629	protein_coding	DnaJ heat shock protein family (Hsp40) member A1 [Source:MGI Symbol;Acc:MGI:1270129]
ENSMUSG00000021929	2365.28	2434.91	1965.91	1814.98	0.344226	3.45443e-05	0.000257847	Kpna3	14	61365211	61439874	-	4298	protein_coding	karyopherin (importin) alpha 3 [Source:MGI Symbol;Acc:MGI:1100863]
ENSMUSG00000050530	2584.29	2752.55	2170.65	2080.4	0.327901	3.48382e-05	0.000259907	Fam171a1	2	3114224	3227806	+	4442	protein_coding	family with sequence similarity 171, member A1 [Source:MGI Symbol;Acc:MGI:2442917]
ENSMUSG00000102070	1294.05	1478.86	957.113	1051.67	0.464572	3.48974e-05	0.000260214	Gm28661	1	24614885	24615565	-	681	unprocessed_pseudogene	predicted gene 28661 [Source:MGI Symbol;Acc:MGI:5579367]
ENSMUSG00000055723	4463.94	4155.38	3530.29	3585.07	0.276892	3.51615e-05	0.000261915	Rras2	7	114046782	114117781	-	3554	protein_coding	related RAS viral (r-ras) oncogene 2 [Source:MGI Symbol;Acc:MGI:1914172]
ENSMUSG00000029416	832.227	926.889	565.521	631.602	0.554837	3.53195e-05	0.000262956	Slc15a4	5	127595664	127632897	-	5312	protein_coding	solute carrier family 15, member 4 [Source:MGI Symbol;Acc:MGI:2140796]
ENSMUSG00000002015	5154.29	5348.88	4445.65	4396.27	0.248257	3.55021e-05	0.00026418	Bcap31	X	73686178	73716175	-	1219	protein_coding	B cell receptor associated protein 31 [Source:MGI Symbol;Acc:MGI:1350933]
ENSMUSG00000007659	4620.1	4813.57	3819.51	4029.08	0.265254	3.8071e-05	0.000282426	Bcl2l1	2	152780668	152831728	-	4586	protein_coding	BCL2-like 1 [Source:MGI Symbol;Acc:MGI:88139]
ENSMUSG00000021710	2454.79	2582.79	2016.6	2001.57	0.325971	3.82827e-05	0.000283707	Nln	13	104023057	104109614	-	8484	protein_coding	neurolysin (metallopeptidase M3 family) [Source:MGI Symbol;Acc:MGI:1923055]
ENSMUSG00000056537	3228.93	3596.12	2836.55	2584.28	0.331981	3.85198e-05	0.000285318	Rlim	X	103957163	103981284	-	8917	protein_coding	ring finger protein, LIM domain interacting [Source:MGI Symbol;Acc:MGI:1342291]
ENSMUSG00000006024	7789.99	8069.14	6164.08	7007.49	0.267828	3.88028e-05	0.000287267	Napa	7	16098458	16117975	+	3786	protein_coding	N-ethylmaleimide sensitive fusion protein attachment protein alpha [Source:MGI Symbol;Acc:MGI:104563]
ENSMUSG00000029553	31.4228	17.7046	0	0	7.06879	4.00718e-05	0.000296058	Tfec	6	16833373	16898441	-	5594	protein_coding	transcription factor EC [Source:MGI Symbol;Acc:MGI:1333760]
ENSMUSG00000046818	229.481	267.652	118.273	123.726	1.03795	4.04813e-05	0.000298779	Ddit4l	3	137621612	137628333	+	2916	protein_coding	DNA-damage-inducible transcript 4-like [Source:MGI Symbol;Acc:MGI:1920534]
ENSMUSG00000024095	1533.05	1497.6	1192.66	1076.62	0.41747	4.07518e-05	0.000300469	Hnrnpll	17	80029487	80062334	-	11677	protein_coding	heterogeneous nuclear ribonucleoprotein L-like [Source:MGI Symbol;Acc:MGI:1919942]
ENSMUSG00000036707	2995.64	3163.92	2463.84	2528.4	0.302921	4.09075e-05	0.000301464	Cab39	1	85793441	85851576	+	7077	protein_coding	calcium binding protein 39 [Source:MGI Symbol;Acc:MGI:107438]
ENSMUSG00000050994	39.9926	53.1139	5.96332	4.98896	3.0865	4.12521e-05	0.000303388	Adgb	10	10335703	10472326	-	6192	protein_coding	androglobin [Source:MGI Symbol;Acc:MGI:3605549]
ENSMUSG00000036990	1352.13	1409.08	1073.4	965.863	0.437049	4.12522e-05	0.000303388	Otud4	8	79639618	79677724	+	8096	protein_coding	OTU domain containing 4 [Source:MGI Symbol;Acc:MGI:1098801]
ENSMUSG00000101249	818.897	1003.96	617.204	612.644	0.566912	4.15148e-05	0.000305164	Gm29216	1	24615706	24616197	-	492	unprocessed_pseudogene	predicted gene 29216 [Source:MGI Symbol;Acc:MGI:5579922]
ENSMUSG00000051022	79.033	78.1086	18.8838	18.958	2.05406	4.15992e-05	0.00030563	Hs3st1	5	39613935	39755475	-	2230	protein_coding	heparan sulfate (glucosamine) 3-O-sulfotransferase 1 [Source:MGI Symbol;Acc:MGI:1201606]
ENSMUSG00000034957	277.092	300.979	102.37	168.627	1.09282	4.17897e-05	0.000306874	Cebpa	7	35119293	35121928	+	2636	protein_coding	CCAAT/enhancer binding protein (C/EBP), alpha [Source:MGI Symbol;Acc:MGI:99480]
ENSMUSG00000026922	967.441	968.547	667.892	705.439	0.4954	4.30248e-05	0.000315185	Agpat2	2	26593057	26604417	-	2130	protein_coding	1-acylglycerol-3-phosphate O-acyltransferase 2 (lysophosphatidic acid acyltransferase, beta) [Source:MGI Symbol;Acc:MGI:1914762]
ENSMUSG00000111470	23.8051	23.9533	0	0	7.02635	4.30936e-05	0.000315185	Gm31822	10	92644091	92651734	+	2572	lincRNA	predicted gene, 31822 [Source:MGI Symbol;Acc:MGI:5590981]
ENSMUSG00000045348	422.779	354.092	225.612	213.527	0.82377	4.3235e-05	0.000315728	Nyap1	5	137729899	137741607	-	5244	protein_coding	neuronal tyrosine-phosphorylated phosphoinositide 3-kinase adaptor 1 [Source:MGI Symbol;Acc:MGI:2443880]
ENSMUSG00000054874	2580.48	2308.89	1891.37	1943.7	0.350821	4.40772e-05	0.000321555	Pcnx3	19	5664635	5688908	-	8757	protein_coding	pecanex homolog 3 [Source:MGI Symbol;Acc:MGI:1861733]
ENSMUSG00000021550	2071.05	2107.89	1578.29	1692.26	0.353544	4.47141e-05	0.000326037	2210016F16Rik	13	58379817	58385225	-	3051	protein_coding	RIKEN cDNA 2210016F16 gene [Source:MGI Symbol;Acc:MGI:1917403]
ENSMUSG00000032657	859.841	786.293	526.76	590.693	0.559299	4.48802e-05	0.000327084	Fam189b	3	89183143	89189295	+	3649	protein_coding	family with sequence similarity 189, member B [Source:MGI Symbol;Acc:MGI:1915771]
ENSMUSG00000040520	736.055	809.205	557.57	460.98	0.600895	4.77577e-05	0.000347009	Manea	4	26324506	26346891	-	4867	protein_coding	mannosidase, endo-alpha [Source:MGI Symbol;Acc:MGI:2444484]
ENSMUSG00000019804	5268.55	5110.39	4249.86	4472.1	0.251047	4.83288e-05	0.000350983	Snx3	10	42502030	42535381	+	1413	protein_coding	sorting nexin 3 [Source:MGI Symbol;Acc:MGI:1860188]
ENSMUSG00000004054	1111.22	1027.91	700.69	809.209	0.502935	4.92999e-05	0.000357498	Map3k11	19	5689131	5702862	+	3801	protein_coding	mitogen-activated protein kinase kinase kinase 11 [Source:MGI Symbol;Acc:MGI:1346880]
ENSMUSG00000041836	81.8897	94.7718	23.8533	23.947	1.8853	5.02003e-05	0.000363664	Ptpre	7	135537481	135686293	+	10201	protein_coding	protein tyrosine phosphatase, receptor type, E [Source:MGI Symbol;Acc:MGI:97813]
ENSMUSG00000052392	153.305	166.632	72.5537	53.8808	1.33893	5.18261e-05	0.000375249	Acot4	12	84038379	84048601	+	6674	protein_coding	acyl-CoA thioesterase 4 [Source:MGI Symbol;Acc:MGI:2159621]
ENSMUSG00000027397	2185.31	2272.44	1729.36	1800.02	0.336739	5.33584e-05	0.000385387	Slc20a1	2	129198764	129211616	+	5580	protein_coding	solute carrier family 20, member 1 [Source:MGI Symbol;Acc:MGI:108392]
ENSMUSG00000026339	1075.99	1079.98	789.146	778.278	0.459922	5.36187e-05	0.000387074	Ccdc93	1	121431049	121506460	+	11445	protein_coding	coiled-coil domain containing 93 [Source:MGI Symbol;Acc:MGI:1918079]
ENSMUSG00000002250	1208.35	1353.88	849.773	988.812	0.478406	5.43554e-05	0.000392002	Ppard	17	28232700	28301474	+	7514	protein_coding	peroxisome proliferator activator receptor delta [Source:MGI Symbol;Acc:MGI:101884]
ENSMUSG00000020532	2376.7	2256.82	1706.5	1912.77	0.356628	5.46494e-05	0.000393794	Acaca	11	84129672	84401651	+	17074	protein_coding	acetyl-Coenzyme A carboxylase alpha [Source:MGI Symbol;Acc:MGI:108451]
ENSMUSG00000038762	4033.54	4050.19	3362.32	3388.5	0.259944	5.46581e-05	0.000393794	Abcf1	17	35956819	35969761	-	4410	protein_coding	ATP-binding cassette, sub-family F (GCN20), member 1 [Source:MGI Symbol;Acc:MGI:1351658]
ENSMUSG00000018750	2155.79	2131.84	1721.41	1674.29	0.336515	5.5008e-05	0.000396118	Zbtb4	11	69765912	69784023	+	8117	protein_coding	zinc finger and BTB domain containing 4 [Source:MGI Symbol;Acc:MGI:1922830]
ENSMUSG00000020091	3580.29	3347.21	2857.42	2816.77	0.288177	5.50359e-05	0.000396122	Eif4ebp2	10	61428491	61452661	-	5784	protein_coding	eukaryotic translation initiation factor 4E binding protein 2 [Source:MGI Symbol;Acc:MGI:109198]
ENSMUSG00000024096	2370.04	2357.84	1949.01	1800.02	0.33468	5.5535e-05	0.000399516	Ralbp1	17	65848418	65885798	-	4790	protein_coding	ralA binding protein 1 [Source:MGI Symbol;Acc:MGI:108466]
ENSMUSG00000001175	16359.8	16210.1	14103.3	14601.7	0.182266	5.72489e-05	0.00041103	Calm1	12	100199435	100209814	+	4706	protein_coding	calmodulin 1 [Source:MGI Symbol;Acc:MGI:88251]
ENSMUSG00000003731	2256.73	2477.61	1920.19	1798.02	0.348181	5.85561e-05	0.00042	Kpna6	4	129643980	129672767	-	6729	protein_coding	karyopherin (importin) alpha 6 [Source:MGI Symbol;Acc:MGI:1100836]
ENSMUSG00000031387	3720.27	3632.57	2812.7	3153.02	0.301702	5.97069e-05	0.000427619	Renbp	X	73922121	73930850	-	2494	protein_coding	renin binding protein [Source:MGI Symbol;Acc:MGI:105940]
ENSMUSG00000023913	83.7941	84.3573	23.8533	20.9536	1.90787	6.23578e-05	0.000445286	Pla2g7	17	43568098	43612201	+	2905	protein_coding	phospholipase A2, group VII (platelet-activating factor acetylhydrolase, plasma) [Source:MGI Symbol;Acc:MGI:1351327]
ENSMUSG00000022052	1891.08	2055.82	1573.32	1491.7	0.364462	6.26826e-05	0.000447385	Ppp2r2a	14	67014056	67072444	-	5381	protein_coding	protein phosphatase 2, regulatory subunit B, alpha [Source:MGI Symbol;Acc:MGI:1919228]
ENSMUSG00000031446	3124.19	2993.12	2565.22	2395.7	0.302442	6.33775e-05	0.000451899	Cul4a	8	13105621	13147940	+	6408	protein_coding	cullin 4A [Source:MGI Symbol;Acc:MGI:1914487]
ENSMUSG00000002741	5887.49	6095.6	5109.57	5112.69	0.229166	6.41738e-05	0.000457352	Ykt6	11	5955693	5967780	+	2984	protein_coding	YKT6 v-SNARE homolog (S. cerevisiae) [Source:MGI Symbol;Acc:MGI:1927550]
ENSMUSG00000023809	573.228	566.548	372.707	365.192	0.627306	6.42386e-05	0.00045759	Rps6ka2	17	7170115	7303315	+	9978	protein_coding	ribosomal protein S6 kinase, polypeptide 2 [Source:MGI Symbol;Acc:MGI:1342290]
ENSMUSG00000050144	1458.78	1526.76	1123.09	1149.46	0.393473	6.71066e-05	0.000477784	Slc25a44	3	88410498	88425139	-	3578	protein_coding	solute carrier family 25, member 44 [Source:MGI Symbol;Acc:MGI:2444391]
ENSMUSG00000051146	350.412	352.01	195.796	204.547	0.811092	6.74741e-05	0.000480165	Camk2n2	16	20619215	20621287	-	1291	protein_coding	calcium/calmodulin-dependent protein kinase II inhibitor 2 [Source:MGI Symbol;Acc:MGI:1920297]
ENSMUSG00000056153	708.441	819.62	523.778	506.878	0.567479	6.76511e-05	0.000481189	Socs6	18	88665224	88927481	-	8225	protein_coding	suppressor of cytokine signaling 6 [Source:MGI Symbol;Acc:MGI:1924885]
ENSMUSG00000025804	130.452	117.684	49.6943	36.9183	1.51878	6.79605e-05	0.000482916	Ccr1	9	123962124	123968692	-	2833	protein_coding	chemokine (C-C motif) receptor 1 [Source:MGI Symbol;Acc:MGI:104618]
ENSMUSG00000037750	735.102	687.356	487.004	475.947	0.563172	6.89793e-05	0.000489915	Fam222b	11	78094660	78156700	+	3490	protein_coding	family with sequence similarity 222, member B [Source:MGI Symbol;Acc:MGI:2384939]
ENSMUSG00000032475	953.157	1084.15	721.562	728.388	0.49009	7.10035e-05	0.000504045	Nck1	9	100492293	100546134	-	4792	protein_coding	non-catalytic region of tyrosine kinase adaptor protein 1 [Source:MGI Symbol;Acc:MGI:109601]
ENSMUSG00000005483	2618.56	2628.62	1989.76	2200.13	0.324635	7.19911e-05	0.000510805	Dnajb1	8	83608193	83612653	+	3204	protein_coding	DnaJ heat shock protein family (Hsp40) member B1 [Source:MGI Symbol;Acc:MGI:1931874]
ENSMUSG00000021134	3327.01	3455.53	2870.34	2684.06	0.288034	7.24083e-05	0.000513515	Srsf5	12	80945504	80950507	+	3988	protein_coding	serine/arginine-rich splicing factor 5 [Source:MGI Symbol;Acc:MGI:98287]
ENSMUSG00000107002	1551.14	1460.11	1125.08	1166.42	0.39436	7.25271e-05	0.000514106	0610012G03Rik	16	31947050	31948494	-	1445	protein_coding	RIKEN cDNA 0610012G03 gene [Source:MGI Symbol;Acc:MGI:1913301]
ENSMUSG00000039623	776.999	735.262	541.668	487.92	0.554869	7.27369e-05	0.000515341	Ap5z1	5	142463944	142478710	+	5919	protein_coding	adaptor-related protein complex 5, zeta 1 subunit [Source:MGI Symbol;Acc:MGI:1924908]
ENSMUSG00000040430	171.397	178.088	75.5354	76.83	1.19752	7.32451e-05	0.000518435	Pitpnc1	11	107207892	107470699	-	6612	protein_coding	phosphatidylinositol transfer protein, cytoplasmic 1 [Source:MGI Symbol;Acc:MGI:1919045]
ENSMUSG00000008206	772.238	627.993	472.096	442.022	0.616039	7.42004e-05	0.000524429	Cers4	8	4493026	4531680	+	12264	protein_coding	ceramide synthase 4 [Source:MGI Symbol;Acc:MGI:1914510]
ENSMUSG00000046329	564.658	542.595	366.744	346.234	0.635232	7.49105e-05	0.000528932	Slc25a23	17	57043711	57059863	-	5294	protein_coding	solute carrier family 25 (mitochondrial carrier; phosphate carrier), member 23 [Source:MGI Symbol;Acc:MGI:1914222]
ENSMUSG00000038172	1657.79	1653.82	1318.89	1233.27	0.375809	7.63591e-05	0.000538636	Ttc39b	4	83220300	83324255	-	10199	protein_coding	tetratricopeptide repeat domain 39B [Source:MGI Symbol;Acc:MGI:1917113]
ENSMUSG00000058070	2028.2	1871.48	1482.88	1557.55	0.35943	7.77962e-05	0.00054824	Eml1	12	108370957	108539617	+	7436	protein_coding	echinoderm microtubule associated protein like 1 [Source:MGI Symbol;Acc:MGI:1915769]
ENSMUSG00000021468	2356.71	2556.76	1828.75	2034.5	0.346654	7.82676e-05	0.000551294	Sptlc1	13	53332748	53377397	-	3556	protein_coding	serine palmitoyltransferase, long chain base subunit 1 [Source:MGI Symbol;Acc:MGI:1099431]
ENSMUSG00000024507	2153.89	2197.46	1665.75	1783.05	0.335292	8.02475e-05	0.000563871	Hsd17b4	18	50128201	50196269	+	3404	protein_coding	hydroxysteroid (17-beta) dehydrogenase 4 [Source:MGI Symbol;Acc:MGI:105089]
ENSMUSG00000027510	225.673	215.58	92.4315	117.739	1.07033	8.41377e-05	0.000590062	Rbm38	2	173020498	173034734	+	2869	protein_coding	RNA binding motif protein 38 [Source:MGI Symbol;Acc:MGI:1889294]
ENSMUSG00000058420	400.878	385.336	229.588	237.474	0.751512	8.58558e-05	0.000600949	Syt17	7	118380717	118448222	-	5205	protein_coding	synaptotagmin XVII [Source:MGI Symbol;Acc:MGI:104966]
ENSMUSG00000032381	847.463	893.563	627.142	602.666	0.501234	8.69382e-05	0.000608232	Fam96a	9	66126611	66138955	+	1240	protein_coding	family with sequence similarity 96, member A [Source:MGI Symbol;Acc:MGI:1915500]
ENSMUSG00000006423	1574.95	1644.45	1256.27	1228.28	0.373594	8.7538e-05	0.000611543	C330007P06Rik	X	36823737	36874111	-	7424	protein_coding	RIKEN cDNA C330007P06 gene [Source:MGI Symbol;Acc:MGI:1924894]
ENSMUSG00000027624	4267.78	3746.09	3343.43	3156.02	0.302542	9.00998e-05	0.000627807	Epb41l1	2	156420909	156543214	+	11530	protein_coding	erythrocyte membrane protein band 4.1 like 1 [Source:MGI Symbol;Acc:MGI:103010]
ENSMUSG00000062342	53.3235	53.1139	6.95721	10.9757	2.56961	9.10213e-05	0.000633437	Serpinb9e	13	33249612	33260850	+	1923	protein_coding	serine (or cysteine) peptidase inhibitor, clade B, member 9e [Source:MGI Symbol;Acc:MGI:894672]
ENSMUSG00000028452	13515.6	13253.5	11628.5	11951.6	0.18305	9.11591e-05	0.000634091	Vcp	4	42979963	43000507	-	4851	protein_coding	valosin containing protein [Source:MGI Symbol;Acc:MGI:99919]
ENSMUSG00000011831	1639.7	1483.02	1223.47	1145.47	0.398969	9.15709e-05	0.000636345	Evi5	5	107744795	107875107	-	8060	protein_coding	ecotropic viral integration site 5 [Source:MGI Symbol;Acc:MGI:104736]
ENSMUSG00000032743	382.787	353.051	225.612	200.556	0.788305	9.52879e-05	0.000660277	D430042O09Rik	7	125707888	125874793	+	17086	protein_coding	RIKEN cDNA D430042O09 gene [Source:MGI Symbol;Acc:MGI:2442760]
ENSMUSG00000064358	1218.82	1319.51	969.039	922.958	0.423599	9.77026e-05	0.000676363	mt-Co3	MT	8607	9390	+	784	protein_coding	mitochondrially encoded cytochrome c oxidase III [Source:MGI Symbol;Acc:MGI:102502]
ENSMUSG00000040370	559.897	549.885	352.83	369.183	0.620283	9.80943e-05	0.000678751	Etfrf1	6	145211134	145216939	+	2682	protein_coding	electron transfer flavoprotein regulatory factor 1 [Source:MGI Symbol;Acc:MGI:1914886]
ENSMUSG00000037788	2415.74	2417.2	1910.25	1988.6	0.309861	9.96607e-05	0.000688276	Vopp1	6	57727807	57825159	-	9821	protein_coding	vesicular, overexpressed in cancer, prosurvival protein 1 [Source:MGI Symbol;Acc:MGI:2141658]
ENSMUSG00000051403	1965.35	1950.63	1433.18	1614.43	0.361752	0.000100461	0.000692814	Ppp1r37	7	19530800	19563076	-	4110	protein_coding	protein phosphatase 1, regulatory subunit 37 [Source:MGI Symbol;Acc:MGI:2687042]
ENSMUSG00000021140	1022.67	1091.44	776.225	768.3	0.452569	0.000100641	0.000693727	Pcnx	12	81860023	82000924	+	15613	protein_coding	pecanex homolog [Source:MGI Symbol;Acc:MGI:1891924]
ENSMUSG00000105692	850.319	960.215	603.289	664.529	0.513562	0.000101003	0.000695889	Gm43737	3	89210425	89213164	+	2740	TEC	predicted gene 43737 [Source:MGI Symbol;Acc:MGI:5663874]
ENSMUSG00000040502	274.235	266.611	137.156	149.669	0.91521	0.000101788	0.000700632	2021-03-09	10	127055011	127060184	-	3037	protein_coding	membrane-associated ring finger (C3HC4) 9 [Source:MGI Symbol;Acc:MGI:2446144]
ENSMUSG00000024712	1764.44	1729.85	1388.46	1345.02	0.35434	0.000103773	0.000713283	Rfk	19	17394043	17401349	+	2603	protein_coding	riboflavin kinase [Source:MGI Symbol;Acc:MGI:1914688]
ENSMUSG00000023830	5688.47	5680.06	4986.33	4672.66	0.235096	0.000104206	0.000715575	Igf2r	17	12682406	12769664	-	9308	protein_coding	insulin-like growth factor 2 receptor [Source:MGI Symbol;Acc:MGI:96435]
ENSMUSG00000070544	1478.77	1497.6	1201.61	1026.73	0.417505	0.000105774	0.000725313	Top1	2	160645888	160722764	+	10426	protein_coding	topoisomerase (DNA) I [Source:MGI Symbol;Acc:MGI:98788]
ENSMUSG00000027333	470.389	461.362	304.129	276.388	0.682668	0.000106022	0.000726669	Smox	2	131491496	131525922	+	3894	protein_coding	spermine oxidase [Source:MGI Symbol;Acc:MGI:2445356]
ENSMUSG00000025512	2053.91	1930.85	1502.76	1623.41	0.350372	0.000107321	0.000734879	Chid1	7	141493136	141539857	-	10855	protein_coding	chitinase domain containing 1 [Source:MGI Symbol;Acc:MGI:1915288]
ENSMUSG00000021143	2649.03	2927.51	2255.13	2240.04	0.310616	0.00010869	0.000743903	Pacs2	12	113014508	113074401	+	6985	protein_coding	phosphofurin acidic cluster sorting protein 2 [Source:MGI Symbol;Acc:MGI:1924399]
ENSMUSG00000109864	82.8419	95.8132	30.8105	19.9558	1.81446	0.000110336	0.000754099	Eid3	10	82866626	82867930	+	1305	protein_coding	EP300 interacting inhibitor of differentiation 3 [Source:MGI Symbol;Acc:MGI:1913591]
ENSMUSG00000031917	1196.92	1230.99	892.51	924.953	0.417665	0.000110534	0.000755099	Nip7	8	107056877	107060931	+	3130	protein_coding	NIP7, nucleolar pre-rRNA processing protein [Source:MGI Symbol;Acc:MGI:1913414]
ENSMUSG00000061601	34.2794	39.575	2.98166	3.99117	3.40458	0.000111497	0.000761321	Pclo	5	14514918	14863459	+	22457	protein_coding	piccolo (presynaptic cytomatrix protein) [Source:MGI Symbol;Acc:MGI:1349390]
ENSMUSG00000042901	2600.47	2818.16	2119.96	2244.03	0.311982	0.000112153	0.00076508	Aida	1	183296590	183325476	+	6175	protein_coding	axin interactor, dorsalization associated [Source:MGI Symbol;Acc:MGI:1919737]
ENSMUSG00000029621	2702.36	2653.61	2163.69	2208.11	0.293004	0.000112307	0.000765765	Arpc1a	5	145083830	145108761	+	2567	protein_coding	actin related protein 2/3 complex, subunit 1A [Source:MGI Symbol;Acc:MGI:1928896]
ENSMUSG00000030357	2840.43	2676.52	2075.24	2332.84	0.323952	0.000115095	0.000782934	Fkbp4	6	128429735	128438677	-	2795	protein_coding	FK506 binding protein 4 [Source:MGI Symbol;Acc:MGI:95543]
ENSMUSG00000045767	2280.53	2564.05	2001.69	1783.05	0.35577	0.000116607	0.000792852	B230219D22Rik	13	55693124	55703500	+	4652	protein_coding	RIKEN cDNA B230219D22 gene [Source:MGI Symbol;Acc:MGI:1925771]
ENSMUSG00000019173	6213.14	6272.64	5155.29	5506.81	0.227775	0.000119061	0.000809158	Rab5c	11	100715009	100738215	-	2194	protein_coding	RAB5C, member RAS oncogene family [Source:MGI Symbol;Acc:MGI:105306]
ENSMUSG00000024754	567.514	556.133	352.83	382.154	0.612528	0.000119311	0.000810474	Tmem2	19	21778342	21858327	+	6667	protein_coding	transmembrane protein 2 [Source:MGI Symbol;Acc:MGI:1890373]
ENSMUSG00000031951	371.36	403.04	243.502	214.525	0.757222	0.000120336	0.000816675	Tmem231	8	111912011	111933881	-	5372	protein_coding	transmembrane protein 231 [Source:MGI Symbol;Acc:MGI:2685024]
ENSMUSG00000057342	1027.43	953.967	700.69	734.375	0.465765	0.0001204	0.000816728	Sphk2	7	45709467	45718002	-	4159	protein_coding	sphingosine kinase 2 [Source:MGI Symbol;Acc:MGI:1861380]
ENSMUSG00000030287	747.481	769.63	512.846	542.799	0.523076	0.00012292	0.000832655	Itpr2	6	146108299	146502223	-	14802	protein_coding	inositol 1,4,5-triphosphate receptor 2 [Source:MGI Symbol;Acc:MGI:99418]
ENSMUSG00000042699	2431.93	2377.63	2041.44	1619.42	0.393748	0.000123326	0.000835014	Dhx9	1	153455758	153487660	-	9603	protein_coding	DEAH (Asp-Glu-Ala-His) box polypeptide 9 [Source:MGI Symbol;Acc:MGI:108177]
ENSMUSG00000032382	2479.54	2459.9	2028.52	1982.61	0.300368	0.000124674	0.000843746	Snx1	9	66088133	66126587	-	4339	protein_coding	sorting nexin 1 [Source:MGI Symbol;Acc:MGI:1928395]
ENSMUSG00000020448	1883.46	1919.39	1556.43	1429.84	0.348639	0.000125863	0.000851392	Rnf185	11	3415982	3452363	-	2906	protein_coding	ring finger protein 185 [Source:MGI Symbol;Acc:MGI:1922078]
ENSMUSG00000060279	3349.86	2977.5	2473.78	2630.18	0.310381	0.000126599	0.000854782	Ap2a1	7	44900373	44929496	-	4300	protein_coding	adaptor-related protein complex 2, alpha 1 subunit [Source:MGI Symbol;Acc:MGI:101921]
ENSMUSG00000055065	6634.97	6415.32	5776.47	5316.24	0.234552	0.000127849	0.000862818	Ddx17	15	79527736	79546741	-	7643	protein_coding	DEAD (Asp-Glu-Ala-Asp) box polypeptide 17 [Source:MGI Symbol;Acc:MGI:1914290]
ENSMUSG00000035898	1036.95	1095.6	808.03	755.328	0.447657	0.000128663	0.000867904	Uba6	5	86109287	86172803	-	8159	protein_coding	ubiquitin-like modifier activating enzyme 6 [Source:MGI Symbol;Acc:MGI:1913894]
ENSMUSG00000029106	7095.83	7147.46	5933.5	6317.02	0.217427	0.000129709	0.000874442	Add1	5	34573664	34632308	+	8561	protein_coding	adducin 1 (alpha) [Source:MGI Symbol;Acc:MGI:87918]
ENSMUSG00000037669	916.021	957.091	666.898	686.481	0.468665	0.000129752	0.000874442	Ldah	12	8208107	8285759	+	7297	protein_coding	lipid droplet associated hydrolase [Source:MGI Symbol;Acc:MGI:1916082]
ENSMUSG00000060206	375.169	319.725	193.808	204.547	0.803487	0.000130421	0.00087813	Zfp462	4	54945048	55083563	+	10702	protein_coding	zinc finger protein 462 [Source:MGI Symbol;Acc:MGI:107690]
ENSMUSG00000060733	907.452	973.754	695.721	657.545	0.474862	0.00013154	0.000884843	Ipmk	10	71347763	71433327	+	7093	protein_coding	inositol polyphosphate multikinase [Source:MGI Symbol;Acc:MGI:1916968]
ENSMUSG00000022570	1522.58	1351.8	1026.68	1128.5	0.415934	0.000132184	0.000888762	Tsta3	15	75924676	75929832	-	2906	protein_coding	tissue specific transplantation antigen P35B [Source:MGI Symbol;Acc:MGI:98857]
ENSMUSG00000041390	2204.36	1993.33	1646.87	1670.3	0.340054	0.000134556	0.000902622	Mdfic	6	15720661	15802169	+	7427	protein_coding	MyoD family inhibitor domain containing [Source:MGI Symbol;Acc:MGI:104611]
ENSMUSG00000046722	1553.05	1535.09	1147.94	1234.27	0.374511	0.000135834	0.000909513	Cdc42se1	3	95228732	95236409	+	3258	protein_coding	CDC42 small effector 1 [Source:MGI Symbol;Acc:MGI:1889510]
ENSMUSG00000032126	996.007	943.552	699.696	711.426	0.459155	0.000140015	0.000936127	Hmbs	9	44336339	44344228	-	3909	protein_coding	hydroxymethylbilane synthase [Source:MGI Symbol;Acc:MGI:96112]
ENSMUSG00000058498	89.5073	54.1553	17.89	15.9647	2.08701	0.000140075	0.000936127	Rnf207	4	152307019	152318993	-	6331	protein_coding	ring finger protein 207 [Source:MGI Symbol;Acc:MGI:2684989]
ENSMUSG00000025531	856.985	923.765	674.849	569.739	0.516458	0.000140132	0.000936127	Chm	X	113040593	113185517	-	6780	protein_coding	choroidermia (RAB escort protein 1) [Source:MGI Symbol;Acc:MGI:892979]
ENSMUSG00000028111	2909.94	3085.81	2541.37	2331.84	0.298836	0.000140828	0.000939915	Ctsk	3	95499256	95509362	+	1512	protein_coding	cathepsin K [Source:MGI Symbol;Acc:MGI:107823]
ENSMUSG00000029203	2445.26	2345.34	1975.85	1893.81	0.308174	0.000141344	0.000942924	Ube2k	5	65537233	65598988	+	7892	protein_coding	ubiquitin-conjugating enzyme E2K [Source:MGI Symbol;Acc:MGI:1858216]
ENSMUSG00000028358	197.106	218.704	98.3948	103.77	1.03993	0.000141435	0.000943092	Zfp618	4	62965573	63139708	+	9352	protein_coding	zinc finger protein 618 [Source:MGI Symbol;Acc:MGI:1919950]
ENSMUSG00000027667	413.257	451.989	284.252	242.463	0.71563	0.000143399	0.000954871	Zfp639	3	32510259	32520833	+	5475	protein_coding	zinc finger protein 639 [Source:MGI Symbol;Acc:MGI:1915028]
ENSMUSG00000027312	1890.13	1966.25	1595.19	1413.87	0.357753	0.000149205	0.000990805	Atrn	2	130906495	131030333	+	13208	protein_coding	attractin [Source:MGI Symbol;Acc:MGI:1341628]
ENSMUSG00000029186	1898.7	1841.28	1524.62	1422.85	0.343671	0.000149657	0.000992946	Pi4k2b	5	52741574	52769340	+	3760	protein_coding	phosphatidylinositol 4-kinase type 2 beta [Source:MGI Symbol;Acc:MGI:1914323]
ENSMUSG00000038605	164.732	168.715	61.621	82.8167	1.20701	0.000150249	0.000996372	Samd10	2	181595218	181599212	-	2448	protein_coding	sterile alpha motif domain containing 10 [Source:MGI Symbol;Acc:MGI:2443872]
ENSMUSG00000001027	19.0441	19.7875	0	0	6.72773	0.000151841	0.00100601	Scn4a	11	106318592	106353288	-	7041	protein_coding	sodium channel, voltage-gated, type IV, alpha [Source:MGI Symbol;Acc:MGI:98250]
ENSMUSG00000059486	1154.07	1207.04	890.522	881.05	0.414214	0.00015265	0.00101044	Kbtbd2	6	56777524	56797813	-	4083	protein_coding	kelch repeat and BTB (POZ) domain containing 2 [Source:MGI Symbol;Acc:MGI:2384811]
ENSMUSG00000105651	36.1838	34.3678	0.993887	0	6.14693	0.000155916	0.00103112	1700017M07Rik	3	35256462	35276131	-	940	lincRNA	RIKEN cDNA 1700017M07 gene [Source:MGI Symbol;Acc:MGI:1923648]
ENSMUSG00000025227	199.011	195.792	96.407	93.7924	1.05369	0.000156635	0.00103493	Mfsd13a	19	46341121	46375252	+	2804	protein_coding	major facilitator superfamily domain containing 13a [Source:MGI Symbol;Acc:MGI:1922396]
ENSMUSG00000049624	670.352	785.252	503.901	488.918	0.551305	0.000161558	0.00106407	Slc17a5	9	78536488	78588041	-	3627	protein_coding	solute carrier family 17 (anion/sugar transporter), member 5 [Source:MGI Symbol;Acc:MGI:1924105]
ENSMUSG00000078452	1147.41	1164.34	879.59	855.108	0.414219	0.000164496	0.00108244	Raet1d	10	22360552	22374139	+	1441	protein_coding	retinoic acid early transcript delta [Source:MGI Symbol;Acc:MGI:1861032]
ENSMUSG00000022040	5323.78	6149.75	4652.38	4848.27	0.271891	0.00016688	0.00109663	Ephx2	14	66084374	66124500	-	2484	protein_coding	epoxide hydrolase 2, cytoplasmic [Source:MGI Symbol;Acc:MGI:99500]
ENSMUSG00000029776	1310.23	1299.73	975.997	1013.76	0.391488	0.000167733	0.00110124	Hibadh	6	52546228	52640389	-	10179	protein_coding	3-hydroxyisobutyrate dehydrogenase [Source:MGI Symbol;Acc:MGI:1889802]
ENSMUSG00000022313	410.4	419.704	252.447	260.424	0.694595	0.000168473	0.00110559	Utp23	15	51877429	51884614	+	2992	protein_coding	UTP23 small subunit processome component [Source:MGI Symbol;Acc:MGI:1925831]
ENSMUSG00000060373	4370.62	4563.63	3742.98	3822.54	0.23975	0.00016999	0.00111454	Hnrnpc	14	52073377	52104028	-	4322	protein_coding	heterogeneous nuclear ribonucleoprotein C [Source:MGI Symbol;Acc:MGI:107795]
ENSMUSG00000061904	16248.4	15849.8	14111.2	14424.1	0.1698	0.000170228	0.0011156	Slc25a3	10	91116574	91124059	-	5550	protein_coding	solute carrier family 25 (mitochondrial carrier, phosphate carrier), member 3 [Source:MGI Symbol;Acc:MGI:1353498]
ENSMUSG00000000149	2022.48	1962.09	1588.23	1598.46	0.322507	0.000173136	0.00113312	Gna12	5	140758408	140830431	-	3416	protein_coding	guanine nucleotide binding protein, alpha 12 [Source:MGI Symbol;Acc:MGI:95767]
ENSMUSG00000039263	2062.48	1980.83	1617.05	1618.42	0.321747	0.000174319	0.00113983	Npepl1	2	174110349	174123070	+	2998	protein_coding	aminopeptidase-like 1 [Source:MGI Symbol;Acc:MGI:2448523]
ENSMUSG00000001855	1354.99	1322.64	995.874	1049.68	0.388594	0.000175823	0.00114915	Nup214	2	31974436	32053975	+	9659	protein_coding	nucleoporin 214 [Source:MGI Symbol;Acc:MGI:1095411]
ENSMUSG00000040722	1340.7	1319.51	946.18	1062.65	0.40529	0.000175964	0.00114955	Scamp5	9	57441327	57468060	-	3707	protein_coding	secretory carrier membrane protein 5 [Source:MGI Symbol;Acc:MGI:1928948]
ENSMUSG00000024120	1497.82	1407	1109.18	1129.5	0.376097	0.000178604	0.00116628	Lrpprc	17	84705247	84790789	-	8504	protein_coding	leucine-rich PPR-motif containing [Source:MGI Symbol;Acc:MGI:1919666]
ENSMUSG00000059447	2227.21	2360.96	1863.54	1840.93	0.308397	0.000182007	0.00118568	Hadhb	5	30155248	30184593	+	6595	protein_coding	hydroxyacyl-Coenzyme A dehydrogenase/3-ketoacyl-Coenzyme A thiolase/enoyl-Coenzyme A hydratase (trifunctional protein), beta subunit [Source:MGI Symbol;Acc:MGI:2136381]
ENSMUSG00000022257	3078.48	2935.84	2346.57	2566.32	0.292024	0.000182065	0.00118568	Laptm4b	15	34238028	34284302	+	1938	protein_coding	lysosomal-associated protein transmembrane 4B [Source:MGI Symbol;Acc:MGI:1890494]
ENSMUSG00000028249	3619.33	3604.45	3079.06	2981.4	0.253337	0.000182188	0.00118594	Sdcbp	4	6365650	6408423	+	6904	protein_coding	syndecan binding protein [Source:MGI Symbol;Acc:MGI:1337026]
ENSMUSG00000035278	1689.21	1495.52	1231.43	1218.3	0.379055	0.000183402	0.00119277	Plekhj1	10	80796099	80798626	-	1725	protein_coding	pleckstrin homology domain containing, family J member 1 [Source:MGI Symbol;Acc:MGI:1925920]
ENSMUSG00000026024	718.915	805.04	487.998	560.759	0.538683	0.000189861	0.00123312	Als2	1	59162926	59237231	-	9496	protein_coding	alsin Rho guanine nucleotide exchange factor [Source:MGI Symbol;Acc:MGI:1921268]
ENSMUSG00000049191	178.062	203.082	75.5354	100.777	1.11175	0.000190742	0.00123829	Rtl5	X	102066544	102071304	-	4761	protein_coding	retrotransposon Gag like 5 [Source:MGI Symbol;Acc:MGI:3045324]
ENSMUSG00000026097	373.264	410.331	255.429	212.53	0.743245	0.000191272	0.00124062	Ormdl1	1	53297095	53310309	+	4711	protein_coding	ORM1-like 1 (S. cerevisiae) [Source:MGI Symbol;Acc:MGI:2181669]
ENSMUSG00000052751	406.592	444.698	270.337	258.428	0.686575	0.000194435	0.00126	Repin1	6	48593883	48599082	+	3975	protein_coding	replication initiator 1 [Source:MGI Symbol;Acc:MGI:1889817]
ENSMUSG00000078956	54.2757	47.9066	9.93887	8.98013	2.43366	0.000194557	0.00126023	Gm14221	2	160568379	160619971	-	1667	lincRNA	predicted gene 14221 [Source:MGI Symbol;Acc:MGI:3650696]
ENSMUSG00000033768	35.2316	32.2849	0	0.997792	6.08327	0.000195492	0.00126572	Nrxn2	19	6418731	6544169	+	13812	protein_coding	neurexin II [Source:MGI Symbol;Acc:MGI:1096362]
ENSMUSG00000019917	690.349	681.107	427.371	504.883	0.557019	0.000196525	0.00127184	2021-09-10	10	59141627	59221847	-	3110	protein_coding	septin 10 [Source:MGI Symbol;Acc:MGI:1918110]
ENSMUSG00000022761	4069.73	3636.74	3156.58	3212.89	0.275259	0.00019665	0.00127209	Lztr1	16	17508688	17526333	+	6111	protein_coding	leucine-zipper-like transcriptional regulator, 1 [Source:MGI Symbol;Acc:MGI:1914113]
ENSMUSG00000056692	3384.14	3304.52	2814.69	2776.85	0.258567	0.000197297	0.0012757	D17Wsu92e	17	27751235	27820648	-	5287	protein_coding	DNA segment, Chr 17, Wayne State University 92, expressed [Source:MGI Symbol;Acc:MGI:106281]
ENSMUSG00000052914	933.161	980.003	688.763	710.428	0.451136	0.000197842	0.00127866	Cyp2j6	4	96516138	96553661	-	3605	protein_coding	cytochrome P450, family 2, subfamily j, polypeptide 6 [Source:MGI Symbol;Acc:MGI:1270148]
ENSMUSG00000072825	2628.09	2616.12	2191.52	2110.33	0.285778	0.0001987	0.00128363	Cep170b	12	112720455	112746592	+	8002	protein_coding	centrosomal protein 170B [Source:MGI Symbol;Acc:MGI:2145043]
ENSMUSG00000002052	4323.96	4299.1	3590.91	3724.76	0.23724	0.00019895	0.00128467	Supt6	11	78206746	78245987	-	7095	protein_coding	suppressor of Ty 6 [Source:MGI Symbol;Acc:MGI:107726]
ENSMUSG00000022234	6531.18	6520.51	5617.45	5710.36	0.204375	0.000199193	0.00128567	Cct5	15	31590800	31601804	-	2766	protein_coding	chaperonin containing Tcp1, subunit 5 (epsilon) [Source:MGI Symbol;Acc:MGI:107185]
ENSMUSG00000004270	1600.66	1587.17	1253.29	1247.24	0.350377	0.000201381	0.00129921	Lpcat3	6	124663027	124704418	+	3268	protein_coding	lysophosphatidylcholine acyltransferase 3 [Source:MGI Symbol;Acc:MGI:1315211]
ENSMUSG00000020205	907.452	891.48	637.081	668.521	0.462526	0.000203312	0.00130928	Phlda1	10	111506286	111508645	+	2205	protein_coding	pleckstrin homology like domain, family A, member 1 [Source:MGI Symbol;Acc:MGI:1096880]
ENSMUSG00000020376	1286.43	1314.31	968.046	1017.75	0.389115	0.000203393	0.00130928	Rnf130	11	50025346	50104758	+	1558	protein_coding	ring finger protein 130 [Source:MGI Symbol;Acc:MGI:1891717]
ENSMUSG00000006589	3405.09	3380.54	2822.64	2862.66	0.255279	0.000203584	0.00130993	Aprt	8	122574635	122576909	-	1615	protein_coding	adenine phosphoribosyl transferase [Source:MGI Symbol;Acc:MGI:88061]
ENSMUSG00000112148	15.2353	21.8704	0	0	6.66118	0.000205341	0.00132065	Lilrb4a	10	51490956	51496611	+	5227	protein_coding	leukocyte immunoglobulin-like receptor, subfamily B, member 4A [Source:MGI Symbol;Acc:MGI:102701]
ENSMUSG00000023828	30.4706	36.4507	0.993887	0	6.06998	0.000206296	0.00132561	Slc22a3	17	12418960	12507704	-	4513	protein_coding	solute carrier family 22 (organic cation transporter), member 3 [Source:MGI Symbol;Acc:MGI:1333817]
ENSMUSG00000044709	1407.36	1273.69	969.039	1055.66	0.405534	0.000207555	0.00133252	Gemin7	7	19564946	19577595	-	1782	protein_coding	gem nuclear organelle associated protein 7 [Source:MGI Symbol;Acc:MGI:1916981]
ENSMUSG00000020818	2449.07	2406.79	1965.91	2000.57	0.29195	0.000209644	0.00134415	Mfsd11	11	116852440	116875635	+	7076	protein_coding	major facilitator superfamily domain containing 11 [Source:MGI Symbol;Acc:MGI:1917150]
ENSMUSG00000027708	982.676	937.303	736.47	655.549	0.464097	0.000210031	0.00134604	Dcun1d1	3	35892105	35937445	-	9023	protein_coding	DCN1, defective in cullin neddylation 1, domain containing 1 (S. cerevisiae) [Source:MGI Symbol;Acc:MGI:2150386]
ENSMUSG00000026812	1281.67	1380.96	1041.59	985.818	0.392857	0.000213327	0.00136595	Tsc1	2	28641228	28691167	+	11833	protein_coding	tuberous sclerosis 1 [Source:MGI Symbol;Acc:MGI:1929183]
ENSMUSG00000037553	1047.43	996.666	798.091	684.485	0.463529	0.000213659	0.00136748	Zdhhc18	4	133605299	133650154	-	5382	protein_coding	zinc finger, DHHC domain containing 18 [Source:MGI Symbol;Acc:MGI:3527792]
ENSMUSG00000070934	1844.42	1776.71	1415.29	1458.77	0.333528	0.000215763	0.00137911	Rraga	4	86575668	86577285	+	1618	protein_coding	Ras-related GTP binding A [Source:MGI Symbol;Acc:MGI:1915691]
ENSMUSG00000031511	1810.14	1776.71	1382.5	1458.77	0.336283	0.000216885	0.00138568	Arhgef7	8	11727721	11835219	+	15751	protein_coding	Rho guanine nucleotide exchange factor (GEF7) [Source:MGI Symbol;Acc:MGI:1860493]
ENSMUSG00000013787	4974.32	4269.94	3828.45	3777.64	0.281784	0.000217247	0.00138676	Ehmt2	17	34898469	34914052	+	5489	protein_coding	euchromatic histone lysine N-methyltransferase 2 [Source:MGI Symbol;Acc:MGI:2148922]
ENSMUSG00000100862	1257.86	1550.72	1034.64	1042.69	0.434379	0.000220952	0.00140794	Gm10925	1	24613974	24614651	-	678	unprocessed_pseudogene	predicted gene 10925 [Source:MGI Symbol;Acc:MGI:3809095]
ENSMUSG00000020929	2678.55	2517.18	2044.42	2181.17	0.298434	0.000224711	0.00142875	Eftud2	11	102838473	102880985	-	8395	protein_coding	elongation factor Tu GTP binding domain containing 2 [Source:MGI Symbol;Acc:MGI:1336880]
ENSMUSG00000062753	1182.64	1128.93	855.736	886.039	0.408548	0.000226175	0.0014368	AI413582	17	27563573	27565756	-	1912	protein_coding	expressed sequence AI413582 [Source:MGI Symbol;Acc:MGI:2146839]
ENSMUSG00000056054	26.6617	43.7408	3.97555	2.99338	3.33472	0.000226988	0.00144134	S100a8	3	90668978	90670035	+	694	protein_coding	S100 calcium binding protein A8 (calgranulin A) [Source:MGI Symbol;Acc:MGI:88244]
ENSMUSG00000025538	803.661	706.102	516.821	536.812	0.519555	0.000227466	0.00144374	Sumf2	5	129846986	129864050	+	2671	protein_coding	sulfatase modifying factor 2 [Source:MGI Symbol;Acc:MGI:1915152]
ENSMUSG00000027007	870.316	996.666	711.623	607.655	0.500381	0.000228529	0.00144922	Ssfa2	2	79635352	79672966	+	5599	protein_coding	sperm specific antigen 2 [Source:MGI Symbol;Acc:MGI:1917849]
ENSMUSG00000038936	1220.73	1227.87	834.865	983.823	0.42907	0.00023207	0.00146975	Sccpdh	1	179668210	179687189	+	7562	protein_coding	saccharopine dehydrogenase (putative) [Source:MGI Symbol;Acc:MGI:1924486]
ENSMUSG00000025034	2570	2405.75	1975.85	2068.42	0.299317	0.000233364	0.00147589	Trim8	19	46501648	46516444	+	3230	protein_coding	tripartite motif-containing 8 [Source:MGI Symbol;Acc:MGI:1933302]
ENSMUSG00000014498	4836.25	4429.28	4040.15	3653.91	0.268354	0.00023337	0.00147589	Ankrd52	10	128377115	128408704	+	8401	protein_coding	ankyrin repeat domain 52 [Source:MGI Symbol;Acc:MGI:2444029]
ENSMUSG00000055707	1494.01	1428.87	1073.4	1177.39	0.377177	0.000235616	0.00148765	Klhl26	8	70450219	70476968	-	3195	protein_coding	kelch-like 26 [Source:MGI Symbol;Acc:MGI:2443079]
ENSMUSG00000038094	22.8529	13.5388	0	0	6.63575	0.000236661	0.0014923	Atp13a4	16	29395853	29544864	-	6230	protein_coding	ATPase type 13A4 [Source:MGI Symbol;Acc:MGI:1924456]
ENSMUSG00000021686	3147.04	3206.62	2606.96	2693.04	0.261522	0.000240931	0.0015179	Ap3b1	13	94358960	94566317	+	4548	protein_coding	adaptor-related protein complex 3, beta 1 subunit [Source:MGI Symbol;Acc:MGI:1333879]
ENSMUSG00000019471	7723.34	7029.78	5897.72	6542.52	0.246206	0.000242462	0.00152689	Cdc37	9	21133222	21149982	-	8194	protein_coding	cell division cycle 37 [Source:MGI Symbol;Acc:MGI:109531]
ENSMUSG00000002043	362.79	353.051	237.539	173.616	0.799981	0.000242737	0.00152796	Trappc6a	7	19508395	19516145	+	1589	protein_coding	trafficking protein particle complex 6A [Source:MGI Symbol;Acc:MGI:1914341]
ENSMUSG00000035863	3304.15	3095.18	2565.22	2722.97	0.275404	0.000243895	0.00153458	Palm	10	79793572	79820896	+	5655	protein_coding	paralemmin [Source:MGI Symbol;Acc:MGI:1261814]
ENSMUSG00000041417	1662.55	1720.47	1381.5	1273.18	0.349601	0.000245836	0.00154545	Pik3r1	13	101680563	101768217	-	10079	protein_coding	phosphoinositide-3-kinase regulatory subunit 1 [Source:MGI Symbol;Acc:MGI:97583]
ENSMUSG00000037622	1378.79	1320.56	1031.65	1048.68	0.376009	0.000247696	0.0015558	Wdtc1	4	133292459	133353481	-	4800	protein_coding	WD and tetratricopeptide repeats 1 [Source:MGI Symbol;Acc:MGI:2685541]
ENSMUSG00000036180	3083.24	2941.05	2535.4	2459.56	0.270506	0.000247978	0.00155689	Gatad2a	8	69907076	69996384	-	5589	protein_coding	GATA zinc finger domain containing 2A [Source:MGI Symbol;Acc:MGI:2384585]
ENSMUSG00000020064	1173.12	1182.04	939.223	815.196	0.424765	0.000248856	0.00156105	Herc4	10	63243810	63317878	+	8729	protein_coding	hect domain and RLD 4 [Source:MGI Symbol;Acc:MGI:1914595]
ENSMUSG00000063077	2371.94	2438.03	2059.33	1737.16	0.341244	0.000249105	0.00156194	Kif1b	4	149176319	149307693	-	17608	protein_coding	kinesin family member 1B [Source:MGI Symbol;Acc:MGI:108426]
ENSMUSG00000025404	1948.21	1963.13	1553.44	1590.48	0.315067	0.00025936	0.00162153	R3hdm2	10	127380327	127499384	+	5987	protein_coding	R3H domain containing 2 [Source:MGI Symbol;Acc:MGI:1919000]
ENSMUSG00000021840	2176.74	2194.33	1746.26	1802.01	0.300842	0.000264777	0.00165235	Mapk1ip1l	14	47298266	47323204	+	8310	protein_coding	mitogen-activated protein kinase 1 interacting protein 1-like [Source:MGI Symbol;Acc:MGI:2444022]
ENSMUSG00000021420	525.617	533.222	351.836	352.221	0.588648	0.00026884	0.00167554	Fars2	13	36117412	36726280	+	5747	protein_coding	phenylalanine-tRNA synthetase 2 (mitochondrial) [Source:MGI Symbol;Acc:MGI:1917205]
ENSMUSG00000047632	358.029	332.222	187.845	219.514	0.761219	0.00026993	0.00168162	Fgfbp3	19	36917550	36919615	-	1772	protein_coding	fibroblast growth factor binding protein 3 [Source:MGI Symbol;Acc:MGI:1919764]
ENSMUSG00000034484	2658.56	2681.73	2238.23	2171.2	0.27628	0.000273979	0.00170522	Snx2	18	53176365	53220860	+	2013	protein_coding	sorting nexin 2 [Source:MGI Symbol;Acc:MGI:1915054]
ENSMUSG00000079139	692.253	727.972	527.754	453.995	0.532424	0.000274117	0.00170522	Gm4204	1	135231995	135233225	+	1231	processed_pseudogene	predicted gene 4204 [Source:MGI Symbol;Acc:MGI:3782381]
ENSMUSG00000022415	1016.96	1023.74	707.647	796.238	0.440369	0.00027419	0.00170522	Syngr1	15	80091334	80119501	+	4808	protein_coding	synaptogyrin 1 [Source:MGI Symbol;Acc:MGI:1328323]
ENSMUSG00000004565	776.047	682.149	485.017	527.832	0.526371	0.00027447	0.00170623	Pnpla6	8	3515384	3544267	+	9698	protein_coding	patatin-like phospholipase domain containing 6 [Source:MGI Symbol;Acc:MGI:1354723]
ENSMUSG00000018326	8267.05	8476.35	7459.12	7200.07	0.191709	0.000275833	0.00171397	Ywhab	2	163994960	164018588	+	3382	protein_coding	tyrosine 3-monooxygenase/tryptophan 5-monooxygenase activation protein, beta polypeptide [Source:MGI Symbol;Acc:MGI:1891917]
ENSMUSG00000026842	2079.62	2141.22	1687.62	1728.18	0.305179	0.000276264	0.00171591	Abl1	2	31688376	31804227	+	11596	protein_coding	c-abl oncogene 1, non-receptor tyrosine kinase [Source:MGI Symbol;Acc:MGI:87859]
ENSMUSG00000020536	1821.57	1646.53	1376.53	1348.02	0.348554	0.000277913	0.0017252	Llgl1	11	60699723	60714186	+	4862	protein_coding	LLGL1 scribble cell polarity complex component [Source:MGI Symbol;Acc:MGI:102682]
ENSMUSG00000036002	1854.9	1847.53	1382.5	1541.59	0.340526	0.000277996	0.0017252	Fam214b	4	43032414	43046220	-	4129	protein_coding	family with sequence similarity 214, member B [Source:MGI Symbol;Acc:MGI:2441854]
ENSMUSG00000068856	2255.77	2121.43	1692.59	1824.96	0.315708	0.000278837	0.00172967	Sf3b4	3	96172332	96177564	+	2162	protein_coding	splicing factor 3b, subunit 4 [Source:MGI Symbol;Acc:MGI:109580]
ENSMUSG00000025207	83.7941	72.9014	27.8288	15.9647	1.83946	0.000281918	0.00174803	Sema4g	19	44989101	45003397	+	4872	protein_coding	sema domain, immunoglobulin domain (Ig), transmembrane domain (TM) and short cytoplasmic domain, (semaphorin) 4G [Source:MGI Symbol;Acc:MGI:1347047]
ENSMUSG00000027605	444.68	466.569	247.478	318.296	0.687485	0.000283642	0.00175722	Acss2	2	155517948	155585724	+	10163	protein_coding	acyl-CoA synthetase short-chain family member 2 [Source:MGI Symbol;Acc:MGI:1890410]
ENSMUSG00000040433	2317.67	2419.28	1975.85	1882.83	0.295655	0.000287216	0.00177785	Zbtb38	9	96682770	96752831	-	11733	protein_coding	zinc finger and BTB domain containing 38 [Source:MGI Symbol;Acc:MGI:2442866]
ENSMUSG00000040363	582.75	654.03	423.396	418.075	0.555049	0.000292083	0.00180643	Bcor	X	12036740	12160355	-	8666	protein_coding	BCL6 interacting corepressor [Source:MGI Symbol;Acc:MGI:1918708]
ENSMUSG00000023868	230.434	201	110.321	110.755	0.96523	0.000294217	0.0018173	Pde10a	17	8525372	8986648	+	12849	protein_coding	phosphodiesterase 10A [Source:MGI Symbol;Acc:MGI:1345143]
ENSMUSG00000027257	1002.67	846.697	624.161	693.465	0.489801	0.000296268	0.00182919	Pacsin3	2	91255954	91264679	+	4327	protein_coding	protein kinase C and casein kinase substrate in neurons 3 [Source:MGI Symbol;Acc:MGI:1891410]
ENSMUSG00000024962	1519.72	1493.44	1190.68	1173.4	0.350078	0.000297396	0.00183382	Vegfb	19	6982473	6987651	-	1605	protein_coding	vascular endothelial growth factor B [Source:MGI Symbol;Acc:MGI:106199]
ENSMUSG00000023460	2130.08	2096.44	1742.28	1683.27	0.303195	0.000298832	0.00184189	Rab12	17	66494512	66519729	-	3033	protein_coding	RAB12, member RAS oncogene family [Source:MGI Symbol;Acc:MGI:894284]
ENSMUSG00000026187	676.066	706.102	468.121	498.896	0.515124	0.000302313	0.00186097	Xrcc5	1	72307421	72394952	+	2555	protein_coding	X-ray repair complementing defective repair in Chinese hamster cells 5 [Source:MGI Symbol;Acc:MGI:104517]
ENSMUSG00000085030	120.93	145.803	60.6271	47.894	1.29653	0.00030418	0.00187167	2810455O05Rik	8	123838553	123840785	-	1691	lincRNA	RIKEN cDNA 2810455O05 gene [Source:MGI Symbol;Acc:MGI:1920072]
ENSMUSG00000021978	3319.39	3063.94	2706.35	2575.3	0.273606	0.000304328	0.00187178	Extl3	14	65052060	65149855	-	6063	protein_coding	exostoses (multiple)-like 3 [Source:MGI Symbol;Acc:MGI:1860765]
ENSMUSG00000025583	1705.4	1703.81	1388.46	1315.09	0.334573	0.000306349	0.00188342	Rptor	11	119602905	119899576	+	13471	protein_coding	regulatory associated protein of MTOR, complex 1 [Source:MGI Symbol;Acc:MGI:1921620]
ENSMUSG00000028646	4922.9	5044.78	4263.77	4310.46	0.21716	0.000309761	0.00190316	Rragc	4	123917446	123936997	+	3341	protein_coding	Ras-related GTP binding C [Source:MGI Symbol;Acc:MGI:1858751]
ENSMUSG00000009907	2273.87	2313.06	1843.66	1902.79	0.291933	0.000309823	0.00190316	Vps4b	1	106764071	106796728	-	8905	protein_coding	vacuolar protein sorting 4B [Source:MGI Symbol;Acc:MGI:1100499]
ENSMUSG00000001542	1959.64	1961.05	1584.26	1579.5	0.309462	0.000309959	0.00190319	Ell2	13	75706757	75772364	+	9828	protein_coding	elongation factor RNA polymerase II 2 [Source:MGI Symbol;Acc:MGI:2183438]
ENSMUSG00000030695	26015.2	26191.4	22221.3	24086.7	0.172967	0.00031069	0.00190687	Aldoa	7	126795234	126800751	-	2911	protein_coding	aldolase A, fructose-bisphosphate [Source:MGI Symbol;Acc:MGI:87994]
ENSMUSG00000043962	2771.87	2725.47	2261.09	2299.91	0.269461	0.000313778	0.0019242	Thrap3	4	126164082	126202760	-	9234	protein_coding	thyroid hormone receptor associated protein 3 [Source:MGI Symbol;Acc:MGI:2442637]
ENSMUSG00000004677	5627.53	5554.04	4960.49	4637.74	0.220316	0.000313982	0.00192463	Myo9b	8	71272714	71360713	+	7496	protein_coding	myosin IXb [Source:MGI Symbol;Acc:MGI:106624]
ENSMUSG00000034842	164.732	139.554	63.6087	70.8432	1.17911	0.000314432	0.00192576	Art3	5	92331827	92414628	+	3932	protein_coding	ADP-ribosyltransferase 3 [Source:MGI Symbol;Acc:MGI:1202729]
ENSMUSG00000026596	1491.15	1435.12	1179.74	1095.58	0.363151	0.000318681	0.00195096	Abl2	1	156558786	156649568	+	10800	protein_coding	v-abl Abelson murine leukemia viral oncogene 2 (arg, Abelson-related gene) [Source:MGI Symbol;Acc:MGI:87860]
ENSMUSG00000099796	38.0882	40.6165	3.97555	6.98454	2.84432	0.000324734	0.00198634	Gm7893	1	31164549	31164773	+	225	processed_pseudogene	predicted gene 7893 [Source:MGI Symbol;Acc:MGI:3648015]
ENSMUSG00000017670	2512.87	2459.9	2010.63	2079.4	0.28204	0.000324987	0.00198705	Elmo2	2	165288031	165326479	-	6652	protein_coding	engulfment and cell motility 2 [Source:MGI Symbol;Acc:MGI:2153045]
ENSMUSG00000024743	28.5662	26.0362	1.98777	0	4.7779	0.000328234	0.00200521	Syt7	19	10389090	10453181	+	7274	protein_coding	synaptotagmin VII [Source:MGI Symbol;Acc:MGI:1859545]
ENSMUSG00000026112	2654.75	2622.37	2281.96	1957.67	0.315824	0.000328675	0.00200706	Coa5	1	37417084	37430103	-	5220	protein_coding	cytochrome C oxidase assembly factor 5 [Source:MGI Symbol;Acc:MGI:1923428]
ENSMUSG00000021610	7696.67	7547.38	6583.51	6768.02	0.191307	0.000332963	0.00203068	Clptm1l	13	73604006	73620605	+	3068	protein_coding	CLPTM1-like [Source:MGI Symbol;Acc:MGI:2442892]
ENSMUSG00000028830	711.297	828.993	513.839	563.752	0.514751	0.000337643	0.00205749	AU040320	4	126753544	126870070	+	6259	protein_coding	expressed sequence AU040320 [Source:MGI Symbol;Acc:MGI:2140475]
ENSMUSG00000056204	1649.22	1594.46	1238.38	1319.08	0.343087	0.000337985	0.00205872	Pgpep1	8	70646435	70660388	-	5319	protein_coding	pyroglutamyl-peptidase I [Source:MGI Symbol;Acc:MGI:1913772]
ENSMUSG00000030232	2417.65	2472.4	2090.14	1868.86	0.304601	0.000341694	0.00207868	Aebp2	6	140622663	140678472	+	9851	protein_coding	AE binding protein 2 [Source:MGI Symbol;Acc:MGI:1338038]
ENSMUSG00000028898	689.397	666.527	440.292	500.892	0.526923	0.000342818	0.00208465	Trnau1ap	4	132311763	132329538	-	2710	protein_coding	tRNA selenocysteine 1 associated protein 1 [Source:MGI Symbol;Acc:MGI:1919037]
ENSMUSG00000026554	2786.15	2698.39	2330.66	2199.13	0.276046	0.000344024	0.00209023	Dcaf8	1	172148084	172197005	+	12996	protein_coding	DDB1 and CUL4 associated factor 8 [Source:MGI Symbol;Acc:MGI:91860]
ENSMUSG00000059552	2529.06	2363.05	2002.68	2002.57	0.288851	0.000349502	0.00212085	Trp53	11	69580359	69591873	+	4045	protein_coding	transformation related protein 53 [Source:MGI Symbol;Acc:MGI:98834]
ENSMUSG00000003235	1649.22	1540.3	1235.4	1275.18	0.34564	0.000354296	0.00214904	Eif2b5	16	20498817	20509323	+	2595	protein_coding	eukaryotic translation initiation factor 2B, subunit 5 epsilon [Source:MGI Symbol;Acc:MGI:2446176]
ENSMUSG00000009555	2360.52	2132.89	1742.28	1865.87	0.31695	0.000358597	0.00217059	Cdk9	2	32705784	32713076	-	4611	protein_coding	cyclin-dependent kinase 9 (CDC2-related kinase) [Source:MGI Symbol;Acc:MGI:1328368]
ENSMUSG00000035311	2890.9	2948.34	2494.66	2357.78	0.266976	0.00035933	0.00217331	Gnptab	10	88379132	88447329	+	5883	protein_coding	N-acetylglucosamine-1-phosphate transferase, alpha and beta subunits [Source:MGI Symbol;Acc:MGI:3643902]
ENSMUSG00000029826	1705.4	1900.64	1436.17	1413.87	0.338978	0.000359346	0.00217331	Zc3hav1	6	38305286	38354603	-	6518	protein_coding	zinc finger CCCH type, antiviral 1 [Source:MGI Symbol;Acc:MGI:1926031]
ENSMUSG00000001924	10811.3	10591.5	8923.11	9743.44	0.1974	0.0003598	0.00217515	Uba1	X	20658326	20683179	+	4819	protein_coding	ubiquitin-like modifier activating enzyme 1 [Source:MGI Symbol;Acc:MGI:98890]
ENSMUSG00000024942	2728.07	2678.6	2009.64	2346.81	0.311676	0.000374961	0.00226303	Capn1	19	5988546	6015825	-	3190	protein_coding	calpain 1 [Source:MGI Symbol;Acc:MGI:88263]
ENSMUSG00000010517	1547.33	1618.41	1222.48	1275.18	0.341769	0.00037725	0.0022759	Faf1	4	109676588	109963960	+	5093	protein_coding	Fas-associated factor 1 [Source:MGI Symbol;Acc:MGI:109419]
ENSMUSG00000034189	1024.57	1043.53	710.629	819.187	0.434905	0.000381253	0.00229718	Hsdl1	8	119561989	119575183	-	3235	protein_coding	hydroxysteroid dehydrogenase like 1 [Source:MGI Symbol;Acc:MGI:1919802]
ENSMUSG00000051864	1204.54	1143.51	855.736	926.949	0.397674	0.000382068	0.00230113	Tbc1d22a	15	86214459	86498503	+	3421	protein_coding	TBC1 domain family, member 22a [Source:MGI Symbol;Acc:MGI:1289265]
ENSMUSG00000022403	7405.3	7362	6631.21	6231.21	0.199252	0.000389297	0.00233982	St13	15	81363669	81400077	-	10305	protein_coding	suppression of tumorigenicity 13 [Source:MGI Symbol;Acc:MGI:1917606]
ENSMUSG00000035561	95.2205	127.057	45.7188	36.9183	1.42623	0.000390613	0.00234675	Aldh1b1	4	45799022	45804604	+	2298	protein_coding	aldehyde dehydrogenase 1 family, member B1 [Source:MGI Symbol;Acc:MGI:1919785]
ENSMUSG00000020802	1310.23	1294.52	916.363	1062.65	0.396452	0.000392179	0.00235324	Ube2o	11	116537740	116581447	-	5288	protein_coding	ubiquitin-conjugating enzyme E2O [Source:MGI Symbol;Acc:MGI:2444266]
ENSMUSG00000027646	2059.62	1735.05	1512.7	1444.8	0.360183	0.000394805	0.00236704	Src	2	157418444	157471862	+	4371	protein_coding	Rous sarcoma oncogene [Source:MGI Symbol;Acc:MGI:98397]
ENSMUSG00000024773	1257.86	1141.43	816.975	965.863	0.428847	0.000396991	0.00237719	Atg2a	19	6241668	6262335	+	7693	protein_coding	autophagy related 2A [Source:MGI Symbol;Acc:MGI:1916291]
ENSMUSG00000025791	1474.01	1353.88	1046.56	1137.48	0.373115	0.000401721	0.00240353	Pgm2	4	99929414	99987294	+	2921	protein_coding	phosphoglucomutase 2 [Source:MGI Symbol;Acc:MGI:97565]
ENSMUSG00000020231	1432.12	1319.51	1123.09	967.858	0.396419	0.00040526	0.0024227	Dip2a	10	76259429	76345291	-	8215	protein_coding	disco interacting protein 2 homolog A [Source:MGI Symbol;Acc:MGI:2385920]
ENSMUSG00000045374	3231.78	2981.67	2503.6	2646.14	0.271202	0.000411685	0.00245606	Wdr81	11	75440944	75454717	-	7038	protein_coding	WD repeat domain 81 [Source:MGI Symbol;Acc:MGI:2681828]
ENSMUSG00000074796	62.8455	67.6941	9.93887	21.9514	2.03339	0.000412081	0.00245655	Slc4a11	2	130684113	130697519	-	4998	protein_coding	solute carrier family 4, sodium bicarbonate transporter-like, member 11 [Source:MGI Symbol;Acc:MGI:2138987]
ENSMUSG00000042626	3912.61	3836.7	3129.75	3399.48	0.24724	0.000412106	0.00245655	Shc1	3	89418443	89430027	+	5645	protein_coding	src homology 2 domain-containing transforming protein C1 [Source:MGI Symbol;Acc:MGI:98296]
ENSMUSG00000038267	640.834	540.512	423.396	362.198	0.589249	0.000412354	0.00245701	Slc22a23	13	34179158	34345182	-	6386	protein_coding	solute carrier family 22, member 23 [Source:MGI Symbol;Acc:MGI:1920352]
ENSMUSG00000076432	4146.85	4335.55	3586.94	3651.92	0.228546	0.000417837	0.00248641	Ywhaq	12	21390071	21417637	-	3061	protein_coding	tyrosine 3-monooxygenase/tryptophan 5-monooxygenase activation protein theta [Source:MGI Symbol;Acc:MGI:891963]
ENSMUSG00000034255	384.691	367.631	205.735	253.439	0.712579	0.000428444	0.00254348	Arhgap27	11	103331497	103363692	-	6415	protein_coding	Rho GTPase activating protein 27 [Source:MGI Symbol;Acc:MGI:1916903]
ENSMUSG00000011837	1095.04	1119.56	761.317	890.03	0.42334	0.000435915	0.00258572	Snapc2	8	4253080	4256220	+	1769	protein_coding	small nuclear RNA activating complex, polypeptide 2 [Source:MGI Symbol;Acc:MGI:1914861]
ENSMUSG00000022889	875.077	885.231	602.295	681.492	0.4554	0.000439557	0.00260342	Mrpl39	16	84717576	84735742	-	2533	protein_coding	mitochondrial ribosomal protein L39 [Source:MGI Symbol;Acc:MGI:1351620]
ENSMUSG00000030530	3413.66	2978.54	2637.78	2609.23	0.285255	0.000439618	0.00260342	Furin	7	80388585	80405436	-	9178	protein_coding	furin (paired basic amino acid cleaving enzyme) [Source:MGI Symbol;Acc:MGI:97513]
ENSMUSG00000031379	528.474	555.092	371.714	362.198	0.561853	0.00044353	0.00262231	Pir	X	164269371	164373011	+	5553	protein_coding	pirin [Source:MGI Symbol;Acc:MGI:1916906]
ENSMUSG00000029287	1270.24	1332.01	1049.54	950.896	0.379207	0.000450431	0.00265769	Tgfbr3	5	107106570	107289629	-	6545	protein_coding	transforming growth factor, beta receptor III [Source:MGI Symbol;Acc:MGI:104637]
ENSMUSG00000028937	2628.09	2757.76	2177.61	2280.95	0.272403	0.000453219	0.00267088	Acot7	4	152178134	152271855	+	2124	protein_coding	acyl-CoA thioesterase 7 [Source:MGI Symbol;Acc:MGI:1917275]
ENSMUSG00000010609	539.9	567.589	301.148	412.088	0.634727	0.000455889	0.00268334	Psen2	1	180227004	180263438	-	4332	protein_coding	presenilin 2 [Source:MGI Symbol;Acc:MGI:109284]
ENSMUSG00000031885	2172.93	2247.45	1832.73	1785.05	0.288907	0.000456365	0.00268506	Cbfb	8	105170674	105217989	+	3480	protein_coding	core binding factor beta [Source:MGI Symbol;Acc:MGI:99851]
ENSMUSG00000042834	106.647	87.4817	39.7555	27.9382	1.52058	0.000459885	0.00270357	Nrep	18	33437019	33464029	-	2513	protein_coding	neuronal regeneration related protein [Source:MGI Symbol;Acc:MGI:99444]
ENSMUSG00000024480	2258.63	2301.6	1831.73	1909.77	0.285413	0.000460887	0.00270837	Ap3s1	18	46741876	46790826	+	2011	protein_coding	adaptor-related protein complex 3, sigma 1 subunit [Source:MGI Symbol;Acc:MGI:1337062]
ENSMUSG00000051343	3807.87	3637.78	3183.42	3134.06	0.237225	0.000463703	0.00272381	Rab11fip5	6	85334962	85374634	-	6124	protein_coding	RAB11 family interacting protein 5 (class I) [Source:MGI Symbol;Acc:MGI:1098586]
ENSMUSG00000052688	1377.84	1463.23	1128.06	1094.58	0.353873	0.000465219	0.0027305	Rab7b	1	131688695	131715439	+	4624	protein_coding	RAB7B, member RAS oncogene family [Source:MGI Symbol;Acc:MGI:2442295]
ENSMUSG00000038845	3170.84	3305.56	2694.43	2754.9	0.248946	0.000469701	0.00275569	Phb	11	95666957	95680773	+	2805	protein_coding	prohibitin [Source:MGI Symbol;Acc:MGI:97572]
ENSMUSG00000040667	1591.13	1610.08	1218.51	1315.09	0.337398	0.000470587	0.00275978	Nup88	11	70943058	70969973	-	8144	protein_coding	nucleoporin 88 [Source:MGI Symbol;Acc:MGI:104900]
ENSMUSG00000036737	1913.93	1853.78	1542.51	1501.68	0.307772	0.000476666	0.00279317	Oxsr1	9	119238432	119322427	-	5350	protein_coding	oxidative-stress responsive 1 [Source:MGI Symbol;Acc:MGI:1917378]
ENSMUSG00000038028	530.378	556.133	392.585	334.26	0.579718	0.000478599	0.00280336	Tigar	6	127085116	127109557	-	3658	protein_coding	Trp53 induced glycolysis repulatory phosphatase [Source:MGI Symbol;Acc:MGI:2442752]
ENSMUSG00000099583	139.022	201	73.5476	81.8189	1.12851	0.00048207	0.00282141	Hist1h3d	13	23575763	23577011	+	1249	protein_coding	histone cluster 1, H3d [Source:MGI Symbol;Acc:MGI:2448322]
ENSMUSG00000040661	685.588	777.962	549.619	472.953	0.516688	0.000484744	0.00283363	Rad54l2	9	106688082	106789194	-	11828	protein_coding	RAD54 like 2 (S. cerevisiae) [Source:MGI Symbol;Acc:MGI:1933196]
ENSMUSG00000024824	842.702	784.211	543.656	624.618	0.478117	0.00049027	0.00286132	Rad9a	19	4195198	4201603	-	2046	protein_coding	RAD9 checkpoint clamp component A [Source:MGI Symbol;Acc:MGI:1328356]
ENSMUSG00000001802	249.478	241.616	137.156	135.7	0.848011	0.00049315	0.00287582	Lrp3	7	35200027	35215498	-	4700	protein_coding	low density lipoprotein receptor-related protein 3 [Source:MGI Symbol;Acc:MGI:3584516]
ENSMUSG00000021972	958.871	921.682	732.494	658.543	0.435153	0.000494191	0.00287957	Hmbox1	14	64811600	64949871	-	9681	protein_coding	homeobox containing 1 [Source:MGI Symbol;Acc:MGI:2445066]
ENSMUSG00000030123	647.5	666.527	440.292	481.933	0.510687	0.000494546	0.00288048	Plxnd1	6	115954811	115995005	-	7301	protein_coding	plexin D1 [Source:MGI Symbol;Acc:MGI:2154244]
ENSMUSG00000026177	198.059	197.875	84.4804	113.748	0.998198	0.000502468	0.00292076	Slc11a1	1	74375195	74386062	+	3705	protein_coding	solute carrier family 11 (proton-coupled divalent metal ion transporters), member 1 [Source:MGI Symbol;Acc:MGI:1345275]
ENSMUSG00000059890	1823.47	1943.34	1567.36	1446.8	0.321303	0.000504825	0.00293211	Ube4a	9	44923127	44965600	-	8639	protein_coding	ubiquitination factor E4A [Source:MGI Symbol;Acc:MGI:2154580]
ENSMUSG00000027285	630.36	642.574	465.139	424.062	0.517455	0.000507418	0.00294363	Haus2	2	120609383	120621560	+	3218	protein_coding	HAUS augmin-like complex, subunit 2 [Source:MGI Symbol;Acc:MGI:1913546]
ENSMUSG00000025869	1527.34	1376.79	1140.98	1125.51	0.358102	0.00050841	0.00294821	Nop16	13	54584185	54590090	-	1845	protein_coding	NOP16 nucleolar protein [Source:MGI Symbol;Acc:MGI:107862]
ENSMUSG00000030811	624.647	699.853	476.072	450.004	0.515692	0.000512771	0.00297112	Fbxl19	7	127744543	127769483	+	4542	protein_coding	F-box and leucine-rich repeat protein 19 [Source:MGI Symbol;Acc:MGI:3039600]
ENSMUSG00000029070	11511.2	10975.8	9673.5	10170.5	0.180502	0.000520653	0.00301078	Mxra8	4	155839680	155844088	+	2918	protein_coding	matrix-remodelling associated 8 [Source:MGI Symbol;Acc:MGI:1922011]
ENSMUSG00000032757	896.977	872.734	641.057	669.518	0.433462	0.000521228	0.0030129	Bet1	6	4076899	4086972	-	3730	protein_coding	Bet1 golgi vesicular membrane trafficking protein [Source:MGI Symbol;Acc:MGI:1343104]
ENSMUSG00000020271	2152.94	2155.8	1759.18	1776.07	0.285448	0.000522397	0.00301845	Fbxw11	11	32642724	32746816	+	4327	protein_coding	F-box and WD-40 domain protein 11 [Source:MGI Symbol;Acc:MGI:2144023]
ENSMUSG00000021770	2203.4	2166.21	1853.6	1702.23	0.297373	0.000522912	0.00301902	Samd8	14	21750531	21798726	+	7639	protein_coding	sterile alpha motif domain containing 8 [Source:MGI Symbol;Acc:MGI:1914880]
ENSMUSG00000018820	1428.31	1481.98	1152.91	1143.47	0.341622	0.000527402	0.00304374	Zfyve27	19	42163951	42194590	+	8623	protein_coding	zinc finger, FYVE domain containing 27 [Source:MGI Symbol;Acc:MGI:1919602]
ENSMUSG00000022350	5067.64	5123.93	4453.61	4382.3	0.20588	0.000531105	0.00306267	Washc5	15	59331997	59374167	-	4244	protein_coding	WASH complex subunit 5 [Source:MGI Symbol;Acc:MGI:2146110]
ENSMUSG00000039308	947.444	897.728	673.855	699.452	0.426376	0.000531893	0.00306356	Ndst2	14	20723730	20734562	-	4546	protein_coding	N-deacetylase/N-sulfotransferase (heparan glucosaminyl) 2 [Source:MGI Symbol;Acc:MGI:97040]
ENSMUSG00000021591	675.114	644.656	430.353	491.911	0.517288	0.000532563	0.00306583	Glrx	13	75839868	75850154	+	5494	protein_coding	glutaredoxin [Source:MGI Symbol;Acc:MGI:2135625]
ENSMUSG00000025261	5180	5105.18	4567.9	4292.5	0.215161	0.00053271	0.00306583	Huwe1	X	151800807	151935417	+	23507	protein_coding	HECT, UBA and WWE domain containing 1 [Source:MGI Symbol;Acc:MGI:1926884]
ENSMUSG00000032112	1830.14	1820.45	1470.95	1481.72	0.306135	0.000534538	0.00307513	Trappc4	9	44403698	44407600	-	2444	protein_coding	trafficking protein particle complex 4 [Source:MGI Symbol;Acc:MGI:1926211]
ENSMUSG00000037217	304.706	246.823	139.144	168.627	0.842544	0.000535584	0.00307993	Syn1	X	20860511	20921004	-	3299	protein_coding	synapsin I [Source:MGI Symbol;Acc:MGI:98460]
ENSMUSG00000016344	1002.67	1007.08	766.287	753.333	0.403281	0.000544648	0.00312833	Ppdpf	2	181187247	181188771	+	1336	protein_coding	pancreatic progenitor cell differentiation and proliferation factor [Source:MGI Symbol;Acc:MGI:1913746]
ENSMUSG00000025373	2718.55	2536.97	2101.08	2232.06	0.278707	0.000545107	0.00312972	Rnf41	10	128411657	128441441	+	4457	protein_coding	ring finger protein 41 [Source:MGI Symbol;Acc:MGI:1914838]
ENSMUSG00000023959	107.599	146.844	61.621	37.9161	1.35271	0.000546222	0.00313489	Clic5	17	44188584	44280172	+	8782	protein_coding	chloride intracellular channel 5 [Source:MGI Symbol;Acc:MGI:1917912]
ENSMUSG00000054951	148.544	167.673	80.5048	66.8521	1.10099	0.000549547	0.00315272	9130008F23Rik	17	40875482	40880559	-	2161	protein_coding	RIKEN cDNA 9130008F23 gene [Source:MGI Symbol;Acc:MGI:1918833]
ENSMUSG00000100131	342.794	398.875	249.466	199.558	0.723268	0.000551675	0.00316368	Gm28439	1	24611535	24612410	-	876	unprocessed_pseudogene	predicted gene 28439 [Source:MGI Symbol;Acc:MGI:5579145]
ENSMUSG00000022095	577.989	633.201	431.347	407.099	0.530175	0.00055298	0.00316991	Fam160b2	14	70583296	70599835	-	4033	protein_coding	family with sequence similarity 160, member B2 [Source:MGI Symbol;Acc:MGI:3036290]
ENSMUSG00000029229	1348.32	1299.73	1052.53	1015.75	0.356668	0.000558877	0.00320118	Chic2	5	74997988	75044774	-	9750	protein_coding	cysteine-rich hydrophobic domain 2 [Source:MGI Symbol;Acc:MGI:1921527]
ENSMUSG00000027502	3235.59	3117.05	2481.73	2781.84	0.271463	0.000561345	0.00321278	Rtf2	2	172440556	172469908	+	2644	protein_coding	replication termination factor 2 [Source:MGI Symbol;Acc:MGI:1913654]
ENSMUSG00000044042	328.511	354.092	215.673	202.552	0.70638	0.000565861	0.00323607	Fmn1	2	113327736	113716767	+	15397	protein_coding	formin 1 [Source:MGI Symbol;Acc:MGI:101815]
ENSMUSG00000112023	28.5662	39.575	1.98777	5.98675	3.09466	0.000566641	0.00323798	Lilr4b	10	51480632	51486703	+	5439	protein_coding	leukocyte immunoglobulin-like receptor, subfamily B, member 4B [Source:MGI Symbol;Acc:MGI:102702]
ENSMUSG00000053137	493.242	509.268	339.909	335.258	0.570134	0.000577269	0.00329482	Mapk11	15	89142486	89149628	-	2887	protein_coding	mitogen-activated protein kinase 11 [Source:MGI Symbol;Acc:MGI:1338024]
ENSMUSG00000048807	2629.04	2574.46	2105.05	2217.09	0.267836	0.000578799	0.00330225	Slc35e4	11	3907021	3914664	-	3063	protein_coding	solute carrier family 35, member E4 [Source:MGI Symbol;Acc:MGI:2144150]
ENSMUSG00000023079	715.106	812.33	520.797	569.739	0.485523	0.000588649	0.00335713	Gtf2ird1	5	134357656	134456716	-	7594	protein_coding	general transcription factor II I repeat domain-containing 1 [Source:MGI Symbol;Acc:MGI:1861942]
ENSMUSG00000027327	1534.95	1568.42	1173.78	1280.17	0.338658	0.000592651	0.00337515	1700037H04Rik	2	131146324	131160081	-	2286	protein_coding	RIKEN cDNA 1700037H04 gene [Source:MGI Symbol;Acc:MGI:1914576]
ENSMUSG00000025575	2364.33	2173.5	1812.85	1891.81	0.293015	0.000596866	0.00339731	Cant1	11	118406289	118419086	-	4358	protein_coding	calcium activated nucleotidase 1 [Source:MGI Symbol;Acc:MGI:1923275]
ENSMUSG00000025041	921.735	915.433	654.971	712.423	0.42611	0.000597744	0.00340097	Nt5c2	19	46886831	47015153	-	4475	protein_coding	5'-nucleotidase, cytosolic II [Source:MGI Symbol;Acc:MGI:2178563]
ENSMUSG00000018167	757.955	710.268	487.998	557.766	0.489849	0.000598493	0.0034039	Stard3	11	98358368	98381112	+	3557	protein_coding	START domain containing 3 [Source:MGI Symbol;Acc:MGI:1929618]
ENSMUSG00000032097	4318.25	4426.16	3871.19	3586.06	0.229618	0.000600703	0.00341513	Ddx6	9	44604892	44640731	+	8035	protein_coding	DEAD (Asp-Glu-Ala-Asp) box polypeptide 6 [Source:MGI Symbol;Acc:MGI:104976]
ENSMUSG00000041025	564.658	508.227	306.117	396.123	0.611949	0.000603417	0.00342787	Iffo2	4	139530548	139620382	+	6216	protein_coding	intermediate filament family orphan 2 [Source:MGI Symbol;Acc:MGI:2140675]
ENSMUSG00000063018	85.6985	80.1915	27.8288	27.9382	1.57303	0.000607323	0.00344871	2010204K13Rik	X	7411817	7445143	-	1583	processed_transcript	RIKEN cDNA 2010204K13 gene [Source:MGI Symbol;Acc:MGI:1922859]
ENSMUSG00000026185	33.3272	56.2382	5.96332	9.97792	2.48865	0.000612915	0.00347693	Igfbp5	1	72857932	72874884	-	6006	protein_coding	insulin-like growth factor binding protein 5 [Source:MGI Symbol;Acc:MGI:96440]
ENSMUSG00000041124	1880.61	1947.51	1545.49	1566.53	0.298619	0.000621486	0.00351867	Msantd4	9	4376562	4386870	+	4647	protein_coding	Myb/SANT-like DNA-binding domain containing 4 with coiled-coils [Source:MGI Symbol;Acc:MGI:1925350]
ENSMUSG00000026103	3402.23	3522.18	3050.24	2727.96	0.260934	0.000621583	0.00351867	Gls	1	52163448	52233232	-	15057	protein_coding	glutaminase [Source:MGI Symbol;Acc:MGI:95752]
ENSMUSG00000024927	3132.76	2859.82	2527.45	2461.55	0.264762	0.000622194	0.00352075	Rela	19	5637483	5648130	+	2716	protein_coding	v-rel reticuloendotheliosis viral oncogene homolog A (avian) [Source:MGI Symbol;Acc:MGI:103290]
ENSMUSG00000028796	2680.46	2628.62	2068.28	2302.9	0.280532	0.000624503	0.00353243	Phc2	4	128654702	128752881	+	7064	protein_coding	polyhomeotic 2 [Source:MGI Symbol;Acc:MGI:1860454]
ENSMUSG00000056214	248.526	278.067	149.083	151.664	0.807599	0.000625809	0.00353844	Pard6g	18	80046895	80119640	+	3143	protein_coding	par-6 family cell polarity regulator gamma [Source:MGI Symbol;Acc:MGI:2135606]
ENSMUSG00000017679	1814.9	1768.38	1497.79	1378.95	0.316945	0.000626619	0.00354026	Ttpal	2	163602314	163619013	+	5951	protein_coding	tocopherol (alpha) transfer protein-like [Source:MGI Symbol;Acc:MGI:1923330]
ENSMUSG00000050244	1499.72	1512.18	1175.77	1218.3	0.331179	0.000629739	0.00355651	Heatr1	13	12395027	12440289	+	7828	protein_coding	HEAT repeat containing 1 [Source:MGI Symbol;Acc:MGI:2442524]
ENSMUSG00000029438	199.963	203.082	106.346	105.766	0.926041	0.000630903	0.00356169	Bcl7a	5	123343834	123374992	+	9490	protein_coding	B cell CLL/lymphoma 7A [Source:MGI Symbol;Acc:MGI:1924295]
ENSMUSG00000029714	911.26	859.195	699.696	585.704	0.462109	0.000632108	0.0035671	Gigyf1	5	137518548	137527935	+	5505	protein_coding	GRB10 interacting GYF protein 1 [Source:MGI Symbol;Acc:MGI:1888677]
ENSMUSG00000050812	1659.69	1849.61	1450.08	1323.07	0.339213	0.000634359	0.0035762	Ecpas	4	58798911	58912749	-	11447	protein_coding	Ecm29 proteasome adaptor and scaffold [Source:MGI Symbol;Acc:MGI:2140220]
ENSMUSG00000002103	1815.86	1932.93	1567.36	1442.81	0.316296	0.00063745	0.00359166	Acp2	2	91202885	91214098	+	5186	protein_coding	acid phosphatase 2, lysosomal [Source:MGI Symbol;Acc:MGI:87882]
ENSMUSG00000007415	2329.09	2222.45	1815.83	1921.75	0.284467	0.000638214	0.00359457	Gatad1	5	3632932	3657185	-	4168	protein_coding	GATA zinc finger domain containing 1 [Source:MGI Symbol;Acc:MGI:1914460]
ENSMUSG00000030816	1367.37	1292.44	1032.65	1049.68	0.353399	0.0006394	0.00359985	Rnf40	7	127588767	127604799	+	5621	protein_coding	ring finger protein 40 [Source:MGI Symbol;Acc:MGI:2142048]
ENSMUSG00000021147	698.919	779.003	547.632	510.869	0.481019	0.000641431	0.00360849	Wdr37	13	8802968	8871909	-	10936	protein_coding	WD repeat domain 37 [Source:MGI Symbol;Acc:MGI:1920393]
ENSMUSG00000060181	1632.08	1752.76	1348.7	1360.99	0.320634	0.000643114	0.00361655	Slc35e3	10	117733679	117746365	-	3526	protein_coding	solute carrier family 35, member E3 [Source:MGI Symbol;Acc:MGI:2448489]
ENSMUSG00000032540	1485.44	1549.68	1157.88	1243.25	0.337863	0.000646448	0.00363389	Abhd5	9	122351608	122381524	+	5956	protein_coding	abhydrolase domain containing 5 [Source:MGI Symbol;Acc:MGI:1914719]
ENSMUSG00000073639	3854.53	3769	3286.78	3235.84	0.225095	0.000648187	0.00364225	Rab18	18	6765205	6790231	+	2257	protein_coding	RAB18, member RAS oncogene family [Source:MGI Symbol;Acc:MGI:102790]
ENSMUSG00000063785	863.65	870.651	681.806	585.704	0.452282	0.000649087	0.00364533	Utp14a	X	48256862	48282453	+	4130	protein_coding	UTP14A small subunit processome component [Source:MGI Symbol;Acc:MGI:1919804]
ENSMUSG00000057726	42.8492	23.9533	0	5.98675	3.48305	0.000653202	0.00366617	Serpinb9g	13	33484790	33496004	+	1927	protein_coding	serine (or cysteine) peptidase inhibitor, clade B, member 9g [Source:MGI Symbol;Acc:MGI:1919260]
ENSMUSG00000025078	1019.81	989.376	730.507	787.258	0.404831	0.000657392	0.00368683	Nhlrc2	19	56548261	56598846	+	3934	protein_coding	NHL repeat containing 2 [Source:MGI Symbol;Acc:MGI:1914116]
ENSMUSG00000078495	485.625	450.947	325.995	293.351	0.596971	0.000660845	0.00370047	Zfp984	4	147753974	147809788	-	2912	protein_coding	zinc finger protein 984 [Source:MGI Symbol;Acc:MGI:3651978]
ENSMUSG00000024622	1170.26	1220.58	945.186	904.997	0.369632	0.000670432	0.00374693	Hmgxb3	18	61131279	61177050	-	5101	protein_coding	HMG box domain containing 3 [Source:MGI Symbol;Acc:MGI:2441817]
ENSMUSG00000020083	159.018	165.59	81.4987	75.8322	1.04468	0.000672537	0.0037554	Fam241b	10	62107655	62143920	-	2981	protein_coding	family with sequence similarity 241, member B [Source:MGI Symbol;Acc:MGI:1917144]
ENSMUSG00000022346	850.319	758.174	589.375	582.71	0.457171	0.000676104	0.00377214	Myc	15	61985391	61990374	+	2717	protein_coding	myelocytomatosis oncogene [Source:MGI Symbol;Acc:MGI:97250]
ENSMUSG00000023031	89.5073	87.4817	29.8166	32.9271	1.49626	0.000676244	0.00377214	Cela1	15	100674421	100687921	-	2306	protein_coding	chymotrypsin-like elastase family, member 1 [Source:MGI Symbol;Acc:MGI:95314]
ENSMUSG00000010663	6776.84	7123.51	6104.45	6080.54	0.18986	0.000679635	0.0037896	Fads1	19	10182888	10196870	+	3456	protein_coding	fatty acid desaturase 1 [Source:MGI Symbol;Acc:MGI:1923517]
ENSMUSG00000040721	109.504	67.6941	26.8349	31.9293	1.59423	0.000682608	0.00380325	Zfhx2	14	55060262	55092324	-	18166	protein_coding	zinc finger homeobox 2 [Source:MGI Symbol;Acc:MGI:2686934]
ENSMUSG00000022536	2899.46	2750.46	2309.79	2411.66	0.259228	0.00068342	0.00380632	Glyr1	16	5013909	5049863	-	8405	protein_coding	glyoxylate reductase 1 homolog (Arabidopsis) [Source:MGI Symbol;Acc:MGI:1921272]
ENSMUSG00000025647	6483.57	6326.8	5350.09	5771.23	0.204066	0.000688634	0.00383388	Shisa5	9	109038565	109057777	+	3297	protein_coding	shisa family member 5 [Source:MGI Symbol;Acc:MGI:1915044]
ENSMUSG00000031672	6138.87	5902.93	5198.03	5315.24	0.195975	0.000689397	0.00383666	Got2	8	95864134	95888547	-	4824	protein_coding	glutamatic-oxaloacetic transaminase 2, mitochondrial [Source:MGI Symbol;Acc:MGI:95792]
ENSMUSG00000097327	208.533	214.538	127.217	92.7946	0.943092	0.000694593	0.00386261	E030030I06Rik	10	22113050	22149270	-	2789	protein_coding	RIKEN cDNA E030030I06 gene [Source:MGI Symbol;Acc:MGI:2442914]
ENSMUSG00000024130	1950.12	2107.89	1679.67	1617.42	0.299236	0.000702247	0.00390367	Abca3	17	24351950	24410201	+	8797	protein_coding	ATP-binding cassette, sub-family A (ABC1), member 3 [Source:MGI Symbol;Acc:MGI:1351617]
ENSMUSG00000048874	2519.54	2596.33	2159.72	2105.34	0.262275	0.000703513	0.00390772	Phf3	1	30802339	30873921	-	14190	protein_coding	PHD finger protein 3 [Source:MGI Symbol;Acc:MGI:2446126]
ENSMUSG00000024222	1796.81	1676.73	1401.38	1393.92	0.313721	0.000714937	0.00396207	Fkbp5	17	28399094	28517527	-	9468	protein_coding	FK506 binding protein 5 [Source:MGI Symbol;Acc:MGI:104670]
ENSMUSG00000035021	921.735	863.361	678.825	651.558	0.424468	0.000716616	0.00396985	Baz1a	12	54892989	55014348	-	7159	protein_coding	bromodomain adjacent to zinc finger domain 1A [Source:MGI Symbol;Acc:MGI:1309478]
ENSMUSG00000040557	417.066	413.455	246.484	288.362	0.634982	0.000717188	0.00397151	Mettl27	5	134932368	134942637	+	3347	protein_coding	methyltransferase like 27 [Source:MGI Symbol;Acc:MGI:1933146]
ENSMUSG00000030134	71.4154	72.9014	17.89	25.9426	1.71925	0.00071951	0.00398284	Rasgef1a	6	118011438	118091546	+	3355	protein_coding	RasGEF domain family, member 1A [Source:MGI Symbol;Acc:MGI:1917977]
ENSMUSG00000035936	155.209	182.253	75.5354	88.8035	1.03739	0.000730169	0.00403415	Aldh5a1	13	24907579	24937661	-	5647	protein_coding	aldhehyde dehydrogenase family 5, subfamily A1 [Source:MGI Symbol;Acc:MGI:2441982]
ENSMUSG00000028100	83.7941	78.1086	22.8594	30.9315	1.59012	0.000739519	0.00407804	Nudt17	3	96706067	96708562	-	2239	protein_coding	nudix (nucleoside diphosphate linked moiety X)-type motif 17 [Source:MGI Symbol;Acc:MGI:1925623]
ENSMUSG00000028577	2034.86	2079.77	1696.56	1683.27	0.283706	0.00074111	0.00408526	Plaa	4	94567514	94603244	-	6441	protein_coding	phospholipase A2, activating protein [Source:MGI Symbol;Acc:MGI:104810]
ENSMUSG00000029153	465.628	436.367	302.142	296.344	0.592122	0.000746284	0.00411222	Ociad2	5	73322199	73341028	-	2722	protein_coding	OCIA domain containing 2 [Source:MGI Symbol;Acc:MGI:1916377]
ENSMUSG00000000811	226.625	245.782	124.236	138.693	0.845005	0.000749093	0.00412613	Txnrd3	6	89643988	89675529	+	2836	protein_coding	thioredoxin reductase 3 [Source:MGI Symbol;Acc:MGI:2386711]
ENSMUSG00000023994	1155.02	977.92	804.054	795.24	0.416105	0.000767254	0.00421336	Nfya	17	48386885	48409906	-	7315	protein_coding	nuclear transcription factor-Y alpha [Source:MGI Symbol;Acc:MGI:97316]
ENSMUSG00000035202	37560.7	37089.1	25471.3	30303.9	0.420515	0.000773271	0.00424319	Lars2	9	123366927	123462666	+	11089	protein_coding	leucyl-tRNA synthetase, mitochondrial [Source:MGI Symbol;Acc:MGI:2142973]
ENSMUSG00000004558	2662.37	2640.07	2206.43	2241.04	0.253712	0.000780482	0.00427952	Ndrg2	14	51905271	51914158	-	3397	protein_coding	N-myc downstream regulated gene 2 [Source:MGI Symbol;Acc:MGI:1352498]
ENSMUSG00000032187	3768.83	3469.06	3029.37	3097.15	0.240809	0.00078281	0.00429066	Smarca4	9	21616169	21704230	+	6475	protein_coding	SWI/SNF related, matrix associated, actin dependent regulator of chromatin, subfamily a, member 4 [Source:MGI Symbol;Acc:MGI:88192]
ENSMUSG00000019843	1466.4	1431.99	1050.54	1211.32	0.357873	0.000783382	0.00429217	Fyn	10	39368855	39565381	+	4363	protein_coding	Fyn proto-oncogene [Source:MGI Symbol;Acc:MGI:95602]
ENSMUSG00000026036	1036	1045.61	749.391	831.161	0.397258	0.000786303	0.00430655	Nif3l1	1	58445151	58481816	+	7763	protein_coding	Ngg1 interacting factor 3-like 1 (S. pombe) [Source:MGI Symbol;Acc:MGI:1929485]
ENSMUSG00000025475	94.2683	73.9428	27.8288	29.9338	1.54312	0.000789793	0.0043224	Adgra1	7	139834174	139878088	+	5386	protein_coding	adhesion G protein-coupled receptor A1 [Source:MGI Symbol;Acc:MGI:1277167]
ENSMUSG00000019927	912.213	984.169	715.598	712.423	0.40886	0.000794987	0.00434755	Ube2d1	10	71254980	71285262	-	4371	protein_coding	ubiquitin-conjugating enzyme E2D 1 [Source:MGI Symbol;Acc:MGI:2384911]
ENSMUSG00000068762	328.511	322.849	172.936	219.514	0.731094	0.000805484	0.00439998	Gstm6	3	107938847	107943749	-	1989	protein_coding	glutathione S-transferase, mu 6 [Source:MGI Symbol;Acc:MGI:1309467]
ENSMUSG00000024597	602.746	606.123	432.341	421.068	0.502312	0.000807006	0.00440663	Slc12a2	18	57878678	57946821	+	6520	protein_coding	solute carrier family 12, member 2 [Source:MGI Symbol;Acc:MGI:101924]
ENSMUSG00000030868	1628.27	1597.58	1280.13	1315.09	0.313924	0.000813227	0.0044376	Dctn5	7	122133041	122149044	+	2649	protein_coding	dynactin 5 [Source:MGI Symbol;Acc:MGI:1891689]
ENSMUSG00000032803	5167.62	5372.83	4567.9	4607.8	0.199907	0.000820678	0.00447623	Cdv3	9	103353094	103365840	-	7403	protein_coding	carnitine deficiency-associated gene expressed in ventricle 3 [Source:MGI Symbol;Acc:MGI:2448759]
ENSMUSG00000024360	7202.48	7177.66	6465.23	6205.27	0.182609	0.000823036	0.0044868	Etf1	18	34902785	34932007	-	3709	protein_coding	eukaryotic translation termination factor 1 [Source:MGI Symbol;Acc:MGI:2385071]
ENSMUSG00000032846	855.08	841.49	674.849	557.766	0.460921	0.000823235	0.0044868	Zswim6	13	107724617	107890064	-	5550	processed_transcript	zinc finger SWIM-type containing 6 [Source:MGI Symbol;Acc:MGI:1914513]
ENSMUSG00000048285	976.963	1011.25	728.519	780.273	0.397926	0.000831997	0.00453115	Frmd6	12	70825514	70902234	+	6392	protein_coding	FERM domain containing 6 [Source:MGI Symbol;Acc:MGI:2442579]
ENSMUSG00000004952	594.176	561.341	405.506	403.108	0.5153	0.000832481	0.00453208	Rasa4	5	136083916	136111860	+	7485	protein_coding	RAS p21 protein activator 4 [Source:MGI Symbol;Acc:MGI:1858600]
ENSMUSG00000027843	8.56985	20.829	0	0	6.32396	0.000844322	0.00458884	Ptpn22	3	103859795	103912247	+	6775	protein_coding	protein tyrosine phosphatase, non-receptor type 22 (lymphoid) [Source:MGI Symbol;Acc:MGI:107170]
ENSMUSG00000064120	878.885	797.749	607.265	631.602	0.43702	0.000844489	0.00458884	Mocs1	17	49428362	49455435	+	3110	protein_coding	molybdenum cofactor synthesis 1 [Source:MGI Symbol;Acc:MGI:1928904]
ENSMUSG00000019132	4130.67	4255.36	3614.77	3618.99	0.213124	0.000847701	0.004604	BC005537	13	24801657	24816197	+	5849	protein_coding	cDNA sequence BC005537 [Source:MGI Symbol;Acc:MGI:2441726]
ENSMUSG00000034880	1096.94	1215.37	783.183	946.905	0.418145	0.000847914	0.004604	Mrpl34	8	71464959	71465747	+	607	protein_coding	mitochondrial ribosomal protein L34 [Source:MGI Symbol;Acc:MGI:2137227]
ENSMUSG00000032604	2977.55	2978.54	2520.5	2523.42	0.239821	0.000848526	0.0046056	Qars	9	108507706	108515941	+	6572	protein_coding	glutaminyl-tRNA synthetase [Source:MGI Symbol;Acc:MGI:1915851]
ENSMUSG00000031568	1179.78	1249.74	972.021	915.973	0.363529	0.000859648	0.00466074	Rwdd4a	8	47533664	47552955	+	3352	protein_coding	RWD domain containing 4A [Source:MGI Symbol;Acc:MGI:2681000]
ENSMUSG00000022427	2302.43	2417.2	1979.82	1936.71	0.268877	0.000862372	0.00467376	Tomm22	15	79670861	79673400	+	1651	protein_coding	translocase of outer mitochondrial membrane 22 [Source:MGI Symbol;Acc:MGI:2450248]
ENSMUSG00000027300	357.077	373.88	221.637	242.463	0.655151	0.000876253	0.00474544	Ubox5	2	130590002	130630038	-	5585	protein_coding	U box domain containing 5 [Source:MGI Symbol;Acc:MGI:2154658]
ENSMUSG00000037822	4003.07	3862.73	3242.06	3472.32	0.228483	0.000897096	0.00484927	Smim14	5	65446844	65537184	-	15976	protein_coding	small integral membrane protein 14 [Source:MGI Symbol;Acc:MGI:1915802]
ENSMUSG00000034300	1085.51	1280.98	835.859	944.909	0.409652	0.000901206	0.00486613	Fam53c	18	34758906	34773760	+	4517	protein_coding	family with sequence similarity 53, member C [Source:MGI Symbol;Acc:MGI:1913556]
ENSMUSG00000031767	349.459	397.833	253.441	216.521	0.668487	0.000912429	0.00492298	Nudt7	8	114133557	114154739	+	5618	protein_coding	nudix (nucleoside diphosphate linked moiety X)-type motif 7 [Source:MGI Symbol;Acc:MGI:1914778]
ENSMUSG00000001100	2664.27	2608.83	2079.21	2295.92	0.269427	0.00091505	0.00493528	Poldip2	11	78512193	78522736	+	3783	protein_coding	polymerase (DNA-directed), delta interacting protein 2 [Source:MGI Symbol;Acc:MGI:1915061]
ENSMUSG00000017561	441.823	490.522	302.142	321.289	0.580145	0.000918834	0.004952	Crlf3	11	80046493	80080991	-	4261	protein_coding	cytokine receptor-like factor 3 [Source:MGI Symbol;Acc:MGI:1860086]
ENSMUSG00000020173	79.033	107.269	29.8166	37.9161	1.45856	0.000922683	0.0049709	Cobl	11	12236608	12464960	-	8142	protein_coding	cordon-bleu WH2 repeat [Source:MGI Symbol;Acc:MGI:105056]
ENSMUSG00000005609	1241.68	1164.34	966.058	902.004	0.365386	0.000923453	0.00497321	Ctr9	7	111028951	111056377	+	8000	protein_coding	CTR9 homolog, Paf1/RNA polymerase II complex component [Source:MGI Symbol;Acc:MGI:109345]
ENSMUSG00000035284	1005.53	1011.25	820.95	684.485	0.421803	0.000924706	0.0049781	Vps13c	9	67840396	67995638	+	16299	protein_coding	vacuolar protein sorting 13C [Source:MGI Symbol;Acc:MGI:2444207]
ENSMUSG00000003352	3386.99	3238.9	2747.1	2874.64	0.237286	0.000925297	0.00497944	Cacnb3	15	98630840	98644529	+	4010	protein_coding	calcium channel, voltage-dependent, beta 3 subunit [Source:MGI Symbol;Acc:MGI:103307]
ENSMUSG00000024232	254.239	285.357	174.924	132.706	0.810095	0.000942144	0.00506822	Bambi	18	3507957	3516404	+	5040	protein_coding	BMP and activin membrane-bound inhibitor [Source:MGI Symbol;Acc:MGI:1915260]
ENSMUSG00000022221	1967.26	1981.88	1450.08	1708.22	0.322392	0.000955398	0.0051357	Ripk3	14	55784995	55788865	-	2292	protein_coding	receptor-interacting serine-threonine kinase 3 [Source:MGI Symbol;Acc:MGI:2154952]
ENSMUSG00000023064	142.831	123.932	52.676	66.8521	1.15892	0.000959099	0.00515369	Sncg	14	34370274	34374789	-	852	protein_coding	synuclein, gamma [Source:MGI Symbol;Acc:MGI:1298397]
ENSMUSG00000030591	11257	11188.3	9822.58	10238.3	0.162042	0.000959505	0.00515397	Psmd8	7	29174188	29180701	-	3057	protein_coding	proteasome (prosome, macropain) 26S subunit, non-ATPase, 8 [Source:MGI Symbol;Acc:MGI:1888669]
ENSMUSG00000022575	163.779	172.88	89.4498	79.8234	0.991641	0.000972998	0.00521293	Gsdmd	15	75862327	75867408	+	2377	protein_coding	gasdermin D [Source:MGI Symbol;Acc:MGI:1916396]
ENSMUSG00000053119	5165.71	5014.57	4512.25	4345.38	0.200885	0.000975649	0.0052252	Chmp3	6	71543797	71582609	+	3250	protein_coding	charged multivesicular body protein 3 [Source:MGI Symbol;Acc:MGI:1913950]
ENSMUSG00000020650	558.944	606.123	417.432	400.115	0.510627	0.000980286	0.00524616	Bcap29	12	31590967	31634658	-	7590	protein_coding	B cell receptor associated protein 29 [Source:MGI Symbol;Acc:MGI:101917]
ENSMUSG00000006262	1679.69	1752.76	1441.14	1321.08	0.313206	0.00098533	0.00526732	Mob1b	5	88720855	88764220	+	15033	protein_coding	MOB kinase activator 1B [Source:MGI Symbol;Acc:MGI:1915723]
ENSMUSG00000049339	2877.56	2887.94	2229.29	2545.37	0.272061	0.000986915	0.00527191	Retreg2	1	75142778	75147913	+	2999	protein_coding	reticulophagy regulator family member 2 [Source:MGI Symbol;Acc:MGI:2388278]
ENSMUSG00000058230	2601.42	2563	2161.7	2178.18	0.251022	0.000996333	0.00531439	Arhgap35	7	16493719	16614993	-	9147	protein_coding	Rho GTPase activating protein 35 [Source:MGI Symbol;Acc:MGI:1929494]
ENSMUSG00000014905	1279.76	1267.44	1042.59	951.893	0.352925	0.00099736	0.00531778	Dnajb9	12	44205559	44210326	-	2549	protein_coding	DnaJ heat shock protein family (Hsp40) member B9 [Source:MGI Symbol;Acc:MGI:1351618]
ENSMUSG00000035529	1469.25	1569.46	1156.88	1257.22	0.331703	0.000999008	0.00532083	Prdm4	10	85891966	85917142	-	4914	protein_coding	PR domain containing 4 [Source:MGI Symbol;Acc:MGI:1920093]
ENSMUSG00000001376	1224.54	1235.16	1012.77	894.022	0.367262	0.00100415	0.00534623	Vps50	6	3498382	3603531	+	10856	protein_coding	VPS50 EARP/GARPII complex subunit [Source:MGI Symbol;Acc:MGI:1920538]
ENSMUSG00000006585	684.636	586.335	432.341	461.978	0.507792	0.0010057	0.00535254	Cdt1	8	122568015	122573554	+	3140	protein_coding	chromatin licensing and DNA replication factor 1 [Source:MGI Symbol;Acc:MGI:1914427]
ENSMUSG00000028970	418.018	454.071	295.184	284.371	0.589108	0.00101351	0.00539017	Abcb1b	5	8798147	8866315	+	7990	protein_coding	ATP-binding cassette, sub-family B (MDR/TAP), member 1B [Source:MGI Symbol;Acc:MGI:97568]
ENSMUSG00000044763	430.397	436.367	260.398	309.315	0.605386	0.00102697	0.00545373	Trmt10c	16	56032609	56037819	-	3002	protein_coding	tRNA methyltransferase 10C [Source:MGI Symbol;Acc:MGI:1196261]
ENSMUSG00000025277	252.334	292.647	156.04	164.636	0.764404	0.00103879	0.00550843	Abhd6	14	8002902	8056763	+	2365	protein_coding	abhydrolase domain containing 6 [Source:MGI Symbol;Acc:MGI:1913332]
ENSMUSG00000029059	349.459	408.248	201.759	266.41	0.694047	0.00104413	0.00553269	Fam213b	4	154895504	154899135	-	1027	protein_coding	family with sequence similarity 213, member B [Source:MGI Symbol;Acc:MGI:1913719]
ENSMUSG00000028354	52.3713	56.2382	11.9266	15.9647	1.96112	0.00105451	0.00557749	Fmn2	1	174501825	174822729	+	7960	protein_coding	formin 2 [Source:MGI Symbol;Acc:MGI:1859252]
ENSMUSG00000059586	1048.38	1121.64	828.901	846.128	0.373198	0.00106181	0.00561408	Nsmce2	15	59374247	59601684	+	3310	protein_coding	NSE2/MMS21 homolog, SMC5-SMC6 complex SUMO ligase [Source:MGI Symbol;Acc:MGI:1915751]
ENSMUSG00000017837	1196.92	1088.31	747.403	948.9	0.430324	0.00106283	0.00561741	Nkiras2	11	100619244	100627607	+	3578	protein_coding	NFKB inhibitor interacting Ras-like protein 2 [Source:MGI Symbol;Acc:MGI:1919216]
ENSMUSG00000035835	81.8897	63.5283	21.8655	24.9448	1.63642	0.00107379	0.0056712	Plppr3	10	79860475	79874634	-	4357	protein_coding	phospholipid phosphatase related 3 [Source:MGI Symbol;Acc:MGI:2388640]
ENSMUSG00000025889	167.588	143.72	86.4681	60.8653	1.07979	0.00108286	0.00571289	Snca	6	60731575	60829855	-	2703	protein_coding	synuclein, alpha [Source:MGI Symbol;Acc:MGI:1277151]
ENSMUSG00000052915	1907.27	1896.48	1537.54	1585.49	0.284506	0.00108556	0.00572333	Msl1	11	98795516	98807859	+	5433	protein_coding	male specific lethal 1 [Source:MGI Symbol;Acc:MGI:1921276]
ENSMUSG00000040327	259	270.777	124.236	175.611	0.82107	0.00108974	0.00574085	Cul9	17	46500572	46546388	-	12198	protein_coding	cullin 9 [Source:MGI Symbol;Acc:MGI:1925559]
ENSMUSG00000020570	1446.4	1484.06	1215.52	1117.53	0.328773	0.00109183	0.00574974	Sypl	12	32953891	32979860	+	8345	protein_coding	synaptophysin-like protein [Source:MGI Symbol;Acc:MGI:108081]
ENSMUSG00000021843	1750.15	1807.95	1512.7	1354	0.311559	0.00109435	0.00575676	Ktn1	14	47648448	47739894	+	12912	protein_coding	kinectin 1 [Source:MGI Symbol;Acc:MGI:109153]
ENSMUSG00000033767	206.629	191.626	110.321	104.768	0.8891	0.00109574	0.00576147	Tmem131l	3	83897655	84040175	-	11726	protein_coding	transmembrane 131 like [Source:MGI Symbol;Acc:MGI:2443399]
ENSMUSG00000030498	96.1727	82.2744	19.8777	40.9095	1.5545	0.00110092	0.005785	Gas2	7	51862015	51994975	+	4993	protein_coding	growth arrest specific 2 [Source:MGI Symbol;Acc:MGI:95657]
ENSMUSG00000057469	600.842	609.247	404.512	452	0.498532	0.00110568	0.00580583	E2f6	12	16810963	16839742	+	5663	protein_coding	E2F transcription factor 6 [Source:MGI Symbol;Acc:MGI:1354159]
ENSMUSG00000053192	439.919	414.496	278.288	290.357	0.587719	0.00110774	0.00581241	Mllt11	3	95219135	95232171	-	2385	protein_coding	myeloid/lymphoid or mixed-lineage leukemia; translocated to, 11 [Source:MGI Symbol;Acc:MGI:1929671]
ENSMUSG00000024169	330.415	292.647	191.82	191.576	0.70113	0.0011111	0.00582583	Ift140	17	25016085	25099495	+	8333	protein_coding	intraflagellar transport 140 [Source:MGI Symbol;Acc:MGI:2146906]
ENSMUSG00000027569	644.643	624.869	480.047	424.062	0.489821	0.00112461	0.00588605	Mrgbp	2	180581304	180586304	+	3499	protein_coding	MRG/MORF4L binding protein [Source:MGI Symbol;Acc:MGI:1920497]
ENSMUSG00000036299	3486.98	3646.11	2970.73	3119.1	0.227962	0.00112545	0.00588833	BC031181	18	75005900	75009933	+	1047	protein_coding	cDNA sequence BC031181 [Source:MGI Symbol;Acc:MGI:3039614]
ENSMUSG00000025027	3897.38	3873.15	3305.67	3397.48	0.213204	0.00113039	0.00591204	Xpnpep1	19	52943417	53040214	-	7120	protein_coding	X-prolyl aminopeptidase (aminopeptidase P) 1, soluble [Source:MGI Symbol;Acc:MGI:2180003]
ENSMUSG00000038859	412.305	404.082	275.307	264.415	0.597127	0.00114402	0.00598069	Baiap2l1	5	144264526	144358112	-	3366	protein_coding	BAI1-associated protein 2-like 1 [Source:MGI Symbol;Acc:MGI:1914148]
ENSMUSG00000096255	126.643	160.383	70.566	63.8587	1.0933	0.00115388	0.00602833	Dynlt1b	17	6430112	6436296	+	771	protein_coding	dynein light chain Tctex-type 1B [Source:MGI Symbol;Acc:MGI:98643]
ENSMUSG00000032459	441.823	443.657	306.117	289.36	0.572377	0.0011598	0.00605708	Mrps22	9	98588730	98601660	-	3991	protein_coding	mitochondrial ribosomal protein S22 [Source:MGI Symbol;Acc:MGI:1928137]
ENSMUSG00000038633	8764.1	8758.58	7772.19	7874.57	0.163362	0.00117526	0.00613343	Degs1	1	182275772	182282804	-	2591	protein_coding	delta(4)-desaturase, sphingolipid 1 [Source:MGI Symbol;Acc:MGI:1097711]
ENSMUSG00000001750	2143.41	2066.23	1711.47	1772.08	0.273316	0.00117841	0.00614325	Tcirg1	19	3896050	3907133	-	4470	protein_coding	T cell, immune regulator 1, ATPase, H+ transporting, lysosomal V0 protein A3 [Source:MGI Symbol;Acc:MGI:1350931]
ENSMUSG00000024587	9286.86	9279.3	8203.54	8390.43	0.162022	0.00117918	0.00614503	Nars	18	64499665	64516557	-	2632	protein_coding	asparaginyl-tRNA synthetase [Source:MGI Symbol;Acc:MGI:1917473]
ENSMUSG00000034190	1847.28	1972.5	1428.22	1640.37	0.315698	0.00118139	0.00615436	Chmp7	14	69717000	69732541	-	6302	protein_coding	charged multivesicular body protein 7 [Source:MGI Symbol;Acc:MGI:1913922]
ENSMUSG00000030922	138.07	129.14	66.5904	56.8741	1.11412	0.00118226	0.00615665	Lyrm1	7	119895861	119956963	+	7134	protein_coding	LYR motif containing 1 [Source:MGI Symbol;Acc:MGI:1921169]
ENSMUSG00000074577	126.643	159.342	65.5965	68.8476	1.08792	0.0011865	0.0061743	Ripor3	2	167980164	168010618	-	4244	protein_coding	RIPOR family member 3 [Source:MGI Symbol;Acc:MGI:1916803]
ENSMUSG00000026192	3100.38	3133.72	2573.17	2721.98	0.235477	0.00118733	0.00617641	Atic	1	71557150	71579631	+	7985	protein_coding	5-aminoimidazole-4-carboxamide ribonucleotide formyltransferase/IMP cyclohydrolase [Source:MGI Symbol;Acc:MGI:1351352]
ENSMUSG00000061032	6360.73	6224.74	5424.63	5648.5	0.184773	0.00118795	0.00617742	Rrp1	10	78400384	78413043	-	3337	protein_coding	ribosomal RNA processing 1 homolog (S. cerevisiae) [Source:MGI Symbol;Acc:MGI:1203500]
ENSMUSG00000066877	202.82	183.295	102.37	104.768	0.898927	0.00118896	0.00618048	Nck2	1	43444579	43570515	+	4455	protein_coding	non-catalytic region of tyrosine kinase adaptor protein 2 [Source:MGI Symbol;Acc:MGI:1306821]
ENSMUSG00000075415	1650.17	1646.53	1342.74	1338.04	0.29838	0.00121052	0.00628802	Fnbp1	2	31026206	31142008	-	10030	protein_coding	formin binding protein 1 [Source:MGI Symbol;Acc:MGI:109606]
ENSMUSG00000036880	1155.98	1136.22	866.669	921.96	0.357977	0.00121216	0.0062943	Acaa2	18	74779197	74806207	+	1515	protein_coding	acetyl-Coenzyme A acyltransferase 2 (mitochondrial 3-oxoacyl-Coenzyme A thiolase) [Source:MGI Symbol;Acc:MGI:1098623]
ENSMUSG00000025377	527.522	547.802	356.805	392.132	0.521694	0.00121939	0.00632733	Tepsin	11	120090531	120098731	-	3329	protein_coding	TEPSIN, adaptor related protein complex 4 accessory protein [Source:MGI Symbol;Acc:MGI:1926027]
ENSMUSG00000034245	150.448	169.756	80.5048	79.8234	0.997393	0.00122907	0.00637067	Hdac11	6	91156665	91174692	+	3849	protein_coding	histone deacetylase 11 [Source:MGI Symbol;Acc:MGI:2385252]
ENSMUSG00000037475	975.058	1009.16	807.036	690.472	0.405821	0.0012358	0.00639641	Thoc2	X	41794991	41920674	-	12666	protein_coding	THO complex 2 [Source:MGI Symbol;Acc:MGI:2442413]
ENSMUSG00000055067	415.161	431.16	301.148	257.43	0.59922	0.00123734	0.0064021	Smyd3	1	178951960	179518041	-	9184	protein_coding	SET and MYND domain containing 3 [Source:MGI Symbol;Acc:MGI:1916976]
ENSMUSG00000101111	1065.52	1160.17	895.492	819.187	0.375907	0.00124386	0.00642896	Gm28437	1	24613189	24613971	-	783	unprocessed_pseudogene	predicted gene 28437 [Source:MGI Symbol;Acc:MGI:5579143]
ENSMUSG00000073490	56.1801	71.8599	5.96332	24.9448	2.05032	0.00124824	0.00644702	Ifi207	1	173723427	173741747	-	3422	protein_coding	interferon activated gene 207 [Source:MGI Symbol;Acc:MGI:2138302]
ENSMUSG00000021070	54.2757	42.6994	12.9205	9.97792	2.08317	0.00125411	0.00647273	Bdkrb2	12	105563226	105595237	+	3792	protein_coding	bradykinin receptor, beta 2 [Source:MGI Symbol;Acc:MGI:102845]
ENSMUSG00000031880	49.5147	32.2849	7.95109	7.98234	2.36163	0.00125974	0.00649716	Rrad	8	104628070	104631327	-	1577	protein_coding	Ras-related associated with diabetes [Source:MGI Symbol;Acc:MGI:1930943]
ENSMUSG00000024228	148.544	160.383	77.5232	75.8322	1.01002	0.00126721	0.00653335	Nudt12	17	58999618	59013372	-	4401	protein_coding	nudix (nucleoside diphosphate linked moiety X)-type motif 12 [Source:MGI Symbol;Acc:MGI:1915243]
ENSMUSG00000029507	905.547	975.837	694.727	734.375	0.396341	0.00127519	0.00656753	Pus1	5	110773667	110780659	-	2180	protein_coding	pseudouridine synthase 1 [Source:MGI Symbol;Acc:MGI:1929237]
ENSMUSG00000015120	3431.75	3372.21	2843.51	2978.41	0.22496	0.00127862	0.00657969	Ube2i	17	25261916	25274622	-	5474	protein_coding	ubiquitin-conjugating enzyme E2I [Source:MGI Symbol;Acc:MGI:107365]
ENSMUSG00000030168	2084.38	2264.11	1794.96	1797.02	0.27538	0.00127892	0.00657969	Adipor2	6	119353150	119417704	-	5979	protein_coding	adiponectin receptor 2 [Source:MGI Symbol;Acc:MGI:93830]
ENSMUSG00000029466	1816.81	1739.22	1395.42	1497.69	0.29786	0.00128174	0.00658952	Anapc7	5	122421693	122444912	+	5119	protein_coding	anaphase promoting complex subunit 7 [Source:MGI Symbol;Acc:MGI:1929711]
ENSMUSG00000067780	199.011	212.455	128.211	89.8013	0.915973	0.00128328	0.00659512	Pi15	1	17601901	17630939	+	6923	protein_coding	peptidase inhibitor 15 [Source:MGI Symbol;Acc:MGI:1934659]
ENSMUSG00000042688	2993.73	3188.91	2718.28	2467.54	0.253412	0.00128394	0.00659617	Mapk6	9	75369062	75410005	-	6675	protein_coding	mitogen-activated protein kinase 6 [Source:MGI Symbol;Acc:MGI:1354946]
ENSMUSG00000110981	40.9448	69.777	3.97555	18.958	2.27051	0.00128999	0.00662257	Gm35940	9	41805412	41838418	+	7483	processed_transcript	predicted gene, 35940 [Source:MGI Symbol;Acc:MGI:5595099]
ENSMUSG00000096740	223.768	206.207	126.224	113.748	0.841745	0.00131038	0.00671898	Lbhd1	19	8883732	8892627	+	3281	protein_coding	LBH domain containing 1 [Source:MGI Symbol;Acc:MGI:5516029]
ENSMUSG00000049526	148.544	164.549	56.6515	90.7991	1.0861	0.00131063	0.00671898	Tmem202	9	59518685	59539847	-	1704	protein_coding	transmembrane protein 202 [Source:MGI Symbol;Acc:MGI:1921143]
ENSMUSG00000049327	3075.62	3133.72	2626.84	2673.08	0.228391	0.00131109	0.00671898	Kmt5a	5	124439930	124462308	+	5307	protein_coding	lysine methyltransferase 5A [Source:MGI Symbol;Acc:MGI:1915206]
ENSMUSG00000028965	185.68	217.663	113.303	105.766	0.879851	0.00131363	0.00672963	Tnfrsf9	4	150914562	150946102	+	2722	protein_coding	tumor necrosis factor receptor superfamily, member 9 [Source:MGI Symbol;Acc:MGI:1101059]
ENSMUSG00000020387	346.603	350.968	224.618	223.505	0.638377	0.0013265	0.00679316	Jade2	11	51813455	51857653	-	10760	protein_coding	jade family PHD finger 2 [Source:MGI Symbol;Acc:MGI:1924151]
ENSMUSG00000029778	270.426	284.315	151.071	180.6	0.741881	0.00133638	0.00683169	Adcyap1r1	6	55451978	55501451	+	6601	protein_coding	adenylate cyclase activating polypeptide 1 receptor 1 [Source:MGI Symbol;Acc:MGI:108449]
ENSMUSG00000033862	621.79	553.009	387.616	437.033	0.511136	0.00134013	0.00684606	Cdk10	8	123224842	123232250	+	4304	protein_coding	cyclin-dependent kinase 10 [Source:MGI Symbol;Acc:MGI:2448549]
ENSMUSG00000043384	358.029	387.419	254.435	227.497	0.628861	0.00134467	0.0068668	Gprasp1	X	135742733	135803474	+	8119	protein_coding	G protein-coupled receptor associated sorting protein 1 [Source:MGI Symbol;Acc:MGI:1917418]
ENSMUSG00000007777	367.551	353.051	256.423	194.569	0.676198	0.00134675	0.00687504	0610009B22Rik	11	51685386	51688874	-	998	protein_coding	RIKEN cDNA 0610009B22 gene [Source:MGI Symbol;Acc:MGI:1913300]
ENSMUSG00000005804	818.897	890.438	613.228	666.525	0.417195	0.00136838	0.00697561	Bloc1s6	2	122738503	122749475	+	3899	protein_coding	biogenesis of lysosomal organelles complex-1, subunit 6, pallidin [Source:MGI Symbol;Acc:MGI:1927580]
ENSMUSG00000021945	942.683	980.003	778.213	675.505	0.403166	0.00136943	0.00697851	Zmym2	14	56886653	56962701	+	7860	protein_coding	zinc finger, MYM-type 2 [Source:MGI Symbol;Acc:MGI:1923257]
ENSMUSG00000028126	1451.16	1439.28	1206.58	1101.56	0.324575	0.00137299	0.00699173	Pip5k1a	3	95058530	95106930	-	4383	protein_coding	phosphatidylinositol-4-phosphate 5-kinase, type 1 alpha [Source:MGI Symbol;Acc:MGI:107929]
ENSMUSG00000033088	1717.78	1810.04	1370.57	1491.7	0.301408	0.00137367	0.00699272	Triobp	15	78947724	79005869	+	12302	protein_coding	TRIO and F-actin binding protein [Source:MGI Symbol;Acc:MGI:1349410]
ENSMUSG00000040820	336.128	311.393	220.643	180.6	0.690745	0.00137906	0.00701281	Hlcs	16	94128882	94313571	-	8923	protein_coding	holocarboxylase synthetase (biotin- [propriony-Coenzyme A-carboxylase (ATP-hydrolysing)] ligase) [Source:MGI Symbol;Acc:MGI:894646]
ENSMUSG00000030007	7392.92	6969.37	6074.64	6504.61	0.191405	0.0013825	0.00702046	Cct7	6	85451514	85468475	+	6778	protein_coding	chaperonin containing Tcp1, subunit 7 (eta) [Source:MGI Symbol;Acc:MGI:107184]
ENSMUSG00000073411	4416.33	4311.6	3652.53	3894.38	0.209849	0.00139176	0.00706004	H2-D1	17	35262730	35267499	+	2579	protein_coding	histocompatibility 2, D region locus 1 [Source:MGI Symbol;Acc:MGI:95896]
ENSMUSG00000024078	613.22	616.537	433.335	452	0.474064	0.0013995	0.00709122	Ttc27	17	74717750	74863570	+	2820	protein_coding	tetratricopeptide repeat domain 27 [Source:MGI Symbol;Acc:MGI:1921446]
ENSMUSG00000038256	568.467	472.818	377.677	330.269	0.557415	0.00142151	0.00719337	Bcl9	3	97203662	97297917	-	8446	protein_coding	B cell CLL/lymphoma 9 [Source:MGI Symbol;Acc:MGI:1924828]
ENSMUSG00000031355	70.4632	58.3211	19.8777	19.9558	1.6937	0.00142452	0.00720606	Arhgap6	X	168795099	169304435	+	12128	protein_coding	Rho GTPase activating protein 6 [Source:MGI Symbol;Acc:MGI:1196332]
ENSMUSG00000024870	6710.19	6151.84	5082.74	5864.02	0.232798	0.00144881	0.00732131	Rab1b	19	5099207	5106996	-	1835	protein_coding	RAB1B, member RAS oncogene family [Source:MGI Symbol;Acc:MGI:1923558]
ENSMUSG00000024781	3275.59	3094.14	2740.15	2691.04	0.230192	0.00145404	0.00734517	Lipa	19	34492318	34527474	-	2969	protein_coding	lysosomal acid lipase A [Source:MGI Symbol;Acc:MGI:96789]
ENSMUSG00000026525	53.3235	85.3988	15.9022	25.9426	1.72756	0.00146095	0.00737749	Opn3	1	175662421	175692776	-	1913	protein_coding	opsin 3 [Source:MGI Symbol;Acc:MGI:1338022]
ENSMUSG00000020601	1319.76	1308.06	1040.6	1056.66	0.325406	0.00146498	0.00739529	Trib2	12	15791727	15816922	-	4335	protein_coding	tribbles pseudokinase 2 [Source:MGI Symbol;Acc:MGI:2145021]
ENSMUSG00000036644	3746.93	3666.94	3084.03	3283.73	0.219534	0.00146887	0.00741071	Tbc1d9b	11	50131396	50172785	+	6429	protein_coding	TBC1 domain family, member 9B [Source:MGI Symbol;Acc:MGI:1924045]
ENSMUSG00000028527	664.639	648.822	429.359	510.869	0.482446	0.00146906	0.00741071	Ak4	4	101419277	101466995	+	4646	protein_coding	adenylate kinase 4 [Source:MGI Symbol;Acc:MGI:87979]
ENSMUSG00000018102	3733.6	3572.17	3176.46	3112.11	0.216475	0.0014705	0.00741279	Hist1h2bc	13	23684199	23692908	+	1156	protein_coding	histone cluster 1, H2bc [Source:MGI Symbol;Acc:MGI:1915274]
ENSMUSG00000073982	1773.96	1772.54	1482.88	1425.84	0.286005	0.0014729	0.00742234	Rhog	7	102239123	102256054	-	1420	protein_coding	ras homolog family member G [Source:MGI Symbol;Acc:MGI:1928370]
ENSMUSG00000079316	986.485	1097.69	795.109	809.209	0.377019	0.0014774	0.00744243	Rab9	X	166457253	166479867	-	1749	protein_coding	RAB9, member RAS oncogene family [Source:MGI Symbol;Acc:MGI:1890695]
ENSMUSG00000059555	1438.78	1410.12	1087.31	1188.37	0.324222	0.00147991	0.0074525	Tor4a	2	25192966	25196886	-	3301	protein_coding	torsin family 4, member A [Source:MGI Symbol;Acc:MGI:2442720]
ENSMUSG00000026797	2826.15	2827.53	2418.13	2392.7	0.232899	0.00149517	0.00752408	Stxbp1	2	32787602	32847245	-	4997	protein_coding	syntaxin binding protein 1 [Source:MGI Symbol;Acc:MGI:107363]
ENSMUSG00000027108	2127.23	2138.09	1812.85	1738.15	0.264394	0.00150084	0.00755	Ola1	2	73092801	73218924	-	3561	protein_coding	Obg-like ATPase 1 [Source:MGI Symbol;Acc:MGI:1914309]
ENSMUSG00000039157	903.643	916.474	695.721	697.457	0.385581	0.00153096	0.00769084	Fam102a	2	32535332	32569756	+	6066	protein_coding	family with sequence similarity 102, member A [Source:MGI Symbol;Acc:MGI:2138935]
ENSMUSG00000053110	4294.45	4323.05	3818.51	3674.87	0.201619	0.00153364	0.00770166	Yap1	9	7931999	8004596	-	9257	protein_coding	yes-associated protein 1 [Source:MGI Symbol;Acc:MGI:103262]
ENSMUSG00000034330	635.121	608.206	423.396	469.96	0.47714	0.00153695	0.00771292	Plcg2	8	117498291	117635142	+	4298	protein_coding	phospholipase C, gamma 2 [Source:MGI Symbol;Acc:MGI:97616]
ENSMUSG00000022270	1111.22	1181	914.376	882.048	0.351317	0.00154459	0.00774358	Retreg1	15	25843180	25973687	+	4142	protein_coding	reticulophagy regulator 1 [Source:MGI Symbol;Acc:MGI:1913520]
ENSMUSG00000007817	4422.04	4259.52	3916.91	3504.25	0.226409	0.00154466	0.00774358	Zmiz1	14	25459185	25666743	+	12523	protein_coding	zinc finger, MIZ-type containing 1 [Source:MGI Symbol;Acc:MGI:3040693]
ENSMUSG00000038759	1505.44	1445.53	1228.44	1141.47	0.31652	0.00154548	0.00774502	Nup205	6	35177421	35247596	+	9306	protein_coding	nucleoporin 205 [Source:MGI Symbol;Acc:MGI:2141625]
ENSMUSG00000022752	3119.42	3469.06	2843.51	2714.99	0.244879	0.00154604	0.00774515	Tomm70a	16	57121703	57156705	+	9777	protein_coding	translocase of outer mitochondrial membrane 70A [Source:MGI Symbol;Acc:MGI:106295]
ENSMUSG00000061136	2581.43	2516.14	2240.22	2006.56	0.263516	0.00158259	0.00791731	Prpf40a	2	53134704	53191284	-	10458	protein_coding	pre-mRNA processing factor 40A [Source:MGI Symbol;Acc:MGI:1860512]
ENSMUSG00000038013	563.706	648.822	433.335	430.048	0.489277	0.00158863	0.00793933	Wipf2	11	98863638	98905040	+	7819	protein_coding	WAS/WASL interacting protein family, member 2 [Source:MGI Symbol;Acc:MGI:1924462]
ENSMUSG00000023021	2331	2506.77	2037.47	2011.55	0.256458	0.00159942	0.00799049	Cers5	15	99734881	99772885	-	3542	protein_coding	ceramide synthase 5 [Source:MGI Symbol;Acc:MGI:1919199]
ENSMUSG00000007656	2047.24	2078.73	1713.46	1723.19	0.263662	0.00161491	0.00805954	Arpp19	9	75037614	75060313	+	4957	protein_coding	cAMP-regulated phosphoprotein 19 [Source:MGI Symbol;Acc:MGI:1891691]
ENSMUSG00000022378	903.643	831.076	678.825	630.604	0.406143	0.00161828	0.00806802	Fam49b	15	63929097	64060478	-	11412	protein_coding	family with sequence similarity 49, member B [Source:MGI Symbol;Acc:MGI:1923520]
ENSMUSG00000030660	1092.18	1042.49	900.461	671.514	0.441531	0.00162194	0.00808075	Pik3c2a	7	116337265	116443449	-	11133	protein_coding	phosphatidylinositol-4-phosphate 3-kinase catalytic subunit type 2 alpha [Source:MGI Symbol;Acc:MGI:1203729]
ENSMUSG00000020572	830.323	937.303	711.623	593.686	0.436892	0.00162411	0.00808878	Nampt	12	32819545	32853349	+	5054	protein_coding	nicotinamide phosphoribosyltransferase [Source:MGI Symbol;Acc:MGI:1929865]
ENSMUSG00000026883	2112.94	2046.45	1725.39	1739.15	0.263859	0.00163784	0.00814316	Dab2ip	2	35558266	35730994	+	8366	protein_coding	disabled 2 interacting protein [Source:MGI Symbol;Acc:MGI:1916851]
ENSMUSG00000043895	1426.4	1442.41	1137.01	1176.4	0.31039	0.00164894	0.00819271	S1pr2	9	20962361	20976781	-	7971	protein_coding	sphingosine-1-phosphate receptor 2 [Source:MGI Symbol;Acc:MGI:99569]
ENSMUSG00000059439	756.051	662.361	509.864	527.832	0.451523	0.00166292	0.00825088	Bcas3	11	85353167	85826058	+	6085	protein_coding	breast carcinoma amplified sequence 3 [Source:MGI Symbol;Acc:MGI:2385848]
ENSMUSG00000020790	2988.02	3055.61	2553.29	2612.22	0.226411	0.00166595	0.00826025	Ankfy1	11	72690006	72772146	+	11332	protein_coding	ankyrin repeat and FYVE domain containing 1 [Source:MGI Symbol;Acc:MGI:1337008]
ENSMUSG00000049686	932.209	849.822	566.515	732.379	0.456627	0.00167475	0.0082982	Orai1	5	123015074	123030456	+	2295	protein_coding	ORAI calcium release-activated calcium modulator 1 [Source:MGI Symbol;Acc:MGI:1925542]
ENSMUSG00000024270	3859.29	3898.14	3366.29	3367.55	0.204107	0.00167968	0.00831887	Slc39a6	18	24579881	24603817	-	4073	protein_coding	solute carrier family 39 (metal ion transporter), member 6 [Source:MGI Symbol;Acc:MGI:2147279]
ENSMUSG00000026260	2600.47	2708.81	2172.64	2304.9	0.245653	0.00168006	0.00831887	Ndufa10	1	92439010	92473860	-	3331	protein_coding	NADH:ubiquinone oxidoreductase subunit A10 [Source:MGI Symbol;Acc:MGI:1914523]
ENSMUSG00000070056	883.646	827.951	674.849	616.635	0.406601	0.00168866	0.0083586	Mfhas1	8	35587798	35679449	+	6666	protein_coding	malignant fibrous histiocytoma amplified sequence 1 [Source:MGI Symbol;Acc:MGI:1098644]
ENSMUSG00000025138	961.727	913.35	744.421	691.47	0.385235	0.00169683	0.00839331	Sirt7	11	120618372	120625240	-	5148	protein_coding	sirtuin 7 [Source:MGI Symbol;Acc:MGI:2385849]
ENSMUSG00000086298	9.52205	15.6217	0	0	6.09936	0.00169975	0.00840485	Gm11716	11	107338050	107344804	+	470	antisense	predicted gene 11716 [Source:MGI Symbol;Acc:MGI:3649215]
ENSMUSG00000022871	54.2757	74.9843	22.8594	16.9625	1.69721	0.00170438	0.00842458	Fetub	16	22918334	22939778	+	1962	protein_coding	fetuin beta [Source:MGI Symbol;Acc:MGI:1890221]
ENSMUSG00000031392	2233.87	2104.77	1799.93	1816.98	0.262754	0.0017049	0.00842458	Irak1	X	74013914	74023918	-	4716	protein_coding	interleukin-1 receptor-associated kinase 1 [Source:MGI Symbol;Acc:MGI:107420]
ENSMUSG00000044216	629.408	632.159	451.225	466.967	0.458338	0.00170826	0.00843831	Kcnj4	15	79483714	79505241	-	2152	protein_coding	potassium inwardly-rectifying channel, subfamily J, member 4 [Source:MGI Symbol;Acc:MGI:104743]
ENSMUSG00000042331	2875.66	2994.16	2555.28	2434.61	0.23413	0.00171311	0.00845653	Specc1	11	61956763	62223013	+	14840	protein_coding	sperm antigen with calponin homology and coiled-coil domains 1 [Source:MGI Symbol;Acc:MGI:2442356]
ENSMUSG00000033400	1733.97	1793.37	1491.82	1395.91	0.288473	0.00172669	0.00852066	Agl	3	116739999	116808166	-	14023	protein_coding	amylo-1,6-glucosidase, 4-alpha-glucanotransferase [Source:MGI Symbol;Acc:MGI:1924809]
ENSMUSG00000002981	4418.23	4174.12	3495.5	3863.45	0.223745	0.00172838	0.00852607	Clptm1	7	19631571	19665033	-	6210	protein_coding	cleft lip and palate associated transmembrane protein 1 [Source:MGI Symbol;Acc:MGI:1927155]
ENSMUSG00000038402	917.926	782.128	641.057	628.609	0.421836	0.0017432	0.00859626	Foxf2	13	31625816	31631403	+	2363	protein_coding	forkhead box F2 [Source:MGI Symbol;Acc:MGI:1347479]
ENSMUSG00000020889	958.871	933.138	644.039	779.275	0.410822	0.00178442	0.0087846	Nr1d1	11	98767932	98775333	-	3077	protein_coding	nuclear receptor subfamily 1, group D, member 1 [Source:MGI Symbol;Acc:MGI:2444210]
ENSMUSG00000046152	537.044	540.512	369.726	394.128	0.49638	0.00179763	0.00883763	Fut10	8	31187331	31261738	+	5007	protein_coding	fucosyltransferase 10 [Source:MGI Symbol;Acc:MGI:2384748]
ENSMUSG00000024944	2125.32	1988.12	1621.03	1768.09	0.279731	0.00181525	0.00891519	Arl2	19	6134374	6141406	-	2891	protein_coding	ADP-ribosylation factor-like 2 [Source:MGI Symbol;Acc:MGI:1928393]
ENSMUSG00000059895	1413.07	1382	1133.03	1121.52	0.310155	0.00181885	0.00892544	Ptp4a3	15	73723145	73758766	+	9351	protein_coding	protein tyrosine phosphatase 4a3 [Source:MGI Symbol;Acc:MGI:1277098]
ENSMUSG00000027698	576.084	609.247	411.469	441.024	0.475271	0.00185465	0.00909023	Nceh1	3	27182965	27284608	+	5253	protein_coding	neutral cholesterol ester hydrolase 1 [Source:MGI Symbol;Acc:MGI:2443191]
ENSMUSG00000049092	71.4154	48.9481	18.8838	16.9625	1.74896	0.00185902	0.00910856	Gpr137c	14	45219717	45282725	+	8776	protein_coding	G protein-coupled receptor 137C [Source:MGI Symbol;Acc:MGI:1917963]
ENSMUSG00000037946	99.9816	153.093	44.7249	64.8565	1.20609	0.00186313	0.00912513	Fgd3	13	49261554	49320311	-	6012	protein_coding	FYVE, RhoGEF and PH domain containing 3 [Source:MGI Symbol;Acc:MGI:1353657]
ENSMUSG00000021870	2191.02	2140.18	1841.67	1783.05	0.256995	0.00186428	0.00912513	Slmap	14	26413168	26534931	-	8054	protein_coding	sarcolemma associated protein [Source:MGI Symbol;Acc:MGI:1933549]
ENSMUSG00000033540	619.886	617.579	427.371	468.962	0.465324	0.00186429	0.00912513	Idua	5	108660331	108684557	+	4204	protein_coding	iduronidase, alpha-L [Source:MGI Symbol;Acc:MGI:96418]
ENSMUSG00000068749	1557.81	1693.39	1369.58	1254.22	0.308942	0.00188031	0.00920047	Psma5	3	108256926	108279974	+	1321	protein_coding	proteasome (prosome, macropain) subunit, alpha type 5 [Source:MGI Symbol;Acc:MGI:1347009]
ENSMUSG00000043909	710.345	749.843	556.577	529.828	0.426308	0.00188122	0.00920179	Trp53bp1	2	121193281	121271407	-	14164	protein_coding	transformation related protein 53 binding protein 1 [Source:MGI Symbol;Acc:MGI:1351320]
ENSMUSG00000060002	1098.84	1239.32	975.003	809.209	0.389607	0.00188386	0.00921161	Chpt1	10	88452745	88504073	-	8324	protein_coding	choline phosphotransferase 1 [Source:MGI Symbol;Acc:MGI:2384841]
ENSMUSG00000038883	51.4191	55.1968	14.9083	14.9669	1.83511	0.00189472	0.00926159	Prl3a1	13	27259436	27276667	+	1782	protein_coding	prolactin family 3, subfamily a, member 1 [Source:MGI Symbol;Acc:MGI:1914250]
ENSMUSG00000026791	548.47	557.175	381.652	407.099	0.487184	0.00191098	0.00933477	Slc2a8	2	32972990	32982083	-	3209	protein_coding	solute carrier family 2, (facilitated glucose transporter), member 8 [Source:MGI Symbol;Acc:MGI:1860103]
ENSMUSG00000032239	588.463	608.206	426.377	440.026	0.465753	0.00193287	0.00943851	Rp9	9	22411047	22469743	-	3570	protein_coding	retinitis pigmentosa 9 (human) [Source:MGI Symbol;Acc:MGI:2157166]
ENSMUSG00000062352	1087.42	1034.16	799.085	856.105	0.3584	0.00193697	0.0094522	Itgb1bp1	12	21240825	21286284	-	3537	protein_coding	integrin beta 1 binding protein 1 [Source:MGI Symbol;Acc:MGI:1306802]
ENSMUSG00000031872	92.3639	110.394	43.731	41.9073	1.24261	0.00194441	0.0094821	Bean1	8	104170442	104219122	+	3494	protein_coding	brain expressed, associated with Nedd4, 1 [Source:MGI Symbol;Acc:MGI:1929597]
ENSMUSG00000053012	1288.33	1489.27	1121.1	1074.62	0.338539	0.00194622	0.00948775	Krcc1	6	71271677	71285319	+	1913	protein_coding	lysine-rich coiled-coil 1 [Source:MGI Symbol;Acc:MGI:1889377]
ENSMUSG00000022119	659.878	668.61	509.864	463.973	0.447941	0.00194714	0.00948905	Rbm26	14	105106751	105177327	-	7649	protein_coding	RNA binding motif protein 26 [Source:MGI Symbol;Acc:MGI:1921463]
ENSMUSG00000031608	412.305	369.714	258.411	262.419	0.586935	0.00195713	0.00953451	Galnt7	8	57523828	57653032	-	5253	protein_coding	polypeptide N-acetylgalactosaminyltransferase 7 [Source:MGI Symbol;Acc:MGI:1349449]
ENSMUSG00000034681	2218.64	2114.14	1851.61	1766.09	0.260421	0.001982	0.00964593	Rnps1	17	24414675	24425895	+	1920	protein_coding	ribonucleic acid binding protein S1 [Source:MGI Symbol;Acc:MGI:97960]
ENSMUSG00000029190	1032.19	1005	806.042	784.264	0.357401	0.00198508	0.00965444	D5Ertd579e	5	36600485	36696024	-	18420	protein_coding	DNA segment, Chr 5, ERATO Doi 579, expressed [Source:MGI Symbol;Acc:MGI:1261849]
ENSMUSG00000034706	60.9411	92.6889	25.8411	27.9382	1.51269	0.00199388	0.009694	Dnaic2	11	114727408	114757889	+	4568	protein_coding	dynein, axonemal, intermediate chain 2 [Source:MGI Symbol;Acc:MGI:2685574]
ENSMUSG00000022698	3659.32	4006.45	3315.61	3267.77	0.219285	0.00199596	0.00970088	Naa50	16	44139830	44163366	+	4648	protein_coding	N(alpha)-acetyltransferase 50, NatE catalytic subunit [Source:MGI Symbol;Acc:MGI:1919367]
ENSMUSG00000003345	5799.88	5401.99	4811.41	4993.95	0.192325	0.0020248	0.00983117	Csnk1g2	10	80622838	80640749	+	4835	protein_coding	casein kinase 1, gamma 2 [Source:MGI Symbol;Acc:MGI:1920014]
ENSMUSG00000026970	4439.18	4433.45	3995.42	3714.78	0.202584	0.00204065	0.0099015	Rbms1	2	60750193	60963192	-	5473	protein_coding	RNA binding motif, single stranded interacting protein 1 [Source:MGI Symbol;Acc:MGI:1861774]
ENSMUSG00000001962	2959.45	2683.81	2338.62	2422.64	0.245564	0.00207043	0.0100393	Fam50a	X	74313033	74320149	+	2288	protein_coding	family with sequence similarity 50, member A [Source:MGI Symbol;Acc:MGI:1351626]
ENSMUSG00000023330	415.161	442.616	307.111	275.391	0.557993	0.0020943	0.0101482	Dtwd1	2	126152141	126165279	+	1350	protein_coding	DTW domain containing 1 [Source:MGI Symbol;Acc:MGI:1916435]
ENSMUSG00000037239	543.709	478.025	299.16	392.132	0.564233	0.00210272	0.0101754	Spred3	7	29158829	29170411	-	6218	protein_coding	sprouty-related, EVH1 domain containing 3 [Source:MGI Symbol;Acc:MGI:2142186]
ENSMUSG00000001864	902.691	962.298	722.556	716.415	0.37381	0.00210802	0.0101977	Aif1l	2	31950139	31973442	+	4032	protein_coding	allograft inflammatory factor 1-like [Source:MGI Symbol;Acc:MGI:1919598]
ENSMUSG00000021549	3907.85	4037.69	3606.81	3142.05	0.235387	0.00212505	0.0102664	Rasa1	13	85214780	85289130	-	7320	protein_coding	RAS p21 protein activator 1 [Source:MGI Symbol;Acc:MGI:97860]
ENSMUSG00000066235	574.18	469.693	333.946	384.15	0.540587	0.00213598	0.0103123	Pomgnt2	9	121981606	121997110	-	2903	protein_coding	protein O-linked mannose beta 1,4-N-acetylglucosaminyltransferase 2 [Source:MGI Symbol;Acc:MGI:2143424]
ENSMUSG00000004865	1918.69	1949.59	1651.84	1558.55	0.268858	0.00214796	0.0103633	Srpk1	17	28587648	28622709	-	12376	protein_coding	serine/arginine-rich protein specific kinase 1 [Source:MGI Symbol;Acc:MGI:106908]
ENSMUSG00000020116	1746.34	1753.8	1418.28	1470.75	0.276822	0.00215469	0.0103922	Pno1	11	17203198	17211568	-	1717	protein_coding	partner of NOB1 homolog [Source:MGI Symbol;Acc:MGI:1913499]
ENSMUSG00000027908	13.3309	28.1191	0.993887	0	5.37733	0.00217421	0.0104794	Tchhl1	3	93468754	93471980	+	2066	protein_coding	trichohyalin-like 1 [Source:MGI Symbol;Acc:MGI:1918575]
ENSMUSG00000046836	2329.09	2466.15	2044.42	1996.58	0.246635	0.00219086	0.0105456	Brox	1	183276352	183297269	-	5010	protein_coding	BRO1 domain and CAAX motif containing [Source:MGI Symbol;Acc:MGI:1918928]
ENSMUSG00000022587	1046.47	934.179	602.295	835.152	0.462865	0.0021973	0.0105731	Ly6e	15	74955051	74959905	+	3784	protein_coding	lymphocyte antigen 6 complex, locus E [Source:MGI Symbol;Acc:MGI:106651]
ENSMUSG00000046982	1275	1287.23	1071.41	968.856	0.328576	0.00220312	0.0105976	Tshz1	18	84011627	84086404	-	5656	protein_coding	teashirt zinc finger family member 1 [Source:MGI Symbol;Acc:MGI:1346031]
ENSMUSG00000031066	135.213	131.222	59.6332	69.8454	1.04127	0.00220697	0.0106091	Usp11	X	20703906	20720539	+	4732	protein_coding	ubiquitin specific peptidase 11 [Source:MGI Symbol;Acc:MGI:2384312]
ENSMUSG00000022897	1402.6	1270.57	1073.4	1064.64	0.322709	0.00222768	0.0107051	Dyrk1a	16	94570010	94695517	+	8251	protein_coding	dual-specificity tyrosine-(Y)-phosphorylation regulated kinase 1a [Source:MGI Symbol;Acc:MGI:1330299]
ENSMUSG00000029635	956.966	1036.24	757.342	790.251	0.364693	0.00223839	0.0107495	Cdk8	5	146231230	146302874	+	9832	protein_coding	cyclin-dependent kinase 8 [Source:MGI Symbol;Acc:MGI:1196224]
ENSMUSG00000027068	113.312	116.642	46.7127	57.8719	1.13663	0.00225327	0.0108137	Dhrs9	2	69380445	69404533	+	4281	protein_coding	dehydrogenase/reductase (SDR family) member 9 [Source:MGI Symbol;Acc:MGI:2442798]
ENSMUSG00000001034	774.143	774.838	613.228	550.781	0.412183	0.00226207	0.0108524	Mapk7	11	61488812	61494406	-	4394	protein_coding	mitogen-activated protein kinase 7 [Source:MGI Symbol;Acc:MGI:1346347]
ENSMUSG00000044857	2769.97	2630.7	2266.06	2326.85	0.233953	0.00226336	0.010855	Lemd2	17	27189601	27204438	-	2595	protein_coding	LEM domain containing 2 [Source:MGI Symbol;Acc:MGI:2385045]
ENSMUSG00000020230	1704.45	1605.91	1261.24	1419.86	0.304435	0.00226937	0.0108757	Prmt2	10	76207222	76237865	-	3381	protein_coding	protein arginine N-methyltransferase 2 [Source:MGI Symbol;Acc:MGI:1316652]
ENSMUSG00000064361	46.6581	43.7408	13.9144	7.98234	2.04556	0.00226992	0.0108757	mt-Tr	MT	9808	9875	+	68	Mt_tRNA	mitochondrially encoded tRNA arginine [Source:MGI Symbol;Acc:MGI:102476]
ENSMUSG00000028822	3742.17	3780.46	3251	3294.71	0.200646	0.00228822	0.0109489	Tmem50a	4	134897849	134915024	-	1270	protein_coding	transmembrane protein 50A [Source:MGI Symbol;Acc:MGI:1919067]
ENSMUSG00000005204	2902.32	2728.59	2348.55	2441.6	0.233559	0.00229395	0.010969	Senp3	11	69673115	69682084	-	3632	protein_coding	SUMO/sentrin specific peptidase 3 [Source:MGI Symbol;Acc:MGI:2158736]
ENSMUSG00000028073	602.746	497.812	391.591	383.152	0.5073	0.00231221	0.0110527	Pear1	3	87747890	87824306	-	6781	protein_coding	platelet endothelial aggregation receptor 1 [Source:MGI Symbol;Acc:MGI:1920432]
ENSMUSG00000043670	20.9485	28.1191	3.97555	0.997792	3.30057	0.00231624	0.0110683	Diras1	10	81019589	81025662	-	3035	protein_coding	DIRAS family, GTP-binding RAS-like 1 [Source:MGI Symbol;Acc:MGI:2183442]
ENSMUSG00000020189	1033.14	1077.9	861.7	788.256	0.355303	0.00231996	0.0110825	Osbpl8	10	111164752	111297249	+	9401	protein_coding	oxysterol binding protein-like 8 [Source:MGI Symbol;Acc:MGI:2443807]
ENSMUSG00000029518	2298.62	2290.14	1884.41	1982.61	0.246912	0.00234331	0.0111903	Rab35	5	115631908	115647736	+	2820	protein_coding	RAB35, member RAS oncogene family [Source:MGI Symbol;Acc:MGI:1924657]
ENSMUSG00000094724	24.7573	34.3678	4.96943	3.99117	2.72074	0.00235688	0.0112498	Rnaset2b	17	6970634	7011299	+	4455	protein_coding	ribonuclease T2B [Source:MGI Symbol;Acc:MGI:3702087]
ENSMUSG00000030088	920.782	924.806	679.818	743.355	0.374972	0.00235731	0.0112498	Aldh1l1	6	90486427	90600203	+	4516	protein_coding	aldehyde dehydrogenase 1 family, member L1 [Source:MGI Symbol;Acc:MGI:1340024]
ENSMUSG00000061666	870.316	940.428	645.032	733.377	0.393259	0.00235902	0.0112542	Gdpd1	11	87033867	87074062	-	2336	protein_coding	glycerophosphodiester phosphodiesterase domain containing 1 [Source:MGI Symbol;Acc:MGI:1913819]
ENSMUSG00000093904	4326.82	4331.38	3792.67	3799.59	0.189534	0.00236146	0.0112622	Tomm20	8	126930667	126945844	-	4906	protein_coding	translocase of outer mitochondrial membrane 20 [Source:MGI Symbol;Acc:MGI:1915202]
ENSMUSG00000020903	1002.67	1072.69	837.846	782.269	0.356928	0.00237335	0.0113077	Stx8	11	67966193	68207148	+	7137	protein_coding	syntaxin 8 [Source:MGI Symbol;Acc:MGI:1890156]
ENSMUSG00000048988	213.294	178.088	114.297	103.77	0.844612	0.00238983	0.011375	Elfn1	5	139907943	139974722	+	4172	protein_coding	leucine rich repeat and fibronectin type III, extracellular 1 [Source:MGI Symbol;Acc:MGI:2442479]
ENSMUSG00000005371	1168.36	1348.68	966.058	1015.75	0.344313	0.00242211	0.0115098	Fbxo11	17	87990859	88065291	-	4144	protein_coding	F-box protein 11 [Source:MGI Symbol;Acc:MGI:2147134]
ENSMUSG00000079442	1653.03	1549.68	1151.91	1392.92	0.331984	0.00244471	0.0116096	St6galnac4	2	32587095	32599698	+	6482	protein_coding	ST6 (alpha-N-acetyl-neuraminyl-2,3-beta-galactosyl-1,3)-N-acetylgalactosaminide alpha-2,6-sialyltransferase 4 [Source:MGI Symbol;Acc:MGI:1341894]
ENSMUSG00000002409	418.018	371.797	256.423	274.393	0.573897	0.00247144	0.0117288	Dyrk1b	7	28179469	28187294	+	2695	protein_coding	dual-specificity tyrosine-(Y)-phosphorylation regulated kinase 1b [Source:MGI Symbol;Acc:MGI:1330302]
ENSMUSG00000002897	778.904	826.91	605.277	616.635	0.393868	0.00251104	0.0118934	Il17ra	6	120463247	120487559	+	8662	protein_coding	interleukin 17 receptor A [Source:MGI Symbol;Acc:MGI:107399]
ENSMUSG00000028955	2734.73	2920.22	2439.99	2379.73	0.230289	0.0025262	0.0119574	Vamp3	4	151047300	151057963	-	2889	protein_coding	vesicle-associated membrane protein 3 [Source:MGI Symbol;Acc:MGI:1321389]
ENSMUSG00000041881	2562.38	2235.99	1910.25	2059.44	0.273998	0.00253211	0.0119804	Ndufa7	17	33824591	33838316	+	1701	protein_coding	NADH:ubiquinone oxidoreductase subunit A7 [Source:MGI Symbol;Acc:MGI:1913666]
ENSMUSG00000033735	1644.46	1644.45	1172.79	1442.81	0.330507	0.0025333	0.0119804	Spr	6	85130176	85137766	-	3545	protein_coding	sepiapterin reductase [Source:MGI Symbol;Acc:MGI:103078]
ENSMUSG00000045312	901.738	901.894	688.763	708.432	0.368378	0.00254656	0.0120381	Lhfpl2	13	94057796	94195409	+	8415	protein_coding	lipoma HMGIC fusion partner-like 2 [Source:MGI Symbol;Acc:MGI:2145236]
ENSMUSG00000038271	589.415	633.201	440.292	453.995	0.450809	0.00258025	0.012186	Iffo1	6	125145241	125161782	+	5691	protein_coding	intermediate filament family orphan 1 [Source:MGI Symbol;Acc:MGI:2444516]
ENSMUSG00000028040	174.254	173.922	98.3948	91.7969	0.872345	0.00258073	0.012186	Efna4	3	89333390	89338028	-	1599	protein_coding	ephrin A4 [Source:MGI Symbol;Acc:MGI:106643]
ENSMUSG00000020226	7.61764	15.6217	0	0	5.98515	0.00258826	0.0122134	Slc5a4b	10	76057494	76110961	-	3202	protein_coding	solute carrier family 5 (neutral amino acid transporters, system A), member 4b [Source:MGI Symbol;Acc:MGI:1890478]
ENSMUSG00000058704	1753.96	1709.02	1419.27	1447.8	0.272568	0.0025887	0.0122134	Memo1	17	74199055	74295521	-	7060	protein_coding	mediator of cell motility 1 [Source:MGI Symbol;Acc:MGI:1924140]
ENSMUSG00000039063	119.026	115.601	62.6149	44.9006	1.12583	0.00259557	0.0122418	Echdc3	2	6188465	6213033	-	2685	protein_coding	enoyl Coenzyme A hydratase domain containing 3 [Source:MGI Symbol;Acc:MGI:1915106]
ENSMUSG00000073755	738.911	700.895	490.98	574.728	0.434344	0.00261625	0.0123353	5730409E04Rik	4	126609818	126614371	+	2891	protein_coding	RIKEN cDNA 5730409E04Rik gene [Source:MGI Symbol;Acc:MGI:3609248]
ENSMUSG00000027291	1468.3	1676.73	1303.98	1230.28	0.310963	0.00262027	0.0123503	Vps39	2	120316461	120353137	-	8605	protein_coding	VPS39 HOPS complex subunit [Source:MGI Symbol;Acc:MGI:2443189]
ENSMUSG00000026980	48.5625	55.1968	15.9022	13.9691	1.79581	0.00264788	0.0124561	Ly75	2	60292103	60383303	-	6905	protein_coding	lymphocyte antigen 75 [Source:MGI Symbol;Acc:MGI:106662]
ENSMUSG00000079481	25.7095	32.2849	4.96943	3.99117	2.69324	0.00267443	0.0125688	Nhsl2	X	101849385	102092055	+	16952	protein_coding	NHS-like 2 [Source:MGI Symbol;Acc:MGI:3645090]
ENSMUSG00000025240	813.183	821.703	670.873	551.779	0.419084	0.0026769	0.0125763	Sacm1l	9	123529759	123592600	+	3738	protein_coding	SAC1 suppressor of actin mutations 1-like (yeast) [Source:MGI Symbol;Acc:MGI:1933169]
ENSMUSG00000017291	2134.84	2215.16	1916.21	1692.26	0.269463	0.0027382	0.0128359	Taok1	11	77529162	77607815	-	12421	protein_coding	TAO kinase 1 [Source:MGI Symbol;Acc:MGI:1914490]
ENSMUSG00000022023	1349.27	1370.55	1132.04	1069.63	0.304823	0.00273835	0.0128359	Wbp4	14	79459937	79481520	-	7566	protein_coding	WW domain binding protein 4 [Source:MGI Symbol;Acc:MGI:109568]
ENSMUSG00000048490	398.974	457.196	310.093	271.399	0.557464	0.00274296	0.0128492	Nrip1	16	76287400	76373827	-	11457	protein_coding	nuclear receptor interacting protein 1 [Source:MGI Symbol;Acc:MGI:1315213]
ENSMUSG00000000631	1310.23	1351.8	1072.4	1082.6	0.304684	0.00274601	0.0128593	Myo18a	11	77763246	77865980	+	16037	protein_coding	myosin XVIIIA [Source:MGI Symbol;Acc:MGI:2667185]
ENSMUSG00000047045	751.29	832.117	588.381	610.649	0.400681	0.00276052	0.0129231	Tmem164	X	142681406	142843494	+	6851	protein_coding	transmembrane protein 164 [Source:MGI Symbol;Acc:MGI:2148020]
ENSMUSG00000022540	299.945	299.937	181.881	201.554	0.645727	0.00279427	0.0130727	Rogdi	16	5008730	5013553	-	2343	protein_coding	rogdi homolog [Source:MGI Symbol;Acc:MGI:1913299]
ENSMUSG00000063065	5575.16	5235.36	4715.99	4807.36	0.183106	0.00282242	0.0132001	Mapk3	7	126759601	126765819	+	2257	protein_coding	mitogen-activated protein kinase 3 [Source:MGI Symbol;Acc:MGI:1346859]
ENSMUSG00000029090	1294.05	1215.37	973.015	1036.71	0.320668	0.00282623	0.0132137	Adgra3	5	49959956	50059006	-	8113	protein_coding	adhesion G protein-coupled receptor A3 [Source:MGI Symbol;Acc:MGI:1917943]
ENSMUSG00000035678	186.632	178.088	111.315	89.8013	0.858905	0.00285363	0.0133289	Tnfsf9	17	57105325	57107757	+	1290	protein_coding	tumor necrosis factor (ligand) superfamily, member 9 [Source:MGI Symbol;Acc:MGI:1101058]
ENSMUSG00000022000	1195.02	1143.51	941.211	927.946	0.323428	0.00285747	0.0133425	Zc3h13	14	75284373	75344426	+	6283	protein_coding	zinc finger CCCH type containing 13 [Source:MGI Symbol;Acc:MGI:1914552]
ENSMUSG00000037643	927.448	960.215	788.152	648.565	0.393637	0.00286362	0.0133669	Prkci	3	30995747	31052959	+	5551	protein_coding	protein kinase C, iota [Source:MGI Symbol;Acc:MGI:99260]
ENSMUSG00000021361	2705.22	2607.79	2290.91	2251.02	0.226381	0.00289964	0.013522	Tmem14c	13	41016292	41022586	+	914	protein_coding	transmembrane protein 14C [Source:MGI Symbol;Acc:MGI:1913404]
ENSMUSG00000022323	377.073	453.03	286.239	275.391	0.562804	0.00290439	0.0135398	Rida	15	34484021	34495255	-	3192	protein_coding	reactive intermediate imine deaminase A homolog [Source:MGI Symbol;Acc:MGI:1095401]
ENSMUSG00000030282	1571.14	1650.7	1351.69	1297.13	0.282293	0.00291186	0.0135703	Cmas	6	142756686	142775714	+	4713	protein_coding	cytidine monophospho-N-acetylneuraminic acid synthetase [Source:MGI Symbol;Acc:MGI:1337124]
ENSMUSG00000038121	1281.67	1217.45	1031.65	973.845	0.317691	0.00291966	0.0135979	Fam210a	18	68260187	68300333	-	9813	protein_coding	family with sequence similarity 210, member A [Source:MGI Symbol;Acc:MGI:1914000]
ENSMUSG00000003269	1088.37	1064.36	817.969	883.046	0.339901	0.00292308	0.0136094	Cyth2	7	45806637	45814581	-	3445	protein_coding	cytohesin 2 [Source:MGI Symbol;Acc:MGI:1334255]
ENSMUSG00000075376	1556.86	1628.83	1305.97	1316.09	0.280689	0.00292539	0.0136159	Rc3h2	2	37370069	37422903	-	19624	protein_coding	ring finger and CCCH-type zinc finger domains 2 [Source:MGI Symbol;Acc:MGI:2442789]
ENSMUSG00000015711	941.731	871.692	670.873	728.388	0.374439	0.00294157	0.0136823	Prune1	3	95253674	95282076	-	3618	protein_coding	prune exopolyphosphatase [Source:MGI Symbol;Acc:MGI:1925152]
ENSMUSG00000029020	2530.96	2340.13	1820.8	2178.18	0.284879	0.00295926	0.0137514	Mfn2	4	147873599	147904704	-	5194	protein_coding	mitofusin 2 [Source:MGI Symbol;Acc:MGI:2442230]
ENSMUSG00000024002	1896.79	1876.69	1630.97	1505.67	0.266708	0.00297746	0.0138271	Brd4	17	32196274	32284722	-	9083	protein_coding	bromodomain containing 4 [Source:MGI Symbol;Acc:MGI:1888520]
ENSMUSG00000085183	19.9963	29.1606	2.98166	2.99338	3.039	0.00299511	0.0139002	Wincr1	4	89050308	89084614	+	761	lincRNA	WNT induced non-coding RNA 1 [Source:MGI Symbol;Acc:MGI:3649757]
ENSMUSG00000042569	936.97	789.418	626.149	678.498	0.404843	0.00301401	0.013979	Dhrs7b	11	60830631	60860195	+	3325	protein_coding	dehydrogenase/reductase (SDR family) member 7B [Source:MGI Symbol;Acc:MGI:2384931]
ENSMUSG00000020737	3695.51	3634.65	2994.58	3314.66	0.216453	0.00301907	0.0139935	Jpt1	11	115497353	115514387	-	2149	protein_coding	Jupiter microtubule associated homolog 1 [Source:MGI Symbol;Acc:MGI:1096361]
ENSMUSG00000063358	4143.05	4141.84	3754.9	3443.38	0.202815	0.00306003	0.0141654	Mapk1	16	16983382	17047453	+	7110	protein_coding	mitogen-activated protein kinase 1 [Source:MGI Symbol;Acc:MGI:1346858]
ENSMUSG00000026475	239.956	229.119	149.083	133.704	0.730292	0.00306718	0.0141848	Rgs16	1	153740349	153745468	+	2339	protein_coding	regulator of G-protein signaling 16 [Source:MGI Symbol;Acc:MGI:108407]
ENSMUSG00000020868	813.183	819.62	603.289	648.565	0.383265	0.00307348	0.0142048	Xylt2	11	94663851	94677515	-	3979	protein_coding	xylosyltransferase II [Source:MGI Symbol;Acc:MGI:2444797]
ENSMUSG00000009905	1483.54	1566.34	1254.28	1247.24	0.28568	0.00309163	0.0142705	Kdsr	1	106720459	106759727	-	8147	protein_coding	3-ketodihydrosphingosine reductase [Source:MGI Symbol;Acc:MGI:1918000]
ENSMUSG00000074793	429.445	471.776	289.221	334.26	0.531128	0.00311992	0.0143919	Hspa12b	2	131127280	131146321	+	3685	protein_coding	heat shock protein 12B [Source:MGI Symbol;Acc:MGI:1919880]
ENSMUSG00000029462	3379.38	3607.58	3038.31	3010.34	0.207793	0.0031464	0.0145095	Vps29	5	122354369	122364984	+	6148	protein_coding	VPS29 retromer complex component [Source:MGI Symbol;Acc:MGI:1928344]
ENSMUSG00000033396	1344.51	1511.14	1137.01	1168.41	0.308288	0.00316051	0.0145699	Spg11	2	122053520	122118386	-	8042	protein_coding	SPG11, spatacsin vesicle trafficking associated [Source:MGI Symbol;Acc:MGI:2444989]
ENSMUSG00000039662	2860.42	2658.82	2314.76	2393.7	0.229516	0.00316646	0.0145927	Icmt	4	152297227	152307121	+	5287	protein_coding	isoprenylcysteine carboxyl methyltransferase [Source:MGI Symbol;Acc:MGI:1888594]
ENSMUSG00000039678	2379.56	2259.94	1895.34	2020.53	0.24487	0.00317756	0.0146345	Tbc1d13	2	30133746	30152013	+	4719	protein_coding	TBC1 domain family, member 13 [Source:MGI Symbol;Acc:MGI:2385326]
ENSMUSG00000024566	2151.98	2042.28	1780.05	1750.13	0.248911	0.00317971	0.0146351	Atp9b	18	80734141	80934058	-	10166	protein_coding	ATPase, class II, type 9B [Source:MGI Symbol;Acc:MGI:1354757]
ENSMUSG00000039985	179.967	179.129	109.328	89.8013	0.850623	0.00319121	0.0146787	Sinhcaf	6	148921035	148946467	-	4138	protein_coding	SIN3-HDAC complex associated factor [Source:MGI Symbol;Acc:MGI:1929091]
ENSMUSG00000030982	2704.26	2744.22	2183.57	2433.61	0.238806	0.00319224	0.0146788	Vsp35l	7	118740226	118842966	+	14648	protein_coding	VPS35 endosomal protein sorting factor like [Source:MGI Symbol;Acc:MGI:1918767]
ENSMUSG00000031927	6.66544	15.6217	0	0	5.92447	0.00323044	0.014831	1700012B09Rik	9	14756587	14771030	-	819	protein_coding	RIKEN cDNA 1700012B09 gene [Source:MGI Symbol;Acc:MGI:1916575]
ENSMUSG00000056919	343.746	400.958	241.514	256.433	0.579953	0.00324524	0.0148796	Cep162	9	87189577	87255536	-	11607	protein_coding	centrosomal protein 162 [Source:MGI Symbol;Acc:MGI:1925343]
ENSMUSG00000046223	3115.62	2796.29	2480.74	2549.36	0.233434	0.00325424	0.0149072	Plaur	7	24462484	24475968	+	2617	protein_coding	plasminogen activator, urokinase receptor [Source:MGI Symbol;Acc:MGI:97612]
ENSMUSG00000042772	1115.03	1073.73	896.486	842.136	0.332341	0.00325645	0.0149126	Smg7	1	152836995	152902646	-	6341	protein_coding	Smg-7 homolog, nonsense mediated mRNA decay factor (C. elegans) [Source:MGI Symbol;Acc:MGI:2682334]
ENSMUSG00000040688	1593.99	1568.42	1131.04	1391.92	0.326002	0.00328659	0.0150174	Tbl3	17	24697949	24707660	-	5686	protein_coding	transducin (beta)-like 3 [Source:MGI Symbol;Acc:MGI:2384863]
ENSMUSG00000074634	437.062	373.88	272.325	280.38	0.553849	0.00329308	0.0150424	Tmem267	13	119488039	119611059	+	5419	protein_coding	transmembrane protein 267 [Source:MGI Symbol;Acc:MGI:3648543]
ENSMUSG00000025423	1143.6	1077.9	840.828	918.966	0.336425	0.00330076	0.015068	Pias2	18	77065208	77155708	+	5433	protein_coding	protein inhibitor of activated STAT 2 [Source:MGI Symbol;Acc:MGI:1096566]
ENSMUSG00000022367	820.801	838.366	684.788	568.741	0.404326	0.00330688	0.0150911	Has2	15	56665627	56694539	-	4237	protein_coding	hyaluronan synthase 2 [Source:MGI Symbol;Acc:MGI:107821]
ENSMUSG00000001416	5655.15	5491.56	4834.26	5043.84	0.174419	0.00332926	0.0151885	Cct3	3	88297116	88321767	+	6370	protein_coding	chaperonin containing Tcp1, subunit 3 (gamma) [Source:MGI Symbol;Acc:MGI:104708]
ENSMUSG00000015671	4272.54	4506.35	3872.18	3830.52	0.188473	0.00335362	0.01529	Psma2	13	14613240	14674236	+	3673	protein_coding	proteasome (prosome, macropain) subunit, alpha type 2 [Source:MGI Symbol;Acc:MGI:104885]
ENSMUSG00000023007	354.22	383.253	232.569	262.419	0.574845	0.00336074	0.0153135	Prpf40b	15	99295087	99317018	+	4952	protein_coding	pre-mRNA processing factor 40B [Source:MGI Symbol;Acc:MGI:1925583]
ENSMUSG00000023353	2700.45	2602.58	2177.61	2340.82	0.231164	0.00337546	0.0153751	Agap3	5	24452177	24502047	+	5321	protein_coding	ArfGAP with GTPase domain, ankyrin repeat and PH domain 3 [Source:MGI Symbol;Acc:MGI:2183446]
ENSMUSG00000029007	1117.89	1153.92	878.596	934.931	0.324907	0.00337689	0.0153768	Agtrap	4	148077061	148088031	-	4236	protein_coding	angiotensin II, type I receptor-associated protein [Source:MGI Symbol;Acc:MGI:1339977]
ENSMUSG00000026229	4288.73	4212.66	3806.59	3656.91	0.187909	0.00339039	0.0154237	Psmd1	1	86064387	86139151	+	7265	protein_coding	proteasome (prosome, macropain) 26S subunit, non-ATPase, 1 [Source:MGI Symbol;Acc:MGI:1917497]
ENSMUSG00000054266	21.9007	15.6217	0	1.99558	4.23585	0.00341804	0.0155446	Serpinb9d	13	33192959	33203129	+	1250	protein_coding	serine (or cysteine) peptidase inhibitor, clade B, member 9d [Source:MGI Symbol;Acc:MGI:894667]
ENSMUSG00000039834	709.393	565.506	451.225	470.958	0.468219	0.00342117	0.0155504	Zfp335	2	164891882	164911757	-	4743	protein_coding	zinc finger protein 335 [Source:MGI Symbol;Acc:MGI:2682313]
ENSMUSG00000062397	2075.81	2084.98	1691.6	1808	0.249664	0.00342145	0.0155504	Zfp706	15	36997027	37007773	-	4981	protein_coding	zinc finger protein 706 [Source:MGI Symbol;Acc:MGI:1915286]
ENSMUSG00000116657	32.375	29.1606	1.98777	7.98234	2.62682	0.00342634	0.0155677	AC127341.3	17	27545707	27556518	-	10812	antisense	novel transcript
ENSMUSG00000021868	464.676	429.077	305.123	321.289	0.51318	0.00343062	0.0155823	Ppif	14	25694154	25700468	+	5044	protein_coding	peptidylprolyl isomerase F (cyclophilin F) [Source:MGI Symbol;Acc:MGI:2145814]
ENSMUSG00000023030	1414.98	1378.88	1121.1	1161.43	0.291756	0.00345623	0.0156937	Slc11a2	15	100387898	100425072	-	6354	protein_coding	solute carrier family 11 (proton-coupled divalent metal ion transporters), member 2 [Source:MGI Symbol;Acc:MGI:1345279]
ENSMUSG00000045136	5385.67	5207.24	4303.53	4889.18	0.204641	0.00348938	0.0158343	Tubb2b	13	34126748	34130466	-	2294	protein_coding	tubulin, beta 2B class IIB [Source:MGI Symbol;Acc:MGI:1920960]
ENSMUSG00000030397	1275.96	1100.81	871.639	989.81	0.353179	0.00349162	0.0158395	Mark4	7	19424775	19458821	-	4668	protein_coding	MAP/microtubule affinity regulating kinase 4 [Source:MGI Symbol;Acc:MGI:1920955]
ENSMUSG00000028847	1658.74	1636.12	1342.74	1389.92	0.269982	0.00350966	0.0159014	Trappc3	4	126262325	126275883	+	1737	protein_coding	trafficking protein particle complex 3 [Source:MGI Symbol;Acc:MGI:1351486]
ENSMUSG00000031386	2959.45	2667.15	2453.91	2319.87	0.237501	0.00352103	0.0159453	Hcfc1	X	73942792	73966357	-	8360	protein_coding	host cell factor C1 [Source:MGI Symbol;Acc:MGI:105942]
ENSMUSG00000041426	435.158	426.994	299.16	304.327	0.514723	0.00352152	0.0159453	Hibch	1	52844929	52920986	+	6059	protein_coding	3-hydroxyisobutyryl-Coenzyme A hydrolase [Source:MGI Symbol;Acc:MGI:1923792]
ENSMUSG00000021832	3761.21	3863.77	3486.55	3035.28	0.225355	0.0035408	0.0160275	Psmc6	14	45329788	45349705	+	3498	protein_coding	proteasome (prosome, macropain) 26S subunit, ATPase, 6 [Source:MGI Symbol;Acc:MGI:1914339]
ENSMUSG00000055485	1187.4	1158.09	951.15	935.929	0.313857	0.00354319	0.0160333	Soga1	2	157015799	157079254	-	7984	protein_coding	suppressor of glucose, autophagy associated 1 [Source:MGI Symbol;Acc:MGI:2444575]
ENSMUSG00000026854	654.165	583.211	455.2	457.986	0.438866	0.00356453	0.0161249	Usp20	2	30982279	31023586	+	9017	protein_coding	ubiquitin specific peptidase 20 [Source:MGI Symbol;Acc:MGI:1921520]
ENSMUSG00000042066	702.727	550.926	451.225	452	0.473984	0.00356964	0.016143	Tmcc2	1	132356315	132391281	-	5692	protein_coding	transmembrane and coiled-coil domains 2 [Source:MGI Symbol;Acc:MGI:1916125]
ENSMUSG00000024750	1735.87	1718.39	1451.07	1428.84	0.262397	0.00358001	0.0161798	Zfand5	19	21272278	21282289	+	6193	protein_coding	zinc finger, AN1-type domain 5 [Source:MGI Symbol;Acc:MGI:1278334]
ENSMUSG00000035614	597.985	658.195	501.913	408.097	0.464627	0.00360196	0.0162739	Togaram1	12	64965804	65022573	+	12476	protein_coding	TOG array regulator of axonemal microtubules 1 [Source:MGI Symbol;Acc:MGI:2684313]
ENSMUSG00000021596	39.9926	49.9895	9.93887	13.9691	1.91141	0.00361271	0.0163174	Mctp1	13	76384535	77031810	+	8193	protein_coding	multiple C2 domains, transmembrane 1 [Source:MGI Symbol;Acc:MGI:1926021]
ENSMUSG00000087366	34.2794	22.9119	0.993887	6.98454	2.84381	0.00366728	0.0165416	Junos	4	95051534	95167318	+	4117	antisense	jun proto-oncogene, opposite strand [Source:MGI Symbol;Acc:MGI:2652837]
ENSMUSG00000026219	6549.27	6663.19	6004.07	5811.14	0.161191	0.00366804	0.0165416	Trip12	1	84721189	84840516	-	16601	protein_coding	thyroid hormone receptor interactor 12 [Source:MGI Symbol;Acc:MGI:1309481]
ENSMUSG00000073700	1115.03	1261.19	978.978	904.997	0.334341	0.0036828	0.016603	Klhl21	4	152008803	152017680	+	3986	protein_coding	kelch-like 21 [Source:MGI Symbol;Acc:MGI:1919288]
ENSMUSG00000020541	344.698	312.434	232.569	197.563	0.611824	0.00368781	0.0166204	Tom1l1	11	90643465	90688366	-	7749	protein_coding	target of myb1-like 1 (chicken) [Source:MGI Symbol;Acc:MGI:1919193]
ENSMUSG00000031701	5231.42	5606.12	4828.3	4739.51	0.179547	0.00369972	0.0166637	Dnaja2	8	85537633	85555344	-	2975	protein_coding	DnaJ heat shock protein family (Hsp40) member A2 [Source:MGI Symbol;Acc:MGI:1931882]
ENSMUSG00000041225	892.216	871.692	725.537	635.593	0.374045	0.00371165	0.0167122	Arhgap12	18	6024427	6136098	-	8016	protein_coding	Rho GTPase activating protein 12 [Source:MGI Symbol;Acc:MGI:1922665]
ENSMUSG00000010057	287.566	285.357	173.93	193.572	0.640661	0.0037139	0.0167172	Nprl2	9	107542226	107545706	+	2013	protein_coding	nitrogen permease regulator-like 2 [Source:MGI Symbol;Acc:MGI:1914482]
ENSMUSG00000051256	895.073	927.93	683.794	738.366	0.358076	0.00372667	0.0167683	Jagn1	6	113442569	113448229	+	3412	protein_coding	jagunal homolog 1 [Source:MGI Symbol;Acc:MGI:1915017]
ENSMUSG00000055137	146.64	134.347	67.5843	77.8278	0.950817	0.00372756	0.0167683	Sugct	13	16857472	17695553	-	3429	protein_coding	succinyl-CoA glutarate-CoA transferase [Source:MGI Symbol;Acc:MGI:1923221]
ENSMUSG00000025533	934.113	908.143	589.375	786.26	0.421532	0.00373303	0.0167814	Asl	5	130011258	130029247	-	4831	protein_coding	argininosuccinate lyase [Source:MGI Symbol;Acc:MGI:88084]
ENSMUSG00000031791	422.779	426.994	272.325	316.3	0.529723	0.00373395	0.0167814	Tmem38a	8	72572055	72587282	+	2142	protein_coding	transmembrane protein 38A [Source:MGI Symbol;Acc:MGI:1921416]
ENSMUSG00000005069	2083.43	1888.15	1554.44	1729.17	0.27482	0.00374431	0.0168227	Pex5	6	124396816	124415067	-	3943	protein_coding	peroxisomal biogenesis factor 5 [Source:MGI Symbol;Acc:MGI:1098808]
ENSMUSG00000031935	1099.8	1129.97	950.156	799.231	0.349892	0.00379414	0.0170413	Med17	9	15260351	15279931	-	4230	protein_coding	mediator complex subunit 17 [Source:MGI Symbol;Acc:MGI:2182585]
ENSMUSG00000029804	715.106	672.776	547.632	495.903	0.411678	0.00383207	0.0171851	Herc3	6	58831465	58920398	+	9127	protein_coding	hect domain and RLD 3 [Source:MGI Symbol;Acc:MGI:1921248]
ENSMUSG00000021340	41.897	47.9066	14.9083	8.98013	1.90968	0.00384173	0.0172177	Gpld1	13	24943152	24992501	+	5415	protein_coding	glycosylphosphatidylinositol specific phospholipase D1 [Source:MGI Symbol;Acc:MGI:106604]
ENSMUSG00000024588	2226.26	2431.78	2028.52	1891.81	0.248383	0.00385607	0.0172714	Fech	18	64456550	64489066	-	2901	protein_coding	ferrochelatase [Source:MGI Symbol;Acc:MGI:95513]
ENSMUSG00000035901	3236.55	3078.52	2685.48	2778.85	0.208964	0.0038902	0.0173973	Dennd5a	7	109893780	109960470	-	8677	protein_coding	DENN/MADD domain containing 5A [Source:MGI Symbol;Acc:MGI:1201681]
ENSMUSG00000004285	4285.88	4090.81	3530.29	3783.63	0.195911	0.00392282	0.017527	Atp6v1f	6	29467718	29470512	+	1063	protein_coding	ATPase, H+ transporting, lysosomal V1 subunit F [Source:MGI Symbol;Acc:MGI:1913394]
ENSMUSG00000045349	22.8529	15.6217	0.993887	1.99558	3.68783	0.00393373	0.0175649	Sh2d5	4	138250403	138261332	+	3740	protein_coding	SH2 domain containing 5 [Source:MGI Symbol;Acc:MGI:2446215]
ENSMUSG00000015709	1727.3	1752.76	1429.21	1476.73	0.260044	0.00394698	0.0176078	Arnt2	7	84246278	84410176	-	7689	protein_coding	aryl hydrocarbon receptor nuclear translocator 2 [Source:MGI Symbol;Acc:MGI:107188]
ENSMUSG00000028910	431.349	461.362	306.117	323.285	0.503886	0.00395511	0.0176332	Mecr	4	131843470	131867786	+	3041	protein_coding	mitochondrial trans-2-enoyl-CoA reductase [Source:MGI Symbol;Acc:MGI:1349441]
ENSMUSG00000037815	8995.48	9058.52	8257.21	8072.14	0.144828	0.00397165	0.0177015	Ctnna1	18	35118888	35254773	+	3698	protein_coding	catenin (cadherin associated protein), alpha 1 [Source:MGI Symbol;Acc:MGI:88274]
ENSMUSG00000032402	2111.04	1949.59	1654.82	1748.13	0.255266	0.00399125	0.017778	Smad3	9	63646767	63757994	-	5542	protein_coding	SMAD family member 3 [Source:MGI Symbol;Acc:MGI:1201674]
ENSMUSG00000024991	9783.91	10025	9153.7	8718.71	0.148346	0.00399512	0.0177871	Eif3a	19	60761116	60790693	-	5176	protein_coding	eukaryotic translation initiation factor 3, subunit A [Source:MGI Symbol;Acc:MGI:95301]
ENSMUSG00000039753	926.496	1083.11	741.439	816.194	0.366924	0.00399581	0.0177871	Fbxl5	5	43744615	43821638	-	9740	protein_coding	F-box and leucine-rich repeat protein 5 [Source:MGI Symbol;Acc:MGI:2152883]
ENSMUSG00000007888	790.33	693.605	551.607	571.735	0.402256	0.00399697	0.0177871	Crlf1	8	70493158	70504081	+	1644	protein_coding	cytokine receptor-like factor 1 [Source:MGI Symbol;Acc:MGI:1340030]
ENSMUSG00000025630	1872.99	2205.79	1743.28	1599.46	0.286544	0.00401909	0.01788	Hprt	X	52988137	53021659	+	1289	protein_coding	hypoxanthine guanine phosphoribosyl transferase [Source:MGI Symbol;Acc:MGI:96217]
ENSMUSG00000046230	540.853	532.18	413.457	364.194	0.464543	0.00403822	0.0179503	Vps13a	19	16615366	16780933	-	20993	protein_coding	vacuolar protein sorting 13A [Source:MGI Symbol;Acc:MGI:2444304]
ENSMUSG00000017667	595.128	601.957	474.084	403.108	0.448464	0.00404207	0.0179602	Zfp334	2	165374264	165388259	-	8205	protein_coding	zinc finger protein 334 [Source:MGI Symbol;Acc:MGI:2388656]
ENSMUSG00000061981	3302.25	3427.41	2796.8	3021.31	0.209856	0.00404583	0.0179714	Flot2	11	78037931	78060434	+	2740	protein_coding	flotillin 2 [Source:MGI Symbol;Acc:MGI:103309]
ENSMUSG00000050229	651.308	649.864	476.072	501.889	0.411989	0.00408512	0.0181404	Pigm	1	172376546	172384099	+	7554	protein_coding	phosphatidylinositol glycan anchor biosynthesis, class M [Source:MGI Symbol;Acc:MGI:1914806]
ENSMUSG00000024456	2270.06	2294.31	1957.96	1935.72	0.229231	0.00409902	0.0181799	Diaph1	18	37843601	37935476	-	6339	protein_coding	diaphanous related formin 1 [Source:MGI Symbol;Acc:MGI:1194490]
ENSMUSG00000042308	538.948	570.714	428.365	380.159	0.456445	0.00417365	0.0184753	Setd1a	7	127776670	127800122	+	6795	protein_coding	SET domain containing 1A [Source:MGI Symbol;Acc:MGI:2446244]
ENSMUSG00000021771	9365.89	9202.24	8290.01	8511.16	0.14432	0.00417456	0.0184753	Vdac2	14	21825238	21845879	+	4769	protein_coding	voltage-dependent anion channel 2 [Source:MGI Symbol;Acc:MGI:106915]
ENSMUSG00000034024	12500.6	12520.3	11134.5	11614.3	0.13734	0.00418352	0.0185093	Cct2	10	117051001	117063814	-	2557	protein_coding	chaperonin containing Tcp1, subunit 2 (beta) [Source:MGI Symbol;Acc:MGI:107186]
ENSMUSG00000020334	89.5073	97.8961	44.7249	37.9161	1.18074	0.00421247	0.0186261	Slc22a4	11	53983123	54028090	-	2553	protein_coding	solute carrier family 22 (organic cation transporter), member 4 [Source:MGI Symbol;Acc:MGI:1353479]
ENSMUSG00000107283	1450.21	1563.21	1195.65	1275.18	0.286087	0.00421529	0.0186293	Mpv17	5	31140654	31154251	-	3214	protein_coding	MpV17 mitochondrial inner membrane protein [Source:MGI Symbol;Acc:MGI:97138]
ENSMUSG00000027411	1396.89	1463.23	1156.88	1192.36	0.283661	0.00424437	0.0187385	Vps16	2	130424339	130444269	+	3727	protein_coding	VSP16 CORVET/HOPS core subunit [Source:MGI Symbol;Acc:MGI:2136772]
ENSMUSG00000004035	36.1838	33.3263	10.9328	1.99558	2.42622	0.00429999	0.0189668	Gstm7	3	107926334	107931817	-	1601	protein_coding	glutathione S-transferase, mu 7 [Source:MGI Symbol;Acc:MGI:1915562]
ENSMUSG00000040183	144.735	106.228	62.6149	60.8653	1.02455	0.00430236	0.0189715	Ankrd6	4	32804035	32950841	-	5477	protein_coding	ankyrin repeat domain 6 [Source:MGI Symbol;Acc:MGI:2154278]
ENSMUSG00000016477	834.132	867.526	691.745	627.611	0.366891	0.00433718	0.0191134	E2f3	13	29906575	29986063	-	5429	protein_coding	E2F transcription factor 3 [Source:MGI Symbol;Acc:MGI:1096340]
ENSMUSG00000001300	1898.7	1845.45	1595.19	1555.56	0.249071	0.00440972	0.0194036	Efnb2	8	8617434	8661242	-	6855	protein_coding	ephrin B2 [Source:MGI Symbol;Acc:MGI:105097]
ENSMUSG00000024287	1222.63	1101.85	893.504	962.869	0.324909	0.00442339	0.0194519	Thoc1	18	9958180	9995484	+	3855	protein_coding	THO complex 1 [Source:MGI Symbol;Acc:MGI:1919668]
ENSMUSG00000021910	11496.9	11380.9	10313.6	10520.7	0.135023	0.00444029	0.0195203	Nisch	14	31170930	31216946	-	13198	protein_coding	nischarin [Source:MGI Symbol;Acc:MGI:1928323]
ENSMUSG00000021699	142.831	98.9376	59.6332	56.8741	1.05475	0.0045001	0.0197713	Pde4d	13	108449948	109953461	+	12006	protein_coding	phosphodiesterase 4D, cAMP specific [Source:MGI Symbol;Acc:MGI:99555]
ENSMUSG00000011096	4772.45	4475.1	3721.11	4258.58	0.212924	0.0045044	0.0197842	Akt1s1	7	44848991	44855421	+	3072	protein_coding	AKT1 substrate 1 (proline-rich) [Source:MGI Symbol;Acc:MGI:1914855]
ENSMUSG00000018446	3296.53	3333.68	2750.08	2990.38	0.20786	0.00451321	0.0198169	C1qbp	11	70977836	70983026	-	2826	protein_coding	complement component 1, q subcomponent binding protein [Source:MGI Symbol;Acc:MGI:1194505]
ENSMUSG00000042216	347.555	312.434	219.649	221.51	0.581681	0.00454168	0.0199298	Sgsm1	5	113243220	113310786	-	7466	protein_coding	small G protein signaling modulator 1 [Source:MGI Symbol;Acc:MGI:107320]
ENSMUSG00000023087	449.441	403.04	276.3	317.298	0.52274	0.0045641	0.0200161	Noct	3	51224447	51251644	+	10658	protein_coding	nocturnin [Source:MGI Symbol;Acc:MGI:109382]
ENSMUSG00000040025	1193.11	1217.45	1017.74	925.951	0.310455	0.00457484	0.0200571	Ythdf2	4	132184912	132212303	-	4572	protein_coding	YTH domain family 2 [Source:MGI Symbol;Acc:MGI:2444233]
ENSMUSG00000034361	1046.47	962.298	712.617	849.121	0.363547	0.00458961	0.0201158	Cpne2	8	94532990	94570531	+	3200	protein_coding	copine II [Source:MGI Symbol;Acc:MGI:2387578]
ENSMUSG00000050697	1403.55	1441.36	1221.49	1103.56	0.290983	0.00461493	0.0202145	Prkaa1	15	5143861	5181899	+	4655	protein_coding	protein kinase, AMP-activated, alpha 1 catalytic subunit [Source:MGI Symbol;Acc:MGI:2145955]
ENSMUSG00000022637	509.43	533.222	360.781	397.121	0.459972	0.00462743	0.020257	Cblb	16	52031225	52208048	+	10475	protein_coding	Casitas B-lineage lymphoma b [Source:MGI Symbol;Acc:MGI:2146430]
ENSMUSG00000021213	126.643	114.559	60.6271	59.8675	1.00175	0.00464177	0.0203075	Akr1c13	13	4191150	4205596	+	1434	protein_coding	aldo-keto reductase family 1, member C13 [Source:MGI Symbol;Acc:MGI:1351662]
ENSMUSG00000048897	374.217	388.46	271.331	255.435	0.533701	0.0046497	0.0203306	Zfp710	7	80024814	80094173	+	6926	protein_coding	zinc finger protein 710 [Source:MGI Symbol;Acc:MGI:1921747]
ENSMUSG00000029994	2182.45	2345.34	1890.37	1952.68	0.236254	0.00464983	0.0203306	Anxa4	6	86736840	86793584	-	4645	protein_coding	annexin A4 [Source:MGI Symbol;Acc:MGI:88030]
ENSMUSG00000004849	3555.53	3432.61	2852.45	3176.97	0.213028	0.00465844	0.0203594	Ap1s1	5	137034993	137046135	-	2198	protein_coding	adaptor protein complex AP-1, sigma 1 [Source:MGI Symbol;Acc:MGI:1098244]
ENSMUSG00000089917	776.047	811.288	564.528	650.56	0.385376	0.00465923	0.0203594	Uckl1	2	181569149	181584892	-	4629	protein_coding	uridine-cytidine kinase 1-like 1 [Source:MGI Symbol;Acc:MGI:1915806]
ENSMUSG00000042444	1178.83	1152.88	967.052	916.971	0.307671	0.00466333	0.0203667	Mindy2	9	70599014	70657174	-	8600	protein_coding	MINDY lysine 48 deubiquitinase 2 [Source:MGI Symbol;Acc:MGI:2443086]
ENSMUSG00000024044	628.455	648.822	505.888	449.006	0.41947	0.00466372	0.0203667	Epb41l3	17	69075683	69289989	+	11919	protein_coding	erythrocyte membrane protein band 4.1 like 3 [Source:MGI Symbol;Acc:MGI:103008]
ENSMUSG00000025764	4413.47	4611.53	4201.16	3472.32	0.233931	0.00470453	0.0205217	Jade1	3	41555731	41616864	+	8492	protein_coding	jade family PHD finger 1 [Source:MGI Symbol;Acc:MGI:1925835]
ENSMUSG00000032396	599.889	688.397	468.121	491.911	0.42366	0.00470486	0.0205217	Dis3l	9	64306756	64341288	-	5458	protein_coding	DIS3 like exosome 3'-5' exoribonuclease [Source:MGI Symbol;Acc:MGI:2143272]
ENSMUSG00000049420	568.467	512.393	413.457	373.174	0.458892	0.00470945	0.0205293	Tmem200a	10	25912331	26079052	-	6677	protein_coding	transmembrane protein 200A [Source:MGI Symbol;Acc:MGI:1924470]
ENSMUSG00000082229	55.2279	29.1606	12.9205	7.98234	2.01537	0.00471508	0.0205477	Nap1l2	X	103184176	103186640	-	2465	protein_coding	nucleosome assembly protein 1-like 2 [Source:MGI Symbol;Acc:MGI:106654]
ENSMUSG00000061838	1010.29	1015.41	817.969	799.231	0.324892	0.00471887	0.0205581	Suclg2	6	95473009	95718800	-	4623	protein_coding	succinate-Coenzyme A ligase, GDP-forming, beta subunit [Source:MGI Symbol;Acc:MGI:1306824]
ENSMUSG00000026792	727.485	670.693	564.528	485.925	0.412871	0.00474235	0.0206541	Lrsam1	2	32925216	32961614	-	5145	protein_coding	leucine rich repeat and sterile alpha motif containing 1 [Source:MGI Symbol;Acc:MGI:2684789]
ENSMUSG00000027560	802.709	790.459	607.265	629.607	0.365292	0.00476168	0.0207259	Dok5	2	170731807	170879769	+	1768	protein_coding	docking protein 5 [Source:MGI Symbol;Acc:MGI:1924079]
ENSMUSG00000051341	1163.59	1249.74	973.015	980.829	0.304367	0.00479591	0.0208561	Zfp52	17	21535539	21562601	+	3164	protein_coding	zinc finger protein 52 [Source:MGI Symbol;Acc:MGI:99199]
ENSMUSG00000039108	934.113	824.827	668.886	698.454	0.363925	0.00480169	0.0208728	Lsm14b	2	180024987	180035465	+	2892	protein_coding	LSM family member 14B [Source:MGI Symbol;Acc:MGI:3040677]
ENSMUSG00000025759	313.276	325.973	226.606	197.563	0.5915	0.00480264	0.0208728	Mfsd8	3	40818103	40846886	-	9414	protein_coding	major facilitator superfamily domain containing 8 [Source:MGI Symbol;Acc:MGI:1919425]
ENSMUSG00000021791	8.56985	11.4559	0	0	5.7716	0.00482177	0.0209327	Dydc2	14	41049117	41069208	-	818	protein_coding	DPY30 domain containing 2 [Source:MGI Symbol;Acc:MGI:1918450]
ENSMUSG00000026083	3695.51	3754.42	3309.64	3235.84	0.186657	0.00483388	0.0209772	Eif5b	1	37998010	38055579	+	9753	protein_coding	eukaryotic translation initiation factor 5B [Source:MGI Symbol;Acc:MGI:2441772]
ENSMUSG00000097754	103.79	107.269	37.7677	58.8697	1.12701	0.00484154	0.0210041	Ptgs2os2	1	150159043	150164948	-	1745	lincRNA	prostaglandin-endoperoxide synthase 2, opposite strand 2 [Source:MGI Symbol;Acc:MGI:5477181]
ENSMUSG00000000826	4461.08	4235.57	3902	3755.69	0.183734	0.00485493	0.0210496	Dnajc5	2	181520485	181555133	+	6953	protein_coding	DnaJ heat shock protein family (Hsp40) member C5 [Source:MGI Symbol;Acc:MGI:892995]
ENSMUSG00000064357	1009.34	1181	882.571	847.125	0.339957	0.00488354	0.0211547	mt-Atp6	MT	7927	8607	+	681	protein_coding	mitochondrially encoded ATP synthase 6 [Source:MGI Symbol;Acc:MGI:99927]
ENSMUSG00000046567	181.871	206.207	127.217	95.788	0.798614	0.00490819	0.0212488	4930430F08Rik	10	100572265	100590423	-	6275	protein_coding	RIKEN cDNA 4930430F08 gene [Source:MGI Symbol;Acc:MGI:1921197]
ENSMUSG00000031480	62.8455	54.1553	13.9144	24.9448	1.59103	0.00491621	0.0212772	Thsd1	8	22227313	22261334	+	4422	protein_coding	thrombospondin, type I, domain 1 [Source:MGI Symbol;Acc:MGI:1929096]
ENSMUSG00000066440	796.996	697.77	509.864	610.649	0.416357	0.00492547	0.0213051	Zfyve26	12	79232346	79296304	-	18957	protein_coding	zinc finger, FYVE domain containing 26 [Source:MGI Symbol;Acc:MGI:1924767]
ENSMUSG00000033294	765.573	825.868	553.595	657.545	0.393678	0.00492561	0.0213051	Noc4l	5	110648418	110653417	-	2596	protein_coding	NOC4 like [Source:MGI Symbol;Acc:MGI:2140843]
ENSMUSG00000030291	767.477	796.708	637.081	564.75	0.379966	0.00492785	0.0213085	Med21	6	146642547	146650732	+	3523	protein_coding	mediator complex subunit 21 [Source:MGI Symbol;Acc:MGI:1347064]
ENSMUSG00000067722	504.669	526.973	399.542	347.232	0.465949	0.00493907	0.0213506	BC003965	17	25184554	25187662	+	3109	protein_coding	cDNA sequence BC003965 [Source:MGI Symbol;Acc:MGI:2670966]
ENSMUSG00000029084	40.9448	26.0362	2.98166	9.97792	2.37184	0.00495055	0.0213939	Cd38	5	43868553	43912375	+	3890	protein_coding	CD38 antigen [Source:MGI Symbol;Acc:MGI:107474]
ENSMUSG00000078652	2938.51	2692.14	2436.02	2402.68	0.219025	0.00495653	0.0214133	Psme3	11	101316213	101323537	+	2949	protein_coding	proteaseome (prosome, macropain) activator subunit 3 (PA28 gamma, Ki) [Source:MGI Symbol;Acc:MGI:1096366]
ENSMUSG00000032497	1330.23	1503.85	1169.8	1139.48	0.294898	0.00502447	0.0216875	Lrrfip2	9	111117592	111225668	+	6334	protein_coding	leucine rich repeat (in FLII) interacting protein 2 [Source:MGI Symbol;Acc:MGI:1918518]
ENSMUSG00000073096	80.9374	72.9014	28.8227	33.9249	1.29432	0.00503176	0.0217125	Lrrc61	6	48554796	48570722	+	2913	protein_coding	leucine rich repeat containing 61 [Source:MGI Symbol;Acc:MGI:2652848]
ENSMUSG00000026627	441.823	430.118	260.398	341.245	0.535509	0.00505761	0.0218175	Tmem206	1	191325912	191350914	+	2246	protein_coding	transmembrane protein 206 [Source:MGI Symbol;Acc:MGI:1914200]
ENSMUSG00000035051	726.533	715.475	519.803	580.715	0.390001	0.00507898	0.0219032	Dhx57	17	80238304	80290476	-	5077	protein_coding	DEAH (Asp-Glu-Ala-Asp/His) box polypeptide 57 [Source:MGI Symbol;Acc:MGI:2147067]
ENSMUSG00000018848	4725.79	4704.22	4172.34	4212.68	0.169467	0.00509295	0.0219569	Rars	11	35808381	35834506	-	3228	protein_coding	arginyl-tRNA synthetase [Source:MGI Symbol;Acc:MGI:1914297]
ENSMUSG00000054850	384.691	399.916	278.288	269.404	0.518395	0.00510008	0.0219746	Smim10l2a	X	56374586	56377799	+	2393	protein_coding	small integral membrane protein 10 like 2A [Source:MGI Symbol;Acc:MGI:2443645]
ENSMUSG00000036948	641.786	560.299	435.322	455.991	0.432197	0.00512055	0.0220497	BC037034	5	138259656	138264033	-	3847	protein_coding	cDNA sequence BC037034 [Source:MGI Symbol;Acc:MGI:2385896]
ENSMUSG00000085586	122.834	104.145	63.6087	44.9006	1.06534	0.00514332	0.022128	Gm11613	11	97644184	97660367	-	1971	processed_transcript	predicted gene 11613 [Source:MGI Symbol;Acc:MGI:3651819]
ENSMUSG00000029249	1184.54	1225.78	1002.83	954.887	0.299875	0.00514515	0.0221293	Rest	5	77265491	77286432	+	7222	protein_coding	RE1-silencing transcription factor [Source:MGI Symbol;Acc:MGI:104897]
ENSMUSG00000051285	1652.08	1803.79	1522.63	1303.12	0.290062	0.00515138	0.0221496	Pcmtd1	1	7088920	7173628	+	6654	protein_coding	protein-L-isoaspartate (D-aspartate) O-methyltransferase domain containing 1 [Source:MGI Symbol;Acc:MGI:2441773]
ENSMUSG00000053897	379.93	315.559	242.508	224.503	0.575418	0.00516493	0.0221947	Slc39a8	3	135825279	135888572	+	7664	protein_coding	solute carrier family 39 (metal ion transporter), member 8 [Source:MGI Symbol;Acc:MGI:1914797]
ENSMUSG00000026027	438.967	383.253	325.995	210.534	0.61624	0.00523122	0.0224662	Stradb	1	58973522	58995715	+	7256	protein_coding	STE20-related kinase adaptor beta [Source:MGI Symbol;Acc:MGI:2144047]
ENSMUSG00000020284	596.08	561.341	435.322	427.055	0.424825	0.00525865	0.022564	1810043G02Rik	10	77978524	77986905	+	6627	protein_coding	RIKEN cDNA 1810043G02 gene [Source:MGI Symbol;Acc:MGI:1915134]
ENSMUSG00000051223	8818.37	9091.84	8251.25	7938.43	0.145619	0.00526942	0.0225901	Bzw1	1	58392898	58407353	+	4033	protein_coding	basic leucine zipper and W2 domains 1 [Source:MGI Symbol;Acc:MGI:1914132]
ENSMUSG00000071335	83.7941	124.974	46.7127	48.8918	1.12509	0.00528845	0.0226623	Mfsd4b3	10	39946907	39960153	-	1787	protein_coding	major facilitator superfamily domain containing 4B3 [Source:MGI Symbol;Acc:MGI:3773841]
ENSMUSG00000035184	300.897	345.761	228.594	200.556	0.590817	0.00531545	0.0227606	Fam124a	14	62555737	62608486	+	4406	protein_coding	family with sequence similarity 124, member A [Source:MGI Symbol;Acc:MGI:3645930]
ENSMUSG00000035011	3294.63	2970.21	2719.27	2682.06	0.214336	0.00533092	0.0228201	Zbtb7a	10	81135220	81152995	+	6808	protein_coding	zinc finger and BTB domain containing 7a [Source:MGI Symbol;Acc:MGI:1335091]
ENSMUSG00000044367	153.305	178.088	48.7004	112.75	1.03719	0.00533714	0.0228399	Slc16a13	11	70216789	70221064	-	2601	protein_coding	solute carrier family 16 (monocarboxylic acid transporters), member 13 [Source:MGI Symbol;Acc:MGI:1916559]
ENSMUSG00000059401	150.448	152.051	86.4681	79.8234	0.86314	0.00535117	0.0228797	Mamld1	X	71050256	71156056	+	4796	protein_coding	mastermind-like domain containing 1 [Source:MGI Symbol;Acc:MGI:3045303]
ENSMUSG00000078713	745.577	793.584	611.24	578.719	0.370903	0.00540392	0.0230848	Tomm5	4	45105208	45108114	-	868	protein_coding	translocase of outer mitochondrial membrane 5 [Source:MGI Symbol;Acc:MGI:1915762]
ENSMUSG00000028180	1605.42	1615.29	1371.56	1319.08	0.259385	0.00544467	0.0232452	Zranb2	3	157534160	157548410	+	6759	protein_coding	zinc finger, RAN-binding domain containing 2 [Source:MGI Symbol;Acc:MGI:1858211]
ENSMUSG00000022641	645.595	714.434	540.674	485.925	0.405256	0.00547633	0.0233667	Bbx	16	50191844	50432390	-	14205	protein_coding	bobby sox HMG box containing [Source:MGI Symbol;Acc:MGI:1917758]
ENSMUSG00000074743	2915.65	2799.41	2478.75	2480.51	0.204821	0.00548547	0.0233968	Thbd	2	148404466	148408188	-	3723	protein_coding	thrombomodulin [Source:MGI Symbol;Acc:MGI:98736]
ENSMUSG00000039016	1135.98	1159.13	990.905	833.156	0.331288	0.00548662	0.0233968	Timm8b	9	50603910	50605320	+	518	protein_coding	translocase of inner mitochondrial membrane 8B [Source:MGI Symbol;Acc:MGI:1353424]
ENSMUSG00000045210	1196.92	1121.64	983.948	877.059	0.317411	0.00551166	0.0234898	Vcpip1	1	9718622	9748382	-	9749	protein_coding	valosin containing protein (p97)/p47 complex interacting protein 1 [Source:MGI Symbol;Acc:MGI:1917925]
ENSMUSG00000054723	415.161	364.507	252.447	286.366	0.533732	0.00558175	0.0237605	Vmac	17	56713936	56718022	-	2464	protein_coding	vimentin-type intermediate filament associated coiled-coil protein [Source:MGI Symbol;Acc:MGI:2146912]
ENSMUSG00000021112	1021.72	1168.5	915.37	816.194	0.338416	0.00558698	0.0237758	Mpp5	12	78748907	78840714	+	8777	protein_coding	membrane protein, palmitoylated 5 (MAGUK p55 subfamily member 5) [Source:MGI Symbol;Acc:MGI:1927339]
ENSMUSG00000063767	49.5147	58.3211	19.8777	15.9647	1.5883	0.00559054	0.023784	S100a7a	3	90654017	90658669	+	1377	protein_coding	S100 calcium binding protein A7A [Source:MGI Symbol;Acc:MGI:2687194]
ENSMUSG00000064254	229.481	220.787	146.101	132.706	0.691677	0.00559652	0.0237997	Ethe1	7	24587543	24608925	+	1484	protein_coding	ethylmalonic encephalopathy 1 [Source:MGI Symbol;Acc:MGI:1913321]
ENSMUSG00000043323	663.687	605.081	489.986	465.969	0.408859	0.00559751	0.0237997	Fbrsl1	5	110361754	110448503	-	8078	protein_coding	fibrosin-like 1 [Source:MGI Symbol;Acc:MGI:1920907]
ENSMUSG00000035248	1787.29	1764.21	1461.01	1528.62	0.248535	0.00562351	0.0238892	Tut7	13	59771561	59823147	-	14732	protein_coding	terminal uridylyl transferase 7 [Source:MGI Symbol;Acc:MGI:2387179]
ENSMUSG00000021404	17.1397	24.9948	2.98166	1.99558	3.07992	0.00563369	0.0239255	Serpinb9c	13	33149275	33159742	-	2001	protein_coding	serine (or cysteine) peptidase inhibitor, clade B, member 9c [Source:MGI Symbol;Acc:MGI:894669]
ENSMUSG00000033703	559.897	517.6	406.5	388.141	0.439693	0.00565498	0.0240088	Fuk	8	110882456	110902488	-	6255	protein_coding	fucokinase [Source:MGI Symbol;Acc:MGI:1916071]
ENSMUSG00000063273	1918.69	1841.28	1626	1546.58	0.245245	0.00566419	0.0240339	Naa15	3	51415148	51476507	+	15427	protein_coding	N(alpha)-acetyltransferase 15, NatA auxiliary subunit [Source:MGI Symbol;Acc:MGI:1922088]
ENSMUSG00000031729	2090.09	2105.81	1773.09	1808	0.228549	0.00573592	0.0243098	Ist1	8	109671325	109693260	-	7006	protein_coding	increased sodium tolerance 1 homolog (yeast) [Source:MGI Symbol;Acc:MGI:1919205]
ENSMUSG00000041278	1394.03	1464.28	1218.51	1137.48	0.278581	0.00574143	0.024326	Ttc1	11	43729512	43748008	-	2032	protein_coding	tetratricopeptide repeat domain 1 [Source:MGI Symbol;Acc:MGI:1914077]
ENSMUSG00000024960	1890.13	1952.72	1639.91	1617.42	0.238325	0.0057723	0.0244354	Plcb3	19	6953714	6969759	-	4201	protein_coding	phospholipase C, beta 3 [Source:MGI Symbol;Acc:MGI:104778]
ENSMUSG00000073590	48.5625	36.4507	14.9083	7.98234	1.89375	0.00577897	0.0244565	3222401L13Rik	18	37655451	37661742	+	6292	lincRNA	RIKEN cDNA 3222401L13 gene [Source:MGI Symbol;Acc:MGI:2444186]
ENSMUSG00000035569	3139.42	3187.87	2894.2	2532.4	0.221469	0.00578857	0.02449	Ankrd11	8	122883822	123042277	-	16580	protein_coding	ankyrin repeat domain 11 [Source:MGI Symbol;Acc:MGI:1924337]
ENSMUSG00000019478	498.003	516.558	389.604	351.223	0.453436	0.00584119	0.0246766	Rab4a	8	123805985	123835287	+	1757	protein_coding	RAB4A, member RAS oncogene family [Source:MGI Symbol;Acc:MGI:105069]
ENSMUSG00000031628	614.172	664.444	486.011	481.933	0.401187	0.00584613	0.0246903	Casp3	8	46617291	46639689	+	3357	protein_coding	caspase 3 [Source:MGI Symbol;Acc:MGI:107739]
ENSMUSG00000045438	1209.3	1160.17	911.394	1005.77	0.305807	0.00586983	0.0247759	Cox19	5	139336189	139351418	-	3747	protein_coding	cytochrome c oxidase assembly protein 19 [Source:MGI Symbol;Acc:MGI:1915283]
ENSMUSG00000028790	2344.33	2216.2	1998.71	1893.81	0.22873	0.00587466	0.0247891	Khdrbs1	4	129703164	129742303	-	6419	protein_coding	KH domain containing, RNA binding, signal transduction associated 1 [Source:MGI Symbol;Acc:MGI:893579]
ENSMUSG00000015112	292.327	300.979	192.814	201.554	0.589097	0.00591549	0.0249324	Slc25a13	6	6041218	6217173	-	3798	protein_coding	solute carrier family 25 (mitochondrial carrier, adenine nucleotide translocator), member 13 [Source:MGI Symbol;Acc:MGI:1354721]
ENSMUSG00000007815	9661.07	9896.88	8767.07	9010.06	0.13767	0.00596153	0.0250972	Rhoa	9	108306129	108337934	+	7494	protein_coding	ras homolog family member A [Source:MGI Symbol;Acc:MGI:1096342]
ENSMUSG00000028246	297.088	317.642	186.851	220.512	0.593362	0.00596542	0.0251063	Faxc	4	21931329	21996839	+	8362	protein_coding	failed axon connections homolog [Source:MGI Symbol;Acc:MGI:1923382]
ENSMUSG00000029169	2974.69	2895.23	2615.91	2481.51	0.203676	0.00598513	0.0251601	Dhx15	5	52150203	52190514	-	8496	protein_coding	DEAH (Asp-Glu-Ala-His) box polypeptide 15 [Source:MGI Symbol;Acc:MGI:1099786]
ENSMUSG00000021303	245.669	245.782	162.997	149.669	0.652394	0.00599394	0.025189	Gng4	13	13784059	13827896	+	3340	protein_coding	guanine nucleotide binding protein (G protein), gamma 4 [Source:MGI Symbol;Acc:MGI:102703]
ENSMUSG00000037119	4211.6	4302.22	3915.91	3535.18	0.192271	0.00600757	0.0252325	Fam91a1	15	58415468	58457740	+	6627	protein_coding	family with sequence similarity 91, member A1 [Source:MGI Symbol;Acc:MGI:1277178]
ENSMUSG00000031753	1593.99	1672.57	1278.14	1428.84	0.270908	0.00603557	0.0253428	Cog4	8	110846600	110882227	+	4053	protein_coding	component of oligomeric golgi complex 4 [Source:MGI Symbol;Acc:MGI:2142808]
ENSMUSG00000021725	371.36	362.424	221.637	278.384	0.553544	0.00606467	0.025449	Parp8	13	116854820	117025537	-	8882	protein_coding	poly (ADP-ribose) polymerase family, member 8 [Source:MGI Symbol;Acc:MGI:1098713]
ENSMUSG00000000275	789.378	768.589	614.222	601.669	0.357783	0.00610986	0.0256028	Trim25	11	88999376	89020293	+	5754	protein_coding	tripartite motif-containing 25 [Source:MGI Symbol;Acc:MGI:102749]
ENSMUSG00000031776	2189.12	2031.87	1797.94	1792.03	0.233934	0.00612337	0.025652	Arl2bp	8	94666600	94674425	+	2802	protein_coding	ADP-ribosylation factor-like 2 binding protein [Source:MGI Symbol;Acc:MGI:1349429]
ENSMUSG00000028552	893.169	931.055	743.427	702.446	0.335118	0.00613754	0.0256965	Eps15	4	109280268	109387817	+	6931	protein_coding	epidermal growth factor receptor pathway substrate 15 [Source:MGI Symbol;Acc:MGI:104583]
ENSMUSG00000040441	19.9963	33.3263	5.96332	2.99338	2.57148	0.00618105	0.0258488	Slc26a10	10	127171393	127180645	-	4027	protein_coding	solute carrier family 26, member 10 [Source:MGI Symbol;Acc:MGI:2143920]
ENSMUSG00000047786	19.9963	18.7461	2.98166	0.997792	3.28272	0.00619	0.025872	Lix1	17	17402672	17459387	+	3434	protein_coding	limb and CNS expressed 1 [Source:MGI Symbol;Acc:MGI:1913893]
ENSMUSG00000036078	2595.71	2695.27	2248.17	2327.85	0.209285	0.00624821	0.0260846	Sigmar1	4	41738493	41756157	-	3136	protein_coding	sigma non-opioid intracellular receptor 1 [Source:MGI Symbol;Acc:MGI:1195268]
ENSMUSG00000034616	1175.02	1149.76	969.039	923.955	0.29652	0.00627216	0.0261695	Ssh3	19	4261668	4269172	-	2740	protein_coding	slingshot protein phosphatase 3 [Source:MGI Symbol;Acc:MGI:2683546]
ENSMUSG00000027132	563.706	696.729	495.949	429.051	0.445498	0.00628017	0.0261954	Katnbl1	2	112379211	112414240	+	4051	protein_coding	katanin p80 subunit B like 1 [Source:MGI Symbol;Acc:MGI:1919675]
ENSMUSG00000030271	492.29	462.403	341.897	353.218	0.458116	0.00629611	0.0262543	Ogg1	6	113326972	113335068	+	2187	protein_coding	8-oxoguanine DNA-glycosylase 1 [Source:MGI Symbol;Acc:MGI:1097693]
ENSMUSG00000029202	2055.81	1812.12	1670.72	1558.55	0.260822	0.00630987	0.0263041	Pds5a	5	65605721	65698273	-	19335	protein_coding	PDS5 cohesin associated factor A [Source:MGI Symbol;Acc:MGI:1918771]
ENSMUSG00000027253	139.974	138.513	61.621	85.8101	0.917724	0.00633117	0.0263777	Lrp4	2	91457511	91513779	+	10504	protein_coding	low density lipoprotein receptor-related protein 4 [Source:MGI Symbol;Acc:MGI:2442252]
ENSMUSG00000069744	4001.17	4166.83	3374.25	3752.7	0.196588	0.00633845	0.0264005	Psmb3	11	97703399	97713500	+	2300	protein_coding	proteasome (prosome, macropain) subunit, beta type 3 [Source:MGI Symbol;Acc:MGI:1347014]
ENSMUSG00000041037	1452.11	1391.37	1169.8	1189.37	0.269594	0.00637479	0.0265442	Irgq	7	24530689	24538600	+	6083	protein_coding	immunity-related GTPase family, Q [Source:MGI Symbol;Acc:MGI:2667176]
ENSMUSG00000024290	1609.23	1674.65	1468.96	1206.33	0.295525	0.00637677	0.0265449	Rock1	18	10064401	10181792	-	6187	protein_coding	Rho-associated coiled-coil containing protein kinase 1 [Source:MGI Symbol;Acc:MGI:107927]
ENSMUSG00000002233	9099.27	8815.86	7829.84	8335.55	0.148358	0.00638681	0.0265714	Rhoc	3	104788375	104794459	+	1618	protein_coding	ras homolog family member C [Source:MGI Symbol;Acc:MGI:106028]
ENSMUSG00000019818	10618	11298.7	10186.3	9579.8	0.148866	0.00638879	0.026572	Cd164	10	41519414	41531048	+	4449	protein_coding	CD164 antigen [Source:MGI Symbol;Acc:MGI:1859568]
ENSMUSG00000052105	71.4154	79.1501	29.8166	32.9271	1.26242	0.00641991	0.0266858	Mtcl1	17	66336982	66449750	-	9226	protein_coding	microtubule crosslinking factor 1 [Source:MGI Symbol;Acc:MGI:1915867]
ENSMUSG00000021266	1476.87	1486.15	1172.79	1282.16	0.271366	0.00642606	0.0266964	Wars	12	108860030	108894174	-	3447	protein_coding	tryptophanyl-tRNA synthetase [Source:MGI Symbol;Acc:MGI:104630]
ENSMUSG00000027164	669.4	690.48	542.662	497.898	0.38594	0.006435	0.0267192	Traf6	2	101678429	101701669	+	7883	protein_coding	TNF receptor-associated factor 6 [Source:MGI Symbol;Acc:MGI:108072]
ENSMUSG00000028700	1547.33	1486.15	1217.51	1304.11	0.266825	0.00643523	0.0267192	Pomgnt1	4	116123840	116159849	+	5463	protein_coding	protein O-linked mannose beta 1,2-N-acetylglucosaminyltransferase [Source:MGI Symbol;Acc:MGI:1915523]
ENSMUSG00000016526	159.018	137.471	73.5476	88.8035	0.869608	0.00649235	0.0269332	Dyrk3	1	131127455	131138340	-	3178	protein_coding	dual-specificity tyrosine-(Y)-phosphorylation regulated kinase 3 [Source:MGI Symbol;Acc:MGI:1330300]
ENSMUSG00000004937	5949.38	5688.39	4821.34	5423	0.184115	0.00651268	0.0270021	Sgta	10	81044075	81060181	-	2876	protein_coding	small glutamine-rich tetratricopeptide repeat (TPR)-containing, alpha [Source:MGI Symbol;Acc:MGI:1098703]
ENSMUSG00000027425	1189.3	1126.85	885.553	985.818	0.307907	0.0065161	0.0270086	Kat14	2	144368983	144407676	+	4699	protein_coding	lysine acetyltransferase 14 [Source:MGI Symbol;Acc:MGI:1917264]
ENSMUSG00000038429	4805.78	4644.86	3932.81	4369.33	0.187047	0.00659061	0.0273018	Usp5	6	124815019	124829484	-	4621	protein_coding	ubiquitin specific peptidase 5 (isopeptidase T) [Source:MGI Symbol;Acc:MGI:1347343]
ENSMUSG00000078566	601.794	705.06	535.705	425.059	0.44317	0.00662252	0.0274183	Bnip3	7	138890836	138909519	-	2265	protein_coding	BCL2/adenovirus E1B interacting protein 3 [Source:MGI Symbol;Acc:MGI:109326]
ENSMUSG00000071078	75.2242	76.0257	38.7616	21.9514	1.3166	0.00664519	0.0275043	Nr2c2ap	8	70131333	70133749	+	1627	protein_coding	nuclear receptor 2C2-associated protein [Source:MGI Symbol;Acc:MGI:1922942]
ENSMUSG00000050989	3428.89	3142.05	2877.3	2842.71	0.200409	0.00666702	0.0275789	Selenon	4	134537892	134552166	-	3619	protein_coding	selenoprotein N [Source:MGI Symbol;Acc:MGI:2151208]
ENSMUSG00000040028	2009.15	2090.19	1639.91	1822.97	0.243279	0.00669379	0.0276818	Elavl1	8	4285382	4325413	-	10363	protein_coding	ELAV (embryonic lethal, abnormal vision)-like 1 (Hu antigen R) [Source:MGI Symbol;Acc:MGI:1100851]
ENSMUSG00000007564	6577.83	6395.53	5623.41	5996.73	0.15902	0.00671053	0.0277352	Ppp2r1a	17	20945311	20965916	+	3411	protein_coding	protein phosphatase 2, regulatory subunit A, alpha [Source:MGI Symbol;Acc:MGI:1926334]
ENSMUSG00000064145	1852.99	1839.2	1582.27	1551.57	0.236579	0.00674301	0.0278536	Arih2	9	108602942	108649386	-	7672	protein_coding	ariadne RBR E3 ubiquitin protein ligase 2 [Source:MGI Symbol;Acc:MGI:1344361]
ENSMUSG00000014245	119.026	156.217	66.5904	78.8256	0.91936	0.00674708	0.0278581	Pigl	11	62458460	62514417	+	2268	protein_coding	phosphatidylinositol glycan anchor biosynthesis, class L [Source:MGI Symbol;Acc:MGI:2681271]
ENSMUSG00000019894	85.6985	70.8185	33.7921	32.9271	1.23099	0.00674794	0.0278581	Slc6a15	10	103367783	103419377	+	7752	protein_coding	solute carrier family 6 (neurotransmitter transporter), member 15 [Source:MGI Symbol;Acc:MGI:2143484]
ENSMUSG00000031155	98.0771	115.601	42.7371	59.8675	1.05773	0.00675085	0.0278605	Pim2	X	7878262	7883432	+	2795	protein_coding	proviral integration site 2 [Source:MGI Symbol;Acc:MGI:97587]
ENSMUSG00000028514	1793	1861.07	1606.12	1466.75	0.249733	0.00675428	0.0278605	Usp24	4	106316213	106441322	+	12350	protein_coding	ubiquitin specific peptidase 24 [Source:MGI Symbol;Acc:MGI:1919936]
ENSMUSG00000031985	1135.98	1156.01	827.908	998.79	0.327332	0.00678936	0.0279796	Gnpat	8	124863033	124890057	+	3587	protein_coding	glyceronephosphate O-acyltransferase [Source:MGI Symbol;Acc:MGI:1343460]
ENSMUSG00000049932	1185.5	1032.08	814.987	941.916	0.336526	0.00679089	0.0279796	H2afx	9	44334694	44336077	+	1384	protein_coding	H2A histone family, member X [Source:MGI Symbol;Acc:MGI:102688]
ENSMUSG00000058301	1924.41	1677.77	1471.95	1528.62	0.264184	0.00685852	0.0282177	Upf1	8	70331525	70353278	-	4618	protein_coding	UPF1 regulator of nonsense transcripts homolog (yeast) [Source:MGI Symbol;Acc:MGI:107995]
ENSMUSG00000038523	42.8492	70.8185	20.8716	17.9603	1.54746	0.00686169	0.0282177	1700003F12Rik	2	154547085	154550003	+	976	protein_coding	RIKEN cDNA 1700003F12 gene [Source:MGI Symbol;Acc:MGI:1922730]
ENSMUSG00000032309	1188.35	1008.12	855.736	895.019	0.327913	0.00686229	0.0282177	Fbxo22	9	55208925	55224433	+	2394	protein_coding	F-box protein 22 [Source:MGI Symbol;Acc:MGI:1926014]
ENSMUSG00000038965	4487.74	4543.84	3987.47	4059.02	0.166574	0.00688634	0.0283005	Ube2l3	16	17152013	17202649	-	5841	protein_coding	ubiquitin-conjugating enzyme E2L 3 [Source:MGI Symbol;Acc:MGI:109240]
ENSMUSG00000020456	3976.41	3995	3419.96	3619.99	0.179261	0.00690454	0.0283673	Ogdh	11	6291633	6356642	+	5456	protein_coding	oxoglutarate (alpha-ketoglutarate) dehydrogenase (lipoamide) [Source:MGI Symbol;Acc:MGI:1098267]
ENSMUSG00000028967	1864.42	1926.68	1620.04	1602.45	0.234281	0.00691681	0.0283855	Errfi1	4	150853919	150868892	+	3582	protein_coding	ERBB receptor feedback inhibitor 1 [Source:MGI Symbol;Acc:MGI:1921405]
ENSMUSG00000092569	169.493	207.248	118.273	103.77	0.761751	0.00694539	0.0284787	Gm20544	18	75365332	75367088	-	690	processed_transcript	predicted gene 20544 [Source:MGI Symbol;Acc:MGI:5142009]
ENSMUSG00000027460	874.124	791.501	646.026	661.536	0.349675	0.00695364	0.0285044	Angpt4	2	151911210	151945337	+	2335	protein_coding	angiopoietin 4 [Source:MGI Symbol;Acc:MGI:1336887]
ENSMUSG00000046798	942.683	908.143	808.03	599.673	0.394898	0.00697921	0.0285899	Cldn12	5	5489537	5514958	-	4228	protein_coding	claudin 12 [Source:MGI Symbol;Acc:MGI:1929288]
ENSMUSG00000096965	2809.01	2972.29	2484.72	2542.37	0.201438	0.00698041	0.0285899	3300005D01Rik	17	5798657	5803240	+	1380	lincRNA	RIKEN cDNA 3300005D01 gene [Source:MGI Symbol;Acc:MGI:1925762]
ENSMUSG00000023068	4547.73	4638.61	4234.95	3869.44	0.180708	0.0070084	0.0286802	Nus1	10	52417547	52440183	+	4867	protein_coding	NUS1 dehydrodolichyl diphosphate synthase subunit [Source:MGI Symbol;Acc:MGI:1196365]
ENSMUSG00000058076	2466.21	2481.77	2028.52	2220.09	0.219842	0.00701198	0.0286868	Sdhc	1	171127165	171150603	-	3250	protein_coding	succinate dehydrogenase complex, subunit C, integral membrane protein [Source:MGI Symbol;Acc:MGI:1913302]
ENSMUSG00000039770	4496.31	4616.74	4100.78	4015.11	0.167079	0.00702852	0.0287221	Ypel5	17	72836453	72851195	+	4185	protein_coding	yippee like 5 [Source:MGI Symbol;Acc:MGI:1916937]
ENSMUSG00000042303	767.477	795.666	578.442	639.585	0.359754	0.00703504	0.0287406	Sgsm3	15	80977765	81012290	+	4477	protein_coding	small G protein signaling modulator 3 [Source:MGI Symbol;Acc:MGI:1916329]
ENSMUSG00000024052	784.617	734.221	625.155	547.788	0.373114	0.00706272	0.0288375	Lpin2	17	71182560	71249817	+	12233	protein_coding	lipin 2 [Source:MGI Symbol;Acc:MGI:1891341]
ENSMUSG00000006527	692.253	676.941	549.619	502.887	0.379587	0.00712734	0.0290767	Sfmbt1	14	30714849	30822721	+	8637	protein_coding	Scm-like with four mbt domains 1 [Source:MGI Symbol;Acc:MGI:1859609]
ENSMUSG00000024269	538.948	500.937	369.726	399.117	0.436053	0.00715207	0.029153	Tpgs2	18	25127223	25169007	-	6840	protein_coding	tubulin polyglutamylase complex subunit 2 [Source:MGI Symbol;Acc:MGI:1913898]
ENSMUSG00000040463	5127.63	5122.88	4454.6	4696.61	0.163674	0.00722257	0.0293955	Mybbp1a	11	72441355	72451768	+	5803	protein_coding	MYB binding protein (P160) 1a [Source:MGI Symbol;Acc:MGI:106181]
ENSMUSG00000038987	630.36	598.833	468.121	466.967	0.394803	0.007229	0.0294023	Cfap157	2	32777381	32784428	-	1779	protein_coding	cilia and flagella associated protein 157 [Source:MGI Symbol;Acc:MGI:2447809]
ENSMUSG00000041268	186.632	233.284	144.114	104.768	0.75361	0.00722977	0.0294023	Dmxl2	9	54365158	54501626	-	13285	protein_coding	Dmx-like 2 [Source:MGI Symbol;Acc:MGI:2444630]
ENSMUSG00000020412	2477.64	2251.61	1981.81	2061.44	0.226489	0.00726226	0.029511	Ascc2	11	4637747	4685699	+	4964	protein_coding	activating signal cointegrator 1 complex subunit 2 [Source:MGI Symbol;Acc:MGI:1922702]
ENSMUSG00000047205	729.389	717.558	582.418	539.805	0.366715	0.00728392	0.0295824	Dusp18	11	3895240	3901296	+	4632	protein_coding	dual specificity phosphatase 18 [Source:MGI Symbol;Acc:MGI:1922469]
ENSMUSG00000058997	1432.12	1630.91	1296.03	1230.28	0.277378	0.00730341	0.0296449	Vwa8	14	78849052	79202310	+	12639	protein_coding	von Willebrand factor A domain containing 8 [Source:MGI Symbol;Acc:MGI:1919008]
ENSMUSG00000078201	249.478	240.575	162.004	153.66	0.634716	0.00731385	0.029679	Tmem203	2	25255439	25256292	+	854	protein_coding	transmembrane protein 203 [Source:MGI Symbol;Acc:MGI:2443597]
ENSMUSG00000089774	1034.09	1040.41	875.614	794.242	0.312987	0.00733785	0.0297514	Slc5a3	16	92058322	92087473	+	10913	protein_coding	solute carrier family 5 (inositol transporters), member 3 [Source:MGI Symbol;Acc:MGI:1858226]
ENSMUSG00000071456	111.408	128.098	66.5904	56.8741	0.955254	0.00736642	0.0298422	1110002L01Rik	12	3403878	3427011	-	4131	antisense	RIKEN cDNA 1110002L01 gene [Source:MGI Symbol;Acc:MGI:1915821]
ENSMUSG00000059713	746.529	749.843	523.778	625.616	0.380619	0.00739305	0.0299334	Rcan3	4	135412308	135433853	-	5111	protein_coding	regulator of calcineurin 3 [Source:MGI Symbol;Acc:MGI:1858220]
ENSMUSG00000020132	5591.35	5240.57	5000.24	4574.88	0.178096	0.00740026	0.0299542	Rab21	10	115287084	115315594	-	5047	protein_coding	RAB21, member RAS oncogene family [Source:MGI Symbol;Acc:MGI:894308]
ENSMUSG00000050188	442.775	419.704	308.105	314.304	0.470909	0.00740736	0.0299746	Lsm10	4	126096623	126098584	+	943	protein_coding	U7 snRNP-specific Sm-like protein LSM10 [Source:MGI Symbol;Acc:MGI:2151045]
ENSMUSG00000079215	1420.69	1544.47	1287.08	1157.44	0.278179	0.00741625	0.0300022	Zfp664	5	124862691	124902693	+	7832	protein_coding	zinc finger protein 664 [Source:MGI Symbol;Acc:MGI:2442505]
ENSMUSG00000026245	1568.28	1578.84	1283.11	1356	0.253963	0.0074217	0.0300159	Farsb	1	78417975	78488897	-	2620	protein_coding	phenylalanyl-tRNA synthetase, beta subunit [Source:MGI Symbol;Acc:MGI:1346035]
ENSMUSG00000022807	994.102	1039.37	856.73	774.287	0.317933	0.00743529	0.0300624	Osbpl11	16	33185071	33243312	+	5091	protein_coding	oxysterol binding protein-like 11 [Source:MGI Symbol;Acc:MGI:2146553]
ENSMUSG00000018761	1006.48	1033.12	810.018	838.145	0.307302	0.00743823	0.0300659	Mpdu1	11	69656697	69662642	-	2420	protein_coding	mannose-P-dolichol utilization defect 1 [Source:MGI Symbol;Acc:MGI:1346040]
ENSMUSG00000037434	495.147	448.864	369.726	310.313	0.473595	0.00744642	0.0300823	Slc30a1	1	191906767	191913247	+	5244	protein_coding	solute carrier family 30 (zinc transporter), member 1 [Source:MGI Symbol;Acc:MGI:1345281]
ENSMUSG00000036779	807.47	747.76	646.026	556.768	0.371051	0.00754155	0.0304496	Papd5	8	88199213	88259722	+	4937	protein_coding	PAP associated domain containing 5 [Source:MGI Symbol;Acc:MGI:1917820]
ENSMUSG00000029577	2325.29	2207.87	1854.59	2018.53	0.227249	0.00756751	0.0305459	Ube3b	5	114380607	114421169	+	5294	protein_coding	ubiquitin protein ligase E3B [Source:MGI Symbol;Acc:MGI:1891295]
ENSMUSG00000039254	633.216	562.382	441.286	459.982	0.408298	0.00758214	0.0305965	Pomt1	2	32236590	32255005	+	6442	protein_coding	protein-O-mannosyltransferase 1 [Source:MGI Symbol;Acc:MGI:2138994]
ENSMUSG00000028743	657.974	631.118	449.237	526.834	0.401534	0.00759561	0.0306423	Akr7a5	4	139310744	139318426	+	1793	protein_coding	aldo-keto reductase family 7, member A5 (aflatoxin aldehyde reductase) [Source:MGI Symbol;Acc:MGI:107796]
ENSMUSG00000009739	410.4	500.937	355.811	283.373	0.510878	0.00763206	0.0307637	Pou6f1	15	100575318	100599984	-	6949	protein_coding	POU domain, class 6, transcription factor 1 [Source:MGI Symbol;Acc:MGI:102935]
ENSMUSG00000027184	11247.4	11969.4	10805.5	10224.4	0.142596	0.00765895	0.0308464	Caprin1	2	103762941	103797649	-	10219	protein_coding	cell cycle associated protein 1 [Source:MGI Symbol;Acc:MGI:1858234]
ENSMUSG00000030551	2149.13	1938.14	1758.19	1708.22	0.238117	0.00771177	0.0310419	Nr2f2	7	70351944	70366735	-	8625	protein_coding	nuclear receptor subfamily 2, group F, member 2 [Source:MGI Symbol;Acc:MGI:1352452]
ENSMUSG00000000131	1384.51	1359.09	1159.87	1121.52	0.266242	0.00776438	0.0312276	Xpo6	7	126101715	126200501	-	16920	protein_coding	exportin 6 [Source:MGI Symbol;Acc:MGI:2429950]
ENSMUSG00000028710	253.287	242.657	158.028	163.638	0.624844	0.0077788	0.0312683	Atpaf1	4	115784812	115818828	+	3609	protein_coding	ATP synthase mitochondrial F1 complex assembly factor 1 [Source:MGI Symbol;Acc:MGI:2180560]
ENSMUSG00000034430	630.36	596.75	460.17	474.949	0.392334	0.00778325	0.0312688	Zxdc	6	90369492	90403490	+	8254	protein_coding	ZXD family zinc finger C [Source:MGI Symbol;Acc:MGI:1933108]
ENSMUSG00000018412	1250.25	1376.79	1073.4	1088.59	0.280635	0.00783677	0.0314316	Kansl1	11	104333229	104468861	-	6874	protein_coding	KAT8 regulatory NSL complex subunit 1 [Source:MGI Symbol;Acc:MGI:1923969]
ENSMUSG00000024382	1225.49	1273.69	1001.84	1055.66	0.280385	0.00786607	0.0315243	Ercc3	18	32240300	32270151	+	2835	protein_coding	excision repair cross-complementing rodent repair deficiency, complementation group 3 [Source:MGI Symbol;Acc:MGI:95414]
ENSMUSG00000015937	2207.21	2142.26	1893.35	1846.91	0.217831	0.00790033	0.0316428	H2afy	13	56073619	56136361	-	6809	protein_coding	H2A histone family, member Y [Source:MGI Symbol;Acc:MGI:1349392]
ENSMUSG00000054693	3233.69	3540.92	3038.31	2854.68	0.200811	0.00790934	0.0316701	Adam10	9	70678997	70780229	+	4913	protein_coding	a disintegrin and metallopeptidase domain 10 [Source:MGI Symbol;Acc:MGI:109548]
ENSMUSG00000007989	108.551	117.684	69.5721	39.9117	1.0466	0.00791224	0.031673	Fzd3	14	65192449	65262463	-	12804	protein_coding	frizzled class receptor 3 [Source:MGI Symbol;Acc:MGI:108476]
ENSMUSG00000026447	47.6103	55.1968	22.8594	9.97792	1.64564	0.0079299	0.0317349	Pik3c2b	1	133045667	133108687	+	9237	protein_coding	phosphatidylinositol-4-phosphate 3-kinase catalytic subunit type 2 beta [Source:MGI Symbol;Acc:MGI:2685045]
ENSMUSG00000031176	2911.84	2869.19	2520.5	2539.38	0.192293	0.00794383	0.0317819	Dynlt3	X	9654267	9663003	-	2576	protein_coding	dynein light chain Tctex-type 3 [Source:MGI Symbol;Acc:MGI:1914367]
ENSMUSG00000112963	37.136	15.6217	5.96332	2.99338	2.56075	0.00794959	0.0317962	Gm6093	13	33562486	33569317	-	3408	lincRNA	predicted gene 6093 [Source:MGI Symbol;Acc:MGI:3648840]
ENSMUSG00000041629	1848.23	1669.44	1442.13	1512.65	0.252013	0.00802504	0.0320891	Fam104a	11	113661319	113684155	-	2619	protein_coding	family with sequence similarity 104, member A [Source:MGI Symbol;Acc:MGI:106351]
ENSMUSG00000033545	1416.88	1436.16	1162.85	1217.31	0.26139	0.00803157	0.0321064	Znrf1	8	111536097	111626030	+	7018	protein_coding	zinc and ring finger 1 [Source:MGI Symbol;Acc:MGI:2177308]
ENSMUSG00000025757	1293.09	1187.25	1088.31	903.002	0.317114	0.00806163	0.0322176	Hspa4l	3	40744495	40796103	+	11792	protein_coding	heat shock protein 4 like [Source:MGI Symbol;Acc:MGI:107422]
ENSMUSG00000068267	10585.7	9861.47	8923.11	9513.95	0.149443	0.00808794	0.032305	Cenpb	2	131175182	131180067	-	4886	protein_coding	centromere protein B [Source:MGI Symbol;Acc:MGI:88376]
ENSMUSG00000020520	4870.53	4570.92	4008.34	4334.41	0.178695	0.00819257	0.0327049	Galnt10	11	57645442	57787514	+	5965	protein_coding	polypeptide N-acetylgalactosaminyltransferase 10 [Source:MGI Symbol;Acc:MGI:1890480]
ENSMUSG00000041530	666.544	611.33	516.821	453.995	0.396851	0.00827529	0.0329988	Ago1	4	126435012	126468583	-	8120	protein_coding	argonaute RISC catalytic subunit 1 [Source:MGI Symbol;Acc:MGI:2446630]
ENSMUSG00000057551	608.459	568.631	439.298	453.995	0.398375	0.00829677	0.0330662	Zfp317	9	19622102	19649731	+	4838	protein_coding	zinc finger protein 317 [Source:MGI Symbol;Acc:MGI:107775]
ENSMUSG00000021236	802.709	865.444	681.806	634.596	0.341264	0.00832971	0.0331703	Entpd5	12	84373857	84409029	-	6039	protein_coding	ectonucleoside triphosphate diphosphohydrolase 5 [Source:MGI Symbol;Acc:MGI:1321385]
ENSMUSG00000097340	160.923	152.051	92.4315	87.8057	0.796411	0.0083353	0.0331833	Gm26617	X	94793103	94798237	+	4429	lincRNA	predicted gene, 26617 [Source:MGI Symbol;Acc:MGI:5477111]
ENSMUSG00000022912	2594.76	2647.36	2322.71	2237.05	0.201094	0.00834028	0.033194	Pros1	16	62854307	62929346	+	4088	protein_coding	protein S (alpha) [Source:MGI Symbol;Acc:MGI:1095733]
ENSMUSG00000004637	378.025	362.424	279.282	239.47	0.513519	0.00836595	0.0332871	Wwox	8	114439655	115352708	+	10173	protein_coding	WW domain-containing oxidoreductase [Source:MGI Symbol;Acc:MGI:1931237]
ENSMUSG00000064289	597.033	663.403	461.163	497.898	0.393733	0.00837194	0.0333018	Tank	2	61578585	61654171	+	6096	protein_coding	TRAF family member-associated Nf-kappa B activator [Source:MGI Symbol;Acc:MGI:107676]
ENSMUSG00000002227	287.566	269.735	200.765	167.629	0.597464	0.00838648	0.0333322	Mov10	3	104794836	104818563	-	5607	protein_coding	Moloney leukemia virus 10 [Source:MGI Symbol;Acc:MGI:97054]
ENSMUSG00000022814	1239.77	1158.09	960.094	1006.77	0.286189	0.00839	0.033337	Umps	16	33954782	33967038	-	3484	protein_coding	uridine monophosphate synthetase [Source:MGI Symbol;Acc:MGI:1298388]
ENSMUSG00000048440	899.834	1028.95	789.146	745.351	0.329306	0.00839528	0.0333489	Cyp4f16	17	32536558	32551798	+	3017	protein_coding	cytochrome P450, family 4, subfamily f, polypeptide 16 [Source:MGI Symbol;Acc:MGI:1917351]
ENSMUSG00000070605	132.357	132.264	64.6026	78.8256	0.883667	0.00842664	0.0334468	Zfp992	4	146449023	146470292	+	4550	protein_coding	zinc finger protein 992 [Source:MGI Symbol;Acc:MGI:3700963]
ENSMUSG00000020485	1055.04	1099.77	862.694	893.024	0.295302	0.00852462	0.0337886	Supt4a	11	87737552	87743623	+	942	protein_coding	suppressor of Ty 4A [Source:MGI Symbol;Acc:MGI:107416]
ENSMUSG00000042349	498.956	429.077	349.848	324.282	0.461849	0.00859735	0.0340399	Ikbke	1	131254343	131279606	-	9018	protein_coding	inhibitor of kappaB kinase epsilon [Source:MGI Symbol;Acc:MGI:1929612]
ENSMUSG00000007721	1922.5	1817.33	1399.39	1696.25	0.272957	0.00859739	0.0340399	Ccdc124	8	70868227	70873935	-	1696	protein_coding	coiled-coil domain containing 124 [Source:MGI Symbol;Acc:MGI:1916403]
ENSMUSG00000030055	279.948	171.839	141.132	126.72	0.755961	0.00861193	0.0340788	Rab43	6	87788853	87812164	-	5526	protein_coding	RAB43, member RAS oncogene family [Source:MGI Symbol;Acc:MGI:1917084]
ENSMUSG00000039737	596.08	587.377	463.151	438.031	0.393178	0.00862362	0.0341158	Prkrip1	5	136178127	136198963	-	3967	protein_coding	Prkr interacting protein 1 (IL11 inducible) [Source:MGI Symbol;Acc:MGI:1914051]
ENSMUSG00000029726	812.231	806.081	672.861	600.671	0.345662	0.00863938	0.0341688	Mepce	5	137781906	137787655	-	3553	protein_coding	methylphosphate capping enzyme [Source:MGI Symbol;Acc:MGI:106477]
ENSMUSG00000033307	8694.59	8926.25	7536.64	8301.63	0.15382	0.00864495	0.0341815	Mif	10	75859353	75860240	-	745	protein_coding	macrophage migration inhibitory factor (glycosylation-inhibiting factor) [Source:MGI Symbol;Acc:MGI:96982]
ENSMUSG00000037709	17.1397	17.7046	2.98166	0	3.54503	0.00870558	0.0344024	Fam13a	6	58932090	59024549	-	10505	protein_coding	family with sequence similarity 13, member A [Source:MGI Symbol;Acc:MGI:1889842]
ENSMUSG00000005656	1406.41	1413.25	1176.76	1182.38	0.25723	0.00873131	0.0344864	Snx6	12	54746349	54795703	-	2998	protein_coding	sorting nexin 6 [Source:MGI Symbol;Acc:MGI:1919433]
ENSMUSG00000059263	2798.53	2704.64	2447.94	2350.8	0.197747	0.00873158	0.0344864	Usp47	7	112023504	112111661	+	13755	protein_coding	ubiquitin specific peptidase 47 [Source:MGI Symbol;Acc:MGI:1922246]
ENSMUSG00000048965	218.055	192.668	145.107	101.775	0.734776	0.00875683	0.0345767	Mrgpre	7	143778363	143784500	-	3761	protein_coding	MAS-related GPR, member E [Source:MGI Symbol;Acc:MGI:2441884]
ENSMUSG00000023832	1416.88	1613.2	1233.41	1278.17	0.270222	0.00878171	0.0346655	Acat2	17	12942890	12960747	-	2544	protein_coding	acetyl-Coenzyme A acetyltransferase 2 [Source:MGI Symbol;Acc:MGI:87871]
ENSMUSG00000046688	283.757	231.202	170.949	163.638	0.623039	0.00884378	0.034901	Tifa	3	127789805	127832164	+	3199	protein_coding	TRAF-interacting protein with forkhead-associated domain [Source:MGI Symbol;Acc:MGI:2182965]
ENSMUSG00000039917	791.283	789.418	599.314	647.567	0.342273	0.00888742	0.0350637	Rhbdd2	5	135632618	135646448	+	7534	protein_coding	rhomboid domain containing 2 [Source:MGI Symbol;Acc:MGI:1915612]
ENSMUSG00000075232	1793.95	1988.12	1541.52	1649.35	0.244824	0.00890232	0.0351097	Amd1	10	40287458	40302186	-	3542	protein_coding	S-adenosylmethionine decarboxylase 1 [Source:MGI Symbol;Acc:MGI:88004]
ENSMUSG00000021687	1854.9	1987.08	1687.62	1572.52	0.236604	0.00890392	0.0351097	Scamp1	13	94201310	94285857	-	4582	protein_coding	secretory carrier membrane protein 1 [Source:MGI Symbol;Acc:MGI:1349480]
ENSMUSG00000030225	615.125	649.864	418.426	528.83	0.417119	0.00891211	0.0351241	Dera	6	137754546	137857340	+	8127	protein_coding	deoxyribose-phosphate aldolase (putative) [Source:MGI Symbol;Acc:MGI:1913762]
ENSMUSG00000029710	1576.85	1540.3	1343.73	1280.17	0.248617	0.0089354	0.0352051	Ephb4	5	137350109	137378669	+	4640	protein_coding	Eph receptor B4 [Source:MGI Symbol;Acc:MGI:104757]
ENSMUSG00000039529	75.2242	101.02	30.8105	47.894	1.162	0.00898239	0.0353615	Atp8b1	18	64528979	64661000	-	6440	protein_coding	ATPase, class I, type 8B, member 1 [Source:MGI Symbol;Acc:MGI:1859665]
ENSMUSG00000027810	1251.2	1288.27	1055.51	1050.67	0.269748	0.00899083	0.0353851	Eif2a	3	58525821	58557501	+	6118	protein_coding	eukaryotic translation initiation factor 2A [Source:MGI Symbol;Acc:MGI:1098684]
ENSMUSG00000020594	2435.74	2411.99	2212.39	1923.74	0.229038	0.0090332	0.0355325	Pum2	12	8674134	8752581	+	7260	protein_coding	pumilio RNA-binding family member 2 [Source:MGI Symbol;Acc:MGI:1931751]
ENSMUSG00000066900	2551.91	2377.63	2076.23	2180.18	0.212121	0.00904779	0.0355803	Suds3	5	117091680	117116113	-	11321	protein_coding	suppressor of defective silencing 3 homolog (S. cerevisiae) [Source:MGI Symbol;Acc:MGI:1919204]
ENSMUSG00000078185	267.57	271.818	198.777	153.66	0.613808	0.00908044	0.0356893	Chml	1	175682237	175692901	-	6975	protein_coding	choroideremia-like [Source:MGI Symbol;Acc:MGI:101913]
ENSMUSG00000004815	419.923	369.714	261.392	298.34	0.497101	0.00913577	0.0358708	Dgkq	5	108646693	108669672	-	7189	protein_coding	diacylglycerol kinase, theta [Source:MGI Symbol;Acc:MGI:102918]
ENSMUSG00000071655	3532.68	3359.71	2951.84	3111.12	0.185188	0.0091365	0.0358708	Ubxn1	19	8871559	8875663	+	1068	protein_coding	UBX domain protein 1 [Source:MGI Symbol;Acc:MGI:1289301]
ENSMUSG00000038462	2503.35	2482.81	2159.72	2181.17	0.199979	0.00916488	0.0359638	Uqcrfs1	13	30540308	30545362	-	1363	protein_coding	ubiquinol-cytochrome c reductase, Rieske iron-sulfur polypeptide 1 [Source:MGI Symbol;Acc:MGI:1913944]
ENSMUSG00000022969	529.426	489.481	404.512	348.229	0.437132	0.00916515	0.0359638	Il10rb	16	91406164	91425834	+	3808	protein_coding	interleukin 10 receptor, beta [Source:MGI Symbol;Acc:MGI:109380]
ENSMUSG00000031575	1340.7	1514.27	1134.02	1221.3	0.277056	0.00916978	0.0359722	Ash2l	8	25815996	25847694	-	8969	protein_coding	ASH2 like histone lysine methyltransferase complex subunit [Source:MGI Symbol;Acc:MGI:1344416]
ENSMUSG00000040133	5238.08	5568.62	4646.42	4976.99	0.167132	0.00917643	0.0359886	Gpr176	2	118277110	118373419	-	3899	protein_coding	G protein-coupled receptor 176 [Source:MGI Symbol;Acc:MGI:2685858]
ENSMUSG00000000296	259	231.202	153.059	165.633	0.621802	0.00922802	0.0361811	Tpd52l1	10	31332376	31445958	-	1323	protein_coding	tumor protein D52-like 1 [Source:MGI Symbol;Acc:MGI:1298386]
ENSMUSG00000034342	981.724	1112.27	901.455	759.32	0.333869	0.00923356	0.0361931	Cbl	9	44142976	44234049	-	12345	protein_coding	Casitas B-lineage lymphoma [Source:MGI Symbol;Acc:MGI:88279]
ENSMUSG00000019590	138.07	192.668	103.364	83.8145	0.819789	0.0092498	0.0362469	Cyb561	11	105933702	105953336	-	3653	protein_coding	cytochrome b-561 [Source:MGI Symbol;Acc:MGI:103253]
ENSMUSG00000031161	562.753	583.211	403.518	460.98	0.406489	0.009296	0.0364083	Hdac6	X	7930120	7947889	-	5817	protein_coding	histone deacetylase 6 [Source:MGI Symbol;Acc:MGI:1333752]
ENSMUSG00000025241	1018.86	1017.49	848.779	806.216	0.299155	0.00930147	0.0364112	Fyco1	9	123789500	123851899	-	8862	protein_coding	FYVE and coiled-coil domain containing 1 [Source:MGI Symbol;Acc:MGI:107277]
ENSMUSG00000041164	1011.24	966.464	831.883	764.309	0.309393	0.00933926	0.0365481	Zmiz2	11	6389074	6406158	+	4655	protein_coding	zinc finger, MIZ-type containing 2 [Source:MGI Symbol;Acc:MGI:106374]
ENSMUSG00000005615	5027.64	5323.88	4771.65	4435.19	0.168879	0.00934204	0.0365491	Pcyt1a	16	32430921	32475070	+	7412	protein_coding	phosphate cytidylyltransferase 1, choline, alpha isoform [Source:MGI Symbol;Acc:MGI:88557]
ENSMUSG00000059839	317.084	390.543	263.38	221.51	0.544362	0.00936694	0.0366258	Zfp874b	13	67471513	67484258	-	3789	protein_coding	zinc finger protein 874b [Source:MGI Symbol;Acc:MGI:3040702]
ENSMUSG00000097971	1983.44	1743.38	1592.21	1548.57	0.247337	0.00937264	0.0366258	Gm26917	17	39843013	39846341	+	3329	lincRNA	predicted gene, 26917 [Source:MGI Symbol;Acc:MGI:5504032]
ENSMUSG00000020580	3059.44	3320.14	2855.44	2713	0.195874	0.0093737	0.0366258	Rock2	12	16894895	16987823	+	13897	protein_coding	Rho-associated coiled-coil containing protein kinase 2 [Source:MGI Symbol;Acc:MGI:107926]
ENSMUSG00000051790	1389.27	1337.22	1174.77	1092.58	0.266196	0.00937425	0.0366258	Nlgn2	11	69823122	69837784	-	5785	protein_coding	neuroligin 2 [Source:MGI Symbol;Acc:MGI:2681835]
ENSMUSG00000035949	1438.78	1446.57	1218.51	1204.33	0.252019	0.00943827	0.0368461	Fbxw2	2	34804514	34826311	-	9501	protein_coding	F-box and WD-40 domain protein 2 [Source:MGI Symbol;Acc:MGI:1353435]
ENSMUSG00000014077	5757.99	5943.55	5322.26	5231.42	0.148836	0.00945724	0.0369102	Chp1	2	119547697	119587027	+	3499	protein_coding	calcineurin-like EF hand protein 1 [Source:MGI Symbol;Acc:MGI:1927185]
ENSMUSG00000032579	114.265	135.388	61.621	71.841	0.902749	0.0094815	0.0369949	Hemk1	9	107327084	107338350	-	3646	protein_coding	HemK methyltransferase family member 1 [Source:MGI Symbol;Acc:MGI:1916786]
ENSMUSG00000021277	1064.57	1280.98	981.96	899.011	0.317716	0.00950083	0.0370514	Traf3	12	111166370	111267153	+	7350	protein_coding	TNF receptor-associated factor 3 [Source:MGI Symbol;Acc:MGI:108041]
ENSMUSG00000018585	2134.84	2203.7	1868.51	1876.85	0.211963	0.00953964	0.0371718	Atox1	11	55446641	55461239	-	541	protein_coding	antioxidant 1 copper chaperone [Source:MGI Symbol;Acc:MGI:1333855]
ENSMUSG00000038279	2779.49	2557.8	2316.75	2317.87	0.203994	0.00956441	0.0372516	Nop2	6	125131909	125144753	+	2772	protein_coding	NOP2 nucleolar protein [Source:MGI Symbol;Acc:MGI:107891]
ENSMUSG00000043333	12.3787	15.6217	0.993887	0	4.81291	0.00959327	0.0373507	Rhbdl2	4	123787874	123829904	+	3070	protein_coding	rhomboid like 2 [Source:MGI Symbol;Acc:MGI:3608413]
ENSMUSG00000020261	1446.4	1518.43	1275.16	1210.32	0.254183	0.00962622	0.0374588	Slc36a1	11	55204350	55236330	+	5626	protein_coding	solute carrier family 36 (proton/amino acid symporter), member 1 [Source:MGI Symbol;Acc:MGI:2445299]
ENSMUSG00000031827	159.018	141.637	64.6026	100.777	0.862949	0.00963789	0.0374942	Cotl1	8	119809222	119840544	-	1596	protein_coding	coactosin-like 1 (Dictyostelium) [Source:MGI Symbol;Acc:MGI:1919292]
ENSMUSG00000051671	371.36	421.787	305.123	255.435	0.500083	0.00964216	0.0375007	Coa6	8	126422515	126425433	+	747	protein_coding	cytochrome c oxidase assembly factor 6 [Source:MGI Symbol;Acc:MGI:1915142]
ENSMUSG00000076617	30.4706	26.0362	3.97555	7.98234	2.24144	0.00964951	0.0375193	Ighm	12	113418558	113422730	-	1886	IG_C_gene	immunoglobulin heavy constant mu [Source:MGI Symbol;Acc:MGI:96448]
ENSMUSG00000048240	241.86	213.497	151.071	140.689	0.642816	0.00966114	0.0375449	Gng7	10	80948624	81014945	-	3786	protein_coding	guanine nucleotide binding protein (G protein), gamma 7 [Source:MGI Symbol;Acc:MGI:95787]
ENSMUSG00000029179	356.125	325.973	220.643	253.439	0.525318	0.00966128	0.0375449	Zcchc4	5	52775409	52824665	+	10897	protein_coding	zinc finger, CCHC domain containing 4 [Source:MGI Symbol;Acc:MGI:1926046]
ENSMUSG00000003559	61.8933	62.4869	19.8777	28.936	1.34951	0.00969806	0.0376777	As3mt	19	46707443	46741095	+	1751	protein_coding	arsenic (+3 oxidation state) methyltransferase [Source:MGI Symbol;Acc:MGI:1929882]
ENSMUSG00000047867	45.7059	53.1139	22.8594	7.98234	1.67898	0.00974444	0.0378275	Gimap6	6	48701582	48708225	-	3496	protein_coding	GTPase, IMAP family member 6 [Source:MGI Symbol;Acc:MGI:1918876]
ENSMUSG00000044700	433.253	368.673	298.166	273.395	0.48931	0.00977573	0.0379287	Tmem201	4	149715375	149738044	-	8944	protein_coding	transmembrane protein 201 [Source:MGI Symbol;Acc:MGI:1196277]
ENSMUSG00000025040	820.801	849.822	723.549	569.739	0.369151	0.00985977	0.0382343	Fundc1	X	17556564	17572325	-	2353	protein_coding	FUN14 domain containing 1 [Source:MGI Symbol;Acc:MGI:1919268]
ENSMUSG00000021838	2238.63	2094.35	1945.04	1749.13	0.230354	0.00987345	0.0382669	Samd4	14	46882854	47105815	+	8658	protein_coding	sterile alpha motif domain containing 4 [Source:MGI Symbol;Acc:MGI:1921730]
ENSMUSG00000033623	1759.68	1759.01	1561.4	1416.86	0.240545	0.00993658	0.0384704	Pcgf3	5	108461232	108506976	+	9544	protein_coding	polycomb group ring finger 3 [Source:MGI Symbol;Acc:MGI:1916837]
ENSMUSG00000025137	1625.41	1720.47	1311.93	1489.7	0.255914	0.0101345	0.0391635	Pcyt2	11	120610087	120617936	-	4346	protein_coding	phosphate cytidylyltransferase 2, ethanolamine [Source:MGI Symbol;Acc:MGI:1915921]
ENSMUSG00000098158	20.9485	28.1191	5.96332	2.99338	2.45223	0.0101376	0.039165	Gm4804	12	15606412	15729095	+	1644	transcribed_processed_pseudogene	predicted gene 4804 [Source:MGI Symbol;Acc:MGI:3646648]
ENSMUSG00000025172	19.9963	17.7046	3.97555	0	3.24432	0.0101463	0.0391882	Ankrd2	19	42036038	42045110	+	1100	protein_coding	ankyrin repeat domain 2 (stretch responsive muscle) [Source:MGI Symbol;Acc:MGI:1861447]
ENSMUSG00000027531	903.643	922.723	762.311	706.437	0.314265	0.0101543	0.0392085	Impa1	3	10311956	10331439	-	5437	protein_coding	inositol (myo)-1(or 4)-monophosphatase 1 [Source:MGI Symbol;Acc:MGI:1933158]
ENSMUSG00000034201	2765.2	2335.97	2087.16	2239.05	0.238255	0.0101845	0.0393149	Gas2l1	11	5054132	5065327	-	6100	protein_coding	growth arrest-specific 2 like 1 [Source:MGI Symbol;Acc:MGI:1926176]
ENSMUSG00000029312	403.735	431.16	334.94	255.435	0.499608	0.0101953	0.0393459	Klhl8	5	103861973	103911259	-	3489	protein_coding	kelch-like 8 [Source:MGI Symbol;Acc:MGI:2179430]
ENSMUSG00000031792	668.448	759.216	572.479	535.814	0.364695	0.0102072	0.0393723	Usb1	8	95332284	95347507	+	2803	protein_coding	U6 snRNA biogenesis 1 [Source:MGI Symbol;Acc:MGI:2142454]
ENSMUSG00000027435	17.1397	16.6632	2.98166	0	3.50146	0.0102075	0.0393723	Cd93	2	148436640	148443563	-	6677	protein_coding	CD93 antigen [Source:MGI Symbol;Acc:MGI:106664]
ENSMUSG00000031253	20.9485	35.4092	0.993887	8.98013	2.49763	0.0102503	0.0395153	Srpx2	X	133908426	133932446	+	2922	protein_coding	sushi-repeat-containing protein, X-linked 2 [Source:MGI Symbol;Acc:MGI:1916042]
ENSMUSG00000028857	1034.09	1007.08	812.999	851.116	0.29479	0.0103006	0.0396657	Tmem222	4	133266045	133277792	-	2003	protein_coding	transmembrane protein 222 [Source:MGI Symbol;Acc:MGI:1098568]
ENSMUSG00000003863	52.3713	67.6941	24.8472	21.9514	1.35811	0.0103343	0.0397765	Ppfia3	7	45339122	45367019	-	7899	protein_coding	protein tyrosine phosphatase, receptor type, f polypeptide (PTPRF), interacting protein (liprin), alpha 3 [Source:MGI Symbol;Acc:MGI:1924037]
ENSMUSG00000024833	360.886	370.756	260.398	261.421	0.487445	0.0103525	0.0398335	Pola2	19	5940543	5964206	-	2872	protein_coding	polymerase (DNA directed), alpha 2 [Source:MGI Symbol;Acc:MGI:99690]
ENSMUSG00000024220	496.099	506.144	336.928	404.106	0.435575	0.0103547	0.0398335	Zfp523	17	28177129	28205886	+	8735	protein_coding	zinc finger protein 523 [Source:MGI Symbol;Acc:MGI:2687278]
ENSMUSG00000008035	904.595	894.604	686.776	756.326	0.318261	0.0103782	0.0398859	Mid1ip1	X	10715013	10719690	+	2128	protein_coding	Mid1 interacting protein 1 (gastrulation specific G12-like (zebrafish)) [Source:MGI Symbol;Acc:MGI:1915291]
ENSMUSG00000038721	357.077	372.838	254.435	265.413	0.489429	0.0104027	0.0399658	Hoxb7	11	96286623	96290162	+	1544	protein_coding	homeobox B7 [Source:MGI Symbol;Acc:MGI:96188]
ENSMUSG00000035772	1155.02	1110.18	881.577	972.847	0.288884	0.010417	0.0399996	Mrps2	2	28468066	28471178	+	2919	protein_coding	mitochondrial ribosomal protein S2 [Source:MGI Symbol;Acc:MGI:2153089]
ENSMUSG00000018401	1144.55	1164.34	962.082	944.909	0.275809	0.0104212	0.0400049	Mtmr4	11	87592162	87616302	+	6240	protein_coding	myotubularin related protein 4 [Source:MGI Symbol;Acc:MGI:2180699]
ENSMUSG00000010095	5166.67	5318.68	4631.51	4795.39	0.153421	0.010424	0.0400049	Slc3a2	19	8706882	8723369	-	3529	protein_coding	solute carrier family 3 (activators of dibasic and neutral amino acid transport), member 2 [Source:MGI Symbol;Acc:MGI:96955]
ENSMUSG00000006736	3294.63	3323.26	2777.91	3031.29	0.188014	0.0104329	0.0400286	Tspan31	10	127067280	127070264	-	2193	protein_coding	tetraspanin 31 [Source:MGI Symbol;Acc:MGI:1914375]
ENSMUSG00000052889	105.695	89.5646	51.6821	44.9006	1.01627	0.0104739	0.0401614	Prkcb	7	122288751	122634402	+	7651	protein_coding	protein kinase C, beta [Source:MGI Symbol;Acc:MGI:97596]
ENSMUSG00000033282	239.004	310.352	200.765	153.66	0.631108	0.0104758	0.0401614	Rpgrip1l	8	91217030	91313262	-	14688	protein_coding	Rpgrip1-like [Source:MGI Symbol;Acc:MGI:1920563]
ENSMUSG00000060131	58.0845	69.777	28.8227	22.9492	1.30344	0.0105175	0.0403001	Atp8b4	2	126320973	126500674	-	6660	protein_coding	ATPase, class I, type 8B, member 4 [Source:MGI Symbol;Acc:MGI:1859664]
ENSMUSG00000069895	983.628	1003.96	843.81	766.304	0.303729	0.0105717	0.0404969	Atxn1l	8	109726451	109737739	-	7526	protein_coding	ataxin 1-like [Source:MGI Symbol;Acc:MGI:3694797]
ENSMUSG00000005312	4965.75	4591.75	4249.86	4273.54	0.165468	0.0105786	0.0405128	Ubqln1	13	58176156	58215653	-	4406	protein_coding	ubiquilin 1 [Source:MGI Symbol;Acc:MGI:1860276]
ENSMUSG00000021096	2264.34	2379.71	2019.58	2007.56	0.205405	0.0105822	0.0405156	Ppm1a	12	72757455	72799819	+	12829	protein_coding	protein phosphatase 1A, magnesium dependent, alpha isoform [Source:MGI Symbol;Acc:MGI:99878]
ENSMUSG00000026926	2142.46	2022.49	1755.2	1827.95	0.217336	0.010791	0.0412716	Pmpca	2	26389339	26397122	+	4282	protein_coding	peptidase (mitochondrial processing) alpha [Source:MGI Symbol;Acc:MGI:1918568]
ENSMUSG00000026005	1014.1	1012.29	848.779	804.22	0.293818	0.0108133	0.0413459	Rpe	1	66700831	66719805	+	3113	protein_coding	ribulose-5-phosphate-3-epimerase [Source:MGI Symbol;Acc:MGI:1913896]
ENSMUSG00000020288	664.639	635.283	475.078	529.828	0.371619	0.0108167	0.0413479	Ahsa2	11	23487882	23498030	-	4532	protein_coding	AHA1, activator of heat shock protein ATPase 2 [Source:MGI Symbol;Acc:MGI:1916133]
ENSMUSG00000032590	1695.88	1848.57	1483.87	1525.62	0.235661	0.010938	0.0417568	Apeh	9	108085413	108094606	-	5651	protein_coding	acylpeptide hydrolase [Source:MGI Symbol;Acc:MGI:88041]
ENSMUSG00000031953	97.1249	122.891	60.6271	52.883	0.953656	0.010981	0.0419097	Tmem170	8	111863038	111876750	-	3878	protein_coding	transmembrane protein 170 [Source:MGI Symbol;Acc:MGI:106426]
ENSMUSG00000058006	737.959	697.77	585.399	540.803	0.350577	0.0109977	0.0419516	Mdn1	4	32657119	32775217	+	21836	protein_coding	midasin AAA ATPase 1 [Source:MGI Symbol;Acc:MGI:1926159]
ENSMUSG00000025795	999.816	973.754	807.036	802.225	0.294544	0.0110441	0.0420954	Rassf3	10	121410350	121476347	-	3826	protein_coding	Ras association (RalGDS/AF-6) domain family member 3 [Source:MGI Symbol;Acc:MGI:2179722]
ENSMUSG00000030533	1602.56	1408.04	1094.27	1351.01	0.300503	0.0110526	0.0421168	Unc45a	7	80325292	80341005	-	5054	protein_coding	unc-45 myosin chaperone A [Source:MGI Symbol;Acc:MGI:2142246]
ENSMUSG00000031708	5009.55	5080.18	4379.06	4663.68	0.158018	0.0110612	0.0421382	Tecr	8	83571698	83607971	-	2191	protein_coding	trans-2,3-enoyl-CoA reductase [Source:MGI Symbol;Acc:MGI:1915408]
ENSMUSG00000043702	954.11	1084.15	825.92	823.178	0.305067	0.0111339	0.0424041	Pde12	14	26659958	26669883	-	7725	protein_coding	phosphodiesterase 12 [Source:MGI Symbol;Acc:MGI:2443226]
ENSMUSG00000029669	132.357	110.394	59.6332	70.8432	0.896589	0.0111855	0.0425561	Tspan12	6	21771395	21852515	-	3311	protein_coding	tetraspanin 12 [Source:MGI Symbol;Acc:MGI:1889818]
ENSMUSG00000024339	330.415	345.761	242.508	234.481	0.503195	0.0112395	0.0427054	Tap2	17	34203527	34216321	+	3781	protein_coding	transporter 2, ATP-binding cassette, sub-family B (MDR/TAP) [Source:MGI Symbol;Acc:MGI:98484]
ENSMUSG00000031103	770.334	835.242	618.197	656.547	0.332498	0.0112584	0.042766	Elf4	X	48411046	48463132	-	6148	protein_coding	E74-like factor 4 (ets domain transcription factor) [Source:MGI Symbol;Acc:MGI:1928377]
ENSMUSG00000026810	2164.36	1926.68	1658.8	1812.99	0.237245	0.011373	0.0431788	Dpm2	2	32570858	32573579	+	1971	protein_coding	dolichol-phosphate (beta-D) mannosyltransferase 2 [Source:MGI Symbol;Acc:MGI:1330238]
ENSMUSG00000023143	1235.96	1157.05	957.113	1019.74	0.27595	0.0113866	0.043219	Nagpa	16	5195289	5204012	-	2370	protein_coding	N-acetylglucosamine-1-phosphodiester alpha-N-acetylglucosaminidase [Source:MGI Symbol;Acc:MGI:1351598]
ENSMUSG00000024772	8760.29	8257.64	7397.5	7969.36	0.147379	0.011391	0.0432242	Ehd1	19	6276725	6300096	+	3705	protein_coding	EH-domain containing 1 [Source:MGI Symbol;Acc:MGI:1341878]
ENSMUSG00000020085	901.738	907.101	695.721	761.315	0.312022	0.0114287	0.0433448	Aifm2	10	61715263	61739260	+	4121	protein_coding	apoptosis-inducing factor, mitochondrion-associated 2 [Source:MGI Symbol;Acc:MGI:1918611]
ENSMUSG00000022855	1389.27	1393.46	1175.77	1165.42	0.24924	0.0114451	0.0433956	Senp2	16	22009484	22049269	+	6901	protein_coding	SUMO/sentrin specific peptidase 2 [Source:MGI Symbol;Acc:MGI:1923076]
ENSMUSG00000027315	67.6066	60.404	29.8166	22.9492	1.27899	0.0115901	0.0438995	Spint1	2	119237362	119249527	+	2767	protein_coding	serine protease inhibitor, Kunitz type 1 [Source:MGI Symbol;Acc:MGI:1338033]
ENSMUSG00000050148	1814.9	1711.1	1572.33	1409.88	0.241875	0.0116506	0.0441171	Ubqln2	X	153498227	153501570	+	3344	protein_coding	ubiquilin 2 [Source:MGI Symbol;Acc:MGI:1860283]
ENSMUSG00000112573	18.0919	27.0777	3.97555	3.99117	2.50176	0.0116748	0.0441971	Gm48324	10	10270402	10296929	-	1263	lincRNA	predicted gene, 48324 [Source:MGI Symbol;Acc:MGI:6097778]
ENSMUSG00000020654	393.261	368.673	271.331	278.384	0.471323	0.0116863	0.0442294	Adcy3	12	4133103	4213525	+	6246	protein_coding	adenylate cyclase 3 [Source:MGI Symbol;Acc:MGI:99675]
ENSMUSG00000080268	951.253	1005	790.14	803.222	0.295743	0.0117326	0.0443695	Brms1	19	5041404	5049917	+	1338	protein_coding	breast cancer metastasis-suppressor 1 [Source:MGI Symbol;Acc:MGI:2388804]
ENSMUSG00000028906	432.301	423.869	303.135	326.278	0.444014	0.0117625	0.0444595	Epb41	4	131923413	132075321	-	15942	protein_coding	erythrocyte membrane protein band 4.1 [Source:MGI Symbol;Acc:MGI:95401]
ENSMUSG00000040287	31.4228	41.6579	14.9083	2.99338	2.02789	0.0118484	0.0447609	Stac3	10	127501686	127508823	+	2543	protein_coding	SH3 and cysteine rich domain 3 [Source:MGI Symbol;Acc:MGI:3606571]
ENSMUSG00000015806	833.18	777.962	540.674	702.446	0.374434	0.0118649	0.0448115	Qdpr	5	45434021	45450236	-	1788	protein_coding	quinoid dihydropteridine reductase [Source:MGI Symbol;Acc:MGI:97836]
ENSMUSG00000084957	698.919	732.138	564.528	564.75	0.341439	0.0118907	0.0448855	Bbip1	19	53929677	53944627	-	2488	protein_coding	BBSome interacting protein 1 [Source:MGI Symbol;Acc:MGI:1913610]
ENSMUSG00000031987	1806.33	1951.67	1621.03	1593.47	0.22502	0.0119403	0.0450611	Egln1	8	124908587	124949324	-	3594	protein_coding	egl-9 family hypoxia-inducible factor 1 [Source:MGI Symbol;Acc:MGI:1932286]
ENSMUSG00000028969	1676.83	1502.81	1301.99	1371.96	0.250371	0.0119559	0.0451021	Cdk5	5	24418241	24423530	-	2168	protein_coding	cyclin-dependent kinase 5 [Source:MGI Symbol;Acc:MGI:101765]
ENSMUSG00000027618	776.047	749.843	638.075	566.746	0.340968	0.0119574	0.0451021	Nfs1	2	156123639	156144186	-	3612	protein_coding	nitrogen fixation gene 1 (S. cerevisiae) [Source:MGI Symbol;Acc:MGI:1316706]
ENSMUSG00000026959	113.312	104.145	55.6577	58.8697	0.925467	0.0119668	0.0451258	Grin1	2	25291181	25319187	-	9700	protein_coding	glutamate receptor, ionotropic, NMDA1 (zeta 1) [Source:MGI Symbol;Acc:MGI:95819]
ENSMUSG00000061244	2223.4	2291.19	2054.36	1818.97	0.220876	0.0119711	0.0451287	Exoc5	14	49004090	49066653	-	17988	protein_coding	exocyst complex component 5 [Source:MGI Symbol;Acc:MGI:2145645]
ENSMUSG00000024259	1561.62	1620.49	1424.24	1241.25	0.2554	0.0119738	0.0451287	Slc25a46	18	31580168	31609902	-	4371	protein_coding	solute carrier family 25, member 46 [Source:MGI Symbol;Acc:MGI:1914703]
ENSMUSG00000067916	141.879	168.715	100.383	79.8234	0.784502	0.01198	0.0451287	Zfp991	4	147132038	147180579	+	2917	protein_coding	zinc finger protein 991 [Source:MGI Symbol;Acc:MGI:3701604]
ENSMUSG00000037458	2955.65	3069.15	2710.33	2593.26	0.183775	0.0120209	0.0452485	Azin1	15	38487427	38519266	-	6256	protein_coding	antizyme inhibitor 1 [Source:MGI Symbol;Acc:MGI:1859169]
ENSMUSG00000018565	1707.3	1760.05	1361.62	1561.54	0.246206	0.0122013	0.0458791	Elp5	11	69968222	69982517	-	2294	protein_coding	elongator acetyltransferase complex subunit 5 [Source:MGI Symbol;Acc:MGI:1859017]
ENSMUSG00000024858	2160.55	2045.4	1803.9	1831.95	0.210395	0.0122318	0.0459818	Grk2	19	4286001	4306222	-	4476	protein_coding	G protein-coupled receptor kinase 2 [Source:MGI Symbol;Acc:MGI:87940]
ENSMUSG00000028076	214.246	161.424	132.187	89.8013	0.760012	0.0123967	0.0465533	Cd1d1	3	86995834	86999441	-	2570	protein_coding	CD1d1 antigen [Source:MGI Symbol;Acc:MGI:107674]
ENSMUSG00000029649	2458.59	2570.29	2141.83	2245.03	0.196869	0.0124409	0.0467071	Pomp	5	147860461	147876456	+	5216	protein_coding	proteasome maturation protein [Source:MGI Symbol;Acc:MGI:1913787]
ENSMUSG00000053929	2418.6	2223.49	2032.5	1988.6	0.207536	0.0125258	0.0470017	Cyhr1	15	76643395	76660117	-	8470	protein_coding	cysteine and histidine rich 1 [Source:MGI Symbol;Acc:MGI:1859320]
ENSMUSG00000029465	5719.9	5836.28	5064.85	5362.13	0.148285	0.0125903	0.0472099	Arpc3	5	122391878	122414184	+	2762	protein_coding	actin related protein 2/3 complex, subunit 3 [Source:MGI Symbol;Acc:MGI:1928375]
ENSMUSG00000064338	12.3787	13.5388	0.993887	0	4.70187	0.012591	0.0472099	mt-Tv	MT	1025	1093	+	69	Mt_tRNA	mitochondrially encoded tRNA valine [Source:MGI Symbol;Acc:MGI:102472]
ENSMUSG00000042369	840.797	872.734	695.721	686.481	0.309808	0.0126054	0.0472516	Rbm45	2	76369984	76383768	+	1898	protein_coding	RNA binding motif protein 45 [Source:MGI Symbol;Acc:MGI:2387367]
ENSMUSG00000032329	638.93	619.662	473.09	505.88	0.362649	0.0126259	0.0473041	Hmg20a	9	56418609	56496936	+	9314	protein_coding	high mobility group 20A [Source:MGI Symbol;Acc:MGI:1914117]
ENSMUSG00000034105	469.437	541.553	396.561	358.207	0.420956	0.012646	0.0473578	Tldc1	8	119760076	119778416	-	4132	protein_coding	TBC/LysM associated domain containing 1 [Source:MGI Symbol;Acc:MGI:1921597]
ENSMUSG00000031762	120.93	127.057	71.5598	65.8543	0.851461	0.0126468	0.0473578	Mt2	8	94172664	94173568	+	588	protein_coding	metallothionein 2 [Source:MGI Symbol;Acc:MGI:97172]
ENSMUSG00000037089	3280.35	3307.64	2801.77	3014.33	0.179768	0.0126594	0.0473926	Slc35b2	17	45563874	45567671	+	3105	protein_coding	solute carrier family 35, member B2 [Source:MGI Symbol;Acc:MGI:1921086]
ENSMUSG00000075012	239.956	227.036	144.114	162.64	0.606632	0.0126891	0.047467	Fjx1	2	102449366	102452499	-	3134	protein_coding	four jointed box 1 [Source:MGI Symbol;Acc:MGI:1341907]
ENSMUSG00000058542	72.3676	67.6941	24.8472	35.9205	1.20512	0.0128115	0.0478508	Gm15590	17	6131854	6132405	-	552	processed_pseudogene	predicted gene 15590 [Source:MGI Symbol;Acc:MGI:3831433]
ENSMUSG00000027340	617.981	746.718	562.54	479.938	0.387752	0.0128413	0.0479377	Slc23a2	2	132052496	132145108	-	7951	protein_coding	solute carrier family 23 (nucleobase transporters), member 2 [Source:MGI Symbol;Acc:MGI:1859682]
ENSMUSG00000020135	413.257	357.217	276.3	279.382	0.472212	0.0128413	0.0479377	Apc2	10	80295977	80318263	+	11281	protein_coding	adenomatosis polyposis coli 2 [Source:MGI Symbol;Acc:MGI:1346052]
ENSMUSG00000042043	2092.95	2095.39	1771.11	1855.89	0.207608	0.0128821	0.0480649	Tbca	13	94788910	94842922	+	811	protein_coding	tubulin cofactor A [Source:MGI Symbol;Acc:MGI:107549]
ENSMUSG00000007682	45.7059	60.404	21.8655	17.9603	1.4125	0.0129605	0.0483132	Dio2	12	90724552	90738438	-	5815	protein_coding	deiodinase, iodothyronine, type II [Source:MGI Symbol;Acc:MGI:1338833]
ENSMUSG00000075467	1705.4	1632.99	1308.95	1501.68	0.248466	0.0130041	0.0484454	Dnlz	2	26348121	26352110	-	2916	protein_coding	DNL-type zinc finger [Source:MGI Symbol;Acc:MGI:106559]
ENSMUSG00000040785	1793.95	1846.49	1546.49	1581.5	0.218746	0.013013	0.0484662	Ttc3	16	94370618	94469343	+	16220	protein_coding	tetratricopeptide repeat domain 3 [Source:MGI Symbol;Acc:MGI:1276539]
ENSMUSG00000026927	1290.24	1253.9	1092.28	1034.71	0.258492	0.013079	0.0486869	Sdccag3	2	26382802	26389316	-	3587	protein_coding	serologically defined colon cancer antigen 3 [Source:MGI Symbol;Acc:MGI:1915362]
ENSMUSG00000048120	80.9374	55.1968	31.8044	25.9426	1.23876	0.0131183	0.0488209	Entpd1	19	40612366	40741602	+	5580	protein_coding	ectonucleoside triphosphate diphosphohydrolase 1 [Source:MGI Symbol;Acc:MGI:102805]
ENSMUSG00000031955	2947.08	2769.21	2488.69	2536.39	0.186196	0.013216	0.0491277	Bcar1	8	111710474	111743809	-	4547	protein_coding	breast cancer anti-estrogen resistance 1 [Source:MGI Symbol;Acc:MGI:108091]
ENSMUSG00000049307	74.272	97.8961	35.7799	45.8984	1.07466	0.0132177	0.0491277	Fut4	9	14748320	14752393	-	4074	protein_coding	fucosyltransferase 4 [Source:MGI Symbol;Acc:MGI:95594]
ENSMUSG00000025665	39.0404	45.8237	18.8838	6.98454	1.71297	0.0132539	0.0492245	Rps6ka6	X	111388192	111537959	-	5013	protein_coding	ribosomal protein S6 kinase polypeptide 6 [Source:MGI Symbol;Acc:MGI:1914321]
ENSMUSG00000032307	743.672	806.081	648.014	578.719	0.336804	0.0132671	0.0492608	Ube2q2	9	55148854	55207529	+	4305	protein_coding	ubiquitin-conjugating enzyme E2Q family member 2 [Source:MGI Symbol;Acc:MGI:2388672]
ENSMUSG00000034343	1684.45	1696.52	1397.4	1488.71	0.228292	0.01329	0.0493334	Ube2f	1	91250304	91290337	+	8842	protein_coding	ubiquitin-conjugating enzyme E2F (putative) [Source:MGI Symbol;Acc:MGI:1915171]
ENSMUSG00000044854	46.6581	38.5336	16.8961	10.9757	1.61252	0.0133677	0.0495962	1700056E22Rik	1	184033030	184034301	-	1272	protein_coding	RIKEN cDNA 1700056E22 gene [Source:MGI Symbol;Acc:MGI:1920613]
ENSMUSG00000050002	456.106	466.569	302.142	376.168	0.443832	0.0134426	0.0498488	Idnk	13	58157649	58164693	+	3377	protein_coding	idnK gluconokinase homolog (E. coli) [Source:MGI Symbol;Acc:MGI:1922981]
